# Supplementary material for: Energy balance drives diurnal and nocturnal brain transcriptome rhythms
Source: Cell Rep. Author manuscript; Available in PMC 2024 Aug 18. (PMC11330649; doi:10.1016/j.celrep.2024.113951)
Supplement: 2 [file NIHMS1980970-supplement-2.xlsx]

## Sheet: Table S9
		ARC	ARC	ARC	BAT	BAT	BAT	BRS	BRS	BRS	CER	CER	CER	COR	COR	COR	DMH	DMH	DMH	HAB	HAB	HAB	HIP	HIP	HIP	LHc	LHc	LHc	LHr	LHr	LHr	LIV	LIV	LIV	OLB	OLB	OLB	POA	POA	POA	PRC	PRC	PRC	PVN	PVN	PVN	PVT	PVT	PVT
		total	up	down	total	up	down	total	up	down	total	up	down	total	up	down	total	up	down	total	up	down	total	up	down	total	up	down	total	up	down	total	up	down	total	up	down	total	up	down	total	up	down	total	up	down	total	up	down
	List of differentially expressed genes in each tissue padj<0.05	18	8	10	1248	615	633	309	149	160	254	109	145	41	25	16	469	157	312	5521	2218	3303	94	54	40	953	247	706	190	132	58	2380	1125	1255	181	77	104	81	45	36	836	399	437	1549	569	980	388	147	241
	1	F730043M19Rik	2900052N01Rik	F730043M19Rik	Prodh	Prodh	Ramp1	Agt	Agt	Ugt8a	Itih3	Itih3	Klk6	Etnppl	Etnppl	Olfml3	2900052N01Rik	2900052N01Rik	Hbb-bs	Hba-a1	Slc6a6	Hba-a1	Wnt10b	Wnt10b	Aqp4	Pfkl	Slc36a4	Pfkl	AC123724.2	AC123724.2	Igsf1	Gm6166	Pcp4l1	Gm6166	Etnppl	Etnppl	Clec3b	Slc2a4	Slc2a4	Ncan	Gm43844	Gm43844	Tomm40l	Igsf1	Paip2b	Igsf1	Hbb-bs	Magi2	Hbb-bs
	2	Hbb-bt	Ovgp1	Hbb-bt	Ramp1	Car14	Adcy10	Ugt8a	Sparc	Aqp4	Sparc	Sparc	Tnc	Olfml3	Neat1	Ephx2	Aldh6a1	Aldh6a1	Tmem132a	Gm43048	Fbxo21	Gm43048	Aqp4	Ovgp1	Upp2	Zfp523	Etnppl	Zfp523	Per1	Per1	Olfml3	Gm12718	Crym	Gm12718	Clec3b	Ovgp1	Steap3	Txnip	Txnip	Kcne1l	Abca1	Abca1	Apln	Olfml3	Lrrtm4	Olfml3	Igsf1	Ncam1	Igsf1
	3	Unc5b	Pnlip	Unc5b	Car14	Tacr2	Cd59b	Sparc	Ccdc3	Car2	Klk6	Prodh	Ugt8a	Neat1	Apod	Lrp4	Hbb-bs	Zfas1	Kcne1l	Gm44241	Coro7	Gm44241	Upp2	Cyp2d22	Hbb-bt	Slc7a10	Eif3f	Slc7a10	Igsf1	Slc2a4	CT009510.2	Fabp5	Cyp39a1	Fabp5	Steap3	Peg3	Cd74	Ncan	Fbln5	Bcs1l	Tomm40l	Etnppl	Hbb-bt	Paip2b	Tomm20	Kmt5c	Cycs	Rnf24	Cycs
	4	2900052N01Rik	Svs2	Gm35657	Tacr2	Lamp1	Anxa2	Ccdc3	Slc24a4	Trp53inp2	Tnc	Etnppl	Ptn	Ephx2	Wnt10b	Cideb	Tmem132a	Fbln5	Rprml	Slc6a6	Gm43777	Hbb-bs	Ovgp1	Pink1	Hpgds	Jak3	Sparc	Jak3	Slc2a4	Pink1	Ddhd1	Rarres1	As3mt	Rarres1	Cd74	Serpina3n	H2-Aa	Fbln5	Cyp2d22	Gkn3	Apln	Cyp4f15	Myl4	Kmt5c	Igbp1	Cnmd	Hba-a1	Cyp2d22	Hba-a1
	5	Gm35657	D7Bwg0826e	Ccl8	Lamp1	Osbp2	Ccdc3	Aqp4	Itih3	Itm2a	Ugt8a	Amigo2	Aqp4	Apod	Cbx7	AI987944	Zfas1	Txnip	Hbb-bt	Hbb-bs	Arhgef11	A2ml1	Cyp2d22	Sult1a1	Alas2	Kctd15	Paip2b	Kctd15	Pink1	Casq1	Top2a	Fmn1	Gstt3	Fmn1	H2-Aa	2810403A07Rik	Hopx	Cyp2d22	Etnppl	Slc7a10	Hbb-bt	9330162G02Rik	Alas2	Cnmd	Stxbp6	Sned1	Snapc5	Slc7a5	Snapc5
	6	Ccl8	Cyp2a5	Adh7	Osbp2	Kyat3	Sparc	Slc24a4	Prodh	Cxcl12	Prodh	Slc2a4	Col2a1	Wnt10b	Cyp2d22	Emp2	Fbln5	BC051142	Olfml3	A2ml1	Cds2	AC161763.1	Hbb-bt	Deaf1	Ugt8a	Lrrc24	Tomm20	Lrrc24	Casq1	Csrnp1	Ly86	Slc22a7	Cyp17a1	Slc22a7	Hopx	Adcyap1r1	Dlk2	Kcne1l	2810403A07Rik	Gdf11	Myl4	1700109H08Rik	Oxct1	Sned1	Aldh6a1	Megf6	Magi2	Ace	Gmpr2
	7	Adh7	Agrp	Galp	Kyat3	Gnmt	Adrb3	Car2	Apod	Lpar1	Ptn	Slco4a1	Serpinb1a	Cbx7	Slc2a4	2810407A14Rik	Txnip	Ovgp1	Trem2	AC161763.1	Ptpn11	Gm42970	Pink1	Cdkn1a	Olfml3	Zfr2	Epb41l5	Zfr2	Csrnp1	Arrdc2	Eif2s1	Nuggc	Cyp2c37	Nuggc	Dlk2	Dlk1	Dalrd3	Bcs1l	Usp48	Ifi203	Alas2	Usp48	Kcna6	Megf6	Klhdc2	Fuz	Gmpr2	Mnt	Eef1akmt1
	8	Ovgp1	Foxa1	Pomc	Adcy10	Hpd	Fabp5	Itih3	Nop53	Upp2	Etnppl	Lgi2	Plp1	Cyp2d22	Aldoc	Hbb-bt	BC051142	Sult1a1	Hba-a1	Fbxo21	ENSMUSG00000117814	Gm12481	Sult1a1	Trappc6b	Sox2ot	Rrp9	Zfas1	Rrp9	Arrdc2	Agt	Gm14827	Ces2e	Peg3	Ces2e	Ovgp1	Plekha1	Mfge8	Etnppl	Ovgp1	Tmem183a	Oxct1	Scn10a	Gkn3	Fuz	Napb	Morn3	Eef1akmt1	Cnnm3	Ccdc28b
	9	Galp		Lztr1	Cd59b	3930402G23Rik	Hebp2	Trp53inp2	Lyg1	Serpinb1a	Aqp4	Tob2	Clic4	Slc2a4	Sult1a1	Kcna6	Ovgp1	Prodh	Alas2	Coro7	Mthfr	Fcer1g	Deaf1	Tspyl2	Hba-a1	6030419C18Rik	2810403A07Rik	6030419C18Rik	Agt	Srebf1	Dgkk	Serpina12	Cdkn1c	Serpina12	Peg3	Wrn	Pltp	2810403A07Rik	Sparc	Cd34	Kcna6	4930570G19Rik	Cxcl12	Morn3	Serpini1	Cspg4	Ccdc28b	Sparc	Acyp2
	10	Pnlip		Glp1r	Anxa2	Mfsd2a	Ccser2	Prodh	Etnppl	Oxct1	Col2a1	Agt	Cacna1e	Aldoc	Patj	Rlbp1	Kcne1l	Heph	Evpl	Gm42970	Atp1a1	Gm37694	Hpgds	Spsb3	Zmym1	Dlk2	2900052N01Rik	Dlk2	Olfml3	Cyp2d22	Cideb	Alas2	Gadd45b	Alas2	Serpina3n	BC051142	Nt5c3b	Gkn3	2900052N01Rik	Hbb-bt	Etnppl	Prkg1	Tuba4a	Cspg4	Heph	Emc10	Ncam1	Etnppl	Tma7
	11	Pomc			Gnmt	Bcat2	Deptor	Itm2a	Itgad	Pkp4	Serpinb1a	Fam213a	Hbb-bt	Lrp4	Gm16845	Aqp4	Rprml	Eif4b	Calm3	Gm12481	Smurf1	S100b	Cdkn1a	Cyp4f15	Mki67	Cideb	Ccdc82	Cideb	Srebf1	Sparc	Hbb-bt	1810008I18Rik	Agt	1810008I18Rik	2810403A07Rik	Smc5	Cxcl12	Slc7a10	Per1	Abhd1	Gkn3	Wnt10b	Ldha	Emc10	Purb	Agbl5	Rnf24	Jade2	Bola3
	12	Svs2			Ccdc3	Dhrs11	Echdc1	Cxcl12	Il12rb1	Gbp3	Amigo2	Ybx2	Bcas1	Cideb	Sgk1	Fabp7	Sult1a1	Ccdc82	Pepd	Fcer1g	Pwp2	AL731707.1	Alas2	1500015A07Rik	Itm2a	Zfp219	Rbak	Zfp219	Cyp2d22	Prodh	Klk8	Gm38416	Nrbp2	Gm38416	Adcyap1r1	Fryl	Itgb4	Usp48	Nrde2	Klhl6	Cxcl12	Ccdc82	Ugt8a	Agbl5	Slc36a4	Galnt10	Acyp2	Disp2	Ptn
	13	D7Bwg0826e			Hpd	Pex6	Lgals1	Lpar1	Gm10076	Prrg1	Plp1	Cyp2d22	Trf	Sult1a1	Ccdc149	Xpnpep2	Hbb-bt	Etnppl	Fuz	Gm37694	Tubgcp6	Ly86	Trappc6b	Nanos2	Fam198a	Emc10	Ovgp1	Emc10	Sparc	Gm6682	Gbp4	Saa1	Cda	Saa1	Dlk1	Nup88	Olig1	Gdf11	Mapk4	Cxcl12	Cyp4f15	Ophn1	Map6d1	Galnt10	Sgtb	Nr5a1	Cyp2d22	Astn2	Tmem258
	14	Lztr1			3930402G23Rik	Mapkapk2	Ahnak	Apod	Ptgds	Klk6	Slc2a4	Ccdc28b	Fads1	AI987944	Gm11613	Phkg1	Olfml3	Paip2b	Gm23935	S100b	Arhgef10	Serf1	Tspyl2	Prpf38a	Slc7a2	Adgrb1	Scrg1	Adgrb1	Prodh	Aldh6a1	Sox2ot	Mup6	Abcc3	Mup6	Dalrd3	Spaca6	Itm2a	Ovgp1	B630019K06Rik	Tspan17	Tuba4a	Gm28578	Car2	Nr5a1	Acot9	Rrbp1	Tma7	Slc4a8	Pet100
	15	Cyp2a5			Mfsd2a	Sdc4	Ehd2	Upp2	Gatsl3	4930506C21Rik	Clic4	Fam107a	Slc22a8	Patj	Pdlim3	Cxcl12	Trem2	Adhfe1	Emc10	AL731707.1	Ell	Gm37529	Spsb3	Etnppl	Serac1	Abhd8	Mgea5	Abhd8	Gm6682	Sh2d6	Cnmd	Fam25c	Mt2	Fam25c	Plekha1	Wnt10b	Eno1b	Sparc	Gm11517	Fads1	Ldha	A230057D06Rik	Robo3	Rrbp1	Cdkl3	Gpr17	Bola3	Neo1	Mrpl36
	16	Glp1r			Sparc	B430219N15Rik	Prr32	Nop53	Zfas1	Fbxo32	Cacna1e	Mboat2	Cnmd	Gm16845	Emc8	Hbq1b	Hba-a1	Phyhd1	Dlk2	Ly86	Kif13a	Gm43830	Cyp4f15	Pnpla2	Lrp4	Fam193b	Sult1a1	Fam193b	Aldh6a1	Etnppl	Cdkl2	Adgrv1	Hal	Adgrv1	Mfge8	1700109H08Rik	Phgdh	2900052N01Rik	H2-M6-ps	Gm39653	Ugt8a	Peg3	S100b	Lrrtm4	Rtca	Pla2g6	Ptn	Pdxk	Rgs5
	17	Agrp			Adrb3	Rdh16	Col1a1	Serpinb1a	Dcxr	Smyd1	Slco4a1	Peg3	Ndrg1	Emp2	Gm43844		Prodh	2310015A10Rik	Mypop	Serf1	5330417C22Rik	Gm10221	Ugt8a	Zfp956	Heatr1	Map3k10	Tsn	Map3k10	Sh2d6	Cygb	Cfap61	C9	Sall1	C9	Pltp	Ccdc82	Cnp	Per1	Sult1a1	Lims2	Map6d1	Aldh6a1	Aqp4	Gpr17	Dcst2	Mycbpap	Slc7a5	Mboat7	Arpc3
	18	Foxa1			Bcat2	Orm3	Tusc5	Oxct1	Pla2g3	S100b	Hbb-bt	F3	Cxcl12	Sgk1	Prodh		Alas2	Lrrtm4	Cst3	Gm37529	Brpf3	Cmss1	Olfml3	Gm43844	Slfn5	Abhd1	Gm43844	Abhd1	CT009510.2	Ttyh1	Gpr89	Gm12265	Mgst3	Gm12265	Nt5c3b	Apc	Cdc42ep1	Ifi203	E230001N04Rik	Acvr1c	Car2	Rsph10b	Anxa6	Pla2g6	Epha7	Dlk2	Ace	Slc7a1	Bud31
	19				Dhrs11	Mafb	Ttc25	Pkp4	Cbs	Bcas1	Lgi2	Lrrc8a	Col1a1	Ccdc149	Heph		Evpl	Cyp4f15	Isyna1	Gm43830	Acox3	Rpl28-ps1	1500015A07Rik	Arrdc2	Fam210a	Car11	Trip12	Car11	Etnppl	Ctsf	AC112142.1	Pcp4l1	Cyp2d26	Adgrf1	Wrn	Auts2	Ccnd1	Nrde2	Pcnt	Hbb-bs	9330162G02Rik	Nanos2	Prom1	Mycbpap	Rbm3	Serpinh1	Tmem258	Itih5	Mcts2
	20				Pex6	Dusp15	AC169509.2	Lyg1	Rbp4	Jam2	Bcas1	Eva1a	Lcat	2810407A14Rik	2310015A10Rik		Calm3	Mapk4	Pomc	Gm10221	Clcn7	Gng11	Nanos2	Casq1	Heatr5a	Adgrb2	Akap7	Adgrb2	Cygb	Sord	Gria1	Adgrf1	Cnst	H2-Q1	BC051142	Rasgrf1	Agpat1	Mapk4	Pnpla7	Tomm40l	Robo3	Chchd7	Tspan7	Tomm20	Etnppl	Cracr2a	Pet100	Tmem248	Cox6b1
	21				Fabp5	Kctd15	Col3a1	Gbp3	Arl4d	Map6d1	Trf	Icosl	Stk17b	Hbb-bt	Selenbp1		Pepd	Dock7	Ngef	Cmss1	Cacna2d2	Gm44234	Prpf38a	Slc37a1	Cxcl12	Bcar1	ENSMUSG00000118449	Bcar1	Ttyh1	Il12rb1	Bcs1l	H2-Q1	Vldlr	Fabp1	Smc5	Sparc	Abhd8	B630019K06Rik	Thra	Nrd1	S100b	Vmn2r1	Ighm	Dlk2	Gpd1	Aebp1	Mnt	Zmiz1	Trappc1
	22				Hebp2	Asl	Col5a2	Prrg1	Smox	Slain1	Tob2	Pnpla2	Plcxd2	Gm11613	Cpeb1os1		Heph	Arl4a	Raly	Gm43777	Zfyve27	Gm36988	Sox2ot	Rapgef1	Tjp1	Slc36a4	Heph	Eno1b	Ctsf	Arhgef10	Hbb-bs	Fabp1	Rdh16f2	Fabp2	Cxcl12	Neat1	Igfbp5	Tmem183a	CT030170.3	Trac	1700109H08Rik	Spaca6	Trem2	Serpinh1	Stx12	Greb1	Cnnm3	Ern1	Cox7a2
	23				Mapkapk2	Cyp2b10	2310069B03Rik	Klk6	Srebf1	Ap3m1	Fads1	Tulp3	Car2	Pdlim3	Casq1		Eif4b	Appl2	Tspan17	Rpl28-ps1	Trrap	Cst6	Etnppl	Fam213a	Abcc9	Etnppl	Slc7a14	Unkl	Sord	Neat1	AC108802.1	Fabp2	Fmo3	Slc22a28	Itgb4	Gprin1	Tmem119	Cd34	Cry1	Foxb1	Aqp4	A930004J17Rik	Desi1	Cracr2a	Atp11b	Syne2	Sparc	Pom121	Iah1
	24				Sdc4	9030619P08Rik	Csf2ra	4930506C21Rik	Eva1a	4930402H24Rik	Agt	Gm43777	Camkk2	Emc8	Cyp4f15		Fuz	Zfp951	Gm24270	Gng11	Mafk	Cideb	Pnpla2	Miip	4930402H24Rik	Eno1b	Cd2ap	Armc6	Il12rb1	Gm43777	Oxct1	Crym	Prkag2	C8b	Olig1	Ddx50	Ltbr	Hbb-bt	Cyp4f15	Paqr4	Usp48	Gm38162	Sigmar1	Igbp1	Tmem165	Fam126a	Etnppl	Patl1	Sqor
	25				B430219N15Rik	Fbxo31	Capn2	Fbxo32	Nfkbil1	Cd34	Slc22a8	Nbl1	Itm2a	Gm43844	Gm5464		Ccdc82	Lama2	Rbfox3	Gm44234	Baz2a	Gm14586	Zfp956	Gm16201	Gkn3	Unkl	Eif4b	Mpnd	Ddhd1	Fth1	Ugt8a	Cyp39a1	Gm45504	Fam213a	Fryl	4930470G03Rik	Lyz2	Gm11517	Dhtkd1	Prrt1	Scn10a	Aire	Tubb4b	Aebp1	Omg	Pltp	Jade2	Bcl9	Acyp1
	26				Rdh16	Dio2	Ncan	Smyd1	Cotl1	Gm10635	Cnmd	Pcnt	Tbx3	Prodh			Gm23935	Amy1	Tppp3	Gm36988	Zfp395	Cebpzos	Gm43844	Tulp3	Jam2	Armc6	Tma16	Srsf4	Arhgef10	Pik3ip1	Alas2	Slc22a28	Mat1a	Cryzl2	Itm2a	C230035I16Rik	Ugt8a	H2-M6-ps	Agt	Slc6a9	4930570G19Rik	Cyp2d22	Trp53inp2	Greb1	Sult1a1	Sec14l3	Mrpl36	Timp2	Nit1
	27				Orm3	Tcn2	Nek6	S100b	Thra	Igsf1	Fam213a	Gas7	Kcne1l	Heph			Emc10	Eif2s3x	Snx15	Cst6	Man1b1	Gm44799	Hba-a1	Gm48529	Zfp84	Mpnd	Nucks1	Sppl2b	Neat1	Pdk2	Prom1	C8b	Baiap2	Acsm2	Nup88	Atp2b1	Gpr4	Sult1a1	Slc24a4	Emcn	Prkg1	Amy1	Akt2	Syne2	Mbip	Vsir	Rgs5	Igf2r	Pdzd11
	28				Mafb	Aldh1l1	Ly6e	Bcas1	Eif3f	Jph4	Ndrg1	Sult1a1	Abhd1	Kcna6			Etnppl	Zfp869	Thop1	Cideb	Efr3b	Kcnq1ot1	Zmym1	Mphosph6	Gbp3	Srsf4	Nol10	Ccdc85c	Gm43777	Abhd14b	Mki67	Fam213a	Map4k4	Elovl3	Eno1b	Nrip3	Tst	E230001N04Rik	Nanos2	Gm45426	Anxa6	Gm43300	Olfml3	Fam126a	Pcnp	Gm17455	Arpc3	Atmin	Mrpl24
	29				Dusp15	Gm44421	Hemk1	Etnppl	Apoe	Tmeff2	Cxcl12	Pink1	Vim	Rlbp1			Dlk2	Crebrf	Polr2l	Gm14586	Cbx7	C530043K16Rik	Mki67	Sumo3	Reep3	Sppl2b	Apoc1	Atp13a2	Fth1	Hr	1500009L16Rik	Cryzl2	Slco1a4	Acss2	Spaca6	Exoc1	Dock6	Pcnt	Gm6682	Ywhah	Prom1	Pik3c2a	Lztr1	Pltp	Tmem144	Trib2	Bud31	Csmd1	Polb
	30				Kctd15	Cbs	Rbp4	Jam2	Gm24187	Gpr17	Col1a1	Gm47017	Gabra2	2310015A10Rik			Paip2b	Lix1l	Gm24187	Arhgef11	Snrnp200	Rpl36a-ps2	Itm2a	Prpf6	Lcat	Ccdc85c	BC051142	Rap1gap	Pik3ip1	Rorc	Gkn3	Acsm2	Slc17a1	Farp1	Wnt10b	Gm45716	Fsd1	Pnpla7	Lrp8os3	Cdc42ep1	Wnt10b	Tet2	Arpc3	Sec14l3	Nars	Amz1	Disp2	Gm43737	Atg5
	31				Asl	Gstt4	Inhbb	Map6d1	Casq1	Il33	Ybx2	Penk	Fgf11	Aqp4			Mypop	Sgk1	Tmem151a	Cds2	Gtpbp2	1810037I17Rik	Fam198a	Grk6	Sema4d	Atp13a2	Pgrmc2	Shank3	Pdk2	Gm37069	Plscr2	Elovl3	Ildr2	Pdzk1ip1	1700109H08Rik	Srsf11	Exosc5	Thra	Cbx7	Slco2b1	Ccdc82	Plekha1	Abhd1	Vsir	Braf	Slc38a3	Mcts2	Sorcs1	Taf13
	32				Cyp2b10	Ndrg2	Matn2	Itgad	Ccdc149	Sept8	Lcat	Ovgp1	Gm6277	Selenbp1			Adhfe1	Gm16536	Rn7sk	Cebpzos	Nfe2l1	Trem2	Arrdc2	Prodh	Rgs5	Rap1gap	Cd109	Kifc3	Abhd14b	Ralgds	Synj2bp	As3mt	Acnat2	Nudt7	Phgdh	Coro6	H2-Q4	CT030170.3	Gm43737	Gtf2e2	Tspan7	Ddx3y	Slc25a37	Stxbp6	Acsl3	Fbf1	Cox6b1	Clcn6	Mrps21
	33				9030619P08Rik	Coq9	H2-Q10	Il12rb1	Gm14964	Prr18	Cyp2d22	Abca1	Traf1	Fabp7			Cst3	Sec63	Stmn3	Gm44799	Eif4b	BC002163	Slc7a2	Xab2	Il6st	Eif3f	Rac1	Pex6	Hr	Mt2	Abhd1	Acss2	Cbr1	Cyp7b1	Cnp	Gm31513	Islr	Abhd1	Fam43a	Proca1	Ophn1	Zfas1	Cox6b1	Gm17455	Rnf34	Crocc	Trappc1	Slc38a1	Myl6
	34				Fbxo31	Smpd1	2810004N23Rik	Slain1	Fam159a	Rap1a	Ccdc28b	Ly6g5b	Sost	Xpnpep2			Phyhd1	Atp13a4	Gm13889	Kcnq1ot1	Acsl1	Gng13	Serac1	Maff	Zfp109	Shank3	Ocrl	Papln	Top2a	Zfas1	Capn7	Farp1	Cdip1	Mup21	Ccdc82	C230012O17Rik	Csnk1g2	Klhl6	Atp1a4	Clec2d	Ighm	Casq1	Bcas1	Trib2	9330121K16Rik	Lingo3	Astn2	Wbp11	H3f3a
	35				Dio2	Dgat1	Ccdc80	Gm10076	Hist1h4h	Elovl7	Fam107a	Tssk5	Prr18	Cpeb1os1			Isyna1	F3	Ncdn	Ptpn11	Gramd4	Tma7	Lrp4	Idh2	Lrp1b	Kifc3	Tmem167b	Fam171a2	Rorc	Arhgef37	Parg	Pdzk1ip1	Itga7	Stap1	Cdc42ep1	Cry2	H2-Ab1	Cxcl12	BC051142	Olfml3	Trem2	Galnt16	Tpi1	Amz1	Sgk1	Efs	Cox7a2	4632404H12Rik	Mocs2
	36				Tcn2	Lpl	Irs3	Ptgds	Nanos2	Golga7	Stk17b	Casq1	Nrep	Casq1			Pomc	Zmym5	Mir6236	C530043K16Rik	Stum	Spa17	Heatr1	4833413G10Rik	Fam184b	Pex6	Cd274	Map2k2	Gm37069	Cdkn1a	Tppp	Nudt7	Fmo2	Ugt2b1	Apc	Vps33a	Isyna1	Cry1	Dennd1a	Hba-a1	Desi1	Plcxd3	Trim37	Slc38a3	Bzw1	Nat14	Iah1	Prpf8	Glo1
	37				Ccser2	Shmt1	Tmem45b	Ap3m1	Gm44646	Cep97	Plcxd2	Eif3f	Lpar1	Phkg1			Ngef	Stab2	Phlda1	ENSMUSG00000117814	Mtmr3	Fabp5	Slfn5	Pxmp2	Gm12250	Sparc	Wdr26	Plpp7	Ralgds	Rhou	Cetn2	Cyp7b1	Gm48199	C6	Ccnd1	Sult1a1	Cd209f	Tspan17	Gm15691		Sigmar1	Zfp26	Tppp	Fbf1	Ppp2cb	Scn5a	Sqor	Magee1	Ndufs5
	38				Aldh1l1	Irf4	AC166078.1	4930402H24Rik	Acr	Exd2	Car2	1700123K08Rik	Gamt	Cxcl12			Raly	Slc2a4	Unc5a	Rpl36a-ps2	Rbfox2	B230206L02Rik	Casq1	Aldoc	Trim37	Papln	Ccbe1	Abcb9	Ly86	Ogdhl	Fv1	Mup21	Igfbp1	Ces2c	Auts2	Tex29	H2-Eb1	Fads1	Rpl19		Tubb4b	Aox1	Ndufa1	Crocc	Nfam1	Smoc1	Acyp1	Ntrk2	Mrps14
	39				Gm44421	Dpep1	Klf10	Cd34	Cdkn1a	Slc16a4	Mboat2	Gstm1	Lxn	Cyp4f15			Tspan17	Kyat3	Cyb561d2	1810037I17Rik	Tob2	Gm9794	Fam210a	Sgk1	Pogk	Fam171a2	Xpo4	Armc5	Mt2	Pnpla7	Upp2	Gstt3	Dqx1	Mup7	Rasgrf1	Cpeb1os1	Abcb9	Cyp4f15	Lrp8os2		Gm28578	Apod	Dlst	Lingo3	Slc1a2	Pou2f2	Nit1	Fto	Ndufa3
	40				Deptor	Tesc	Alas2	Gm10635	Il17rc	Rhobtb3	Peg3	Asl	Gsap	Gm5464			2310015A10Rik	Ssbp2	Chchd10	Mthfr	Gas6	C030006N10Rik	Slc37a1	Calcoco1	Polr3b	Map2k2	Zzz3	Dvl1	Zfas1	Sun2	Ak4	Stap1	Pdgfra	Elovl2	Agpat1	Gm21781	Klhl30	Gm39653	Nms		A230057D06Rik	3830408C21Rik	Emp2	Efs	Robo2	Ring1	Pdzd11	Fry	Bpgm
	41				Echdc1	Gm10419	Prrt4	Igsf1	Gm20033	Hbegf	F3	Jaml	Gjc2	Hbq1b			Gm24270	Pecam1	Arf5	Trem2	Rere	Hacd1	Rapgef1	D730003I15Rik		Plpp7	Kcnd3	Shank1	Arhgef37	Ovgp1	Nsdhl	Cyp17a1	Zfp113	Sucnr1	Abhd8	Camk1g	Serpinh1	Lims2	Srebf1		Trp53inp2	Ovgp1	Serf2	Aldh6a1	Gm43844	Spef1	Mrpl24	Tns2	Polr2j
	42				Cbs	Pxmp2	Col1a2	Gatsl3	Adssl1	Rgs5	Camkk2	Arl4d	Cd70				Rbfox3	4933408B17Rik	Nrgn	Atp1a1	Sec16a	Tyrobp	Fam213a	Gm25604		Abcb9	March6	Lrrc4b	Cdkn1a	Col22a1	Baalc	Ugt2b1	Plpp1	Capn8	Sparc	4930570G19Rik	Il33	Dhtkd1	Col6a2		Peg3	2810403A07Rik	Aggf1	Nat14	Vps26a	Tmem231	Slc4a8	Ep400	Ppia
	43				Gstt4	Gde1	Sulf2	Zfas1	Cyb5r3	Prom1	Itm2a	Etnk2	Gbp4				Tppp3	Neat1	Tfeb	Smurf1	Kremen1	Atp5l2-ps	Miip	Fubp3		Armc5	Lgals8	Arhgap33	Rhou	Pnpla2	Lrrn3	C6	Cyp2d22	Cyp3a61-ps1	Igfbp5	Nfx1	Dok3	Acvr1c	Selenbp1		Akt2	Cd2ap	Pcdh12	Scn5a	Extl2	Klhdc8b	Polb	Dlk1	Scoc
	44				Ndrg2	Nr4a3	Gm9885	Jph4	Cyp4f15	Tmem123	Tbx3	2610035F20Rik	Plxna3				Snx15	Cry2	Itpka	BC002163	Jade2	Lin7b	Heatr5a	Ambra1		Dvl1	Gm26703	Rnaseh2c	Eif2s1	Eva1c	Exd2	Cyp2c37	Epb41l1	Gm31121	Neat1	Gm29666	Gpr34	Agt	Cmtm3		Aldh6a1	Asxl2	Rnf112	Klhdc2	Arih2	Rbck1	Neo1	Tada2b	Gng13
	45				Lgals1	Zswim5	Sncg	Dcxr	Mast3	Tmprss11d	Lrrc8a	Ucma	S100b				Thop1	Pnpla7	Rpusd1	Pwp2	Csnk1e	Gm19938	Cxcl12	2810402E24Rik		Shank1	Rlf	Tst	Ogdhl	Fbln5	Cyb561d2	Ces2c	E230001N04Rik	Cyp4v3	Tmem119	Osbpl3	Gbp4	Slc24a4	Polr3e		Olfml3	Cybrd1	Atp5j2	Smoc1	Rgs17	Baiap3	Pdxk	AC123724.2	Dhrs1
	46				Ahnak	Pbld1	Impa2	Pla2g3	Pink1	Atp2c1	Eva1a	Pxmp2	Col27a1				Polr2l	Cpeb1os1	Lbhd2	Gng13	Kdm3b	Cst3	Gm16201	8430422M14Rik		Lrrc4b	Gpr101	Igsf21	Pnpla7	Cdx4	Abce1	Peg3	Gsta2	Keg1	Ltbr	Atp11b	Bcas1	Nanos2			Rsph10b	Hs3st3a1	Hcrtr1	Pou2f2	Zpbp	Ltbp3	Mboat7	Srgap3	Atox1
	47				Ehd2	Slc39a14	Ighm	Tmeff2	Lars2	Dpy19l1	Icosl	Srebf1	Prrg1				Gm24187	Nt5c2	Sf3b5	Tma7	Asap2	Pcbd2	Tulp3	Hmgb3		Arhgap33	Kcnj13	2310011J03Rik	Sun2	Tinagl1	Pnma2	Mup7	Cyp3a59	C4bp	Lyz2	Nsg2	Lims2	Hbb-bs			Lztr1	Gm26703	Hmgcs1	Ring1	Vmn2r1	Ecel1	Atg5	Igsf3	Mrpl30
	48				Coq9	Etfbkmt	Taldo1	Cbs	Lrfn1	Wnk1	Kcne1l	Tsc1	Unc13d				Tmem151a	Cyp2d22	Fam110a	Spa17	Adssl1	Samd5	Tjp1	Ermap		Rnaseh2c	Ufd1	Jph3	Ovgp1	Rab4a	Pcdh12	Elovl2	Scarb1	Ugt2b38	Gprin1	Soga1	Rgs5	Tomm40l			Nanos2	Itih5	Fads1	Spef1	Edil3	BC017158	Slc7a1	Sdk1	Gabarapl2
	49				Smpd1	Pecr	1700047G03Rik	Gpr17	Rpl4	Hnrnph1	Pnpla2	Zfp358	Igfbp4				Rn7sk	ENSMUSG00000118012	CT010467.1	Fabp5	Szt2	Decr1	Gm48529	A430105I19Rik		Tst	Uxs1	Mib2	Col22a1	Rtkn	Slc30a10	Sucnr1	1810053B23Rik	Tsc22d1	Ddx50	Tulp3	Nkd1	Gm6682			Arpc3	Slc25a34	Sept6	Napb	Cdh18	Hspa1a	Taf13	Tnfrsf21	Atp5k
	50				Dgat1	Isyna1	Pcbd1	Il33	Rpl3	Hsd11b1	Abhd1	Cadm1	Igsf1				Stmn3	Rnf24	Tomm34	Tubgcp6	Ogdhl	Pdcd5	Mphosph6	Arfip2		Igsf21	Slc4a10	Ncan	Gm14827	Dgkz	Txndc9	Capn8	ENSMUSG00000117084	Ccnd1	Ugt8a	Cpne4	Abhd1	Lrp8os3			Chchd7	Snhg14	Serpinb1a	Tmem231	Rlf	Psd2	Mrps21	Rtl5	Pop5
	51				Prr32	Oxct1	S100a11	Sept8	Frmpd1	Sema5a	Tulp3	Cds2	Gjb1				Gm13889	Zfp740	Reep2	B230206L02Rik	Phyhd1	Gm7536	Sumo3	Gla		Paip2b	Gm15892	Sfxn5	Pnpla2	Eva1a	Cyb5b	Cyp3a61-ps1	Arhgef7	Mpv17l	Gpr4	Fbn2	Ak4	Cbx7			Abhd1	2810013P06Rik	Ndufs5	Klhdc8b	Eif5a2	Cacng8	Myl6	Elmsan1	Tomm40l
	52				Lpl	Gm12781	Chn1	Prr18	Plvap	Ccp110	Gm43777	Hist1h1c	Ednrb				Lrrtm4	B230322F03Rik	ENSMUSG00000117924	Gm9794	Ahcyl2	Timm10	Prpf6	Lhfp		Tomm20	Sbsn	Ppfia3	Eva1c	Calcoco1	Med14	Gm31121	Tm6sf2	Tusc3	Tst	Tnip2	Cryzl2	Nrd1			Vmn2r1	Ubr5	Hbb-bs	Rbck1	5730455P16Rik	Wdr93	H3f3a	Sorl1	Mrps36
	53				Col1a1	Rogdi	Acaca	Rap1a	1700027J19Rik	Fam13c	Vim	Ttyh1	Layn				Ncdn	Sparc	Coro1a	C030006N10Rik	Acly	Hbb-bt	Abcc9	Trappc3		2310011J03Rik	Rbm25	Kmt5c	Fbln5	Frmpd1	Dnal1	Cyp4v3	Hic2	Slc15a5	Dock6	Gm37069	Pex6	Trac			Slc25a37	Sf3b1	Fam161b	Baiap3	Gm14295	Gck	Itih5	Dhtkd1	S100b
	54				Shmt1	Atl2	Hbb-bt	Elovl7	2900052N01Rik	Ptn	Gabra2	Map3k6	Btd				Cyp4f15	Gpr137c	Prrt1	Hacd1	Mapk4	Gm37107	4930402H24Rik	Inpp5k		Jph3	Fam76b	Sirt3	Cdx4	Cry2	Uros	Keg1	Adamts7	Cmah	Fsd1	Adamts19	Gm29650	Foxb1			Cox6b1	Mob1b	Rgs5	Ltbp3	Fam103a1	Adgrv1	Tmem248	Fat1	Ndufa1
	55				Tusc5	Gstt2	Spef1	Rbp4	Tmem52	Plcxd2	Fgf11	Apod	Gbp2				Mapk4	Hdac9	Lrp3	Arhgef10	Lpin1	Pdcd5-ps	Grk6			Epb41l5	Lrif1	Jag2	Tinagl1	Gm28529	Itm2a	C4bp	Slc25a27	Gbp11	4930470G03Rik	Tmem18	Tnfrsf25	Gm43737			Spaca6	Mdga2	Camkk2	Ecel1	Zwint	Zmynd10	Zmiz1	Epas1	Itm2a
	56				Ttc25	Agt	1110018N20Rik	Arl4d	Sult1a1	Rasgrp3	Nbl1	Slc17a9	Sept8				Dock7	Slc44a2	Tubb4b	Tyrobp	Pigo	Atp5k	Gkn3			Mib2	Ano3	Tesk1	Dgkk	Cavin1	Mpzl1	Ugt2b38	Slc43a3	Mup19	C230035I16Rik	Tma16	A330009N23Rik	Paqr4			A930004J17Rik	Atp11b	Sgpp2	Serpini1	Ddx1	Papln	Mocs2	Pdgfrb	Acot13
	57				AC169509.2	Sult5a1	Gm20756	Golga7	Csrnp1	Sc5d	Gm6277	Selenbp1	Trem2				Mir6236	Rab5b	Znhit1	Ell	Wiz	2900022M07Rik	Prodh			Ncan	D7Bwg0826e	Sema6b	Rab4a	Cyp4f15	Gm16485	Tsc22d1	Sh3tc1	Abcg2	Exosc5	Hrh2	Pcyox1l	Fam43a			Bcas1	Zgrf1	2310033P09Rik	BC017158	Ppm1a	Unc5a	Ern1	Lonrf2	Cox7c
	58				Col3a1	Adhfe1	ENSMUSG00000117263	Cep97	Ppp1r1a	Nid1	Traf1	Il12rb1	Zeb2				Phlda1	Setd3	Csf2ra	Atp5l2-ps	Tub	Gm38297	Xab2			Sfxn5	Txnip	Sptbn4	Rtkn	Tbc1d10c	Nwd2	Ccnd1	Syt3	Rtn4ip1	Atp2b1	Cpped1	Pomt1	Atp1a4			Tpi1	Gm45838	Qdpr	Heph	Psmc1	Ebf4	Glo1	Aff3	Lamtor5
	59				Col5a2	Ckb	Tlcd2	Smox	9330162G02Rik	Clasp2	Sost	Mapk4	Steap3				Unc5a	Odf4	Fbxl15	Lin7b	Fam219a	D330023K18Rik	Maff			Zfas1	Eef1g	Fbxl19	Dgkz	Mt1		Mpv17l	Porcn	Scp2	Nrip3	Ranbp17	Ptgs1	BC051142			Trim37	Arhgef37	Coa3	Hspa1a	Fbxo27	Cacna1h	Ndufs5	Fndc9	Atp5j2
	60				2310069B03Rik	Dgat2	Dync1i2	Exd2	Mir6236	Abcc9	Prr18	Nipsnap2	Sox8				Cyb561d2	Ctps2	Gtpbp3	Kif13a	Ankrd11	Aif1	Jam2			Ppfia3	Slc2a4	Crlf2	Cideb	Sult1a1		Cdkn1c	Camk2b	Prok1	H2-Q4	Zfp956	Aqp4	Dennd1a			Gm38162	Kat6b	Gm42205	Purb	Frmpd4	Cryzl2	Pom121	Celsr2	Serf2
	61				Irf4	Ankrd33b	Cela1	Slc16a4	Apoc1	Dubr	Pcnt	Gm37069	Eps15				Chchd10	Cyp2j9	Mfsd13a	5330417C22Rik	Dgkq	Rps13-ps2	Idh2			Kmt5c	Nom1	Ckb	Hbb-bt	Lrp8os3		Tusc3	Ddah1	Cela1	Exoc1	Ppm1e	Gpt	Gm15691			Tppp	Heph	Hopx	Slc36a4	Atp6v1a	Dnm2	Patl1	Pcgf2	Bfar
	62				Dpep1	Abcc8	Ropn1l	Srebf1	Aldh1l1	Aldh1l2	Nrep	Cyth1	Kctd12				Arf5	Tox	R3hdm4	Gm19938	Sik1	Uqcrb	Zfp84			Sirt3	Abi2	Zfp574	Eva1a	Eln		Slc15a5	Cyp2c39	Mup3	Islr	Cabyr	Tomm40l	Prrt1			Ndufa1	Dab1	Tufm	Psd2	Fam107a	Ltbp4	Bcl9	Tox2	Cfdp1
	63				Tesc	Wdr62	Cped1	Rhobtb3	Emc8	Sh3glb1	Lpar1	Cdkn1a	Cd74				Nrgn	Gm42847	Lrrc4b	Brpf3	Zcchc14	Gm26881	4833413G10Rik			2810403A07Rik	Cybrd1	Mid1ip1	Calcoco1	Slc12a9		Gadd45b	Gm33543	C8a	Gm45716	Scyl3	Josd2	Slc6a9			Aire	C4b	Parp6	Cacng8	Morf4l1	Pex6	Timp2	Stim1	Sra1
	64				Csf2ra	Cnn1	Tspan17	Hbegf	Amn	Nkain2	Gamt	C920006O11Rik	Adamtsl4				Tfeb	Zfp229	Susd2	Cst3	Zfp446	As3mt	Pxmp2			Jag2	Glb1l2	Arhgef19	Frmpd1	Gm31513		Cmah	Srrm1	Adh6-ps1	Csnk1g2	Ipo13	Ftl1	Emcn			Cyp2d22	2810029C07Rik	Itm2a	Sgtb	Ggnbp2	Inha	Igf2r	Rasgrf1	Atp5e
	65				Gm10419	Ndufs3	Smim10l1	Rgs5	Pdgfa	Slc12a2	Lxn	Hr	Emp2				Itpka	Fancm	C1qc	Pcbd2	Plekha6	Gm42888	Gbp3			Tesk1	Ddx6	Oaz1	Cry2	Cyth1		Gbp11	Glt1d1	Cmtm6	Srsf11	Itih3	Nefl	Rpl19			Amy1	Bbs7	Eml1	Acot9	Sphkap	Dalrd3	Atmin	Kcnc4	Cox7b
	66				Pxmp2	Nmb	Eif4ebp2	Prom1	Cyp2d22	Xpo1	Gsap	C4b	Alas2				Rpusd1	Otoa	Scand1	Samd5	Rnps1	Cops9	Aldoc			2900052N01Rik	Cbx3	Crocc	Gm28529	Atxn7l3		Mup19	Setd4	Spink6	H2-Ab1	Sorbs1	Upp2	Lrp8os2			Dlst	Cabyr	Tspan17	Wdr93	Atf2	Gm42517	Csmd1	Fbxo21	Uqcr11
	67				Capn2	Nadk	Gm4876	Eva1a	1500011B03Rik	Eif4g2	Gjc2	Arrdc2	Rrbp1				Lbhd2	Tsr2	Snrnp25	Decr1	Tom1	Ptprd	Reep3			Sema6b	Fgfbp1	Ppp1r37	Cavin1	Tmem52		Abcg2	Bcat2	Selenbp2	Coro6	Fnbp4	Htr6	Gm45426			Emp2	Adhfe1	Scn2b	Gck	Trappc6b	Rarres2	Mrps14	Frs2	Prdx2
	68				Ncan	Gm48199	Rarres2	Nfkbil1	Idh2	Gpr155	Cd70	Kazald1	Gjc3				Sf3b5	Irak1	Ttc9b	Pdcd5	Mapkbp1	1500009C09Rik	Sgk1			Sptbn4	Aldh6a1	Map1s	Klk8	Vmn2r1		Rtn4ip1	Kcnn2	Mup18	Gm31513	Rsph10b	Rrad	Ywhah			Serf2	Fam213a	Flt1	Adgrv1	Sdhaf3	Ttll3	Ndufa3	Cdkn1a	2010107E04Rik
	69				Gde1	Prlr	Mest	Tmem123	Fth1	Tppp	Gas7	Gm27252	Trp53inp2				Arl4a	Kcnk9	Slc25a22	Gm7536	Umodl1	ENSMUSG00000117962	Calcoco1			Fbxl19	Morf4l1	Metrn	Cyp4f15	Txnip		Scp2	Hrg	Col14a1	Isyna1	Tspyl2	Tfpi	Nms			Gm43300	Atp11c	Cryab	Zmynd10	Kctd9	Flnc	Bpgm	Sema4b	Mrpl42
	70				Nr4a3	Ddx39	Odf3l1	Tmprss11d	Ovgp1	Dip2a	Sult1a1	Gpld1	Enpp6				Fam110a	Gm43844	Akt1s1	Timm10	Bap1	Gm9385	Lcat			Ccdc82	ENSMUSG00000117113	Dctn1	Gbp4	Robo4		Agt	Serpina3m	Srd5a1	Cd209f	Tmem127	Fam180a	Cdc42ep1			Pik3c2a	Luc7l3	Unc13a	Cdkl3	Gsk3b	C4a	Polr2j	Kcnt1	Cisd3
	71				Zswim5	Hpx	Col6a2	Atp2c1	Pdlim4	Serinc5	Gbp4	Cnnm3	Gnb4				CT010467.1	Ist1	Klhdc3	Hbb-bt	Pcsk6	Gm10175	D730003I15Rik			Crlf2	Gcfc2	Dlgap3	Sox2ot	Gm43844		Prok1	Nt5c2	Slco1a1	H2-Eb1	Slc9a9	Stard4	Srebf1			Tet2	Pkd2	Stard4	Rtca	Cul3	Mapkapk3	Gm43737	Ptprn	Psmd8
	72				Pbld1	Fndc5	Itih5	Cotl1	Kcnh3	Flt1	Plxna3	Ezh1	Lhpp				Appl2	Plet1	Abcb9	Gm37107	Qsox2	Gm10250	Gm25604			Ckb	Srd5a3	Dok7	Tbc1d10c	Aldoc		Cela1	Sult2a7	Dio1	Abcb9	Rnf170	Rtn4r	Col6a2			Aggf1	Slc24a4	Tubb4a	Papln	Rnf170	Sart3	Ppia	Prkacb	Mien1
	73				Slc39a14	Mrpl46	Aoc3	Thra	Selenbp1	Map4	S100b	Adgrg1	Cmya5				Tomm34	Parp2	Ndufaf3	Acox3	Bicra	Pet100	Fubp3			Zfp574	Hmgb3	Col9a3	Cnmd	Pla2g3		Mup3	Col20a1	Me1	C230012O17Rik	Washc2	Gjb2	Slco2b1			Pcdh12	Gm48653	Tubb5	Unc5a	Atl1	Pi16	Scoc	Sel1l	Nkiras1
	74				Nek6	Rab17	Mxi1	Eif3f	Podxl2	AI504432	Pink1	Fnip1	Msmo1				Reep2	A2m	Fam171a2	Clcn7	Arfgef2	Rps24	Ambra1			Mid1ip1	Igbp1	Lims2	Cdkl2	Spsb1		Nrbp2	Mapk1ip1	Ulk2	Cry2	Mtmr2	Gm2115	Selenbp1			Plekha1	Usp40	Sfxn5	Dcst2	0610010F05Rik	Kcnip2	Sorcs1	Ets2	Polr1d
	75				Etfbkmt	Serpina3m	Laptm4b	Dpy19l1	Sh2d6	4833439L19Rik	Col27a1	2900052N01Rik	S100a10				Zfp951	Flrt3	Med16	Cacna2d2	Tgfbr3l	Mrps21	2810402E24Rik			Arhgef19	Ankle2	Caskin1	Cfap61	Cotl1		Cda	Zfp811	Egfr	Klhl30	Hnrnpu	Nes	Gtf2e2			Ddx3y	Fam214a	Sema7a	Ebf4	Mtx2	Tmem161a	Gng13	Gaa	Cdc16
	76				Pecr	Asns	Slc15a5	Apoe	Tmem248	Pak7	Prrg1	Cabyr	Slain1				ENSMUSG00000117924	Fam213a	Tpgs1	Pdcd5-ps	Cttn	Tst	Sema4d			Oaz1	Dyrk1a	Akt1	Mt1	Arl4d		C8a	Jup	Mup9	Vps33a	Zc3h6	Btbd17	Proca1			Rnf112	Sema3d	Plp1	Cacna1h	Ndfip1	Slc7a4	Clcn6	Fam171a1	Gpr89
	77				Isyna1	Adk	Nrgn	Wnk1	Gstm1	Trak2	Gm47017	Gm42896	Hopx				Lama2	Helq	Disp3	Zfyve27	Trim35	Gm34248	Rgs5			Crocc	Trim44	Tomm40l	Sult1a1	Gm37111		Adh6-ps1	Praf2	AC166078.1	Sult1a1	Limch1	Susd2	Clec2d			Atp5j2	Dpm1	Cpne9	Cryzl2	Uap1	Togaram2	Slc38a1	Ece1	Uqcr10
	78				Ly6e	Tst	Gzma	Gm24187	Rps4l	Cep170	Unc13d	Pla2g4e	Gm42205				Coro1a	Kdelc2	Gbp4	Trrap	Pdk2	Zfp809	Il6st			Ppp1r37	Nol11	Slc4a3	Lrp8os3	Cdc25b		Cmtm6	Gm45774	Ces1e	Serpinh1		Cbfa2t3	Cmtm3			Hcrtr1	Gm42851	Ccl27a	Dnm2	Efr3a	Fgfrl1	Wbp11	Stx17	Gm45495
	79				Hemk1	Kyat1	Gm6166	Casq1	Jund	C630043F03Rik	Penk	Emc8	Ehd1				Amy1	Phka1	Dbn1	Atp5k	Magee1	S100a1	8430422M14Rik			Map1s	Scaf8	Hdac5	Eln	Ahcy		Spink6	Odf3b	Ociad2	Tex29		Eng	Olfml3			Zfas1	Gm47765	Dct	Ltbp4	Ctgf	Tnxb	Dhrs1	Ubap1l	Atp6v1f
	80				Rbp4	Cyp2d22	Col15a1	Hnrnph1	Aldoc	Scd1	Igfbp4	Wdr70	Klhl4				Prrt1	Zbed4	1500011K16Rik	2900022M07Rik	Stat3	Usmg5	Zfp109			Rbak	Tlk1	Fsd1	Gpr89	Pcgf2		Selenbp2	Rab11fip4	Nsun2	Cpeb1os1		Cdh5	Polr3e			Hmgcs1	AC108802.1	Msmo1	Pex6	Ppp1r2	Tfeb	Atox1	Plbd2	Vta1
	81				Oxct1	Slc7a8	Hba-a1	Hsd11b1	Vgf	Slco1c1	Igsf1	Gm44421	D16Ertd472e				Lrp3	Pdgfra	Ccdc124	Mafk	Axin2	Gm10051	Hmgb3			Metrn	4933407K13Rik	Polr2l	Slc12a9	Ddit4		Mup18	Lbp	Moxd1	Gm21781		Gkn3	Hba-a1			Fads1	Zdhhc20	Tmsb10	Inha	Gm7887	Itm2c	Mrpl30	Bptf	Gtf2b
	82				Gm12781	Sucla2	Hnmt	Sema5a	2410006H16Rik	Zfp664	Gjb1	Smarcd2	Qdpr				Tubb4b	2810403A07Rik	Cckbr	Gm38297	Rnf216	Gm42696	Ermap			Dctn1	Phka1	Nkx6-2	Gm31513	Emc8		Col14a1	Fam234b	Lyplal1	Il33		Col9a3				Casq1	Zfp160	Asap1	Dalrd3	Cers5	Gse1	Gabarapl2	Sez6l	Gm5514
	83				Inhbb	Gm826	3830406C13Rik	Ccp110	Zswim7	Ets1	Ovgp1	Myt1	Snx15				Znhit1	Apoc1	Enpp6	Baz2a	Dnmt3a	Gm47623	A430105I19Rik			Dlgap3	Ssr1	Grm4	Cyth1	Tob2		Srd5a1	Pop1	Gm19619	Dok3		Pfkl				Galnt16	2900052N01Rik	Gbp3	Epha7	Sec63	Sulf1	4632404H12Rik	Foxred2	Mrpl18
	84				Rogdi	Ivd	Rala	Fam13c	Rapgef3	Gltp	Abca1	Pik3ip1	Gdf11				Csf2ra	Ctc1	Rnf208	D330023K18Rik	Med23	Gm38021	Lrp1b			Dok7	Cyp2d22	Gpr37l1	Atxn7l3	Wnt3		Abcc3	Srrm4	ENSMUSG00000116718	Gpr34		Shroom1				Plcxd3	Adarb2	Vcam1	Rbm3	Trim23	Numa1	Atp5k	Tnip2	Utp14a
	85				Atl2	Muc2	Slc22a17	Ccdc149	Gm15417	Plp1	Ednrb	Ccdc3	Stard4				Fbxl15	Ddb1	Tmem160	Zfp395	Srpr	Cfdp1	Fam184b			Col9a3	Tmem245	Csnk1g2	Tmem52	Ldb1		Slco1a1	Abcd4	Gm32872	Gbp4		Fuz				Sept6	Gm38393	Bsg	Gm42517	Gnl2	Icam5	Pop5	Adgrg1	S100a13
	86				Matn2	Retsat	Aco1	Gm14964	Gm23935	Reep3	Ly6g5b	Fut7	Sned1				Gtpbp3	Mfsd11	Rnaseh2c	Man1b1	0610009O20Rik	Mdk	Arfip2			Lims2	Gm29374	Tubb3	Vmn2r1	Cbx7		Mt2	Cyp2c38	Nrep	Bcas1		Gm29514				Zfp26	9330151L19Rik	Sox17	Rarres2	Nkain2	Lrrc24	Prpf8	Cercam	Prelid3b
	87				Gstt2	Ecsit	Grb14	Fam159a	Gm15564	ENSMUSG00000118154	Tssk5	Hsd17b11	Marcks				Mfsd13a	Ercc5	Mif	Aif1	Smpd3	Ndufa3	Gla			Caskin1	Mcm6	Slc35c2	Txnip	Cyp4x1os		Hal	Slc13a2	Elovl5	Camk1g		Yipf3				Aox1	Gucy2f	Hba-a1	Etnppl	Nckap1	Zfp579	Tomm40l	Slc6a1	Snrnp27
	88				Agt	Adssl1	Anxa4	Hist1h4h	Trp53i11	Cox7a1	Casq1	Nqo1	Gkn3				Eif2s3x	4632415L05Rik	Uqcrq	Rps13-ps2	Clcn6	Gm8129	Lhfp			Akt1	Slc9a6	Gapdh	AC112142.1	Vps11		Dio1	Flvcr2	Ces3a	4930570G19Rik		Zfp133-ps				Apod	Itih2	Mndal	Gpd1	Csde1	Kcnq4	Magee1	Ptprm	Cox6c
	89				Sult5a1	Trim24	Prelp	Ptn	Igfbp3	Emcn	Eif3f	Sema3f	Gm2115				Zfp869	Acsl3	Upp2	Efr3b	9930104L06Rik	Rpl31-ps8	Gm12250			Tomm40l	Cdc14b	Matn4	Robo4	Odf4		Sall1	Sult1a1	Hao1	Nfx1		Gm10635				3830408C21Rik	Ocrl	Thrsp	Stx12	Tsn	Slc27a1	Ntrk2	Bcl6	Ndufv3
	90				Adhfe1	Thoc3	D430019H16Rik	Plcxd2	Itpk1	Agfg1	1700123K08Rik	Nfkbia	Rcn1				Crebrf	Nanos2	Gal3st1	Uqcrb	Unc13a	Tomm5	Trim37			Slc4a3	Arcn1	Polrmt	Gm43844	C330027C09Rik		Mgst3	Notum	Erbb4	Lims2		Flt1				Serpinb1a	Insr	Prr18	Ttll3	Glrx	Ubxn10	Fto	Adgrl3	Sdhaf2
	91				H2-Q10	Gstm7	Hspa12a	Nanos2	Armc9	Nit1	Gstm1	Abca2	Jph4				R3hdm4	Emc8	Entpd3	Gm26881	Xpo5	Gm26871	Trappc3			Hdac5	Lats1	Snx15	Gria1	Cmtm3		Me1	Adgrf5	Mki67	Rgs5		Acyp2				Ovgp1	Smc5	Pet100	Flnc	B230217C12Rik	Radil	Fry	Furin	Anapc13
	92				Ckb	Gss	Slc44a3	Rasgrp3	Gstm6	Fgfr2	Layn	Ccdc136	Rab7b				Lix1l	Ccdc149	Scly	Cbx7	Trappc10	Serf2	Inpp5k			Fsd1	Stard4	Atf6b	Aldoc	Mall		Ulk2	Cyp4a10	Serpina7	Nkd1		Tcn2				2810403A07Rik	Nt5dc2	Plpp1	C4a	2810403A07Rik	Ppt2	Mrps36	Taf3	Uqcrh
	93				2810004N23Rik	Samm50	Ntrk3	Gm44646	Spon1	Fgd3	Asl	Fam214a	Adamts4				Lrrc4b	Insr	Map2k1	As3mt	Brd2	Rpl35a-ps2	Pogk			Polr2l	Carf	Psd	Pla2g3	Trim72		Egfr	Slc25a38	Aldh1a7	Gm29666		Tspan17				Cd2ap	Nom1	Fam20a	Mapkapk3	Ttc9c	Itga2b	S100b	Acvr1	Cops9
	94				Dgat2	Ndufs2	Tdrp	Sc5d	Wdr34	E330009J07Rik	Btd	Paxx	Nr3c1				Susd2	Sf3b1	Chac1	Gm42888	Uhrf1bp1	Gm24525	Polr3b			Nkx6-2	Pcyox1	Ints1	Bcs1l	Dnah14		Mup9	Rpl9	A230005M16Rik	Abhd1		Klk6				Ndufs5	Ddx17	Kdr	Sart3	Gabra1	Plppr3	Tns2	Atg2b	AC121965.1
	95				Ccdc80	Sik3	Ifit3	Nid1	Begain	Spock3	Jaml	Ap1g2	Ryr1				Sgk1	Gm16973	Flot1	Cops9	Hcn3	Rpl31				Grm4	Gabre	BC037034	Hbb-bs	Ctgf		AC166078.1	Il17rc	Comt	Ak4		Ldha				Hbb-bs	Gm21781	2810407A14Rik	Pi16	Inpp1	Mfsd13a	Ndufa1	Tbc1d1	Hcfc1r1
	96				Irs3	Gpat4	Tmem120b	Acr	Acacb	Nras	Arl4d	Gm43737	En2				C1qc	Hr	Bmyc	Ptprd	Klhl29	Gm11808				Ovgp1	Amy1	C1ql1	Spsb1	Crybg2		Cyp2d26	Wsb1	Hsd3b5	Osbpl3		Chrna3				Asxl2	Plg	Elof1	Kcnip2	Megf9	Pcsk4	Ep400	Fbxo10	Wdr61
	97				Ankrd33b	Apmap	Fbln7	Clasp2	Rpl19	Pcgf6	Etnk2	Irx3	Tmem198b				Scand1	Gm44421	Ube2ql1	1500009C09Rik	Casz1	Gm42790				Gpr37l1	Utp15	Calm3	Cotl1	C4b		Ces1e	Amigo1	Orm1	Cryzl2		Prr18				Fam161b	Pcnt	Mycbpap	Atp11b	Tpd52	Coq8b	Dlk1	Pcdh9	Zmat5
	98				Abcc8	Pde7b	Dpt	Cdkn1a	Tsc22d4	Clic4	Gbp2	Fbxl20	Fabp7				Gm16536	Pcdh11x	Ier5l	ENSMUSG00000117962	Usp19	Gm14776				Scrg1	Fbxo11	Trem2	Arl4d	Apoa1		Cnst	Dnmbp	Pard3b	Atp11b		Gm12250				Cybrd1	Gm43138	Cycs	Tmem161a	Actr2	Hap1	Tada2b	Prelid3a	Stx8
	99				Tmem45b	Gcdh	Fgf11	Abcc9	Gm6682	Gria4	Sept8	Gpsm1	Slc7a11				Snrnp25	Gm26513	Haghl	Gm9385	Pcsk2	Tpt1-ps3				Csnk1g2	Tfcp2l1	Pepd	Gm37111	Marveld1		Ociad2	Mt1	Hsd3b3	Pex6		Vapb				Rgs5	March7	Myl6	Slc7a4	Tenm1	Myo10	Itm2a	Xylt1	Coa3
	100				AC166078.1	Dnajc25	Acbd4	Il17rc	Git1	Rbm4b	Trem2	Zyx	Fbxo32				Sec63	Hepacam	H1fx	Gm10175	Cbln4	Ggct				Mgea5	Rpl4	Tmcc2	AC108802.1	1810010H24Rik		Nsun2	Mst1r	Mup16	Gm29650		Sema7a				Hs3st3a1	Cyp1b1	Mien1	Togaram2	Sept7	Ngef	AC123724.2	Eif4b	Glrx3
	101				Klf10	Gm10032	Ybx2	Gm20033	Ttyh1	Prlh	Zeb2	Piwil2	Adra2a				Ttc9b	Brd8	Eno2	Snrnp200	Dgkd	Gm37941				Tubb3	Sf3b1	Timm13	Oxct1	Gm12892		Moxd1	Gmeb2	Micu2	Tnfrsf25		Adamtsl5				Camkk2	Mtf2	9330102E08Rik	Fgfrl1	Pole3	Erich2	Srgap3	Kif1b	Tmsb10
	102				Wdr62	Tuba8	Pea15a	Dubr	Kifc2	Abcc12	2610035F20Rik	Gpc1	Car7				Slc25a22	Pxmp2	Ap1s1	Gtpbp2	Proser1	Gm17066				Slc35c2	Nfx1	Nr1h2	Cdc25b	Sf3a2		Lyplal1	Idh2	Lactb2	A330009N23Rik		Panx2				Sgpp2	2410089E03Rik	Sfxn4	Tnxb	Rps6ka3	Lrp2	Acot13	Zfp687	Smim7
	103				Alas2	Arhgdig	Clu	Aldh1l2	Bok	Tlr3	Steap3	6430571L13Rik	2810006K23Rik				Akt1s1	Rpl3	1110008P14Rik	Nfe2l1	Plcg1	A530083M17Rik				Gapdh	Dgke	Atp6v0c	Ahcy	Csdc2		Gm19619	Ppp4r4	Erlin1	Nsg2		Susd5				2310033P09Rik	Rev1	Gnas	Tfeb	Prmt6	Stard8	Cox7c	Cdh13	Mrrf
	104				Prrt4	Ctcflos	Bcs1l	Sh3glb1	Gm24270	Pycr1	Ucma	Asic3	Shisa9				Atp13a4	Ddx42	Acot7	Gm10250	Hmbox1	Cenpv				Matn4	Gng2	Speg	Ugt8a	Gm7972		ENSMUSG00000116718	Snx33	Mup17	Pcyox1l		Loxl1				Gm26703	Xiap	Foxq1	Itm2c	Zfas1	Traf1	Igsf3	Crebbp	2410015M20Rik
	105				Col1a2	Ctsa	Col6a1	Nkain2	E230001N04Rik	Eri1	Pxmp2	Txnip	Car4				Klhdc3	Cnga3	Plppr2	Pet100	Mtss1l	Gm8451				Polrmt	Ggnbp2	Agpat1	Alas2	Asic3		Gm32872	Irf2bp2	Ces3b	Pomt1						Qdpr	Gm47976	Thoc5	Tmem165	Rcan2	Fam193b	Sdk1	Stim2	Naa35
	106				Cnn1	Ophn1	Eif4ebp1	Adssl1	Rny3	Ermn	Srebf1	Sbsn	Fgfr2				F3	Kdm1a	Ethe1	Eif4b	Dcaf7	AC149588.1				Snx15	Eif5	Ano8	Pcgf2	Apod		Nrep	Klhl3	Abcd3	Ptgs1						Coa3	Plce1	Ebp	Gse1	Atg4a	Tle2	Lamtor5	Pogz	C1qb
	107				Ndufs3	C230035I16Rik	Bmp8b	Slc12a2	Ada	Gcg	Sox8	Rad52	Idh1				Zmym5	Eif3f	6030419C18Rik	Rps24	Rnf44	Gm42205				Atf6b	Phyhd1	Apbb1	Ddit4	Pcbp3		Elovl5	Fxyd7	2810408I11Rik	Soga1						Itih5	Bnip1	Igfbp5	Omg	Ufd1	March4	Tnfrsf21	Gabrq	Naa38
	108				Nmb	Gstz1	Ifit1	Xpo1	Glul	Mindy2	Tsc1	Map3k7	Mfge8				Abcb9	Paox	Hapln4	Mrps21	Kcnb1	Mir99ahg				Psd	Gm20751	C1qtnf4	Prom1	Spg7		Ces3a	1810010H24Rik	Scd1	Aqp4						Slc25a34	Alg6	Taf13	Sulf1	Surf1	Megf8	Atp5j2	Atp1a1	Psma5
	109				Nadk	Fmo1	Slc48a1	Eif4g2	Epn1	Qk	Eps15	Mpzl3	Aspn				Ndufaf3	Reps1	Mrpl57	Tst	Cptp	Gm14303				Ints1	Ophn1	Nyap1	Mki67	Gm42503		Hao1	Dhrs7	Mup11	Gpt						Snhg14	Map3k15	Ushbp1	Numa1	Cntn3	Gm45330	Rtl5	Fndc3a	Ciao1
	110				Gm48199	Lgr6	Cyb5r3	Cyb5r3	Rnf126	Trim37	Zfp358		Slco1c1				Fam171a2	Phf7	Gm19345	Gm34248	Ulk3	Nedd8				BC037034	Rpl17	Dazap1	Emc8	AC110091.2		Erbb4	Fmo4	H2-Bl	Tulp3						Gm42205	Gm38099	Tuba1a	Sult1a1	Mcf2	Agbl2	Elmsan1	Notch3	Mrpl27
	111				Sulf2	Arhgap42	Hba-a2	Gpr155	Arrdc2	Gyg	Cadm1		Necab3				Med16	Cth	H2afj	Zfp809	Rai1	Uqcc2				C1ql1	Zc3h14	Rundc3a	Tob2	Pygl		Mki67	Stard8	Mup-ps4	Tomm40l						Hopx	Pcsk5	Pigq	Icam5	Hpf1	Cfap46	Sorl1	Lmln	Sumo1
	112				Gm9885	Scarb2	Maff	Cyp4f15	mt-Nd6	Erap1	Cds2		Dap				Tpgs1	Cyp26b1	Hspa1a	Acsl1	Zfp384	Anapc13				Calm3	Reps1	Efs	1500009L16Rik	Grina		Vldlr	AL591207.1	BC049987	Josd2						2810013P06Rik	Mccc1	Stmn1	Lrrc24	Tlk1	Nphp4	Serf2	Gse1	Tmem126b
	113				Sncg	Sdk2	Kmt5a	Tppp	Gm12992	Palmd	Hist1h1c		Oxct1				Stab2	Vkorc1l1	Stard3	S100a1	Ssh3	Pfdn1				Trem2	Ap4e1	Tcf3	Wnt3	Thra		Serpina7	Enpp1	Nfs1	Cpne4						Ubr5	Gm42664	Gm18706	Zfp579	Dzank1	Abhd1	Bfar	Alg2	Nedd8
	114				Impa2	H13	Gm13610	Dip2a	AC132863.2	Shtn1	Kctd12		Gpr37				Disp3	Arhgef37	Cox14	Usmg5	Pitpnm3	Ift22				Pepd	Plaa	Pycrl	Ldb1	Oplah		Aldh1a7	Pbld2	Cpq	Ftl1						Sf3b1	C330027C09Rik	Gls2	Mbip	Pik3r1	Plin5	Dhtkd1	Ap1g2	Ltv1
	115				Ighm	Gk	Ptgis	Serinc5	Fuca1	Syndig1	Cd74		Gltp				Slc2a4	Morc4	Mex3b	Gm10051	Afg3l2	9330162G02Rik				Sult1a1	Prpf39	Chpf	Gkn3	Col5a1		A230005M16Rik	Cd1d2	Lcp1	Fbn2						Tufm	Carf	Il33	Kcnq4	Tmod2	Aldh4a1	Cfdp1	Nhlrc3	Cebpzos
	116				Taldo1	Yipf1	Lasp1	Flt1	Bend5	Gbp4	Adamtsl4		Cnn3				Gbp4	Fstl5	Tubb3	Gm42696	Galnt16	Dynlrb1				Tmcc2	Gm15834	Rexo1	Plscr2	1810021B22Rik		Comt	Cpsf7	3110082I17Rik	Tnip2						Parp6	Map3k20	Ptgfrn	Slc27a1	Gatad1	Inppl1	Fat1	Cntnap4	Cyb561d2
	117				1700047G03Rik	Smim24	Tinag	Mast3	Ino80b	Zfp706	Emp2		Olfml3				Dbn1	Gm26703	Angptl6	Gramd4	Spred3	Gm10146				Timm13	Ddx42	Apba3	Cbx7	Gm43279		Rdh16f2	Sorbs3	Acadsb	Nefl						Itm2a	Atad5	Fgfr2	Ubxn10	Gdi2	Bmp6	Sra1	Zfp395	Lgals1
	118				Pcbd1	Glud1	Pold4	Pink1	Mvb12a	Cpd	Ttyh1		Me1				1500011K16Rik	Rpl4	Gamt	Gm47623	Agrn	Dbi				Nr1h2	Rfk	Uqcrq	Cyp4x1os	Slc9a1		Fmo3	Ovgp1	Pdhx	Upp2						Eml1	6430573F11Rik	Mapk7	Radil	Acbd5	Mlc1	Atp5e	Tspyl2	Mrps33
	119				Prlr	Rsad1	Fam46c	Map4	Crybg2	Gbp5	Map3k6		Cpne9				Kyat3	Cpsf7	Slit3	Gm38021	Fzd1	Arhgdig				Atp6v0c	Cdk13	Tomm40	Vps11	Clcf1		Hsd3b5	Rpl14	Arf2	Htr6						Tspan17	Unc80	Prkcz	Ppt2	Dnm3	Pdlim7	Epas1	Fam234b	Nifk
	120				Ddx39	Mpv17l2	Col5a1	Lars2	Mfsd10	Lef1	Alas2		H2-Eb1				Ssbp2	Hnmt	C1qb	Cfdp1	Scaf8	Gm42897				Speg	AI314180	Chchd10	Odf4	A930033H14Rik		Orm1	Kcnb1	Gatb	Gm37069						Mob1b	5330434G04Rik	Taf10	Itga2b	Pkia	Zgpat	Cox7b	Stat3	Qdpr
	121				S100a11	Irs2	Hist1h2ac	AI504432	Scrg1	Trf	Rrbp1		Mmp15				Ccdc124	Ppp1r2	Ccnjl	Stum	B930095G15Rik	2010204K13Rik				Tsn	Gm42851	Srebf2	Synj2bp	2900076G11Rik		Pard3b	Cyp4a14	Qprt	Rrad						Mdga2	Ptk2b	Lynx1	Plppr3	Hdgfl3	Drc7	Uqcr11	Grid2	Nr2c2ap
	122				Hpx	Susd3	Ctr9	4833439L19Rik	Cpa2	Myo9a	Gjc3		Pcsk9				Pecam1	Pcnp	Lrp10	Mdk	Zfp512b	Mea1				Agpat1	Csnk1a1	Pcbp4	C330027C09Rik	Sema3g		Hsd3b3	Flt1	Spc25	Adamts19						Atp11b	1810020O05Rik	Acss2	Mfsd13a	Lama2	Pced1a	Pdgfrb	Dip2b	Tmem183a
	123				Fndc5	Cxcl13	1110032A03Rik	Pak7	Tnk2	Enpp6	Apod		Msn				Cckbr	Zc3h7a	Mettl26	Ndufa3	Elmo2	Sox11				Ano8	9230116N13Rik	Egln2	Abhd1	Smg9		Mup16	Nrn1	Igtp	Tfpi						Zgrf1	Gm43462	Gjc2	Pcnp	F3	Krt77	Lonrf2	Lrp1	Cct3
	124				Mrpl46	Slc7a6	Atg9b	Trak2	Col6a1	Myo6	Slc17a9		Bcs1l				Enpp6	Cwc22	Proser2	Gm8129	Sipa1l2	S100a13				Apbb1	Anxa9	Ndufb7	Cmtm3	Chrd		Micu2	9030619P08Rik	Mup13	Tmem18						Scn2b	Gm29340	Gm16046	Pcsk4	Gm9947	Dbn1	Aff3	Zfp280b	Fh1
	125				Rab17	5031439G07Rik	Sema3b	Lrfn1	Rabac1	Vldlr	Trp53inp2		4930506C21Rik				Rnf208	Lbr	Lin7b	Rpl31-ps8	Zc3h4	Rps16-ps2				C1qtnf4	Rft1	Impdh1	Mall	Sgk1		Lactb2	Icam4	Crybb3	Fam180a						Gm45838	Fbxl20	Sept8	Coq8b	Spag9	Fam53b	Prdx2	Sv2a	Akr1e1
	126				Chn1	Gm45012	ENSMUSG00000116903	Rpl4	Ddit4	Snx25	Selenbp1		Lix1				4933408B17Rik	Gm40557	Tmem266	Tomm5	Srrm2	Gm5781				Nyap1	Zfp626	Bcs1l	Trim72	Gigyf1		Prkag2	Lrrc51	Gm14328	Stard4						Flt1	Fam135a	Fdft1	Hap1	Actr10	Disp3	2010107E04Rik	Sik3	Proca1
	127				Serpina3m	Rcl1	Tfr2	Cep170	Hmga1b	Msmo1	Enpp6		Padi2				Neat1	Rpl9	Rundc3a	Gm26871	Rap1gap2	Gm48353				Gm43844	Deptor	Fkbp8	Dnah14	Spns1		Erlin1	Gnmt	Cyp2u1	Tma16						Cryab	2310075C17Rik	Atrnl1	Myo10	Scyl3	Safb2	Fndc9	Slc12a5	AI413582
	128				Asns	Actg2	Csde1	C630043F03Rik	C230096K16Rik	Slc25a27	Il12rb1		Aplnr				Tmem160	A930017M01Rik	Eef1a2	Serf2	Traf3	Gm37861				Dazap1	Rpl7	Zfp423	Ctgf	Tns2		Mup17	Gm43189	Tmlhe	Hrh2						Unc13a	Psme4	Cideb	Ngef	Zswim7	Ssbp4	Mrpl42	Rprd2	Ndufc1
	129				Adk	Poln	Pemt	Scd1	Nbl1	Kdr	Mapk4		Mycbpap				Rnaseh2c	Tomm20	Pelo	Rpl35a-ps2	Psd2	E030026E10Rik				Rundc3a	Gm36445	Vegfa	Capn7	Phyhd1		Gm45504	Rexo1	Arl6ip1	Rtn4r						Arhgef37	Syt10	Ephb2	Erich2	Strap	Fbxw9	Celsr2	Txnip	Pomp
	130				Tst	Stim1	Pitpnm2os1	Rpl3	Snhg8	Brwd1	Gnb4		St5				Mif	Chfr	Cdc34	Gm24525	Adck2	Gamt				Efs	Rep15	Uqcr11	Crybg2	Tarbp2		Ces3b	Tnrc6a	Tmx4	Gjb2						Stard4	Galc	Mlc1	Tmem144	Siah1a	Metrn	Cisd3	Nr3c2	Fuca2
	131				Kyat1	Esrp2	Adi1	Frmpd1	Gm37069	Map4k4	Nipsnap2		Marcksl1				Uqcrq	Kdm3b	Igsf1	Rpl31	Tm7sf3	Dnajc19				Tcf3	Ndfip1	Paqr6	C4b	Gnmt		Abcd3	Rps28	Dntt	Cpped1						Tubb4a	Dhtkd1	Gde1	Nars	Arhgef28	Efnb3	Psmd8	Fam163b	Cnot8
	132				Cyp2d22	Slc22a5	Slc2a5	Plvap	Cp	Far1	Lhpp		Rgs5				Upp2	Gm9530	Enkd1	Mtmr3	Ddx19a	Gm44677				Pycrl	Zc3h7a	Fam57b	Apoa1	Rsad1		Mat1a	4933421A08Rik	Atp8b4	Ranbp17						Kat6b	Pnpla7	Tomm7	Lrp2	Suco	Agpat4	Mien1	Abhd2	Mrpl13
	133				Slc7a8	Tmem28	Ankmy2	1700027J19Rik	Tmem179	Mtus1	Cmya5		Gm39465				Gal3st1	Rnft1	Gpr137	Gm11808	Cdc42bpg	Cmtm5				Chpf	Rab12	Gm15487	Marveld1			Baiap2	Cdpf1	Cog4	Zfp956						Heph	AC160637.1	Hkdc1	Braf	Slc25a16	Celf3	Pcgf2	Ubp1	Ndufa13
	134				Sucla2	Psap	Gltp	Slco1c1	Phf1	Sbno1	Gm37069		Fam84b				Entpd3	Elac1	Ppp1r13l	Gm42790	Slc37a1	Lyrm4				Rexo1	Atp1a4	Btbd17	Parg			Map4k4	B4galnt1	Abhd5	Ppm1e						Dab1	Prodh	Ckmt1	Stard8	Raver2	Vwa5b1	Nkiras1	Gns	Mrpl35
	135				Gm826	Dcaf11	Trp53	2900052N01Rik	Myh7	Prr14l	Cyth1		Cav1				Cry2	Ppp2r3a	Lrfn1	Rbfox2	Klf4	Ndufab1				Apba3	Nup155	Fgfrl1	1810010H24Rik			2810408I11Rik	Btg1	Mup10	Gm2115						C4b	Ppp1cc	B4galt2	Acsl3	Emilin2	Ttc16	Polr1d	Cdh2	1810037I17Rik
	136				Ivd	Acad10	Ptpn14	Tmem52	Kazald1	Slfn5	Cdkn1a		Pdgfb				Scly	Tsn	Acaa1b	Gm14776	Cables2	Gm15427				Uqcrq	Zfp61	Mpst	Tppp			Scd1	Cyp4a31	Kdm5b	Nes						Tubb5	Wrn	Tecr	Traf1	Gm37305	Pbxip1	Cdc16	Stxbp1	Psma4
	137				Acaca	Sgpl1	Kcnj14	Sult1a1	1110017D15Rik	Gm14827	C920006O11Rik		Il33				Map2k1	Tma16	Fam216a	Tpt1-ps3	Abr	Tomm7				Tomm40	Zfand4	Mif	Cetn2			Mup11	Fam167b	Gm47348	Btbd17						Sfxn5	Phf14	Srm	Rnf34	Ccny	Sim2	Tox2	Sipa1l1	Ubac1
	138				Hbb-bt	Dglucy	1700008J07Rik	Csrnp1	1700018L02Rik	Nipal4	Hr		Slc13a3				Pnpla7	Oas1c	Mrpl34	Ggct	Plekhg4	Atp5j2				Chchd10	9330118I20Rik	Bicdl1	Fv1			H2-Bl	Kank3	ENSMUSG00000116993	Susd2						Sema7a	Mbip	Aip	Fam193b	Lmbrd1	Gm15587	Gpr89	Ep300	Cmtm5
	139				Muc2	Dusp18	Lrrc27	Ppp1r1a	Ngb	Hdac2	Msmo1		A230072C01Rik				Chac1	Tor1aip1	Dapk3	Tob2	Sp2	Cox6b1				Srebf2	Grik2	Selplg	Gm12892			Mup-ps4	Cyp2a22	Irf5	Cbfa2t3						2810029C07Rik	Xrn1	Arhgdig	Tle2	Unc50	Lbhd2	Stim1	Nlgn2	Msra
	140				Retsat	Rom1	Apobec1	Zfp664	Oscp1	Ldlrad3	S100a10		Tubb2b				Flot1	Cpe	Stoml1	Gas6	Pogz	Mrpl36				Pcbp4	Dcst2	Lrfn4	Sf3a2			Slco1a4	Plekhn1	Serpina3k	Cabyr						Bbs7	Nhlh2	Mmrn2	March4	Ube4a	Dnah2	Rasgrf1	Nynrin	ENSMUSG00000117924
	141				Ecsit	Ppp3cc	Tdrd3	9330162G02Rik	Timp4	Zfp366	Slain1		Gjb2				Cpeb1os1	Zfp9	Akr1c14	Rere	Ssrp1	Gstp-ps				Trip12	Rtf1	Irx1	Upp2			BC049987	Pde4c	Cyp2c55	Scyl3						Cabyr	Gm16835	Galt	Megf8	Capza2	Prss41	Kcnc4	Hcfc1	Higd2a
	142				Adssl1	Ephx2	Tuba1a	Ets1	March10	Car15	Hopx		Ebp				Bmyc	Csmd3	Ccdc85b	Sec16a	Fry	C030029H02Rik				Egln2	Cct2	Dlgap4	Ak4			Slc17a1	Ankrd11	Mgst1	Eng						Plp1	Gm40557	Lamp5	Gm45330	Fbln5	Pank4	Uqcr10	Spns2	Lin7b
	143				Spef1	Sidt2	Gm2065	Mir6236	Gatsl2	Zfp961	C4b		Nupr1				Ube2ql1	Timp3	Mrpl36	Gm37941	Prelid3a	Cnpy2				Ndufb7	Gcdh	Dus3l	Csdc2			Nfs1	Tcea2	Fkbp11	Cdh5						Adhfe1	Cdkl3	Lxn	Agbl2	Trim44	Cngb1	Fbxo21	Arnt2	Cdadc1
	144				Trim24	Gabarapl1	Rgs19	Apoc1	Khk	Nudt5	Gm42205		Itgb4				Ier5l	Plk2	Kcnk12	Gm17066	Flcn	Gm44291				Impdh1	Wdpcp	Aatk	Gm7972			Cpq	Trp53i13	AI463229	Ipo13						Cpne9	Chic1	Hras	Cfap46	Nfx1	Ddr1	Gm45495	Ttyh1	Atp5j
	145				1110018N20Rik	Capn9	Gm2415	Gltp	Tnni3	Cept1	Arrdc2		Tnfaip8				Haghl	Cyp1b1	Gna12	A530083M17Rik	Glyr1	Gabra2				Bcs1l	9330161L09Rik	Caskin2	Nsdhl			Lcp1	Wbp1l	F2r	Gkn3						Ccl27a	Gdpd4	Pacs2	9330121K16Rik	Cntn4	Ly6h	Atp6v1f	Gnaq	Ndufa4
	146				Thoc3	Coq7	Gm42814	Plp1	Hist1h1c	Ccdc43	Ehd1						H1fx	Ankra2	Kcnmb4	Cenpv	Ank1	Lamtor2				Akap7	Ikbkap	5730559C18Rik	Asic3			3110082I17Rik	Gm11827	Mup20	Col9a3						Fam213a	Xpo4	Stmn2	Sgk1	Mat2b	Meig1	Vta1	Smarcal1	Cdo1
	147				Gm20756	Arfip2	C130074G19Rik	Reep3	Vps37d	Msantd2	Klhl4						Eno2	Nop14	Ybx2	Gm8451	Susd6	Gm7808				Fkbp8	Sgk1	Ddx54	Apod			Acadsb	Smap2	Ahnak	Pfkl						Dct	Tmod1	Klk6	Bzw1	Nrg3	Ampd2	Frs2	Pianp	Timm8b
	148				ENSMUSG00000117263	Adcy3	Lhfpl2	Aldh1l1	Gm44421	Abhd1	Kazald1						Ap1s1	Pcf11	Srrm3	AC149588.1	Mia3	Atp5e				Zfp423	Rai14	Scaf1	Pcbp3			Pdhx	Adssl1	Saa2	Shroom1						Atp11c	C920021L13Rik	Plxnd1	Nphp4	Klf9	Gbp3	Cdkn1a		Ndufs4
	149				Gstm7	Hsd17b14	Serf1	ENSMUSG00000118154	G0s2	Gkn3	Gm27252						1110008P14Rik	Rgmb	Efnb1	Gm42205	Cd2bp2	Chchd2				Vegfa	Cacul1	Hba-a1	Baalc			Arf2	Mpzl1	Olfml1	Fuz						Msmo1	Guf1	Adgrl4	Abhd1	Ccdc149	Gpc4	Gtf2b		Aptx
	150				Gss	Myrip	Tuba1b	Emc8		Micall1	Gpld1						Acot7	Ambra1	Uqcr11	Mir99ahg	Pip5k1a	Snrpd2				Uqcr11	Alg2	Dhx34	Lrrn3			Gatb	Gm47644	Cks1b	Gm29514						Tmsb10	Lancl3	Kctd21	Ppp2cb	4933408B17Rik	Gabre	Sema4b		Atpif1
	151				Tlcd2	Saraf	Cdkal1	Cox7a1		Jpt2	D16Ertd472e						Plppr2	Slc4a4	Prr7	Gm14303	Mab21l1	Gm15950				ENSMUSG00000118449	Cxadr	Trabd	Spg7			Qprt	Slc17a4	Tmc5	Yipf3						Luc7l3	Myt1	Tubb2b	Plin5	Uchl5	Gga1	Gm5514		Cox5b
	152				Dync1i2	Pnpla2	Bicd2	Amn		Sacm1l	Qdpr						Ethe1	Stk38	Map2k2	Nedd8	Mcm3ap	Gm44433				Paqr6	Armcx5	Sdsl	Exd2			Spc25	Gm43314	Tomm40l	Zfp133-ps						Asap1	Ncam2	Cfap61	Aldh4a1	Slc4a10	Igfbpl1	Mrpl18		Ppil3
	153				Cela1	Cd82	2310068J16Rik	Emcn		Gm16432	Snx15						6030419C18Rik	Slc26a8	Rell2	Uqcc2	Zfp746	AC132833.3				Fam57b	Kdsr	Mapk7	Cyb561d2			Ildr2	Xpo6	Cfh	Gm10635						Pkd2	Lrif1	Gabrd	Inppl1	Srxn1	Zdhhc1	Kcnt1		Gtf3c6
	154				Samm50	Hmbs	Sirpa	Agfg1		Rps6ka5	Gdf11						Hapln4	Hmgcs2	Fam57b	Anapc13	Abl1	Coa3				Gm15487	Zkscan8	Irf2bpl	Gm42503			Igtp	Slc4a9	Gm2065	Itih3						Slc24a4	Txndc11	Isg20	Bmp6	Mipol1	Zfp219	Utp14a		Nhp2
	155				Ropn1l	Mocs2	Nnat	Nit1		Ptprb	Cnnm3						Mrpl57	Vcl	Klc2	Kremen1	Wdr90	Mrpl33				Btbd17	Plpp6	Tuba1c	AC110091.2			Mup13	Cyp3a44	Fitm1	Sorbs1						Gm48653	Lrrc29	Ifi203	Nfam1	Actr3	Txlna	S100a13		Ubb
	156				Ndufs2	Letm1	AC163018.1	Pdgfa		Dennd6a	Stard4						Nt5c2	Selenoo	Rps4l	Jade2	Npr2	Rpl41				Fgfrl1	Nt5c2	Ptp4a3	Pygl			Crybb3	Bmp6	Pbk	Flt1						Gbp3	Usp16	Ctsd	Mlc1	Igip	Cdhr2	Ptprn		Snrpd2
	157				Sik3	Ppp1r3g	Slc6a13	Cyp2d22		Zfp943	Sned1						Cyp2d22	Phka2	Gmppb	Csnk1e	Mef2d	Gm44228				Mpst	Gm7972	Efhd2	Grina			Acnat2	Rbak	Spag5	Acyp2						Vcam1	Map3k2	Banf1	Pdlim7	Exosc9	Phldb1	Prelid3b		Hnrnpc
	158				Cped1	Plet1os	Gm45447	1500011B03Rik		Ccni	Marcks						Gm19345		Fam222a	Pfdn1	Zmiz1	Cmc2				Mif	Tmem87b	Scand1	Thra			Gm14328	Trim80	Klk1b4	Tcn2						Usp40	Ofd1	Fam57a	Zgpat	Rab5a	B4galnt1	Snrnp27		Hspd1
	159				Gpat4	Tpbgl	Mical2	Idh2		Mob1a	Gkn3						ENSMUSG00000118012		Agpat1	Kdm3b	Xpo6	Elob				Bicdl1	Taf1d	Mapk8ip1	Oplah			Cyp2u1	Stim1	Paqr9	Fnbp4						Bsg	Glcci1	Kcng4	Drc7	Btbd3	Prpf40b	Prkacb		Ndufa7
	160				Apmap	Slc27a2	Gm32688	Fth1		Trpc3	Ezh1						Rnf24		Actr1b	Ift22	Polr1b	Gm20604				Selplg	Ccdc50	Mfsd12	Abce1			Tmlhe	Ptgfr	Apof	Rsph10b						Sox17	Gimap5	Adamts4	Pced1a	Cyp4f15	Med9os	Cox6c		S100a10
	161				Pde7b	Hes6	Gm28802	Ovgp1			Gm2115						H2afj		Ndufs8	9330162G02Rik	Cpsf7	Alas2				Lrfn4	Rbbp4	Rusc2	Pnma2			Cbr1	Ggt6	Pdilt	Tspan17						Fam214a	Sult1a1	Slco1c1	Krt77	Pdcl3	Mab21l2	Sel1l		Tmem256
	162				Tspan17	Bnip3	Hbb-bs	Fgfr2			Rcn1						Hspa1a		Faah	Dynlrb1	Dnajc16	Cetn2				Irx1	Casc4	Znhit1	Col5a1			Cdip1	Cyp4a32	Psmb9	Klk6						Hba-a1	Npat	Sqle	Dbn1	Tnks	Ccdc121	Ets2		Gm6304
	163				Smim10l1	Tspan3	Cit	Fgd3			Jph4						Stard3		Tnfaip8l1	Gm10146	Ascc2	Rps27rt				Dlgap4	Slc7a1	Lzts3	1810021B22Rik			Itga7	Sbno2	4930452B06Rik	Ldha						Mndal	Zfp120	Pabpc4	Fam53b	Brd7	Hist1h4i	Ndufv3		Arrdc4
	164				Eif4ebp2	Hsd17b10	Akr1b10	Pdlim4			Adgrg1						Cox14		Hist1h2bc	Dbi	Gabbr1	Ubl5				Dus3l	Snhg17	Mllt1	Gm43279			Arl6ip1	Crtc2	Ugdh	Tspyl2						Sema3d	Gm17641	Micall1	Disp3	Tubgcp5	Hpcal1	Sdhaf2		Uqcc2
	165				Gm4876	Slc12a2	Ube2l6	Kcnh3			Rab7b						Zfp740		Pfkl	Arhgdig	Sufu	Gm37510				Aatk	Nov	Rai1	Slc9a1			Tmx4	Ankrd13b	Ermp1	Chrna3						Thrsp	Mctp1	Dmtn	Safb2	Xiap	Dnaaf3	Gaa		1700123O20Rik
	166				Gcdh	Eaf2	Gm15987	Selenbp1			Adamts4						Mex3b		Tmem121	Gm42897	Ilf3	Gm37834				Caskin2	Ngly1	Dalrd3	Pcdh12			Dntt	Slc25a28	Ly6a	Tmem127						Prr18	Gm20405	Cyp11a1	Ssbp4	Hps3	Arap1	Anapc13		Rpl21
	167				Dnajc25	Cdo1	Nrep	E330009J07Rik			Nr3c1						Tubb3		Serf2	2010204K13Rik	Prpf8	Bcs1l				5730559C18Rik	Haus2	Sphk2	Slc30a10			Fmo2	Thra	Krt8	Prr18						Dpm1	Txnip	Sstr2	Fbxw9	Prodh	Itgb5	Fam171a1		Ndufs8
	168				Gm10032	Accsl	Acox2	Podxl2			Ryr1						B230322F03Rik		H2afz	Mea1	Celf5	Gm10800				Ddx54	Guf1	Ncdn	Clcf1			Atp8b4	Steap3	Clec4f	Gm12250						Gm42851	Gm44214	Gm2115	Metrn	Serinc1	Csf2ra	Ece1		Cryab
	169				Tuba8	Aspg	Lynx1	Sh2d6			En2						Angptl6		Atg101	Sox11	Chd5	Ubn2				Scaf1	Erlec1	Cadm4	Txndc9			Cog4	Ranbp3l	Decr1	Slc9a9						Gm47765	Gm44829	Cyb5a	Efnb3	Tada2b	Zfp523	Stx17		Pgk1
	170				Arhgdig	Atp1a1	Nod1	Spock3			Tmem198b						Sparc		Adap1	S100a13	Cntrob	Mrps16				Hba-a1	Rpl9	Gna12	A930033H14Rik			Abhd5	4930581F22Rik	Rnase2a	Vapb						Pet100	Fam199x	Prss22	Slc1a2	Sytl2	Evpl	Uqcrh		Ndufaf1
	171				Ctcflos	Ppat	Mmab	Nras			Fnip1						Gamt		Lims2	Rps16-ps2	Eif4enif1	Arpp19				Dhx34	Hr	Zmat5	2900076G11Rik			Gm48199	Mprip	Gm35164	Rnf170						Plpp1	Tinf2	Gng11	Agpat4	Rnf13	Iqce	Cops9		Lage3
	172				Rarres2	Hspa5	F730043M19Rik	Pcgf6			2900052N01Rik						Slit3		Rrp9	Gm5781	Rai2	Cox6c				Trabd	1110008L16Rik	Tuba1b	Sema3g			Mup10	Slc15a4	Hectd2os	Washc2						AC108802.1	Rasgrf1	Cdc34	Celf3	Fam134b	Nrp2	Ubap1l		Sec11c
	173				Mest	Gm17276	Gm15564	Tmem248			Fabp7						C1qb		Irx1	Asap2	Stk11ip	Rps25-ps1				Sdsl	Gm44421	Frs3	Cyb5b			Igfbp1	Akr1b7	Zbp1	Mtmr2						Fam20a	Crebzf	Paqr7	Vwa5b1	Foxp1	Prr29	AC121965.1		Mea1
	174				Ctsa	Prdx6	Lgals3bp	Gstm1			Cabyr						Gpr137c		Dmtn	Gm48353	Dpp6	Kif3a				Mapk7	Smim14	Cactin	Smg9			Kdm5b	Cyp2j9	Lifr	Sema7a						Zdhhc20	Dennd1b	Hs3st2	Ttc16	Tpp2	Rhcg	Plbd2		Ndufb3
	175				Ophn1	Gm36355	Mogat1	Rps4l			Slc7a11						Ccnjl		Amz1	Gm37861	Gm43737	Gm42772				Irf2bpl	Gm37345	Gpr162	Med14			Dqx1	Zfp608	Scp2-ps2	Hnrnpu						Zfp160	Emc8	Ppme1	Pbxip1	Snx12	Enkd1	Bptf		Ndufa5
	176				C230035I16Rik	Uqcrc1	Tatdn1	Clic4			Gm42896						Hdac9		Tjap1	E030026E10Rik	Fgd6	Rpl18a				Tuba1c	B4galt1	1110008P14Rik	Chrd			Gm47348	Dock7	F11	Zc3h6						2900052N01Rik	1500015A07Rik	Slc7a10	Robo2	Rnf115	Akap8l	Sez6l		Stmn4
	177				Gstz1	Rrp8	CT010467.1	Gria4			Fbxo32						Slc44a2		Ywhag	Adssl1	Foxj2	Gm10073				Heph	Lrrc58	Olig1	Dnal1			ENSMUSG00000116993	2700097O09Rik	Nars2	Adamtsl5						Kdr	Dpy19l4	Mea1	Sim2	Atpaf1	Arhgef19	Foxred2		Atp5c1
	178				Fmo1	Klf15	Fkbp1a	Rbm4b			Pla2g4e						Lrp10		Inha	Gamt	Acox1	Ranbp1				Ptp4a3	Csnk1g1	Yjefn3	Sgk1			Pdgfra	Trim24	Tff3	Panx2						Adarb2	Tma16	Pik3r6	Gm15587	Arcn1	Agpat1	Hcfc1r1		Txn1
	179				Lgr6	CT030637.1	Unc119	Jund			Emc8						Rab5b		Icam5	Dnajc19	Eif2ak3	A230103L15Rik				Efhd2	BC005537	Fbll1	Gigyf1			Irf5	Cables1	Slc22a30	Susd5						Gm38393	Rbm26	Pkp4	Lbhd2	Cdh12	BC029722	Tnip2		Ebp
	180				Odf3l1	Slc25a5	Nup205	Prlh			Adra2a						Mettl26		Mpst	Gm44677	Golga2	Gm43322				Scand1	Emc8	Ap2a1	Uros			Serpina3k	Rpl7a	Tlcd2	Limch1						2810407A14Rik	Ncapd3	Tpst1	Gm43844	Lgalsl	Kifc3	Wdr61		Car4
	181				Arhgap42	Igfbp3	Pkp2	Aldoc			Wdr70						Setd3		Phyhip	Szt2	Top3b	Rpl9-ps6				Slc7a14	Abcd3	Haghl	Spns1			Cyp2c55	Arrdc4	Xkr9	Loxl1						9330151L19Rik	Gm43593	Notum	Vps26a	C230014O12Rik	Prr7	Zmat5		Sdhb
	182				Col6a2	Zfp52	Fam57b	Abcc12			Car7						Proser2		Car11	Ogdhl	BC048403	Gpx4-ps2				Mapk8ip1	Insr	Lmtk3	Tns2			Mgst1	Gm43598	Trhde							Gucy2f	Ccdc50	Proser2	Extl2	Stambp	Znhit1	Stx8		Mrpl23
	183				Itih5	Adam12	Ypel5	Vgf			2810006K23Rik						Lin7b		Tceal3	Cmtm5	Chd4	Supt4a				Mfsd12	AC123724.2	Bcl9l	Itm2a			Zfp113	Tmem151a	Tm7sf2							Elof1	Ccdc149	Fgfrl1	Arih2	Napg	Col2a1	Adgrg1		Rabepk
	184				Scarb2	Acss1	Gstp3	Tlr3			Shisa9						Tmem266		Fgfrl1	Phyhd1	Fto	Gm8186				Rusc2	Cntln	Gm4735	Phyhd1			Fkbp11	Apoc3	Ifi27l2a							Mycbpap	Gm28941	C1qb	Dnah2	Usp32	Tnfrsf8	Cercam		Bcs1l
	185				Aoc3	Glod5	Ifi44	2410006H16Rik			Car4						Odf4		Asb6	Lyrm4	Eml2	Dpy30				Znhit1	Catsper3	Fasn	Tarbp2			Plpp1	Extl1	Casp8							Cycs	Srebf1	Ndrg1	Prss41	Gatm	Zbbx	Coa3		Hsbp1
	186				Mxi1	Tmem37	Tbc1d19	Zswim7			Fgfr2						Rundc3a		Mpnd	Ndufab1	Cyp2d22	Gm43813				Lzts3	Ern1	Tmem184b	Gnmt			AI463229	Lrrc32	Abcb10							Itih2	4930590J08Rik	Chmp5	Pank4	Gss	Gm43579	Slc6a1		Cox8a
	187				Sdk2	Amdhd1	Pkp3	Pycr1			Idh1						Eef1a2		Cdc42ep1	Gm15427	Atic	Ndufaf8				Mllt1	Glyr1	Zfp651	Mpzl1			F2r	Kdr	Ces2b							Myl6	Gm42506	Tnnc1	Cngb1	Gtdc1	Myo9b	Glrx3		Fam96b
	188				H13	Afg3l1	Nap1l1	Eri1			Mfge8						Ctps2		Chst8	Tomm7	Spred2	Sco2				Rai1	Otud4	Ppp2r5b	Rsad1			Mup20	Col18a1	Gm2788							Mien1	Polr3f	Ly6e	Ddr1	9330158H04Rik	Prrt1	Ptprm		Prpf31
	189				Gk	Tmem52	Lgals12	Rapgef3			Aspn						Pelo		Hmg20b	Atp5j2	Cd276	Gm5436				Dalrd3	Usp48	Enho	Gm16485			Ahnak	4833413G10Rik	Nenf							Ocrl	Trpm3	Vopp1	Rgs17	Sephs1	Trpc7	Tmsb10		Uqcrb
	190				Yipf1	Sdhd	Hpf1	Ermn			Gm44421						Cdc34		Nt5c3b	Cox6b1	Hivep1	Txn1				Sphk2	Sin3a	Nfkbib	Nwd2			Saa2	Gm10447	Uox							Insr	CT030170.3	Lamtor4	Zpbp	Spryd7	Ccdc114	Smim7		Hsph1
	191				Laptm4b	Cyth1	Rrbp1	Gcg			Slco1c1						Igsf1		Pcsk6	Mrpl36	Mta3	Cox5b				Ncdn	C1qbp	Zfp428				Olfml1	Pcgf2	Ldhd							9330102E08Rik	Hsd17b11	Dcun1d2	Ly6h	Atp1b1	Efna5	Mrrf		Rangrf
	192				Smim24	C77080	Cebpg	Mindy2			Necab3						Enkd1		Baiap2	Gstp-ps	Csrnp1	Brk1				Cadm4	Gm28800	Grk2				Cks1b	Slc8b1	Serhl							Sfxn4	Cpe	Rasgef1c	Meig1	Cmpk1	Vegfa	2410015M20Rik		Ctss
	193				Glud1	Slc31a1	Golga7b	Qk			Smarcd2						Cyp2j9		Fsd1	C030029H02Rik	Sec24b	Atpif1				Cd2ap	Timm29	Tmub1				Tmc5	Dll1	Nup50							Gnas	Tyw3	Stx1a	Vmn2r1	Snx10	Caly	Naa35		Rpl39
	194				Rsad1	Pla2g12a	Pdzd11	Gm15417			Myt1						Gpr137		Taldo1	Cnpy2	Alas1	Gm9843				Gna12	Ncl	Lypla2				Tomm40l	Sgk1	Cdc20							Foxq1	Dffb	Mrvi1	Ampd2	Ica1	Cckbr	Bcl6		Nras
	195				Mpv17l2	Lclat1	Ppbp	Gm23935			Pik3ip1						Tox		Lamb3	Gm44291	Rrp1b	Gm5805				Zmat5	Tmem248	Ypel3				Cfh	Rab3d	Slc35f1							Smc5	Tapt1	Cdr2	Gbp3	Slc19a2	1700012B09Rik	C1qb		Trappc2l
	196				Slc15a5	Serhl	Gm8767	Gm15564			Ccdc3						Gm42847		Rtn2	Gabra2	Dner	Sh3bgrl3				Tuba1b	Zfp810	Lingo1				Cyp2d22	Rnf223	Cd5l							Nt5dc2	Dcx	Thy1	Gpc4	Acvr1c	Tmem201	Adgrl3		Edf1
	197				Irs2	Cdkn1a	Cd151	Trim37			Dap						Ppp1r13l		Atp6v1f	Lamtor2	Kcnq2	Mrpl42				Frs3	Cyp4f15	Kcnh2				Epb41l1	Arap3	Dglucy							Thoc5	Gm17276	Impdh1	Gabre	Serinc3	Kcnf1	Naa38		Higd1a
	198				Susd3	Pttg1ip	Mfsd12	Gyg			Oxct1						Zfp229		Map3k10	Gm7808	Adgrg1	Tmem258				Cactin	Galnt1	Gtpbp3				Gm2065	Stk11ip	Pebp1							Nom1	Phip	Agpat1	Gga1	Cir1	Shisa7	Psma5		Pnp
	199				Cxcl13	Gnpat	Col5a3	Erap1			Gpr37						Lrfn1		Tubb5	Atp5e	Glg1	Gm8430				Gpr162	Mga	Atg101				E230001N04Rik	Npr1	Gm13773							Ebp	Col5a3	Clpb	Edil3	Rab6a	Cacna1i	Furin		Cenpx
	200				Nrgn	Prkag1	Gpld1	Palmd			Fut7						Acaa1b		Rplp1	Chchd2	Apeh	Fabp3				1110008P14Rik	Cabyr	Ptpn1				Fitm1	Taok3	Gm7457							Igfbp5	Glis3	Has2	Igfbpl1	Ccl25	Isyna1	Taf3		Chmp5
	201				Slc7a6	Pdk2	Gm15513	Shtn1			Hsd17b11						Fancm		Sumf2	Ahcyl2	Atxn2l	Commd3				Olig1	Cdc27	Faap100				Gsta2	Mad2l2	Phkb							Taf13	Flnb	Cst3	Zdhhc1	Mcc	Fbxl6	Acvr1		Amt
	202				5031439G07Rik	Ldlrap1	Comt	Trp53i11			Gltp						Otoa		Elob	Snrpd2	Cntnap1	Gm15920				Yjefn3	Rev1	Bop1				Pbk	Col13a1	Lama3							Ddx17	Mecp2	Ddah1	Cdh18	Pafah1b1	Plxnb2	Ciao1		Atp5h
	203				Gm45012	Acads	Ola1	Syndig1			Cnn3						Tsr2		Zbtb17	Gm15950	Atxn1l	Plp1				Fbll1	Tnik	Gpr137				Cyp3a59	Rab4a	Gm32468							Gm21781	2310015A10Rik	Cops7a	Zfp219	AC123724.2	C2cd3	Mrpl27		Emc2
	204				Rcl1	Ppfibp2	Ints4	Gbp4			Olfml3						Fam216a		Galk1	Acly	Il17ra	Gm37333				Eif4b	Arglu1	Dtx3				Spag5	Espnl	Slc35d2							Plg	Rps6ka5	Lhpp	Rlf	Ppp2r2d	Fbln7	Sumo1		Psma3
	205				Gzma	Ccno	Hlcs	Zfp706			Me1						Mrpl34		Cops7a	Mapk4	Fbxl14	Apip				Ap2a1	Nanos2	Ptprs				Scarb1	Exoc3l	Inhbe							Pcnt	Poln	Exd2	Eif5a2	Apol8	Dnaic2	Atg2b		Ndufs6
	206				Actg2	Lrrc69	Inafm2	Igfbp3			Cpne9						Dapk3		Arhgef4	Gm44433	Mfn2	Ndufa12				Haghl	Rnf170	Mdk				1810053B23Rik	1010001N08Rik	Tmed9							Ushbp1	Ppp1r2	Atf4	Txlna	Map7d2	Gas2l2	Tmem126b		Gcsh
	207				Poln	Cyp4b1	Plin2	Itpk1			H2-Eb1						Stoml1		Abhd1	Lpin1	Tfe3	Cyb5a				Lmtk3	Krtcap3	Gga1				ENSMUSG00000117084	Rplp2	Gna14							Gm43138	Diablo	Aqp11	5730455P16Rik	Pex5l	C2cd4c	Nedd8		Taf10
	208				Stim1	Dpyd	Il18bp	Armc9			Nqo1						Akr1c14		Higd2a	Pigo	A2m	Mrrf				Bcl9l	Ino80dos	Zbtb12				Arhgef7	Zfp354a	Ccne2							Tuba1a	Lrrc9	S1pr1	Gm14295	Zc3h12b	Baiap2	Tbc1d1		Anapc16
	209				Esrp2	Asna1	Nudt3	Gstm6			Mmp15						Ccdc85b		Lypla2	AC132833.3	Bahcc1	Nme1				Gm4735	Per1	Sbk1				Tm6sf2	Bcor	Slc39a11							Pigq	Stxbp6	Ctxn1	Cdhr2	Cadm2	Vwa3a	Ltv1		Faim
	210				Gm6166	Adtrp	9130401M01Rik	Cpd			Sema3f						Mrpl36		Lemd1	Coa3	Gm10524	Bola2				Fasn	Sdad1	Spns1				Hic2	Rps2-ps10	Cyp2c53-ps							March7	Tbp	Cyb5r4	Phldb1	Tmem170b	Crhr2	Fbxo10		Uqcrfs1
	211				Col15a1	Prdx3	Tmem106c	Spon1			Nfkbia						Irak1		Thap7	Wiz	Arnt2	Fxn				Tma16	Epb41l4b	Sh2d3c				Adamts7	Sik3	Slco1c1							Stmn1	Jpx	Pomp	B4galnt1	Mbnl2	Ccdc65	Pcdh9		Chchd1
	212				Hba-a1	Mark3	Mapre1	Gbp5			Pcsk9						Kcnk12		Fam96b	Tub	Syvn1	Rps15				Tmem184b	Lrguk	Panx2				Klk1b4	Shroom1	Apex1							Gm18706	Ttc39c	Dalrd3	Prpf40b	Gopc	Zmynd8	Cebpzos		Pin4
	213				Slc22a5	Syt12	Mturn	Lef1			Msn						Kcnk9		Atp6v0c	Mrpl33	Bsdc1	Pin4				Zfp651	Usp34	Scrib				Slc25a27	Pear1	Cd209f							Gls2	Zfp280c	Cd151	Med9os	Mgea5	Gm11992	Prelid3a		Sdhd
	214				Hnmt	Pde4d	Parm1	Trf			Abca2						Gna12		Twf2	Fam219a	Rprd1b	Gm15500				Ppp2r5b	Gm27030	Hgs				Paqr9	Prickle3	Mup-ps12							Il33	Lmo3	Tubb2a	Mab21l2	Fam114a1	Cpne2	Xylt1		Cct4
	215				3830406C13Rik	Sgk2	Tubgcp4	Wdr34			Bcs1l						Kcnmb4		Slc25a37	Rpl41	Map7d2	Scnm1				Enho	Uvssa	Szrd1				Slc43a3	Gm42940	Gm15408							Cyp1b1	Hnrnpu	Napa	Fam103a1	Tasp1	Myo7a	Cyb561d2		Timm23
	216				Tmem28	Nr4a2	H2-T22	Begain			4930506C21Rik						Gm43844		Ccdc88b	Gm44228	C2cd3	Gm37124				Nfkbib	Tgfbr3	Dcakd				Apof	Kctd6	Ly6d							Ptgfrn	Qser1	Fsd1	Zwint	Rhou	Dock6	Eif4b		Rpl13a
	217				Psap	Gpcpd1	Mir6236	Myo9a			Ccdc136						Ybx2		Myh7	Cmc2	Mbtps1	Gm37999				Nucks1	Pan3	Zfp64				Sh3tc1	Smoc1	Mcm5							Mtf2	Gm47798	Cacng3	Ddx1	Cdkn2aipnl	Pigs	Kif1b		Vti1b
	218				Rala	Gm9625	Rsu1	Enpp6			Lix1						Srrm3		Crip2	Elob	Wnt2b	Gm45501				Zfp428	Smyd3	Serf2				Pdilt	Rbfox2	Prc1							Fgfr2	2610028D06Rik	Cables2	Ppm1a	Oxr1	Fbxo10	Lgals1		Smu1
	219				Slc22a17	Scap	Hdac11	Acacb			Padi2						Efnb1		Tceal6	Ankrd11	Rad54l2	Rpl28				Grk2	2900097C17Rik	Aip				Psmb9	Ski	Cyp2j6							2410089E03Rik	Tenm1	Prdx2	Psmc1	Rbms1	Hydin	Mrps33		Tomm7
	220				Dcaf11	Gprc5c	Plekhn1	Rpl19			Aplnr						Uqcr11		Nckipsd	Gm20604	Lhfpl4	C1qb				Tmub1	Arl4a	ENSMUSG00000117924				4930452B06Rik	Ccl27a	ENSMUSG00000118076							Rev1	Klf15	Bcap31	Fbxo27	Asns	Rd3	Zfp687		Becn1
	221				Aco1	Mpdu1	Tkfc	Tsc22d4			Mycbpap						Prr7		Sept5	Dgkq	AC125351.1	Proca1				Lypla2	Il13ra1	Wbp1				Syt3	AC116487.3	D630033O11Rik							Mapk7	ENSMUSG00000116795	Nt5c3b	Frmpd4	Prpf38a	Plekhn1	Nifk		1110059E24Rik
	222				Acad10	Avpi1	Lyrm2	Gm6682			Fam214a						Map2k2		Gadd45a	Alas2	Ube2o	Mycbp2				Ypel3	Zkscan7	Acaa1a				Porcn	Eef2	Ces1f							Xiap	4933406C10Rik	Hspa4	Ccdc121	Ppm1b	H2-Q4	Cdh13		Rps17
	223				Grb14	Ctsf	Edem1	Git1			St5						Rell2		Lrfn4	Cetn2	Ccar2	3830406C13Rik				Lingo1	Nqo1	Hspbp1				Camk2b	Irs2	Ghr							Prkcz	Celf2	Nit1	Atp6v1a	B230303A05Rik	Spag17	Qdpr		Gm15772
	224				Sgpl1	Ndufa9	Phf11d	Ttyh1			Marcksl1						Fam57b		Pvt1	Rps27rt	Usp11	Rpl38				Kcnh2	Naa30	Safb2				Ddah1	Dus3l	Cyp4a12b							Taf10	Tnrc6c	Gmpr2	Hist1h4i	Arhgef3	Ddo	Nr2c2ap		Atp5f1
	225				Dglucy	Nipsnap2	Vgll3	Kifc2			Paxx						Ist1		Jph3	Ubl5	Zkscan17	Ndufaf2				Gtpbp3	Sgpp1	Fcho1				Cyp2c39	Szt2	Iigp1							Lynx1	2610037D02Rik	Sh3bgrl3	Hpcal1	Bnip3	Gramd1a	Tmem183a		Rbm6
	226				Anxa4	Tbc1d20	Spaca1	Bok			Ap1g2						Klc2		Thy1	Gm37510	Ambra1	Gm15501				Nol10	Rps4x	Csf2ra				Gm33543	Sult1e1	Gm13775							Acss2	Usp3	Gadl1	Dnaaf3	AC118639.1	Bmp7	Cct3		Usmg5
	227				Prelp	Get4	Cbfa2t3	Gm24270			Rgs5						Rps4l		Efnb3	Sik1	Gcn1l1	Dleu2				Atg101	Rpl3	Cfp				Ugdh	Bmp1	Csf2rb							Gjc2	Thap12	Dmkn	Arap1	Ttll7	Carmil3	Fh1		Cct5
	228				Dusp18	Gna13	Adipor2	E230001N04Rik			Gm39465						Gmppb		Dhcr24	Gm37834	Rtl5	Rps29				Apoc1	Nptxr	Gpaa1				Srrm1	B230322F03Rik	Ginm1							Gm16046	Crispld2	Nwd2	Itgb5	Armcx5	Proca1	Akr1e1		Paip2
	229				Rom1	Ppm1k	Gm4430	Rny3			Fam84b						Fam222a		Hcrtr1	Bcs1l	Slc25a16	Siglech				Ptpn1	Gm37305	Mtss1l				Ermp1	Agtr1a	Hsd17b12							Sept8	Pou2f1	Pappa2	Csf2ra	Crbn	BC051019	Crebbp		Phf5a
	230				D430019H16Rik	Crem	Lars2	Ada			Gm43737						Agpat1		Ccdc28a	Gm10800	Slc6a1	Trappc2l				Faap100	Gm11613	Gas2l1				Glt1d1	Acot4	Mlec							Gm47976	Ccnl1	Dad1	Fam107a	Vdac2	Hba-a1	Stim2		Gm15920
	231				Ppp3cc	Pcyt2	Hr	Glul			Cav1						Plet1		Atp5d	Ubn2	Helz2	Ndufb3				Bop1	Gm42636	Ncor2				Ly6a	Gm17823	Gm21885							Fdft1	Prkdc	Evi2a	Zfp523	Mindy3	Cfap100	Proca1		Mdh1
	232				Hspa12a	Cth	Mki67	Myo6			Irx3						Actr1b		Zmynd15	Mrps16	Zfp609	Cox7b				Gpr137	Tsg101	Tubb2b				Krt8	Fam193a	Lzic							Plce1	Gm9947	Adcy2	Evpl	Folh1	Mrgpre	AI413582		Hsp90aa1
	233				Ephx2	Ccs	Rab6b	Epn1			Pdgfb						Ndufs8		Sstr3	Arpp19	Slc7a5	S100a10				BC051142	Slc26a2	Tfip11				Setd4	Larp1	Ube2c							Atrnl1	A330076H08Rik	Prkar1b	Morf4l1	Haus2	Ap5z1	Ndufc1		Pdhb
	234				Sidt2	Vamp2	Zeb2	Rnf126			Fbxl20						Faah		Gm30075	Cox6c	Med12	Gm48181				Dtx3	AC174678.1	Jdp2				Clec4f	Coro2b	4930402H24Rik							Cideb	Pkib	Tmeff1	Iqce	Higd1a	Pld3	Pomp		Mtx2
	235				Slc44a3	Tatdn2	Cpeb1	Vldlr			Il33						Parp2		Rnf207	Rps25-ps1	Atp1a4	Gm10443				Ptprs	Ptpn20	Gm12751				Bcat2	Slc16a7	Adh4							Bnip1	Erlec1	Fendrr	Ggnbp2	Rtcb	Crabp1	Pogz		Pstk
	236				Gabarapl1	Mlycd	Htra2	Snx25			Gpsm1						Tnfaip8l1		Kctd10	Zcchc14	Ndst2	Gm10275				Mdk	4833420G17Rik	Dbnl				Kcnn2	N4bp2l1	Stat1							Ephb2	Lmo7	Igdcc4	Nrp2	Mal2	Tubb2b	Fuca2		Mrps18c
	237				Ntrk3	Echs1	Xaf1	Arrdc2			Zyx						Hist1h2bc		Abhd17a	Kif3a	Kirrel	Ndufc1				Gga1	Pbld2	Pabpc4				Decr1	Spry4	Gm43158							Mlc1	Phka1	Nedd8	Prr29	Eif2a	Dock8	Cnot8		Rpl37
	238				Capn9	Ldha	Mpp1	Msmo1			Piwil2						Pfkl		Yjefn3	Zfp446	Cul4a	Rps17				Pgrmc2	Rchy1	Dapk3				Hrg	Plbd2	Vkorc1l1							Alg6	Rhob	Dhrs1	Sphkap	Pdcd10	Odf3b	Mrpl13		Mrpl32
	239				Coq7	Accs	1810037I17Rik	mt-Nd6			Gpc1						A2m		Pdlim7	Gm42772	Bicral	Nop10				Cd109	Klhl15	Dpm3				Serpina3m	Ip6k1	Gm3953							Gde1	Rlim	Lgi4	Atf2	Mme	Lhfpl4	Gabrq		Hspa8
	240				Tdrp	Wdr91	Hcar1	Slc25a27			6430571L13Rik						Flrt3		Gm15564	Rpl18a	Trim66	4933434E20Rik				Zbtb12	Sumf1	Pias4				Rnase2a	Ccdc9	Rgn							Tomm7	Mir9-3hg	Cdc42ep2	Rhcg	Gpr21	Ppp1r32	Atp1a1		1110008F13Rik
	241				Ifit3	Pde4c	Cd72	Kdr			Asic3						Tmem121		Pigyl	Gm10073	E2f4	Lsm7				Sbk1	Msh3	Tmbim6				Nt5c2	Gm6831	Clic5							Hkdc1	Gm45464	Capns1	Enkd1	Nipal2	Srl	Fndc3a		Gm29650
	242				Arfip2	Klf9	Nsdhl	Brwd1			Txnip						Serf2		Kctd1	Plekha6	Zc3h18	Rps27l				Spns1	Pdgfra	Atp5d				Gm35164	Clec9a	Serpina5							Ckmt1	Gm37941	Cdk2ap1	Akap8l	Plaa	Lmf1	Ndufa13
	243				Adcy3	Coq8a	Ift172	Map4k4			Slc13a3						H2afz		Mex3d	Rnps1	Myrf	Cox7a1				Sh2d3c	Gdi2	Myh14				Hectd2os	Hand2	Gm36435							B4galt2	Wdr27	Cfdp1	Arhgef19	Cdh8	Dlx6os1	Notch3
	244				Hsd17b14	Eef2	Cavin2	Gm12992			A230072C01Rik						Fam213a		Mtfp1	Ranbp1	Tm9sf1	Rps6-ps3				Panx2	Usp16	Ptpn5				Sult2a7	Nr1i3	Them5							Tecr	Fzd7	Kif20a	Agpat1	Hnrnph2	5930420M18Rik	Mrpl35
	245				Tmem120b	BC051142	Gm25939	Far1			Tubb2b						Helq		Nudt16l1	Tom1	Farp1	Ndufa5				Scrib	Zfp639	Gpr17				Zbp1	Tspan9	Adgre1							Srm	Lrrc58	Csf1r	BC029722	Eif2b3	Gm33543	1810037I17Rik
	246				Fbln7	Atp5g2	Hist1h2be	Mtus1			Gjb2						Kdelc2		Ly6h	A230103L15Rik	Frs2	Snrpg				Hgs	Gm17501	Lmnb2				Col20a1	Akap8l	March8							Map3k15	Grik2	Hsph1	Kifc3	Paics	Jag2	Lmln
	247				Myrip	Katnal2	Rflnb	Sbno1			Sbsn						Phka1		Zfp809	Mapkbp1	Paip2b	Med21				Szrd1	Gm43279	Eno1				Lifr	Rps16	Nipsnap3b							Aip	Vsx2	Lpgat1	Prr7	Dok6	Stx16	Psma4
	248				Saraf	Nrbp2	2810414N06Rik	Prr14l			Ebp						Atg101		Ddx54	Umodl1	Ankrd52	Uqcr11				Dcakd		Zfp282				Scp2-ps2	Eci3	Gm35986							Arhgdig	Gm43322	Map1lc3b	Znhit1	Syap1	Dlx5	Ubac1
	249				Pnpla2	Ndufv1	Ccnh	AC132863.2			Nupr1						Zbed4		Lpcat4	Gm43322	AU040320	Med31				Zfp64		Ppp1r16a				F11	Nit1	Slc10a2							Mmrn2	Gm29170	Clk3	Trappc6b	Arhgef37	Gm37711	Gse1
	250				Cd82	Tnip1	Gm20559	Fuca1			Rad52						Pdgfra		Fam189b	Bap1	Slc36a4	Rps26				Rac1		Gcn1l1				Mapk1ip1	Lcat	Adipor2							Gm38099	Pfkfb2	Lasp1	Col2a1	Itgav	Kptn	Cmtm5
	251				Dpt	Apod	Ccdc167	Slfn5			Map3k7						2810403A07Rik		Il34	Rpl9-ps6	Apba1	Fkbp2				Serf2		Tril				Zfp811	Map4k2	Plcxd2							Galt	Prpf39	Rlbp1	Tnfrsf8	Chrm2	Thop1	Msra
	252				Hmbs	Asap2	Lep	Gm14827			Itgb4						Apoc1		Gas2l1	Pcsk6	Slc36a1	Rpl37rt				Aip		Cartpt				Jup	Zbtb39	Nusap1							Pcsk5	Vcan	Ndufa8	Zbbx	Rab5b	Gm37464	Alg2
	253				Fgf11	Fhl3	Maged2	Nipal4			Tnfaip8						Adap1		Zbtb7a	Gpx4-ps2	Nfrkb	Gm10076				ENSMUSG00000117924		Ndufa13				Nars2	Rab2b	Rer1							Lamp5	Hnrnpll	Ddhd1	Sdhaf3	Arrdc3	Celsr1	ENSMUSG00000117924
	254				Mocs2	Lrrc52	Gstm4	Bend5			Mpzl3						Ctc1		Gm8738	Supt4a	Nptx2	9130401M01Rik				Wbp1		Lrfn1				Praf2	Mcc	Fam136a							Lxn	Cdx4	Prelid1	Gm43579	Zfp654	Sdsl	Higd2a
	255				Letm1	Pgk1	Ppp1r3d	Hdac2									Lims2		Zfp428	Gm8186	Gm37795	Gm37718				Ocrl		Wwc1				Gm45774	Arhgef18	C1s2							Mccc1	Purb	Hapln1	Myo9b	Kcnd2	Dlec1	Lin7b
	256				Ppp1r3g	Cox7a2l	Tmprss6	Ino80b									Rrp9		Ddr1	Dpy30	Dclk3	B9d1				Acaa1a		Zfand2b				Tff3	Uhrf1bp1l	Cdkn3							Gm42664	AC123724.2	Cog4	Prrt1	Ctnna2	Dnali1	Cdadc1
	257				Plet1os	Trabd	Slc24a3	Mvb12a									Irx1		Gm996	Qsox2	Cep104	Timm8b				Hspbp1		Spout1				Slc22a30	Dcxr	H2-Q10							Hras	Ralgapa2	Ift22	Trpc7	Eif1ax	Dusp18	Atp5j
	258				Tpbgl	Tmem41a	Rpia	Crybg2									Dmtn		Nr0b1	Gm43813	Sdha	Rpl10a-ps1				Tmem167b		Pcyox1l				Odf3b	Dcaf6	Mtmr7							C330027C09Rik	Tomm20	Anxa7	Kctd9	Plcxd2	Gm29374	Ndufa4
	259				Slc27a2	Errfi1	Ntpcr	Mfsd10									Amz1		1500009C09Rik	Bicra	Osbp	Fam162a				Safb2		Lemd2				Rab11fip4	Gm13021	Parva							Carf	Mmp16	Ephx1	Ccdc114	Ptdss1	Nes	Cdo1
	260				Acbd4	Selenbp1	Ppt1	Scrg1									Tjap1		Cdc37	Ndufaf8	Prrc1	Tmsb4x				Fcho1		Mrpl36				Tlcd2	Rcan2	Col25a1							Map3k20	Mt1	Plcxd2	Efna5	Ankrd49	Tcf3	Ap1g2
	261				Hes6	Gm26512	Mmd	Cpa2									Ddb1		Alkbh6	Sco2	Dlg5	B230112I24Rik				Cd274		Carmil3				Lbp	Magi1	Cox19							Atad5	Gm38104	Ddit4l	Gsk3b	Taf1d	2410004P03Rik	Nhlrc3
	262				Ybx2	5430401H09Rik	Nudt18	Ldlrad3									Ywhag		Mrm2	Gm5436	Cnnm4	Pggt1b				Wdr26		Gm13889				Xkr9	Sbf1	Vps41							Pacs2	Dcst2	Kif13b	Vegfa	Ssx2ip	Tomm34	Cntnap4
	263				Bnip3	Paxx	Ptger3	Zfp366									Inha		Bax	Txn1	Bcl2l2	Bola1				Csf2ra		Usf2				Trhde	Sfi1	Ephx2							Stmn2	BC051142	Fuz	Caly	Phyhd1	Rgs9	Timm8b
	264				Pea15a	Arhgef28	Ntn1	Car15									Icam5		Fam212b	Cox5b	Aldh6a1	Polr2f				Cfp		Nsmf				Tm7sf2	Abcc4	Rangap1							6430573F11Rik	AC162302.2	Naxd	Cul3	Lair1	Slc12a4	Ndufs4
	265				Clu	Egln3	Tmsb10	Tnk2									Mpst		Ppp1r35	Brk1	Kif1bp	Gm10169				Gpaa1		Tnk2				Fam234b	Mllt10	Grem2							Klk6	Enah	Gbp4	Rnf170	Gpm6a	Proser3	Aptx
	266				Tspan3	Mdh1	Plce1	Col6a1									Mfsd11		Tradd	Arfgef2	Cyth3	Sf3b6				Mtss1l		Ncln				Pop1	Ap2a1	Bdnf							Unc80	Slc8a1	Mvd	Cckbr	Cdk19	Grik5	Zfp395
	267				Bcs1l	Mterf2	Car12	Zfp961									Phyhip		Mrps12	Atpif1	Sun2	Mob4				Gas2l1		Tecpr1				Srrm4	Arhgef40	Adhfe1							5330434G04Rik	Ints6l	Ddx41	1700012B09Rik	Eif5	Morn2	Tspyl2
	268				Hsd17b10	Gm3336	Enpp5	Nudt5									Ercc5		Zfp579	Gm9843	Pan2	Gm7730				Ccbe1		Timm50				Ifi27l2a	Cblb	Cpb2							Plxnd1	Atpaf1	Lrrc51	Tmem201	Apod	Fam90a1b	Atpif1
	269				Slc12a2	Bcl2l1	Tnpo2	Cept1									4632415L05Rik		Bysl	Gm5805	Nol6	Commd1				Ncor2		Mir124a-1hg				Abcd4	Zmiz2	Fam114a1							Ptk2b	Zfp9	Gpd2	Kcnf1	Abi2	Tctex1d4	Cox5b
	270				Eaf2	Atp13a1	6430571L13Rik	Rabac1									Car11		Pik3r5	Sh3bgrl3	Clasp1	Xlr3a				Tubb2b		Tmem151a				Casp8	Rps13	Tipin							1810020O05Rik	Cnot6	Arhgef4	Shisa7	Necap1	Ifi27	Ppil3
	271				Cdo1	Chd1l	Anxa7	Ddit4									Acsl3		Gdpd5	Mrpl42	Lrp11	Gng5				Xpo4		Fam173a				Cyp2c38	ENSMUSG00000116846	Stard4							Gm43462	Abhd14b	Atp5k	Atl1	Kcnip4	Lgals3bp	Gtf3c6
	272				Accsl	Per1	4930578M01Rik	Hmga1b									Tceal3		Dalrd3	Tgfbr3l	Capn15	Rps14				Tfip11		Jun				Abcb10	Tcn2	Cfi							Gm29340	Nup93	Fkbp9	Cacna1i	Ppm1k	Ccdc187	Nhp2
	273				Aspg	Ifi30	Smarcc2	Ccdc43									Nanos2		Psmb5	Cttn	Spry1	Gm11273				Jdp2		Rtn4r				Ces2b	Fam20a	Lilra5							Fbxl20	Paxbp1	Aif1	Isyna1	Fam102b	Lims2	Ubb
	274				Col6a1	Eda	Triobp	Msantd2									Fgfrl1		Aes	Trim35	Slc41a1	AC121965.1				Gm12751		Map3k11				Gm2788	Dab2ip	Ighm							Fam135a	Cep70	Gnao1	0610010F05Rik	Zbtb38	Hbb-bs	Fam234b
	275				Eif4ebp1	2310015D24Rik	Neurl3	C230096K16Rik									Emc8		Trac	Tmem258	Mreg	Elovl6				Dbnl		Ccdc12				Slc13a2	Mrgprb11-ps	Postn							Adgrl4	4930431P19Rik	Jcad	Fbxl6	Gm43032	Smarca4	Snrpd2
	276				Atp1a1	Tmem222	Dap	Nbl1									Asb6		Nat14	Gm8430	Susd4	Gm12191				Pabpc4		Tpgs1				Flvcr2	Als2cl	Prdx4							Kctd21	Taf1d	Tuba1b	Mtx2	Calca	Lrrc56	Hnrnpc
	277				Bmp8b	Zhx3	Qprt	Abhd1									Mpnd		Ankrd34a	Fabp3	Gm23257	2410015M20Rik				Dapk3		Lmna				Nenf	Smarcd3	Dnajc22							Tubb2b	Tfcp2l1	Cfl1	Plxnb2	Dynlt3	Kcnmb1	Stat3
	278				Ifit1	Baalc	Ttc7b	Snhg8									Cdc42ep1		Gm15487	Commd3	Lrrc8d	Larp4b				Dpm3		Cntfr				Uox	Stat3	Gm45792							Cfap61	Rab4a	Inppl1	Ndfip1	Sec23a	Sfi1	Hspd1
	279				Slc48a1	Acadm	Kifc3	Gkn3									Chst8		Hrh1	Pdk2	Necap1	Rpl34				Pias4		Map7d1				Ldhd	Unc79	Clp1							Gabrd	Cdkn1a	Eif5a	Uap1	Stmn2	Clec3b	Ndufa7
	280				Ppat	Spock2	Rsph3a	Micall1									Hmg20b		Ruvbl2	Gm15920	Tjp2	Mt3				Tmbim6		Zbtb7a				Serhl	Mgat4b	Nudcd2							Isg20	Eif3f	Haghl	C2cd3	Psg16	Caskin2	S100a10
	281				Hspa5	Rdh1	Serpinf1	Gm37069									Nt5c3b		Rasal1	Magee1	Patz1	Rpl34-ps1				Zzz3		Ahdc1				Nup50	Pbx1	Hmmr							2310075C17Rik	Trip12	Naa25	Fbln7	Nup155	Tmem109	Tmem256
	282				Cyb5r3	2410131K14Rik	2210016F16Rik	Cp									Pcsk6		Hspbp1	Plp1	Rgp1	Cox7c				Atp5d		Mypop				Sult1a1	Celsr2	Cd4							Psme4	Lpp	Steap3	Dnaic2	Setd3	Clic6	Grid2
	283				Gm17276	Stard7	Sntb1	Tmem179									Baiap2		Gjc2	Gm37333	Ralgps1	Ndufb9				Myh14		Zfp771				Cdc20	Zfp777	Ifi47							Syt10	Gm48488	Vti1b	Efr3a	Plin4	Shisa5	Gm6304
	284				Hba-a2	Fgf9	Morn4	Phf1									Fsd1		Mvd	Stat3	Plxnb1	Rps3a3				Ptpn5		Radil				Slc35f1	1110018N20Rik	Hes6							Galc	Tnpo1	Emcn	Gas2l2	Tmpo	Cul7	Arrdc4
	285				Prdx6	Hopx	Hephl1	Myh7									Taldo1		Ankrd9	Apip	Tmem43	Polr2j				Gpr17		Ndufa11				Notum	Llgl2	Carmil1							Ifi203	Pde1c	Rflna	C2cd4c	Kcnq5	Mamdc4	Uqcc2
	286				Gm36355	Isoc2a	Gm43413	Jpt2									Lamb3		Ndufa7	Ndufa12	Zc3h7b	Psmg3				Lmnb2		Fscn1				Adgrf5	Arid3b	Car3							Dhtkd1	E130215H24Rik	Ppp2r2c	Baiap2	Ak3	Ccdc189	1700123O20Rik
	287				Uqcrc1	Spr	Ryk	Sacm1l									Rtn2		Nppc	Cyb5a	Pcbp2	Gm21738				Eno1		Slc39a3				Cd5l	Rusc2	Derl2							Ctsd	Adgrg1	Cd209f	Vwa3a	Gm15417	Fam216b	Rpl21
	288				Rrp8	Rgma	Ppic	Gm16432									Atp6v1f		Chpf	Mrrf	Aph1a	Rpl39-ps				Zfp282		Capn15				Cyp4a10	Atoh8	Acox3							Banf1	Gm48822	Lamtor2	Crhr2	Tmem117	5830408C22Rik	Ndufs8
	289				Maff	Gm15543	Pfdn2	Rps6ka5									Map3k10		Slc9a3r2	Nme1	Mocs1	Pomc				Ppp1r16a		Ankrd13b				Slc25a38	Rps5	Kcnk1							Fam57a	Gm38253	Gm7729	Ctgf	Abhd17b	Zdhhc23	Cryab
	290				Klf15	Mtch1	Esyt1	Ptprb									Ccdc149		Enoph1	Bola2	Amotl2	Gm38157				Gcn1l1		Cbx4				Rpl9	Osbp2	Sdhaf2							Kcng4	Mybpc1	Ier5	Ppp1r2	Mreg	Tctn2	Dip2b
	291				Kmt5a	Slc25a22	Zfp493	Dennd6a									Insr		Camkv	Fxn	Anks1	Rpl23a				Tril		Arvcf				Il17rc	Sf1	Saa4							Adamts4	4933421O10Rik	Lgals1	Ccdc65	Zfp2	Gm37254	Lrp1
	292				Gm13610	4833439L19Rik	Slc25a48	Kazald1									Sf3b1		BC037034	Rps15	Fam189b	Gm11966				Cartpt		Matk				Dglucy	Cracr2b	Aadac							Slco1c1	Fam107a	Klhl2	Zmynd8	Tceal8	Ehbp1l1	Pgk1
	293				Ptgis	Ogdh	Pitpnb	1110017D15Rik									Tubb5		Ap2s1	Pin4	Fam168b	Mrps15				Ndufa13		Fam131c				Pebp1	Cyp2b10	5033421B08Rik							Pnpla7	Pcdhb18	Cntnap1	Gm7887	Pno1	Whrn	Zfp280b
	294				CT030637.1	Lrp11	B2m	1700018L02Rik									Gm16973		Fxyd7	Gm15500	Xpc	C130073E24Rik				Lrfn1		H2afj				Wsb1	Cyp3a25	Tpk1							AC160637.1	4833445I07Rik	Trpv2	Gm11992	Gjb6	Gm44256	Ndufaf1
	295				Slc25a5	Wdr83	Cenpj	Ngb									Rplp1		Romo1	Scnm1	Ikbkap	Chchd1				Wwc1		Ssbp4				Gm13773	Inpp4a	Gm45425							Prodh	Man2b1	Car11	Cpne2	Kcnk1	Efnb1	Lage3
	296				Igfbp3	Sprtn	Gm45620	Oscp1									Sumf2		Acp7	Gm37124	Wfikkn2	Rpl23				Zfand2b		Nrxn2				Gm7457	Gm47283	Pltp							Ppp1cc	Cacul1	Slc25a15	Cers5	Lhfpl3	Arhgap6	Sec11c
	297				Lasp1	1700102P08Rik	Fgf10	Zfp943									Hr		C1ql2	Gm37999	Mnt	Gm2000				Spout1		Prpf40b				Phkb	1810013D15Rik	Dnase1							Sqle	Rictor	Tango2	Sec63	Esf1	Mks1	Sv2a
	298				Zfp52	Nsa2	Lyrm7	Ccni									Elob		Ocel1	Gm45501	Gm4737	Tmem256				Pcyox1l		Tmem132a				Lama3	Slc16a10	Chrna2							Pabpc4	Gm43662	Laptm5	Trim23	Ap3s1	Mospd3	Mea1
	299				Tinag	Rnmt	Nrip2	Mob1a									Zbtb17		Ccdc92	Axin2	Arhgef7	Morn2				Lemd2		Uncx				Gm32468	Zfhx2	Gm35696							Wrn	Il1rapl1	Atic	Gnl2	Ralyl	Gm48069	Ndufb3
	300				Pold4	Dlg1	Cavin3	Timp4									Gm44421		Gm9801	Rnf216	Tspyl1	Rpl35				Mrpl36		Nacad				Slc35d2	Epb41	Zap70							Micall1	Gm35040	Map6	Myo7a	Cdc42se2	2810414N06Rik	Ndufa5
	301				Adam12	Rfk	Vti1b	March10									Galk1		Arpc3	Dnmt3a	Brpf1	D8Ertd738e				Carmil3		Hbb-bt				Inhbe	Gm45221	Igfbp3							Phf14	Pura	Bag1	Dock6	Pls3	Plscr2	Sik3
	302				Fam46c	Lpin3	Col6a3	Gatsl2									Cops7a		Sf3b4	Rpl28	Ano6	2310009A05Rik				Gm13889		Ccdc124				Tmed9	Mapt	Slc26a1							Mbip	Sec31b	Kcne1l	Pigs	Scn2a	Kif19a	Stmn4
	303				Col5a1	Pacsin2	Isoc1	Khk									Pcdh11x		Ssbp4	C1qb	Magi2	Snrnp25				Usf2		Wnt7a				Gna14	Plekhg5	Cmas							Xrn1	Catsper2	Ugp2	Fbxo10	Prickle2	Csmd2	Atp5c1
	304				Hist1h2ac	Slc22a2	Cxcl16	Tnni3									Arhgef4		Jup	Med23	Gm15429	Tmem160				Kcnd3		Pik3r2				Amigo1	Prlr	Dpy19l3							Nhlh2	Neat1	Il17ra	Hydin	Slc35f1	Nkx6-2	Txn1
	305				Ctr9	Tpd52l1	Fads3	Hist1h1c									Abhd1		Eng	Proca1	Ganab	Med9os				Nsmf		Exoc3l				Dnmbp	Sfswap	Apool							Gm16835	Chd1	Ryr1	Nkain2	Ufsp2	Layn	Ebp
	306				Acss1	Bsg	Gm38944	Vps37d									Higd2a		Gna15	Mycbp2	Iars2	Sec62				Tnk2		Pigyl				Ccne2	Rgl3	Rbbp4							Dmtn	Pnpla2	Osbpl1a	Rd3	Epha3	Marcksl1	Slc12a5
	307				1110032A03Rik	Rab44	Gm45470	Gm44421									Lypla2		H2-T-ps	3830406C13Rik	Cmip	mt-Rnr1				Ncln		Cxxc1				Mt1	Nisch	Ap1s1							Gm40557	Slc36a4	Tmem14c	Plekhn1	Psat1	Akt1s1	Car4
	308				Glod5	Bckdha	Gm25395	G0s2									Lemd1		Dpm3	Rpl38	Camk2g	Rps20				Tecpr1		Tmem201				Mst1r	Rbp4	Sel1l3							Cdkl3	Ppp3r2	Sirt3	Nckap1	Plekhf1	Tmem121	Sdhb
	309				Tmem37	Flcn	Rock2	Trpc3									Gm26513		Gm26881	Ndufaf2	Tspoap1	Mydgf				Timm50		Cuta				Slc39a11	Chchd10	Dpp7							Cyp11a1	Mios	Tmem246	H2-Q4	Ufc1	Ncam1	Rprd2
	310				Atg9b	ENSMUSG00000116940	AW112010										Thap7		Bop1	Gm15501	Amfr	Hsbp1				Mir124a-1hg		Tnrc18				Cyp2c53-ps	Furin	Clec4a2							Chic1	Fgfr1op	Mrps25	Csde1	RF01962	Daw1	Mrpl23
	311				Sema3b	Mcat	Ifi203										Fam96b		Pik3r2	Dleu2	Slc17a7	Cox8a				Tmem151a		Mon1a				Slco1c1	Pcif1	Capn2							Sstr2	Kcnh5	Myo1d	Tsn	Paip1	Efhc1	Txnip
	312				Amdhd1	Dlst	Gm24336										Hepacam		Ak4	Srpr	Fchsd2	Snrpe				Fam173a		Bola2				Apex1	Zfp13	Ces4a							Gdpd4	Cdc73	Nlrc5	Spag17	Mff	Mib2	Rabepk
	313				ENSMUSG00000116903	Psma6	Paqr9										Brd8			Rps29	Ccdc149	Mettl26				March6		Clip2				Cd209f	Kng2	Aadat							Xpo4	Tgfbr3	Gjb1	Ddo	Sntg1	Snx18	Bcs1l
	314				Afg3l1	Hacd2	Ralb										Atp6v0c			Siglech	Zfp647	Mgst3				Jun		Ndufaf8				Mup-ps12	Acd	Gm26967							Tmod1	5430405H02Rik	Slc2a6	Gramd1a	Plk4	Tmem104	Hsbp1
	315				Tmem52	Sat1	Ptgr1										Twf2			Trappc2l	Gmeb2	Tmsb10				Rtn4r		Men1				Gmeb2	Rpl8	Timmdc1							Gm2115	Gm46218	Tmem44	Bmp7	Abi1	Sspo	Cox8a
	316				Tfr2	Kcnk3	Hoga1										Slc25a37			0610009O20Rik	Znfx1	Sod1				Map3k11		Rex1bd				Gm15408	Zfp384	Ghitm							Cyb5a	Gm11613	Pld3	Carmil3	Stk38l	Fxyd2	Fam96b
	317				Sdhd	Gm12892	Rps24										Ccdc88b			Smpd3	Sik3	Guk1				Ccdc12		Fam222a				Idh2	Cul9	Tmem167							Prss22	Colec12	Anapc2	Proca1	Far2	Lrrc45	Nr3c2
	318				Csde1	ENSMUSG00000118229	Emc1										Myh7			Ndufb3	Ern1	Rps28				Tpgs1		Slc22a17				Ly6d	Tmem98	A630031M04Rik							Gng11	Sp3os	Diaph3	BC051019	Stx17	Nnat	Fam163b
	319				Cyth1	Timm44	Upp2										Pxmp2			Clcn6	Pdxdc1	D130019J16Rik				Lmna		Rbck1				Mcm5	ENSMUSG00000117679	Gm21286							Cdc34	Sgk1	Atp6v0b	Hba-a1	Ogfrl1	Sall3	Prpf31
	320				Pemt	ENSMUSG00000116656	Nid2										Crip2			Cox7b	Stxbp1	Slirp				Cntfr		Nckap5l				Ppp4r4	Kit	Hfe							Paqr7	B230206I08Rik	Hspd1	Cfap100	Ube2k	Calml4	Uqcrb
	321				Pitpnm2os1	Qdpr	S100a10										Tceal6			S100a10	Csf1	Tmem141				Map7d1		Bcan				Prc1	Chrd	Mup5							Hs3st2	Ufd1	Mrrf	Mrgpre	Jak1	Rhpn1	Hsph1
	322				C77080	Ssbp4	Ilk										Nckipsd			Gm48181	Rtel1	Ramp1				Zbtb7a		Ndufs7				Snx33	ENSMUSG00000117780	Mfsd8							C920021L13Rik	Fbxl5	Ruvbl1	Ap5z1	Vsnl1	Npr2	Rangrf
	323				Adi1	Cd320	Crnde										Sept5			Gm10443	Nr4a1	Rps23-ps1				Ahdc1		Kcp				Irf2bp2	Ly6g	Shcbp1							Guf1	Farp1	Esrrb	Glrx	Grsf1	Susd2	Ctss
	324				Slc2a5	Acot5	Gm2830										Gadd45a			9930104L06Rik	C1qtnf1	Ndufs6				Mypop		Slc6a9				Klhl3	Kctd13	Mup-ps14							Ppme1	Ptgds	Nefl	Pld3	Zkscan5	Cfap77	Abhd2
	325				Slc31a1	Zbtb39	Aida										Rpl3			Gm10275	Gm7785	Mrpl13				Zfp771		Btbd2				Fxyd7	Dsg1c	Hprt							Lancl3	Timp3	Gpr176	Crabp1	Ifit2	Slc22a17	Rpl39
	326				Ankmy2	Rab34	Hsbp1										Lrfn4			Ndufc1	Lmnb1	Ndufv3				Lgals8		Mt3				1810010H24Rik	Tmem53	Cyp2j5							Myt1	Itgav	Arl8a	Tubb2b	Eloc	Irs4	Nras
	327				Pla2g12a	Grk6	Samd9l										Pvt1			Rps17	Marveld1	Rpl13a				Radil		Rell2				Cyp2j6	Crhr2	Gm12250							Slc7a10	Sun2	Angptl6	Dock8	Ss18l2	Ccdc151	Ubp1
	328				Gltp	Slc40a1	Pcdh12										Jph3			Nop10	Slc7a1	Bfar				Ndufa11		Abhd17a				ENSMUSG00000118076	App	Kcnt2							Ncam2	Kcnb2	Plxnb3	Odf3b	Fgf12	S100a6	Trappc2l
	329				Lclat1	Gramd1b	Hoxb2										Thy1			4933434E20Rik	Vps11	Rgcc				Fscn1		Romo1				D630033O11Rik	Wdr90	Sc5d							Mea1	Arhgef33	Numb	Lhfpl4	Stau2	Lrp10	Edf1
	330				Serhl	Zfp653	Cryzl2										Ddx42			Lsm7	Epha8	Rpa3				Slc39a3		Soga3				Dhrs7	9330121J05Rik	Lonp2							Pik3r6	Pole	Wars	B230217C12Rik	Inpp4b	Cfap45	Higd1a
	331				Trp53	Gk5	Il2rg										Cnga3			Rps27l	Rnf31	Sem1				Capn15		Arl2				Ces1f	Dzank1	9130409I23Rik							Lrif1	Gm42940	Gps1	Ppp1r32	Pole	Cxcr4	Gns
	332				Ptpn14	March6	Map2k6										Efnb3			Cox7a1	Atp11a	Lamtor4				Ankrd13b		Igsf8				Ghr	Camta2	Ugt2b5							Pkp4	Ntrk2	Grk5	Srl	Cinp	H2-K1	Pnp
	333				Cdkn1a	Ctsz	Ascc1										Kdm1a			Rps6-ps3	Chrnb4	Lxn				Cbx4		Cep170b				Cyp4a12b	Mta1	Ntrk2							Txndc11	Gm44559	Coq4	Lmf1	March2	Zfr2	Cdh2
	334				Pttg1ip	Trim66	Rras										Eif3f			Ndufa5	Scube3	Mrpl48-ps				Arvcf		Cacna2d4				Iigp1	Pigs	Elovl6							Tpst1	Ino80dos	Rcn1	Dlx6os1	Gm15631	Fam167a	Cenpx
	335				Kcnj14	Fahd1	BC035947										Paox			Snrpg	Ppp6r1	Gm10120				Matk		Ruvbl2				Gm13775	Sds	C4a							Notum	Gm12905	Btd	5930420M18Rik	Ociad2	Serinc2	Chmp5
	336				Gnpat	Uqcrfs1	Sfrp1										Dhcr24			Med21	Igf2r	Ppp1r11				Fam131c		Mier2				Csf2rb	Sema4b	Sult2a8							Lrrc29	Gm26982	Slc37a4	Gm33543	Col4a3bp	Galr1	Amt
	337				1700008J07Rik	Gm3375	Tbc1d10b										Hcrtr1			Uqcr11	Rtn4rl2	1110008P14Rik				H2afj		Phf21b				Ginm1	Tacc2	Cd59b							Usp16	G630016G05Rik	Chid1	Jag2	Stard4	1700001C02Rik	Atp5h
	338				Lrrc27	Fgf18	Ptgfrn										Ccdc28a			Med31	Zmym3	Gm11361				Ssbp4		Inhbb				Hsd17b12	Deaf1	Hapln1							Proser2	Sema3c	Cecr6	Stx16	Fam169a	Cbarp	Emc2
	339				Apobec1	Cldn1	Gbp4										Atp5d			Rps26	Lamc3	Cenpx				Gm26703		Lamtor4				Mlec	Rnf220	Cnot8							Fgfrl1	Lrch2	Lrp4	2810403A07Rik	Agk	Arsb	Stxbp1
	340				Prkag1	Gpr160	Fkbp11										Reps1			Unc13a	Zfp516	Fxyd2				Nrxn2		Msi1				Gm21885	Slc12a9	Hif1a							Map3k2	Col19a1	Sec61a1	Dlx5	Fam213a	Smo	Psma3
	341				Tdrd3	Gm9992	Fam192a										Zmynd15			Fkbp2	Gbe1	Magt1				Prpf40b		Ap5z1				Fmo4	Cd300lg	Pclaf							Ofd1	Zscan25	Copz1	Ttc9c	Bnip3l	Lman2	Ndufs6
	342				Tuba1a	Hgsnat	Rcn1										Sstr3			Xpo5	Bbs1	Rpl37a				Tmem132a		Klc1				Stard8	Ubap2	Mup1							C1qb	Bst1	Eno1	Gm37711	Dram2	Maats1	Gcsh
	343				Gm2065	Tinagl1	Ctsw										Gm30075			Rpl37rt	Pabpc1	9630010A21Rik				Uncx		Mrps12				AL591207.1	Zfp579	Dct							Ndrg1	1700123K08Rik	A230001M10Rik	Kptn	Tmem56	Ttc34	Sipa1l1
	344				Pdk2	Rps6	Rabep2										Phf7			Gm10076	Vav2	Gm38414				Nacad		Junb				Lzic	Rpap1	Mup2							Glcci1	Zfp90	Eef1a2	Thop1	Dcun1d4	Cdc42ep1	Ep300
	345				Rgs19	Cirbp	Hmgn3										Rnf207			9130401M01Rik	Zxdb	2300009A05Rik				Rlf		Esrra				Enpp1	Ccdc57	Mpp1							Chmp5	Ap1g2	Spats2l	Gm37464	Cacnb2	Adgb	Taf10
	346				Ldlrap1	Arl5a	Iqgap1										Kctd10			Gm37718	Mylk4	Rps27				Hbb-bt		Aes				Ube2c	Plcxd1	H2-Q2							Tnnc1	Gm47108	Chrdl1	Celsr1	Pik3r3	1700016K19Rik	Anapc16
	347				Gm2415	Snx21	Atp6v1c2										Abhd17a			B9d1	Nedd4	Gm47087				Ccdc124		1700023F06Rik				4930402H24Rik	Pcbp4	Kcna2							Ly6e	Abca8b	Hdlbp	Gabra1	Tfdp2	Vps37b	Faim
	348				Gm42814	Llgl2	Trp53i11										Cth			Timm8b	Mvb12b	ENSMUSG00000116735				Wnt7a		Rnf126				Pbld2	Mapk7	Vsig4							Vopp1	Idh2	Hrh1	Inpp1	Blm	Ccdc78	Uqcrfs1
	349				C130074G19Rik	Cabcoco1	Grk5										Yjefn3			Rpl10a-ps1	Zfyve1	Rpl37				Pik3r2		Klc2				Adh4	Cyp4b1	Cbfb							Gimap5	Adcyap1r1	Sh3glb1	Sdsl	Eif2ak3	Psd	Chchd1
	350				Lhfpl2	Rab23	Rasl12										Pdlim7			Fam162a	Cox15	Ccdc58				Exoc3l		Plppr3				Stat1	Ppp1r12b	2200002D01Rik							Lamtor4	Ap4b1	Aldh1a7	Dlec1	Tmem18	AI467606	Pin4
	351				Acads	Lims2	Iqsec2										Gm15564			Tmsb4x	Pcyox1	Rps11-ps1				Pigyl		Tbkbp1				Cd1d2	Spen	Hpx							Sult1a1	Braf	Klk8	Megf9	Rbms3	Prkcsh	Sdhd
	352				Serf1	Tns1	Tcl1										Cyp26b1			B230112I24Rik	Cdc42bpb	Gm42783				Cxxc1		Rilpl1				Gm43158	Gypc	Hibadh							Npat	Ppargc1a	Rnf43	Dnali1	Dld	Col5a3	Cct4
	353				Ppfibp2	Miga2	Gm24270										Vkorc1l1			Trappc10	Kdm4a	Atp5h				Tmem201		Kcne1l				Cpsf7	Pitpnm2	Ccnb1							Dcun1d2	Helq	Dopey2	Dusp18	Eif4a2	Pfkfb4	Nlgn2
	354				Tuba1b	Gm14326	Garnl3										Pigyl			Pggt1b	Gfy	Zfp652os				Cuta		Gpt				Vkorc1l1	Zfp653	Dcaf12l1							Zfp120	Stard5	Trap1	Gm29374	Prkg2	Mmp17	Timm23
	355				Ccno	Hcn2	Ndufaf5										Arhgef37			Bola1	Grk6	Gm5526				Tnrc18		Paqr7				Sorbs3	Abca7	Ifi27							Gm17641	Zufsp	Clec2d	Nes	Aldoc	Tert	Rpl13a
	356				Lrrc69	Ric3	Arpin										Morc4			Polr2f	Spock2	Churc1				Mon1a		Asb6				Gm3953	Hspb6	Gm17634							Rasgef1c	1810024B03Rik	Alpl	Tpd52	Prdx4	Ruvbl2	Vti1b
	357				Cyp4b1	Pdhx	Pkd2l2										Fstl5			Brd2	Tfdp1	Rpl35a-ps4				Gpr101		Hps4				Rgn	Lat2	Sec22a							Mctp1	Crybg2	Tonsl	Actr2	Zfp955a	Hsf1	Smu1
	358				Dpyd	Gm28874	Stat1										Kctd1			Gm10169	Timm29	Gm10801				Bola2		Palm				Clic5	Stab1	Ost4							Gm20405	Gm25129	Ahsa1	Tcf3	Sptssb	Ubr4	Tomm7
	359				Asna1	Ccdc138	1810022K09Rik										Gm26703			Sf3b6	Tmem63b	Gm15385				Clip2		Nt5c3b				Ovgp1	Gm15883	Nudcd1							Txnip	Fnip1	Gm44798	2410004P03Rik	Ccdc50	1700088E04Rik	Becn1
	360				Adtrp	Abhd15	Gm4890										Mex3d			Mob4	Rbm22	Edf1				Ndufaf8		Lxn				Serpina5	Ncln	Psmb8							Stx1a	A830082N09Rik	Tle6	Tomm34	Mapk8	Srrm1	1110059E24Rik
	361				Cdkal1	Pqlc1	Hist1h4i										Mtfp1			Gm7730	Fam149a	Ndufa6				Kcnj13		Obsl1				Rpl14	Prelid2	Slc22a1							Mrvi1	Col6a2	Gm4735	Rgs9	Jakmip2	Armc3	Rps17
	362				Prdx3	Atp5b	Nbdy										Rpl4			Commd1	Vat1l	Pfdn2				Men1		Mul1				Kcnb1	Slc16a5	Il18bp							Gm44214	Nyap2	Lrrc75b	Slc12a4	Cdk14	Ryr1	Gm15772
	363				Mark3	Mcrs1	Sdhaf2										Cpsf7			Xlr3a	Ddx42	Taf10				Rex1bd		Leng1				Gm36435	Gm44891	Cd86							Gm44829	Nrip1	Heatr1	Proser3	Socs5	Cep131	Nynrin
	364				Syt12	Tmem65	Tubb5										Nudt16l1			Gng5	Agk	Trim2				Fam222a		Mlf2				Cyp4a14	Slc7a6os	Arsb							Fam199x	Abhd18	Brk1	Tenm1	Usp15	Gstm2	Atp5f1
	365				Bicd2	Gm11827	Exoc6b										Ly6h			Rps14	Crkl	Xndc1				Slc22a17		H1fx				Flt1	Pck1	Bst2							Cdr2	ENSMUSG00000118449	Aqp6	Sept7	Slc22a15	Ccdc96	Rbm6
	366				Pde4d	Acot3	Trps1										Hnmt			Gm11273	Itfg2	AI413582				Rbck1		Pank4				Nrn1	Gpihbp1	Mup14							Thy1	Dicer1	Atp5h	Grik5	Shmt1	ENSMUSG00000117406	Usmg5
	367				2310068J16Rik	Tpi1	Rny3										Ppp1r2			AC121965.1	Maneal	2010107E04Rik				Nckap5l		Fads1				Them5	Ccdc84	Pdhb							Impdh1	AW011738	Siae	Pole3	2810001G20Rik	Sin3b	Cct5
	368				Sgk2	Pon1	Fam78b										Pcnp			Elovl6	Fam160a2	Zbed4				Bcan		Abcf1				Adgre1	Ddb2	Wisp3							Tinf2	Tia1	Sergef	Rps6ka3	Cacnb4	Zfp384	Hcfc1
	369				Sirpa	Pfkfb1	Snhg18										Zc3h7a			Gm12191	Ddx23	Iqcc				Ndufs7		Mast1				March8	Atp13a1	Cd84							Rasgrf1	Kctd12	Rexo2	Morn2	Adgrf5	Cfap157	Paip2
	370				Nnat	D10Jhu81e	Akr1b8										Zfp809			Uhrf1bp1	Nup98	2900009J06Rik				Kcp		Hspa1a				Nipsnap3b	Sema4c	Prnp							Agpat1	Rnpc3	Slc25a39	Fam90a1b	Pgam5	Col8a2	Spns2
	371				Nr4a2	Sema3g	Phlda3										Cwc22			2410015M20Rik	AC134548.2	Cd59b				Ufd1		Hmg20b				Gm35986	Zfp949	Serpina1e							Crebzf	4930539J05Rik	Gm15663	Tctex1d4	C330007P06Rik	St8sia2	Phf5a
	372				Gpcpd1	Erlec1	9530062K07Rik										Ddx54			Hcn3	Gse1	Elof1				Slc6a9		Wdtc1				Slc10a2	Gabbr1	Ten1							Clpb	A530058N18Rik	Elac2	Ifi27	Wbp4	Rtn4ip1	Gm15920
	373				Gm9625	Gck	Trmt10a										Lbr			Larp4b	Pofut1	Gm44386				Uxs1		Pold1				9030619P08Rik	Ppp4r1l-ps	Idh1							Has2	Ddit4	2900011O08Rik	Lgals3bp	Kbtbd3	Mns1	Arnt2
	374				Scap	Rnase10	Krt7										Lpcat4			Rpl34	Pcnt	Ndufa13				Slc4a10		Hbb-bs				Icam4	Fau	Cxcl9							Cst3	Vps13d	1810037I17Rik	Prmt6	Paqr8	Prelp	Mdh1
	375				Gprc5c	Trim32	Tpgs2										Gm40557			Klhl29	Hectd3	Jakmip1				Gm15892		Smg9				Adipor2	Rasgef1b	Lsm6							Ddah1	Fbxo38	Zbtb44	Zfas1	Sec22b	Cars2	Hsp90aa1
	376				Mpdu1	Wnt11	Gm45412										Fam189b			Casz1	Fbxo34	Ssna1				Btbd2		Srf				Lrrc51	Ppp2r2d	Ckap2							Cops7a	Gm37310	4930506C21Rik	Ccdc187	Srpk2	Ubxn11	Pdhb
	377				Avpi1	Cpm	Mitd1										Il34			Usp19	App	Atp6v1f				Mt3		Lpcat4				Gnmt	Gm44751	Bank1							Lhpp	Shprh	Plod1	Lims2	Slc30a9	Rfx1	Mtx2
	378				AC163018.1	Pigr	Folh1										Gas2l1			Mt3	Notch1	Trappc1				Rell2		Ccm2				Plcxd2	Gigyf1	Rpe							Exd2	A830073O21Rik	Cyyr1	Hbb-bs	ENSMUSG00000118449	Lrfn4	Ttyh1
	379				Slc6a13	Gys1	Rn7sk										Zbtb7a			Rpl34-ps1	Hcfc1	Zfp281				Abhd17a		Aars2				Nusap1	Miga1	Idi1							Atf4	Trove2	Txndc12	Smarca4	Gm17396	C1qb	Pstk
	380				Gm45447	Itih4	Syde1										Gm8738			Cox7c	Naa40	Rpl22				Romo1		Cope				Rer1	Sntb2	Osbpl9							Aqp11	Taf1	Plp2	Lrrc56	Cntn1	Angptl6	Mrps18c
	381				Ctsf	Psmd3	Rab11fip4										Rpl9			Ndufb9	Tap1	5330431K02Rik				Soga3		Hcn3				Fam136a	Trim11	Fras1							S1pr1	Kl	Gbp5	Rcan2	Tma16	Cep128	Gnaq
	382				Mical2	Mpst	Slc44a1										Zfp428			Rps3a3	Ube2h	ENSMUSG00000116637				Sbsn		Arhgap45				C1s2	Gm11695	Gm32063							Ctxn1	Ltbp2	Prkaca	Kcnmb1	Myo5a	Gmip	Smarcal1
	383				Gm32688	Fam131c	Rap2b										Ddr1			Pcsk2	Phf2	Banf1				Rbm25		Cdc37				Gm43189	Ccdc141	Mrpl13							Dennd1b	Cpne3	Sdccag3	Sfi1	Mfsd1	Zbtb12	Pianp
	384				Ndufa9	Peg3	Nsfl1c										Gm996			Polr2j	Cpsf1	Coa6				Arl2		Wnt7b				Cdkn3	Rps16-ps2	Lgals8							Emc8	Hook2	Sec11c	Clec3b	Galnt15	Myh7	Rpl37
	385				Gm28802	Fbxo21	Mpdz										Nr0b1			Cbln4	Map4k2	Polr2i				Fam76b		Apln				H2-Q10	Psmd9	Snrnp25							1500015A07Rik	1810010H24Rik	Fkbp2	Caskin2	Eif2s3x	Sphk2	Mrpl32
	386				Hbb-bs	Gfra1	Gnai1										A930017M01Rik			Psmg3	Noc2l	Gngt2				Igsf8		Aldoa				Mtmr7	Dlgap4	P2ry2							Dpy19l4	Stum	Serp2	Tmem109	Vps33a	Phactr4	Hspa8
	387				Cit	Syt14	Lsm10										1500009C09Rik			Dgkd	Kctd3	Znrd1				Lrif1		Abtb2				Parva	Nqo1	Tmed5							Tma16	Gm48529	Tnfaip8l1	Clic6	Idh3a	Lamp5	1110008F13Rik
	388				Nipsnap2	Htra4	Slc46a1										Tomm20			Gm21738	Hmga1	Abhd14a				Cep170b		Rps6kl1				Col25a1	Grik5	2010003K11Rik							Cyb5r4	Scn3a	Psma5	Shisa5	Atp6v1b2	Irf1	Gm29650
	389				Akr1b10	Rragc	Baiap2l2										Chfr			Rpl39-ps	F3	A230009B12Rik				Ano3		Ercc2				Cox19	Traf3ip2	Spon2							Pomp	Mr1	Pfkl	Cul7	Rbm43	2310033P09Rik
	390				Ube2l6	Got1	Smoc1										Cdc37			Pomc	Dnaja3	Smim8				Cacna2d4		Sbf1				Vps41	Nat8f4	Clec12a							Rbm26	Cpeb2	BC029722	Atg4a	Ppp1r7	Ptov1
	391				Tbc1d20	Slc43a1	Crtap										Alkbh6			Proser1	Fbxl20	Rps11				D7Bwg0826e		E130309D02Rik				Ephx2	Hnf1a	Polb							Dalrd3	Secisbp2l	Bcs1l	Mamdc4	Gpcpd1	Capsl
	392				Get4	Pdxk	Fgf21										Kdm3b			Gm38157	Lrrc58	Mir153				Ruvbl2		Baalc				Rangap1	Nipal1	Gstm6							Ncapd3	Cadm2	Gm37711	Ccdc189	Impad1	Kcne1l
	393				Gna13	Il22ra2	Bmyc										Mrm2			Rpl23a	Zfp740	Polr2l				Txnip		Arhgef1				Grem2	F7	Pvt1							Gm43593	Atm	Snap47	Fam216b	Hspa9	Adam1a
	394				Ppm1k	Uts2r	Fam189b										Gm9530			Plcg1	Arhgap39	4930444P10Rik				Mier2		Angptl6				Rexo1	Tead1	Gria3							Ccdc50	Cfap70	Tubb3	5830408C22Rik	Tedc2	Ppp1r16a
	395				Crem	Itpka	Zbp1										Bax			Gm11966	Edc4	Gm14004				Phf21b		Rplp1				Bdnf	Mllt6	Sri							Ccdc149	Snx12	Pomt1	Ufd1	Znhit3	Nrarp
	396				Gm15987	Vps33a	Txnrd3										Rnft1			Mrps15	Sowahb	Ascc1				Inhbb		D10Jhu81e				Adhfe1	Tanc1	E2f1							Gm28941	AC149588.1	Pgk1	Surf1	Ugcg	Pabpc4
	397				Nrep	Uhrf1	Kcnb1										Elac1			C130073E24Rik	Pdcd11	Smim26				Lamtor4		Dab2ip				Cpb2	Lama5	Snap29							Srebf1	Gm44421	Pdlim2	Cntn3	Gm10516	Peg10
	398				Acox2	Gm6472	Mup3										Ppp2r3a			Hmbox1	Eef2	Hddc3				Msi1		Pex10				Fam114a1	Syde1	Wbp1							Cd151	Zc3h12c	Idh3g	Mcf2	Zfp763	Slc25a1
	399				Pcyt2	Slc25a33	Srms										Fam212b			Chchd1	Oprl1	Gstt1				Ap5z1		Vps18				Tipin	Ctgf	Irgm1							Tubb2a	Zfp687	Nrp1	Zdhhc23	Ppp2r5c	Hnf1b
	400				Lynx1	Tomm22	Pdxp										Tsn			Rpl23	Tle4	Ntm				Eef1g		Kiss1r				Tnrc6a	Stat5b	Col3a1							Napa		Gm42732	Hpf1	Reps1	Gdpd2
	401				Cth	Wdr73	ENSMUSG00000118100										Ppp1r35			Mtss1l	Brd1	Ctxn2				Klc1		Tkt				Rps28	Mast3	Apobec1							Fsd1		Trappc1	Tctn2	Ppp4r4	Cideb
	402				Ccs	Tmem109	Vwa1										Tma16			Gm2000	Smpd4	Cox6a1				Slc2a4		Prrt1				Stard4	Rps2	Coq3							4930590J08Rik		Dnaja3	Tlk1	Pja2	Mettl26
	403				Vamp2	Fbp1	Gm42847										Tradd			Tmem256	Mmab	Pdzd11				Nom1		Ushbp1				Cfi	Med25	Gpd2							Cacng3		Megf11	Gm37254	Gpr137c	Nfatc2
	404				Tatdn2	Sh3d21	Bag1										Mrps12			Morn2	Tns1	S100a6				Abi2		Cox6a1				Lilra5	Zfp444	Dera							Gm42506		Slc7a7	Ehbp1l1	Socs6	Crb2
	405				Nod1	Gm5514	Ganc										Oas1c			Rpl35	Optn	Chchd6				Mrps12		Col27a1				Ighm	Peli2	Top2a							Polr3f		Txn2	Dzank1	Mir124-2hg	Sptlc3
	406				Mmab	Adcy6	Mkks										Zfp579			D8Ertd738e	Stau1	Gm20172				Junb		Gpr153				4933421A08Rik	Fez1	Mctp2							Trpm3		St6galnac4	Whrn	Cltc	Pnck
	407				F730043M19Rik	Slc9a8	Wdr93										Bysl			2310009A05Rik	Llgl1	Drap1				Esrra		Azin2				Postn	Lix1l	Nbn							Cables2		Ssna1	Gm44256	Scn1a	Pipox
	408				Gm15564	Ttc36	Fstl3										Pik3r5			Snrnp25	Kpna6	Rps25				Cybrd1		Acot7				Prdx4	Fbxl12	Timm9							CT030170.3		Reep5	Pik3r1	Snca	Rftn1
	409				Lgals3bp	Tiam2	Hpgd										Gdpd5			Dcaf7	Vps33a	Arl3				Aes		Tfeb				Dnajc22	Itsn1	Tyms							Hsd17b11		Lamtor1	Tmod2	Plcb1	Gcn1l1
	410				Mogat1	Gm44645	Pth1r										Dalrd3			Tmem160	Bcat1	Mif				1700023F06Rik		Ccdc85b				Cdpf1	Sema6c	ENSMUSG00000118155							Cpe		Dpp4	Gatad1	Yae1d1	Msln
	411				Tatdn1	Pnp2	Immp2l										Psmb5			Med9os	Slc25a12	Eef1akmt1				Rnf126		Ppp5c				Gm45792	Smg9	Mogat1							Tyw3		Gm4430	Gdi2	Sdha	St6galnac4
	412				Mlycd	Acsm3	Gm23935										Tor1aip1			Sec62	Rab11fip3	Cavin3				Glb1l2		Anapc11				Clp1	Ada	Sdha							Prdx2		Uqcrb	Acbd5	Cnbp	Meltf
	413				CT010467.1	Trim9	A830052D11Rik										Aes			Rnf44	Ntng2	Gm44587				Ddx6		Skiv2l				Nudcd2	Pla2g12a	Olfm3							Dffb		Gm42843	Efnb1	Med17	Hcn3
	414				Fkbp1a	Clcc1	Atat1										Trac			Kcnb1	Etv3	Selenow				Klc2		Med16				Hmmr	Tmem44	Ncam2							Bcap31		Nme1	Arhgap6	Rcbtb1	Foxo6
	415				Echs1	Mal	Epb41l2										Cpe			mt-Rnr1	Arhgap26	Naa38				Cbx3		D8Ertd738e				B4galnt1	Pyroxd2	Dcaf12							Nt5c3b		Pmp22	Mks1	Ghitm	Dhx34
	416				Unc119	Ankrd9	D930015M05Rik										Nat14			Rps20	Akap1	Pcp4				Plppr3		Mrpl14				Cd4	Tymp	Arl1							Hspa4		St3gal3	Mospd3	Kazald1	Ints1
	417				Nup205	Gm30173	Tkt										Ankrd34a			Mydgf	Wdr1	Rpl12				Tbkbp1		Comtd1				Btg1	AC154276.1	Bdh1							Tapt1		H2afv	Dnm3	Gucy1b1	P2rx6
	418				Ldha	D17Wsu92e	Pik3cb										Zfp9			Hsbp1	Spryd3	Napb				Rilpl1		Srrm3				Cyp4a31	Slc51b	Selenof							Nit1		Ctnna2	Gm48069	Maob	Pkn1
	419				Accs	Gm9260	Iigp1										Csmd3			Cptp	Pcnx	Fbxw7				Fgfbp1		Rabep2				Fam167b	Polr3gl	Rgs3							Gmpr2		Sel1l3	2810414N06Rik	Hsd17b12	Gm28729
	420				Wdr91	Ppp2ca	Purb										Gm15487			Cox8a	Repin1	S100a16				Kcne1l		Dot1l				Ifi47	Tmem131l	Mindy3							Sh3bgrl3		Nefm	Pkia	Sfxn1	Slc25a39
	421				Pde4c	Gmpr	Afap1										Hrh1			Snrpe	Gm47547	Gm12338				Gpt		Pcnx3				Hes6	Nfrkb	C1s1							Dcx		Txnrd2	Plscr2	Zfp106	P3h3
	422				Klf9	Slc9a3r1	Gm16235										Ruvbl2			Mettl26	Ap1ar	Gm17018				Paqr7		Aup1				Kank3	Btd	Serpina9							Gadl1		Twf2	Kif19a	Kat2b	Ptpn13
	423				Pkp2	Fdft1	Ddr1										Rasal1			Mgst3	Pxn	Gm42685				Asb6		Tmem94				Carmil1	Rpl36	Cyp2f2							Gm17276		Ten1	Hdgfl3	Mapk1	Aup1
	424				Fam57b	Them4	Bst2										Hspbp1			Tmsb10	Sall2	Cck				Hps4		Prrg2				Car3	Tuba8	Acsm1							Phip		Mfge8	Lama2	Cbln4	Gm29650
	425				Coq8a	Abcc2	Atf5										Gjc2			Sod1	Dvl3	Rpl17				Palm		Ltbp3				Derl2	Zdhhc24	Cenpf							Col5a3		Slco2b1	Csmd2	Rchy1	Dsg2
	426				Eef2	Gm7993	Tk1										Mvd			Guk1	ENSMUSG00000117234	Gm45570				Nt5c3b		Zdhhc14				Acox3	Exoc3l2	Kmo							Dmkn		Rims1	Nkx6-2	Hecw2	Eya4
	427				Ypel5	Tmem63b	H2-DMa										Timp3			Rps28	Clint1	Ccdc34				Lxn		Urgcp				Kcnk1	Cpm	Rexo2							Nwd2		Parp10	Layn	Tsg101	Six5
	428				Gstp3	Irak3	Dhrs3										Ankrd9			D130019J16Rik	Krba1	Mrps24				Obsl1		Arhgef10l				Cyp2a22	Fam193b	Eaf1							Glis3		AC117202.2	Marcksl1	Kars	Nat6
	429				Ifi44	Adrb2	Prkab1										Ndufa7			Slirp	Ano8	Klk6				Mul1		F630042J09Rik				Sdhaf2	Rpl37a	Igsf5							Pappa2		Fxyd1	Akt1s1	Nt5c2	Ajuba
	430				Tbc1d19	Sav1	Gja1										Plk2			Tmem141	Gm23136	Gm42598				Leng1		Fam181b				Plekhn1	Ip6k2	Ccdc25							Dad1		Mapt	Tmem121	Ppp3cb	Col4a2
	431				BC051142	Mreg	Tram1										Cyp1b1			Ramp1	Mark1	Alkbh7				Aldh6a1		Mex3d				Saa4	Plscr3	Shtn1							Evi2a		Gna12	Ncam1	Ppp3r1	Gkn3
	432				Atp5g2	Hspa9	Eno1										Ankra2			Ulk3	Kansl1	Gm43873				Mlf2		Crat				Pde4c	Taf8	Ptrh2							Flnb		0610037L13Rik	Daw1	Csmd3	Mst1r
	433				Pkp3	Cox11	Tial1										Nppc			Rps23-ps1	Ulk1	Tmem126a				H1fx		Sorcs2				Ankrd11	D730003I15Rik	Stk3							Adcy2		Olfm2	F3	Agfg1	Vars2
	434				Katnal2	Jmjd6	Ptprr										Nop14			Ndufs6	Traf3ip1	Acot13				Morf4l1		Eno2				Aadac	Gm44928	Gm15611							Mecp2		Gm45779	Efhc1	Snap25	Mapk15
	435				Nrbp2	AC157554.4	R3hdm4										Chpf			Mrpl13	Cbfa2t2	Gm8738				Pank4		Vps51				5033421B08Rik	Ell	Mup-ps19							2310015A10Rik		Stk32c	Mib2	Orc3	Gaa
	436				Nap1l1	Slco4a1	Gm24187										Slc9a3r2			Rai1	Phf8	Atp5j				Fads1		Agap2				Tcea2	Klf1	Ifit3b							Rps6ka5		Pltp	Gm9947	9430041J12Rik	Map2k2
	437				Ndufv1	Mrpl37	Kifap3										Enoph1			Ndufv3	Dennd2a	Gm13627				Abcf1		Sh3glb2				Tpk1	Tmco6	Bet1							Prkar1b		Gm37168	Snx18	Gpr158	Gzmk
	438				Tnip1	Tcea2	Xlr3a										Camkv			Rpl13a	Sbsn	Fcor				Mast1		Limk2				Gm45425	Ctsz	C1qtnf3							Tmeff1			Tmem104	Tmem55b	Selplg
	439				Apod	Osbpl9	Serpinb6b										BC037034			Bfar	Myrip	Rpl29				Hspa1a		Gipc1				Pltp	Kcnn1	Ccdc51							Poln			Sspo	Opa1	Zc3h4
	440				Lgals12	Ing5	B230369F24Rik										Ap2s1			Rgcc	Fubp3	Gm13339				Hmg20b		Cystm1				Dnase1	Ppp1r12c	Ugt2b37							Ppp1r2			Fxyd2	Nipsnap1	Tmem158
	441				Hpf1	Car2	Isg20										Fxyd7			Rpa3	Rab11fip5	Ndufa7				Wdtc1		Gkn3				Chrna2	Zfp61	Zfp157							Fendrr			Lrrc45	Ank2	Pgpep1
	442				Asap2	Tspyl4	R3hdm2										Romo1			Zfp384	Ankrd46	Gm10288				Pold1		Gtpbp6				Gm35696	Vps37b	Ppib							Igdcc4			Nnat	Dusp6	Snrpa
	443				Rrbp1	Rwdd4a	Glt8d2										Acp7			Sem1	Ctnnb1	Platr25				Hbb-bs		Ddah2				Zap70	Dopey1	Dars2							Diablo			Spag9	Sh3bgrl2	Khnyn
	444				Cebpg	Iscu	Gm6277										C1ql2			Lamtor4	Gm48529	Rpl38-ps2				Smg9		Inha				Igfbp3	Gatd1	Mbl1							Nedd8			Actr10	Gcfc2	Aanat
	445				Golga7b	Araf	Anxa5										Pcf11			Ssh3	Tet3	Nenf				ENSMUSG00000117113		Mlc1				Slc26a1	Mark2	Mup-ps22							Lrrc9			Sall3	Fancm	Trim68
	446				Pdzd11	Gstk1	Ptp4a2										Rgmb			Lxn	Map3k3	Uqcr10				Srf		Lztr1				Cmas	Col5a1	Hspa14							Stxbp6			Scyl3	Dync1li2	Trp73
	447				Ppbp	Myo5c	Zfyve28										Ocel1			Mrpl48-ps	Ccdc157	Rpl27				Lpcat4		Tubb2a				Trp53i13	Kifc2	Gm47465							Dhrs1			Calml4	Nicn1	Gm7993
	448				Gm8767	Spc24	Gatb										Ccdc92			Pitpnm3	Sorcs3	Psmc3ip				Gcfc2		Serpinb1a				Dpy19l3	Zfp775	Cyp4a12a							Tbp			Zswim7	Acsl4	Dmpk
	449				Fhl3	Xrcc6	Pitpnm1										Ambra1			Gm10120	Ubap2l	Rps2				Ccm2		Cox14				Apool	Csnk1e	Ociad1							Jpx			Rhpn1	Slc17a6	Slc6a3
	450				Lrrc52	Atg13	Dst										Gm9801			Ppp1r11	Pla2g3	Chmp2a				Aars2		Uqcr10				Rbbp4	Mum1	Klhl22							Ttc39c			Npr2	Zyg11b	Pak4
	451				Cd151	Hif3a	Gbp8										Slc4a4			Afg3l2	Tmem63c	Nhp2				Srd5a3		Sirt2				Wbp1l	Got1	Lrrc39							Zfp280c			Strap	Cdh7	Kcnh4
	452				Mfsd12	Cpsf4l	Rnf213										Arpc3			1110008P14Rik	Gm35025	Mien1				Cope		Klc4				Ap1s1	Ugt1a9	Gm14210							Lgi4			Susd2	Fen1	Lrrc4b
	453				Col5a3	Gm12240	A930005H10Rik										Sf3b4			Gm11361	Sulf2	Ift43				Hcn3		Garem2				Sel1l3	C030037D09Rik	Pnpla5							Lmo3			Siah1a	Luzp2	Entpd6
	454				Gpld1	Slit1	Tmed3										Ssbp4			Cenpx	Arhgef17	Tpgs2				Arhgap45		Shd				Dpp7	Cyp1a1	Gm23218							Cdc42ep2			Cfap77	Dph3	Fbxw4
	455				Gm15513	Igf1r	2810006K23Rik										Jup			Fxyd2	Prepl	Gm4366				Hmgb3		Uqcrc1				Clec4a2	Jak3	Pdia6							Hnrnpu			Slc22a17	Atp6ap2	Ngb
	456				Comt	Shb	Gbp3										Stk38			Magt1	Racgap1	Tm2d3				Cdc37		Dact2				Capn2	Rnf225	Aqp4							Capns1			Irs4	Cops6	Gal
	457				Ola1	Cyp2e1	Scd1										Slc26a8			Rpl37a	Tmem19	Rpl14-ps1				Wnt7b		Tubb4b				Gm11827	S100pbp	Blmh							Cdk2ap1			Arhgef28	Sash3	Pcgf2
	458				Ints4	Pigo	Cav2										Eng			9630010A21Rik	Gm9825	Gm15772				Apln		Phldb1				Smap2	Cyp26a1	Gm45941							Cfdp1			Ccdc151	Cpeb2	Cad
	459				Hlcs	Coil	Lactb2										Gna15			Gm38414	Abl2	Arfip1				Aldoa		Gigyf1				Ces4a	Cnnm3	Gm20319							Kif20a			S100a6	Aldh1a1	Vill
	460				Inafm2	Edc4	Tmem258										H2-T-ps			Galnt16	Dip2b	Zmat2				Abtb2		4930506C21Rik				Aadat	Soat2	Nsdhl							Qser1			Lrp10	Nsd2	Chia1
	461				Plin2	Map1lc3b	Phka2										Hmgcs2			2300009A05Rik	Tmem8	1110004E09Rik				Rps6kl1		Lin7b				Gm26967	Vps51	Cyp51							Gm47798			Cfap45	Arpc2	Uba7
	462				Il18bp	Vav2	Ephx1										Dpm3			Rps27	Setd5	Ost4				Ercc2		Mmp15				Timmdc1	Adgrg2	Ddx41							Csf1r			Suco	Osgepl1	Asic4
	463				Pgk1	Crip2	Ube2f										Vcl			Gm47087	Akna	Gm10827				Sbf1		Zfand3				Adssl1	Sphk2	Faf2							2610028D06Rik			Cxcr4	Nr2c2	Tmem214
	464				Nudt3	Ube3b	Mdga1										Selenoo			ENSMUSG00000116735	Nhlrc3	Atox1				E130309D02Rik		1500011K16Rik				Mpzl1	Trio	2310030G06Rik							Hsph1			Slc25a16	Wdr37	Onecut3
	465				9130401M01Rik	Hrct1	Aldh1a7										Gm26881			Spred3	Tmem184b	Ndufs5				Baalc		Gm9885				Ghitm	Gm11400	Wdr7							Tenm1			H2-K1	Dpm1	Eno4
	466				Tmem106c	Crls1	Tnfrsf12a										Bop1			Rpl37	Klc2	Cldn10				Igbp1		Gnl1				Gm47644	Zfp598	Mpp7							Lpgat1			Raver2	Pdha1	Spag8
	467				Cox7a2l	Hnrnpa1	Plin1										Pik3r2			Ccdc58	Ncoa4	Mrpl23-ps1				Arhgef1		Jund				Slc17a4	Gtpbp6	Gm15962							Klf15			Zfr2	Bend6	Acot1
	468				Trabd	Slc27a1	Rae1										Phka2			Rps11-ps1	Rubcn	Gm10561				Angptl6		Ccdc184				Tmem167	Frs3	ENSMUSG00000118631							Map1lc3b			Emilin2	Zfp955b	Pofut2
	469				Mapre1	Pdcd6	Arxes1										Ak4			Gm42783	Maged1	Rps12-ps4				Rplp1		Psd2				Gm43314	Spry1	Mup-ps2							Clk3			Gm37305	Rbfox1	Cd82
	470				Tmem41a	Myo19	Gm26542													Atp5h	ENSMUSG00000117465	Ndufa11				Ankle2		Bad				A630031M04Rik	Xrcc1	Anks4b							Lasp1			Ccny	Lypd6b	Sulf2
	471				Errfi1	Mccc2	Gm45133													Zfp652os	Chat	Zcchc17				D10Jhu81e		Rhbdd3				Gm21286	Tctn1	Racgap1							Rlbp1			Fam167a	Hmox2	Vars
	472				Mturn	Atp2a3	Copa													Gm5526	Gba2	Arl16				Dyrk1a		Rcc2				Xpo6	Gpt	Dhx58							ENSMUSG00000116795			Serinc2	Zfyve9	Ttc21a
	473				Parm1	Impdh1	Msn													Churc1	Tex2	Mrpl52				Dab2ip		Vegfb				Slc4a9	Dennd4b	Cib3							4933406C10Rik			Galr1	Naa20	Gtf3c1
	474				Selenbp1	Vmn2r1	Smarcb1													Rpl35a-ps4	Mdm1	Dnlz				Pex10		Fam69b				Hfe	Vwce	Grm8							Ndufa8			1700001C02Rik	Dpp10	Tmem246
	475				Tubgcp4	Bmp6	Mill2													Gm10801	Pdcd6ip	Psmb10				Vps18		Dagla				Mup5	Hpn	Wdr92							Celf2			Cbarp	Adgrg2	Vat1
	476				H2-T22	Serpina3k	Fasn													Agrn	Retreg3	Rpp21				Kiss1r		Spsb4				Mfsd8	Fgfr4	S100a1							Tnrc6c			Arsb	Abhd13	Uqcrq
	477				Gm26512	Hmgcl	Rgl1													Gm15385	Pex5l	Pfdn5				Tkt		Ubald2				Cyp3a44	Gal3st1	Ifih1							Ddhd1			Smo	Gm26614	Prr36
	478				Mir6236	Pcsk5	Cep63													Edf1	Pgam1-ps2	1500011K16Rik				Trim44		Arap3				Shcbp1	Tmem259	Diaph3							2610037D02Rik			Lman2	Kdm4d	Keap1
	479				Rsu1	Pla2g2d	Dnajc28													Ndufa6	Huwe1	AC102847.2				Prrt1		Plekhm2				Mup-ps14	Sigirr	Ly6e							Prelid1			Maats1	Cpe	Rassf8
	480				5430401H09Rik	Taf9b	Rps4l													Fzd1	Mex3d	Gm43712				Ushbp1		Gm9770				Bmp6	Tle2	Mgmt							Hapln1			Ttc34	Dazap2	Hbb-bt
	481				Hdac11	Rtcb	Adcy5													Pfdn2	Tob1	Gm6304				Cox6a1		Zmiz2				Rbak	Kif1c	Serpina3c							Usp3			Cdc42ep1	Ddx3x	Ppp2r3d
	482				Plekhn1	Cyc1	Htra3													Scaf8	Etnppl	Gm45183				Col27a1		Egfl7				Trim80	Kmt2a	Zfp655							Thap12			Adgb	Elavl2	Tyk2
	483				Paxx	Trafd1	Psmb9													Taf10	Slc22a15	ENSMUSG00000117674				Gpr153		Sf3b5				Stim1	Phf1	Acp2							Cog4			1700016K19Rik	Nap1l2	Ptpro
	484				Arhgef28	Slc12a7	Tapbp													Trim2	Cherp	Ndufv2				Nol11		Rtn2				Ptgfr	Spns1	Ormdl2							Crispld2			Vps37b	Atxn7l3b	Dlg5
	485				Tkfc	Slc11a2	Adrb1													Xndc1	Dck	1700021F05Rik				Azin2		Whrn				Ggt6	Rasl11b	Dnaja2							Ift22			Ccdc78	Mbd4	Ncor2
	486				Egln3	Aldh4a1	Atp1a4													B930095G15Rik	Ilvbl	Psmb7				Acot7		Unc5a				Cyp4a32	Col7a1	Pcyox1							Anxa7			Lmbrd1	Pafah1b2	Dtx1
	487				Mdh1	Grsf1	Cald1													AI413582	Ocrl	Mrpl11				Scaf8		Nr2f6				Hprt	Zfp951	Ttc39c							Pou2f1			Psd	Fam49b	Foxj1
	488				Mterf2	Cldn15	Dok2													2010107E04Rik	Tmem2	Bcap31				Tfeb		Slc25a29				Sbno2	Smg6	Mup-ps17							Ccnl1			AI467606	Hsd17b7	Sf1
	489				Lyrm2	Pitpna	Cpq													Zbed4	Klc1	Gm5905				Ccdc85b		Bmyc				Cyp2j5	Tenm3	Taldo1							Ephx1			Prkcsh	AI314180	Cgn
	490				Edem1	Ptges2	Gm11696													Iqcc	Wrnip1	Mrpl14				Tlk1		Cant1				Gm12250	Srrt	Gm36264							Plcxd2			Col5a3	Miga1	Dlx1
	491				Gm3336	Pctp	Snhg10													2900009J06Rik	Plxna1	Mir1946b				Ppp5c		Pcsk1n				Crtc2	Ism2	Msl3							Ddit4l			Pfkfb4	Hecw1	Tmem108
	492				Bcl2l1	Egln2	Ifitm3													Cd59b	Atg9a	Gabarap				Anapc11		Alad				Kcnt2	Arrdc2	Acat1							Prkdc			Mmp17	Zkscan14	Bag3
	493				Phf11d	Aldh5a1	Ywhah													Elof1	Cdk13	Gm47026				Skiv2l		Hdhd3				Ankrd13b	Lrrc45	Qsox1							Gm9947			Unc50	Camk2d	Cdk2ap1
	494				Atp13a1	Dnaja3	Ppdpf													Gm44386	Zcchc8	0610012G03Rik				Med16		Prex1				Sc5d	Gm10639	Eif2s1							Kif13b			Ube4a	Ube2g1	Lamb2
	495				Vgll3	Tamm41	Pgd													Ndufa13	Zmat3	Krtcap2				D8Ertd738e		Ifrd2				Lonp2	Arhgef10l	Gnat1							A330076H08Rik			Capza2	Il1rap	Gm11517
	496				Spaca1	Nisch	Me1													Zfp512b	Syt17	ENSMUSG00000116858				Mrpl14		Suds3				9130409I23Rik	Rwdd3	Cyp2r1							Fuz			Tert	Vps54	Tjap1
	497				Cbfa2t3	Pm20d2	mt-Rnr1													Jakmip1	Morf4l1	Mrpl34				4933407K13Rik		Scrn2				Ugt2b5	Slc22a26	2900009J06Rik							Pkib			Ruvbl2	Rnf146	Col11a2
	498				Adipor2	Coq10a	Tbc1d31													Ssna1	Pxk	Rps15a-ps7				Comtd1		Adam11				Ntrk2	Zfp36	Ipo8							Erlec1			Fbln5	Mapk9	Mier2
	499				Chd1l	Rusc2	Fut11													Atp6v1f	Pam	Ndufaf3				Srrm3		Arc				Elovl6	Scn1b	Msrb1							Naxd			Hsf1	Agtpbp1	Ctsz
	500				Per1	Slc37a1	Ift43													Trappc1	1810041L15Rik	Gm12918				Rabep2		CAAA01147332.1				Slc25a28	Wdr81	C330007P06Rik							Gbp4			Trim44	Tfap2b	Creb3l1
	501				Gm4430	Cryz	Efcab8													Zfp281	Slc16a8	Ndufa2				Dot1l		Pou3f4				C4a	Gm34777	Gm42604							Mvd			Ubr4	Larp4b	Vwa3b
	502				Lars2	4833411C07Rik	Carhsp1													Elmo2	Arid3a	Mrpl22				Pcnx3		Dhrs1				Thra	S1pr3	Nudt2							Ddx41			1700088E04Rik	Msra	Srsf4
	503				Ifi30	Noct	Fam96b													Rpl22	Tgfbrap1	Gm48717				Aup1		Mbd3				Sult2a8	Bcl2l12	Adgre4							Lmo7			Nfx1	4833420G17Rik	Adck5
	504				Hr	Gm42517	Fut4													5330431K02Rik	Ndst1	Pdgfa				Tmem94		Zfp579				Cd59b	Pnpla2	Pdzd11							Phka1			Srrm1	Cops4	Ccdc33
	505				Eda	Eln	Nudt4													ENSMUSG00000116637	Tcea1	Coa4				Prrg2		Gadd45g				Hapln1	C130074G19Rik	Serping1							Lrrc51			Cntn4	Tmem202	Mbd6
	506				Mki67	Asf1b	Gm12854													Sipa1l2	Gm6560	Stmn4				Ltbp3		Apc2				Cnot8	Tox	Otc							Rhob			Armc3	Vma21	Mlf1
	507				2310015D24Rik	Ttc19	AC161763.1													Zc3h4	Tmem135	Minos1				Zdhhc14		Enoph1				Hif1a	Ppm1l	A2ml1							Gpd2			Ryr1	Ankrd46	Neurl1a
	508				Tmem222	Tbc1d16	Cat													Banf1	Peg13	Hcfc1r1				Phka1		Hist3h2ba				Steap3	Aldh5a1	Hbb-bt							Arhgef4			Cep131	Fam76b	Gda
	509				Zhx3	Zfp961	Cdr2													Srrm2	Paxip1	Gm17354				Urgcp		Sardh				Ranbp3l	Vps9d1	Polr3k							Rlim			Gstm2	Grm8	Katnal2
	510				Baalc	Chst8	H2-Aa													Coa6	Plekha7	Ap4s1				Ssr1		Plk5				4930581F22Rik	Ing4	Lad1							Mir9-3hg			Mat2b	Cops5	Frs3
	511				Rab6b	Nsun5	Angptl8													Polr2i	Plxnc1	Fau				Arhgef10l		Fbxo46				Pclaf	Tmem109	Actr2							Gm45464			Ccdc96	Zranb1	Pgghg
	512				Zeb2	Nudt15	Ifit3b													Rap1gap2	Gga2	Mrpl30				F630042J09Rik		Mgll				Mprip	Tmem38b	Gm7631							Gm37941			ENSMUSG00000117406	Slc24a2	Gm29508
	513				Acadm	Ptgds	Ccdc57													Gngt2	Mms19	Rtraf				Fam181b		Vwa5b2				Mup1	Sympk	Tfpi2							Atp5k			Nrg3	9330162G02Rik	Baz1b
	514				Spock2	Cpa3	Actb													Znrd1	Klf13	Cox7a2				Cyp2d22		Zfp598				Dct	Tcof1	Gbp3							Wdr27			Sin3b	Opcml	Cpt1c
	515				Cpeb1	Ube2o	Gm39228													Abhd14a	Slc19a2	Rpl18				Tmem245		Fbxl15				Slc15a4	Socs2	Ifit3							Fkbp9			Klf9	Stx7	Abcc6
	516				Htra2	Glrx	Oas1g													A230009B12Rik	Syt13	Rps16				Mex3d		Prdx5				Akr1b7	Pcsk5	Acad9							Aif1			Zfp384	Rnft1	Tmem130
	517				Rdh1	Slc25a51	Timeless													Smim8	Rexo1	Gm43541				Crat		Midn				Mup2	Ces1a	Fam98a							Gnao1			Ccdc149	Foxn3	Casc1
	518				2410131K14Rik	Urm1	Mlkl													Rps11	Qrich1	Gm15536				Sorcs2		Taok2				Mpp1	Gys1	Hacd3							Jcad			4933408B17Rik	4632404H12Rik	Gsg1l
	519				Xaf1	Rgs11	Tmem35b													Traf3	Sv2c	Rps3				Gm29374		Ppp1r9b				H2-Q2	Gm17936	Gm11773							Fzd7			Cfap157	Pcdh9	Crocc2
	520				Stard7	Mfn1	Oas2													Psd2	Nfkb1	Gm45203				Eno2		Rab11fip3				Cyp2j9	Fam169b	Ykt6							Tuba1b			Uchl5	Glmn	Shkbp1
	521				Mpp1	Gm11730	Aes													Mir153	Stim1	2010001A14Rik				Vps51		Mcrip2				Kcna2	Nr6a1	Bmp7							Lrrc58			Slc4a10	Vmp1	Chpf
	522				1810037I17Rik	Slc35e3	Lhfp													Polr2l	Kdm3a	Usp50				Agap2		Nudc				Zfp608	Sulf2	Cpeb1							Grik2			Col8a2	Trmt10b	Glis2
	523				Fgf9	Gm14327	Gm37254													4930444P10Rik	Fzd7	Fmc1				Mcm6		Pex14				Dock7	Mertk	Nat8f2							Vsx2			St8sia2	Gm43279	Arhgap33
	524				Hopx	2310014F06Rik	Aplnr													Adck2	Dnmt1	Hsd17b10				Sh3glb2		Tbcb				2700097O09Rik	Gm10804	Bbox1							Cfl1			Rtn4ip1	Akap11	1110017D15Rik
	525				Isoc2a	Fastk	ENSMUSG00000117528													Gm14004	Vgll4	Gm5914				Slc9a6		Kctd17				Vsig4	Zfp36l1	Prorsd1							Gm43322			Mns1	Nrip3	Apba3
	526				Hcar1	Cma1	Runx1													Tm7sf3	0610010K14Rik	Atp5l				Limk2		Card10				Trim24	Ptpn23	Clec4a3							Inppl1			Srxn1	Kcmf1	Gm20394
	527				Cd72	Prpsap1	Med19													Ascc1	Cemip	Praf2				Gipc1		B3gat3				Cbfb	1500011B03Rik	Gstz1							Eif5a			Prelp	Gm48482	Rsph1
	528				Spr	Mios	R74862													Smim26	Abcg1	Ggnbp1				Cystm1		Cic				2200002D01Rik	Tbc1d17	1110059E24Rik							Gm29170			Mipol1	Kdm6a	Spag6
	529				Rgma	Cbr1	Ruvbl2													Ddx19a	Hnrnph2	Snrnp27				Gkn3		Sh3bp5l				Cables1	Adnp2	Prelid3b							Pfkfb2			Cars2	Hr	Cfap99
	530				Nsdhl	Mocs1	Tmem139													Cdc42bpg	Lrrc41	Gm10039				Cdc14b		Tmem160				Rpl7a	Erbb2	Rnf11							Prpf39			Actr3	St3gal4	Spaca9
	531				Gm15543	Sytl1	Lbp													Hddc3	Gprin2	ENSMUSG00000118245				Gtpbp6		Edf1				Arrdc4	Actn4	Slc23a1							Vcan			Ubxn11	Sacs	Nlgn2
	532				Ift172	Dhx30	Ugp2													Gstt1	Plekhm3	Ndufs4				Ddah2		Megf8				Gm43598	P3h1	Ikbkg							Haghl			Igip	Rpl4	Cftr
	533				Cavin2	Fabp3-ps1	Itgb1													Ntm	Rps6ka4	ENSMUSG00000116835				Inha		Tmem121				Hpx	Fmo1	Slco1b2							Naa25			Exosc9	Klf6	Gm48485
	534				Gm25939	Wwc1	Smo													Ctxn2	Slc11a2	Gm11478				Arcn1		Mrpl12				Tmem151a	Gsta3	Ugt3a1							Hnrnpll			Rfx1	Dlat	Bdh2
	535				Mtch1	Hmox2	Lmo1													Cox6a1	Ncstn	Glo1				Lats1		Acsbg1				Hibadh	Htatip2	Plk2							Steap3			Lrfn4	1810026B05Rik	Scrib
	536				Slc25a22	Uap1l1	AC163667.1													Pdzd11	Ppp1r26	Borcs8				Mlc1		Pip5k1c				Apoc3	Impdh1	Dynlt3							Cdx4			C1qb	Ifrd1	Gtf3c5
	537				4833439L19Rik	Ppp1r37	Gm15710													Slc37a1	Tbcel	Tcf4				Lztr1		Cyhr1				Ccnb1	Map3k1	Cenpu							Purb			Angptl6	Cdc42	Scnn1a
	538				Hist1h2be	Irak2	Anapc13													Klf4	Pdf	Rpl32				Stard4		Dyrk1b				Extl1	Ablim2	Arhgef9							Vti1b			Cep128	Gnl3	Ssh3
	539				Rflnb	Cdc42bpb	Zfp457													Cables2	Ifrd1	Gm43413				Carf		Ndufb10				Dcaf12l1	Nfkbia	Ptgr2							AC123724.2			Rab5a	Eif3m	Ctbp2
	540				2810414N06Rik	Trappc10	Rcbtb2													S100a6	H2afy	Pigyl				Pcyox1		Tmem198				Lrrc32	Myo1d	Dhrs4							Emcn			Gmip	Clcn3	Selenon
	541				Ogdh	Zfp704	Phf11b													Chchd6	Sf3b3	Srek1ip1				Gabre		Sh2b1				Kdr	Cdk20	Gbp10							Ralgapa2			Zbtb12	Eva1a	Ifitm3
	542				Ccnh	Efhc2	Ipo8													Gm20172	Atp8b2	Coprs				Tubb2a		Homer3				Col18a1	Srebf2	Dkk4							Rflna			Btbd3	Gnb1	Igsf9
	543				Lrp11	Abcd3	Ltc4s													Drap1	Srebf1	Selplg				Serpinb1a		Fbxo44				Ifi27	Pfas	Wdr73							Tomm20			Cyp4f15	Ano5	Trabd
	544				Wdr83	Zfp617	Mfap3													Rps25	Spata2	Rps18				Amy1		Rabggta				Gm17634	Sdsl	Suclg1							Mmp16			Myh7	Man1a2	Clk3
	545				Gm20559	Gm4285	Snrnp27													Arl3	Kansl2	Rmdn1				Cox14		Trim8				4833413G10Rik	Dxo	Kntc1							Mt1			Sphk2	Mto1	Pigv
	546				Ccdc167	Gm4316	Creb3l1													Mif	Sf3b2	Rpl10-ps3				Uqcr10		Cxcr4				Gm10447	Olfr1392	Hcls1							Ppp2r2c			Phactr4	Cdkl1	Lamb3
	547				Lep	Nr1h3	Atp4b													Eef1akmt1	Smad9	Arpc5l				Sirt2		Ier5l				Sec22a	Limk2	Galk2							Cd209f			Lamp5	Ahcyl1	Tctn1
	548				Maged2	Tmem18	n-R5-8s1													Abr	Arl10	Enho				Klc4		Pkig				Pcgf2	Cep152	Gins4							Gm38104			Pdcl3	Tank	Klhl3
	549				Sprtn	Pnkd	Serpinh1													Cavin3	Arid3b	Romo1				Garem2		Tmem161a				Slc8b1	Dhx34	Lrrc40							Dcst2			Tnks	Map1b	Helz2
	550				1700102P08Rik	Nsmce4a	Igtp													Gm44587	Rimbp2	Rpl35a				Shd		Bok				Ost4	Arhgdia	Acat2							BC051142			Irf1	Lta4h	Itm2a
	551				Gstm4	Adck1	Fgf14													Selenow	Cd200	ENSMUSG00000118071				Utp15		Tradd				Nudcd1	Slc6a13	C1qb							AC162302.2			2310033P09Rik	Tm9sf3	Fxyd1
	552				Nsa2	Wwp2	Lama4													Naa38	Vcp	Bag1				Uqcrc1		Babam1				Dll1	Arl4d	Mest							Lamtor2			Ptov1	Riok3	Crtac1
	553				Rnmt	Mdh2	Hdgf													Pcp4	Gdi1	Ndufs8				Fbxo11		Foxb1				Sgk1	Cbx7	H2-K1							Enah			Capsl	Dio2	Gm1673
	554				Ppp1r3d	Pom121	Hist1h2bc													Rpl12	Med15	Gm34006				Dact2		Plekhn1				Rab3d	Tecpr1	Akr1c6							Slc8a1			Kcne1l	Nsun2	1700003E16Rik
	555				Dlg1	Smim20	1700007K13Rik													Napb	Sympk	Snapc5				Tfcp2l1		Gm19345				Psmb8	Sun1	1600012H06Rik							Gm7729			Adam1a	Phospho2	Mllt6
	556				Tmprss6	Fabp3	Gm8292													Plekhg4	Pigb	Rpl36a				Tubb4b		Adap1				Slc22a1	Bmp10	Ddias							Ier5			Brd7	Tmem184c	Evc2
	557				Rfk	Gm27252	Six5													Fbxw7	Vps51	Dad1				Phldb1		Pcyt2				Rnf223	Adam11	Cyp2c70							Lgals1			Tubgcp5	Trmt2b	Plppr2
	558				Lpin3	Mrps18a	Nos3													S100a16	Hsd3b7	Gm28661				Gigyf1		Rnf44				Arap3	Arhgap39	Chaf1a							Klhl2			Ppp1r16a	Nbn	Stk19
	559				Pacsin2	Farp2	Tmem184b													Sp2	Polr2a	Bud31				4930506C21Rik		Stmn3				Il18bp	Maf1	Itgb1							Ints6l			Nrarp	Cd164l2	Ccdc170
	560				Slc24a3	BC049987	Vps29													Gm12338	Slbp	Rps12				Lin7b		Cdipt				Cd86	Lrit1	Bpgm							Cntnap1			Pabpc4	Alg6	Apc2
	561				Slc22a2	Afg3l2	Ppp1r11													Gm17018	Rad21	Gm15421				Mmp15		Ndufa7				Stk11ip	Ttpa	Pyurf							Atpaf1			Peg10	Eps15	Ttll6
	562				Rpia	Nsmce2	Tmem141													Gm42685	Ssfa2	Snrpd1				Zfand3		Gm1673				Npr1	Spata13	Zbtb8os							Trpv2			Xiap	Emc7	Clk2
	563				Ntpcr	Sgta	Ephb6													Cck	Zfp598	Fis1				1500011K16Rik		Cdk2ap2				Arsb	Fam84b	Prdx5							Zfp9			Hps3	Rabggtb	Gm996
	564				Ppt1	Lrrn4cl	Naif1													Rpl17	Clcn2	Ppp1r14a				Gm9885		Pcdhb4				Bst2	Ptgds	Gm14221							Car11			Slc25a1	Gm8773	Fam81b
	565				Tpd52l1	Cidea	2900076A07Rik													Pogz	Tom1l2	Zswim7				Gnl1		Tmem240				Taok3	Naprt	Pomp							Cnot6			Hnf1b	Arid5b	Hdac7
	566				Bsg	Tm7sf3	1700047M11Rik													Gm45570	Pgam1	Aamdc				Rpl4		Pdlim7				Mad2l2	Arhgef15	Wfdc17							Slc25a15			Prodh	Reep5	Sytl4
	567				Mmd	Gm15728	4930434F21Rik													Ccdc34	Inppl1	Dlk2				Jund		Rgma				Mup14	Nebl	4930412C18Rik							Tango2			Gdpd2	Slc25a46	Sppl2b
	568				Nudt18	A530076I17Rik	Dhrs7b													Mrps24	Als2cl	Mthfs				Sf3b1		Tjap1				Pdhb	Mustn1	Ccna2							Laptm5			Serinc1	1700020I14Rik	Zfp783
	569				Rab44	Lbh	Mrpl1													Klk6	Ctbp1	Gm5561				Nfx1		Grik5				Col13a1	Rpl14-ps1	Cul2							Abhd14b			Cideb	Ddx25	Tekt2
	570				Ptger3	Fitm2	Herc6													Gm42598	Fmnl1	Fcf1				Ccdc184		Pycr2				Wisp3	Proser3	Lyn							Nup93			Mettl26		Ttll10
	571				Ntn1	Rabggtb	Myl12b													Ssrp1	Ogdh	Gm4045				Dgke		St3gal2				Rab4a	Prr14	Nkiras1							Paxbp1			Nfatc2		Actl6b
	572				Bckdha	Gm47818	Snx5													Fry	Pfas	Timm13				Psd2		Lrfn3				Espnl	Prkab1	Pola1							Atic			Tada2b		Dnah6
	573				Tmsb10	Srl	Cdkn2b													Alkbh7	Ids	Stx8				Bad		Rnf123				Cd84	Stk40	Uxs1							Cep70			Sytl2		Ctxn1
	574				Flcn	Slc43a2	Ggcx													Gm43873	Galnt11	Gm48334				Rhbdd3		Nckipsd				Prnp	Fbrsl1	Atp6v1d							Map6			Crb2		Cxcl12
	575				ENSMUSG00000116940	Atp5f1	Rarg													Tmem126a	Ahcy	Znhit1				Rcc2		Mvd				Exoc3l	Zfp354c	Nat8							Bag1			Rnf13		Uaca
	576				Mcat	Dhtkd1	Nlgn2													Prelid3a	Txnip	Rps5				Vegfb		Gm10501				Serpina1e	Snx21	Hmgb3							Kcne1l			Sptlc3		Phc1
	577				Dlst	Usp6nl	Spon2													Flcn	9030624J02Rik	Rbx1				Fam69b		Sh3gl1				1010001N08Rik	Frg2f1	Cabyr							Ugp2			Pnck		F8a
	578				Psma6	Hip1r	Fgfr1op2													Acot13	Slc18b1	Nudc-ps1				Dagla		Dbn1				Rplp2	Samd4b	Cebpa							Il17ra			Pipox		Fgfr1
	579				Plce1	Txn2	Prkci													Gm8738	Rragb	Gm16168				Spsb4		Cbarp				Zfp354a	Gm7463	BC023105							Ryr1			Fam134b		Lrrc51
	580				Car12	Ddit4	Pygo1													Atp5j	Fam3a	Selenoh				Ubald2		March9				Ten1	Efnb2	Dcp2							Osbpl1a			Foxp1		Sgsm2
	581				Hacd2	Lrrc73	Gm15151													Gm13627	Ncor2	Tuba1b				Arap3		Trhr2				Idh1	ENSMUSG00000118550	Umad1							Tmem14c			Rftn1		Stat5b
	582				Enpp5	Dus1l	Gamt													Fcor	Sec24d	Rpl11				Plekhm2		Pelo				Cxcl9	Btbd2	Slc25a45							Sirt3			Gcn1l1		Hspb8
	583				Sat1	Gaa	Eny2													Glyr1	Per1	Rnaseh2c				Gng2		Nubp1				Lsm6	Notch1	Timd4							4930431P19Rik			Tpp2		Akt2
	584				Kcnk3	Gm33424	Sh3kbp1													Ank1	Pygb	Sdccag8				Gm9770		Ptges2				Bcor	Pip5k1c	Pls1							Taf1d			Snx12		Mfge8
	585				Gm12892	Rassf4	Gm40761													Rpl29	Tmem185b	Gm24959				Zmiz2		Barhl2				Rps2-ps10	Rps20	Fam185a							Tfcp2l1			Msln		Nr2f6
	586				Tnpo2	Il1rn	Dnajb13													Susd6	Usp6nl	Gm28438				Ggnbp2		Mirg				Ckap2	Zfp746	Smc1b							Tmem246			St6galnac4		Ndn
	587				ENSMUSG00000118229	Sdha	1110008P14Rik													Gm13339	Wdr20	Uqcrh				Eif5		ENSMUSG00000117406				Bank1	Safb	Phb							Rab4a			Rnf115		Taok3
	588				6430571L13Rik	Fam234a	Capzb													Ndufa7	Cntn2	Nfia				Egfl7		Gngt2				Sik3	Gm15502	Ccdc148							Mrps25			Meltf		Sptbn4
	589				Anxa7	Hmga1b	Tpm4													Gm10288	Sumf1	Tpt1				Sf3b5		Mbd6				Shroom1	Fancc	Chchd3							Cdkn1a			Hcn3		Slc25a42
	590				4930578M01Rik	Cerk	Cda													Platr25	Thtpa	Zcrb1				Phyhd1		Pick1				Rpe	Rbm22	Icos							Myo1d			Foxo6		Cfap206
	591				Timm44	Pias2	Copb2													Rpl38-ps2	Abcc4	Gm4332				Gm20751		Brsk1				Idi1	Cyp26b1	Fars2							Eif3f			Atpaf1		Mdn1
	592				ENSMUSG00000116656	Ces1d	Cntln													Mia3	Slc9a8	Rpl36				Rtn2		Elfn1				Osbpl9	Zcchc8	Dhx33							Nlrc5			Arcn1		Mrpl34
	593				Smarcc2	Ell	Lsm12													Nenf	Fgfr1	Nras				Whrn		Csk				Fras1	Rfx2	Serpina4-ps1							Gjb1			Cdh12		Gast
	594				Qdpr	Chaf1b	Gatsl2													Uqcr10	Gm47976	Pbdc1				Unc5a		Gramd1a				Pear1	Syngr2	Asb2							Slc2a6			Lgalsl		Tcte1
	595				Triobp	Snhg1	Srp9													Cd2bp2	Inpp5e	Gm47644				Nr2f6		Bckdha				Gm32063	Gm14319	Abca9							Tmem44			C230014O12Rik		Tmem28
	596				Neurl3	Gdpd5	Abhd14a													Rpl27	Gucy1b1	Ten1				Slc25a29		Tmem259				Mrpl13	Zfp692	Adss							Pld3			Dhx34		Tbc1d9b
	597				Dap	Amdhd2	Psme2													Pip5k1a	Dlat	Atp5g1				Ophn1		Abhd16a				Prickle3	Gpat3	Fignl1							Trip12			Ints1		Gcnt1
	598				Ssbp4	Abtb2	Fam114a2													Psmc3ip	Celf3	Ndufb5				Bmyc		Kcnj12				Gm42940	Emc8	Gm15318							Anapc2			Stambp		Boc
	599				Cd320	Esr1	Srpx2													Rps2	Gm45047	AC162302.1				Rpl17		Narfl				Lgals8	ENSMUSG00000118506	Pdcd6							Lpp			P2rx6		Cc2d1a
	600				Acot5	Slc8b1	Gm7665													Mab21l1	Ptprn2	Ndufb7				Cant1		Sema3f				Snrnp25	Plvap	AL590144.2							Gm48488			Napg		Sox1ot
	601				Zbtb39	C2cd2l	Pycr1													Chmp2a	Chp1	Mrpl54				Pcsk1n		Foxo6				P2ry2	Idua	AI182371							Tnpo1			Usp32		Col27a1
	602				Rab34	Cacfd1	Ifi47													Nhp2	Lamc1	Nmb				Alad		Tbc1d10b				Tmed5	Amigo2	Trmt2b							Pde1c			Pkn1		Gabrq
	603				Qprt	Lgi3	Cd74													Mien1	Dclre1a	Gm28320				Zc3h14		Cul9				2010003K11Rik	Slc7a5	Smc2							E130215H24Rik			Gm28729		Capns1
	604				Grk6	Ensa	Sdccag8													Ift43	Acp1	Hipk2				Hdhd3		Wdr91				Kctd6	Slc25a22	Gm7049							Diaph3			Slc25a39		Tnni3
	605				Slc40a1	Crbn	Gm11687													Mcm3ap	A3galt2	Lims2				Prex1		Elmo2				Spon2	Il22ra1	Ranbp9							Adgrg1			P3h3		Tagln2
	606				Ttc7b	Krba1	Ubxn4													Zfp746	Eaf1	Magoh				Ifrd2		Ppp1r35				Clec12a	Anapc5	Clstn3							Gm48822			Gatm		Pxn
	607				Kifc3	Galc	Twist1													Tpgs2	Zfp217	Gm43343				Suds3		Cops7a				Polb	Dhx16	Tstd2							Gm38253			Gss		Limk2
	608				Rsph3a	ENSMUSG00000117401	Cfdp1													Gm4366	Robo1	Rps8				Reps1		Kcnk12				Gstm6	Mylip	Cd53							Atp6v0b			Ptpn13		Dnah3
	609				Gramd1b	Rilpl2	Aif1													Tm2d3	Fibcd1	Gm19345				Ap4e1		Mtcl1				Pvt1	Gsto1	Xrcc4							Hspd1			Gtdc1		Acin1
	610				Zfp653	Rab3ip	Usp14													Rpl14-ps1	Nat8f3	Hint3				Scrn2		Lrp10				Smoc1	Rilp	Atp5k							Mrrf			Aup1		Cand2
	611				Gk5	Inpp1	mt-Rnr2													Abl1	Gcc1	Plekhj1				Adam11		Pitpnm1				Rbfox2	4930480G23Rik	E2f2							Ruvbl1			9330158H04Rik		Kbtbd11
	612				March6	Gm9887	Acap1													Gm15772	Rasa3	Nt5c				Arc		Epn1				Gria3	Gm47438	Grb10							Mybpc1			Gm29650		Magel2
	613				Ctsz	Traf4	Gm42670													Arfip1	Srsf2	Gm48182				Plaa		Ier5				Sri	Abcc9	Msr1							Esrrb			Dsg2		Fhad1
	614				Serpinf1	Srgap3	Dhdh													Zmat2	Tmco3	Ankrd2				Prpf39		Poll				E2f1	Usp21	Psmd5							Nefl			Eya4		Sema4a
	615				Trim66	Apln	Jak1													1110004E09Rik	Zmynd8	Nrxn1				CAAA01147332.1		Kifc2				Ski	Iqsec1	Prss8							Gpr176			Six5		Cacng6
	616				Fahd1		Hist3h2a													Wdr90	Odc1	Bola3				Pou3f4		Galk1				Ccl27a	Hdac7	Sec24c							4933421O10Rik			Nat6		Chek2
	617				2210016F16Rik		Ankef1													Ost4	Cep164	Fkbp11				Dhrs1		Pou2f2				Snap29	Mbd6	Slc7a7							Fam107a			Ajuba		Lrp3
	618				Sntb1		Zfp14													Gm10827	Epb41l3	Atp5o				Mbd3		Col14a1				Wbp1	Edc4	Gosr2							Arl8a			Sephs1		Yeats2
	619				Uqcrfs1		Fcor													Npr2	Slc4a8	Mrpl12				Gm15834		Igdcc4				Irgm1	Fam53b	Haus7							Angptl6			Col4a2		Xylb
	620				Morn4		Gm43667													Mef2d	Gm10353	mt-Nd4				Ddx42		Fzd9				AC116487.3	Zfp276	Ndufaf4							Pcdhb18			Spryd7		Map3k4
	621				Gm3375		Dusp19													Atox1	Mllt10	A930005H10Rik				Zfp579		Agap3				Eef2	Dpp9	Pcolce2							4833445I07Rik			Gkn3		Zmym3
	622				Hephl1		Ufm1													Ndufs5	Ppp1cc	Eif3k				Gadd45g		Pole4				Col3a1	Fes	Mbd2							Man2b1			Mst1r		Usp19
	623				Gm43413		Igfbp5													Zmiz1	March4	Lage3				Rfk		Shmt2				Irs2	Fhod3	Cdca8							Plxnb3			Vars2		Bola1
	624				Fgf18		Cercam													Xpo6	Nrde2	Rpl39				Apc2		Zc3h10				Dus3l	Ttll13	Cpsf2							Numb			Mapk15		Slc37a1
	625				Cldn1		Ccdc50													Cldn10	Coro1b	Prkrip1				Enoph1		Thop1				Szt2	Pigo	Arpc5							Wars			Gaa		Klhl26
	626				Gpr160		Gm26588													Mrpl23-ps1	Tmem136	Scoc				Cdk13		Dnajc4				Apobec1	Ier3	Gcsh							Cacul1			Atp1b1		Acaa1a
	627				Ryk		Sec14l1													Gm10561	Gpatch8	Pomp				AI314180		Rrp12				Coq3	Prkcg	Timd2							Rictor			Cmpk1		Top1mt
	628				Gm9992		Itgb3bp													Rps12-ps4	Aldoa	Gabrb1				Hist3h2ba		Rnase1				Sult1e1	Sugp1	Sec11c							Gm43662			Map2k2		Col23a1
	629				Ppic		Cop1													Ndufa11	Rab11b-ps2	Higd2a				Sardh		Tmco3				Bmp1	Rpl9-ps6	Oasl1							Gps1			Snx10		Tceal3
	630				Hgsnat		Gm39469													Zcchc17	Gnai2	Nt5c3b				Gm42851		Mir5125				Gpd2	Cep170b	Nit2							Il1rapl1			Gzmk		Hspg2
	631				Tinagl1		Tanc2													Arl16	Acot11	Anp32a				Plk5		Sox10				Dera	Gm38394	Larp4							Gm35040			Selplg		Aldh2
	632				Pfdn2		1810034E14Rik													Mrpl52	Ino80	Rps23				Csnk1a1		Stub1				Top2a	Vegfd	Cs							Grk5			Zc3h4		Nxf1
	633				Esyt1		Slx1b													Dnlz	March3	Mrpl57				Fbxo46		Emc9				B230322F03Rik	Zc3h18	Csf1r							Coq4			Ica1		Ncln
	634				Zfp493															Psmb10	Cry1	Son				Mgll		Pla2g6				Mctp2	Ndst2	Ccng1							Rcn1			Slc19a2		Mzf1
	635				Rps6															Rpp21	Ubap1	Rps21				Vwa5b2		Higd2a				Nbn	Trafd1	Esco2							Pura			Tmem158		Abhd14a
	636				Slc25a48															Pfdn5	Fkbp5	Rpl19-ps11				Zfp598		Metrnl				Timm9	Pkd1	Asic5							Btd			Pgpep1		Slc7a10
	637				Cirbp															Polr1b	Frmd6	Gm4459				Fbxl15		Ppp2r3d				Tyms	C3	1110032A03Rik							Sec31b			Acvr1c		Matk
	638				Arl5a															Cpsf7	Mapkapk2	Mcee				9230116N13Rik		Lsm4				Agtr1a	Dclk2	ENSMUSG00000118450							Slc37a4			Serinc3		Noc2l
	639				Pitpnb															Dnajc16	Zzef1	Insl5				Prdx5		Sncb				ENSMUSG00000118155	Gm42715	Dtl							Catsper2			Cir1		Fchsd1
	640				Snx21															1500011K16Rik	Bicdl1	Arhgdib				Anxa9		Pdlim4				Mogat1	AC151836.1	Tor1aip2							Chid1			Rab6a		Pnmal2
	641				B2m															AC102847.2	Sipa1l1	Gm19445				Midn		Flywch2				Acot4	Skiv2l	Gfpt1							Neat1			Ccl25		Zfp771
	642				Cenpj															Ascc2	3110053B16Rik	6330415B21Rik				Taok2		Exosc5				Gm17823	Chrnb2	Dars							Cecr6			Snrpa		Cfap161
	643				Gm45620															Gm43712	Zcchc11	Diablo				Ppp1r9b		Cdk5r2				Fam193a	Rpl36-ps3	Vamp7							Chd1			Mcc		Mast3
	644				Fgf10															Gm6304	Trim62	B230311B06Rik				Rft1		Lmf1				Larp1	Slc22a27	Mrm3							Pnpla2			Khnyn		Nmur2
	645				Llgl2															Gm45183	Zfp414	Efcc1				Rab11fip3		Grin2d				Coro2b	Gm20219	Bard1							Lrp4			Aanat		Ptger2
	646				Lyrm7															ENSMUSG00000117674	Gosr1	Ninj2				Zfp626		Med25				Slc16a7	Hypk	Cep76							Sec61a1			Trim68		Tap2
	647				Nrip2															Gabbr1	Nynrin	Gm43362				Deptor		Cdc42ep4				N4bp2l1	Hnrnpm	Slc38a6							Slc36a4			Pafah1b1		Rtp1
	648				Cabcoco1															Ndufv2	Slc2a4	Zfp593				Mcrip2		Vwa1				Spry4	Sgms1	4933405D12Rik							Copz1			Trp73		Dxo
	649				Cavin3															1700021F05Rik	Got2-ps1	Ap1s1				Nudc		Gm21814				Plbd2	Zfp385a	Sco1							Eno1			Gm7993		Msx1
	650				Vti1b															Psmb7	Gm5182	Bnip1				Pex14		Prr7				Ip6k1	C230096K16Rik	Mien1							A230001M10Rik			Dmpk		Ptprs
	651				Col6a3															Mrpl11	Dph1	Hdhd3				Rpl7		Plekho1				Ccdc9	Asxl1	Ttk							Ppp3r2			AC123724.2		Ikbke
	652				Isoc1															Sufu	Zfp251	Gm43230				Gm36445		Paqr4				Sdha	Arhgef1	Zadh2							Eef1a2			Ppp2r2d		Fam166b
	653				Cxcl16															Bcap31	Fam189a2	Gm43773				Rep15		Tmem143				Gm6831	AC138177.5	Ltk							Spats2l			Slc6a3		Sema4f
	654				Rab23															Gm5905	Hnrnpul1	Ifitm3				Ndfip1		Ctbp1				Olfm3	Gm19040	Map2k1							Chrdl1			Pak4		Ptx4
	655				Lims2															Ilf3	Polr3d	Lyrm1				Tbcb		Necap2				Ncam2	Sbsn	Mblac2							Hdlbp			Kcnh4		Cd24a
	656				Fads3															Prpf8	Letmd1	Dctpp1				Kctd17		Syngr3				Dcaf12	Ddx39b	Gas2							Hrh1			Lrrc4b		Plxnb1
	657				Gm38944															Mrpl14	Odf2l	Pantr1				Zc3h7a		Irx3				Clec9a	Cic	Copb2							Sh3glb1			Entpd6		Dcdc2a
	658				Gm45470															Mir1946b	Pgm3	Gm13436				Card10		Dda1				Hand2	Pi4ka	Tpp2							Aldh1a7			Fbxw4		Kif9
	659				Gm25395															Gabarap	Herc2	Prdx1				Rab12		Gal3st1				Arl1	Rapgef3	Ceacam2							Klk8			Ngb		Zfp516
	660				Rock2															Gm47026	Zbtb34	Immp1l				B3gat3		Ino80e				Bdh1	Galnt15	Irf7							Rnf43			Gal		Gm15478
	661				AW112010															0610012G03Rik	Tgfb2	Emsy				Cic		Smyd1				Nr1i3	Rps8	Cyp2c23							Dopey2			Pcgf2		Dlgap2
	662				Tns1															Krtcap2	Zcchc18	Gm14091				Sh3bp5l		Foxo4				Selenof	Hivep1	Gm5828							Trap1			Apol8		Wdr49
	663				Miga2															ENSMUSG00000116858	Dennd5a	Farsb				Tmem160		Kif1c				Rgs3	Pik3r2	Ttc27							Clec2d			Map7d2		K230010J24Rik
	664				Gm14326															Mrpl34	Armcx5	Lcmt1				Edf1		Eif4h				Tspan9	Thpo	Lrp2							Mios			Pex5l		Erf
	665				Ifi203															Celf5	Rxfp3	Dctn5				Megf8		Sf3b4				Mindy3	Katnb1	Cdk1							Fgfr1op			Zc3h12b		Tram2
	666				Gm24336															Rps15a-ps7	Usp25	Gm43774				Atp1a4		Slc25a19				C1s1	Cirbp	Cd151							Alpl			Cadm2		Tcp11
	667				Hcn2															Ndufaf3	Taf2	Gm37452				Nup155		Kdm4b				Serpina9	Dot1l	Utp23							Tonsl			Cad		Trim62
	668				Ric3															Gm12918	Nelfa	Dynll1				Zfp61		Osbp2				Cyp2f2	Unk	Glod4							Ahsa1			Vill		Bcan
	669				Paqr9															Ndufa2	Rnf149	Llph				Zfand4		Gm996				Acsm1	Osbpl7	Gm3839							Kcnh5			Chia1		Omp
	670				Pdhx															Mrpl22	Nedd4l	Eif5b				Tmem121		Arf5				Cenpf	B4galt3	Srp14							Cdc73			Tmem170b		Tm4sf1
	671				Ralb															Gm48717	Xpot	Gm37967				Mrpl12		Ndufb8				Kmo	Slc2a8	Pkp2							Gm44798			Mbnl2		Acot6
	672				Ptgr1															Pdgfa	Npc1	Mpc2				Acsbg1		Ddr1				Akap8l	Nav2	Rad51ap1							Tgfbr3			Uba7		Hyal2
	673				Gm28874															Chd5	Add2	1700012B09Rik				Pip5k1c		Fbn2				Rps16	Grn	Tmem26							Tle6			Gopc		Cgnl1
	674				Hoga1															Cntrob	Sgtb	Gm11722				9330118I20Rik		Scrt1				Eci3	Plekhg3	Oxr1							Gm4735			Mgea5		Pdpn
	675				Ccdc138															Coa4	Ksr1	Smdt1				Grik2		Scube1				Rexo2	Gm47882	Thrsp							Lrrc75b			Fam114a1		1700013F07Rik
	676				Rps24															Eif4enif1	Arl6ip6	Cenpf				Cyhr1		Slc25a18				Nit1	Actr5	Gm10649							5430405H02Rik			Asic4		Stk33
	677				Abhd15															Rai2	Fads2	Anapc15				Dcst2		Nfix				Lcat	Cpsf1	Mcm10							Gm46218			Tmem214		Tmem94
	678				Pqlc1															Stmn4	Mcm9	Rdm1				Dyrk1b		Fndc4				Eaf1	Ssh1	Uhrf1							Gm11613			Tasp1		Rhbdd3
	679				Emc1															Minos1	Osbpl10	Gm14539				Ndufb10		Ppard				Map4k2	Ap5z1	Acsl4							Colec12			Onecut3		Gm43755
	680				Upp2															Hcfc1r1	Jazf1	Spcs1				Tmem198		Fastk				Igsf5	Ppp1r32	Mal2							Sp3os			Eno4		Fbxl19
	681				Nid2															Stk11ip	Casc3	Ndufb4				Sh2b1		Lzts2				Zbtb39	Cyp3a13	Adtrp							Sgk1			Spag8		Mypop
	682				S100a10															Gm17354	Zscan25	Gm24009				Rtf1		Pard6a				Ccdc25	Gaa	Gpr146							Heatr1			Acot1		Spef2
	683				Ilk															Dpp6	Gle1	Shisa4				Cct2		Vps52				Rab2b	Scrib	Arhgap26							Brk1			Rhou		Gm40761
	684				Crnde															Ap4s1	Gm11642	Tnnc1				Homer3		Vps37d				Mcc	Snord118	Dbr1							B230206I08Rik			Pofut2		Phlda1
	685				Atp5b															Fau	Tspyl4	ENSMUSG00000117924				Gcdh		Cuedc1				Arhgef18	Ano3	Golga7							Aqp6			Cdkn2aipnl		Mov10
	686				Gm2830															Mrpl30	Srp54b	Eef1b2				Fbxo44		Creld1				Uhrf1bp1l	Smim13	Gm5626							Atp5h			Cd82		Pyroxd2
	687				Mcrs1															Gm43737	Ccdc92b	Letm2				Rabggta		Slc12a9				Dcxr	Farp2	Cdc34							Siae			Sulf2		Kif6
	688				Aida															Fgd6	Gclc	Hspe1				Wdpcp		Cers1				Dcaf6	Gm34983	Isoc2b							Ufd1			Vars		Lrrc23
	689				Tmem65															Rtraf	Prmt2	Pfdn6				Trim8		Dpp9				Gm13021	Ugt1a6a	Them7							Fbxl5			Oxr1		Ccdc57
	690				Gm11827															Cox7a2	Wasf2	Selenom				Cxcr4		Tmem115				Rcan2	Cabin1	Mccc2							Farp1			Rbms1		Sirt2
	691				Hsbp1															Rpl18	Trappc11	Rps19				9330161L09Rik		Ndufaf3				Shtn1	Zfp574	Mrpl22							Ptgds			Asns		Akap14
	692				Samd9l															Rps16	Kansl3	Angptl6				Ier5l		Tcirg1				Ptrh2	Stxbp1	Hspa4							Sergef			Ttc21a		Dnajb2
	693				Pcdh12															Gm43541	Cluh	Ebpl				Pkig		Cst3				Magi1	Arid1a	Ndufaf1							Timp3			Gtf3c1		Pmfbp1
	694				Hoxb2															Gm15536	ENSMUSG00000118125	Rec114				Tmem161a		Smtnl2				Stk3	Acot2	3110045C21Rik							Itgav			Tmem246		Arhgap36
	695				Acot3															Foxj2	Grid1	Pgam2				Bok		Sult4a1				Gm15611	Nfia	Gm12744							Rexo2			Vat1		Fzd8
	696				Tpi1															Rps3	Actn1	Rpl27a				Ikbkap		Adam15				Sbf1	Bbs2	Cpped1							Sun2			Prpf38a		Khsrp
	697				Pon1															Gm45203	Zfp385b	Tatdn1				Tradd		Miga2				Mup-ps19	Fam219a	Serpina11							Kcnb2			Ppm1b		Macrod1
	698				Cryzl2															Acox1	Gnb5	Bet1l				Babam1		Scap				Sfi1	Hectd4	Slc33a1							Arhgef33			Uqcrq		Agtrap
	699				Il2rg															2010001A14Rik	Lrp5	Ndufb6				Foxb1		Bdh1				Abcc4	Pacs1	Tmem242							Pole			B230303A05Rik		Vasp
	700				Map2k6															Usp50	Morc2a	Gm6444				Plekhn1		Rpap1				Ifit3b	Bmp2	Sar1a							Slc25a39			Prr36		Chchd10
	701				Ascc1															Fmc1	Arsb	5330409N07Rik				Sgk1		Syt3				Mllt10	Gng7	Ormdl1							Gm42940			Keap1		Gm42527
	702				Rras															Hsd17b10	Pxylp1	Rpsa				Rai14		Ccdc13				Bet1	Prox1os	Abhd13							Ntrk2			Arhgef3		Tmem145
	703				BC035947															Eif2ak3	Zfp319	Rpl30				Cacul1		Cbr1				Ap2a1	Gga1	Zc3h15							Gm44559			Rassf8		Lrrc34
	704				Sfrp1															Gm5914	Arih2	Uqcc3				Gm19345		Josd2				C1qtnf3	Slc6a8	Bdh2							Gm15663			Hbb-bt		Tpcn2
	705				Pfkfb1															Golga2	Nptx1	Gm44229				Adap1		Tsen34				Ccdc51	Apba3	D6Wsu163e							Elac2			Bnip3		Wscd2
	706				D10Jhu81e															Top3b	Cramp1l	Crcp				Pcyt2		Gm47135				Ugt2b37	Abca2	Akr1c12							2900011O08Rik			Ppp2r3d		Tmem212
	707				Tbc1d10b															Atp5l	Pald1	Clybl				Alg2						Zfp157	Tpcn2	Acad12							Ino80dos			Tyk2		Acot8
	708				Ptgfrn															Praf2	Fbxo9	Gm28437				Cxadr						Arhgef40	Scarf2	Fam103a1							1810037I17Rik			Ptpro		Ccdc146
	709				Gbp4															Ggnbp1	Ubqln2	Gm22009				Armcx5						Cblb	Lmf2	Heatr1							Gm12905			Dlg5		Wnt7b
	710				Sema3g															BC048403	Snx24	Rpl36-ps12				Rnf44						Zmiz2	1110038F14Rik	Mis18bp1							Gm26982			Ncor2		Esr1
	711				Erlec1															Chd4	Ski	Cluap1				Stmn3						Ppib	Esam	Tomm70a							Zbtb44			AC118639.1		Pfkl
	712				Fkbp11															Snrnp27	Als2	Cited1				Cdipt						Rps13	Adamts6	Tmem30a							4930506C21Rik			Dtx1		Scarb1
	713				Fam192a															Gm10039	Dapk1	Dnajc17				Kdsr						ENSMUSG00000116846	Tet2	Tex30							Plod1			Foxj1		Prr12
	714				Rcn1															ENSMUSG00000118245	Dot1l	Fam212a				Ndufa7						Dars2	R3hdm2	Utp6							G630016G05Rik			Sf1		Gbp4
	715				Gck															Ndufs4	Map2k1	Gm6058				Gm1673						Mbl1	Stard13	Commd6							Sema3c			Ttll7		Tekt1
	716				Ctsw															ENSMUSG00000116835	Stk35	Snrpf				Zkscan8						Tcn2	Rhbdf2	Sdcbp							Cyyr1			Cgn		Dlx6
	717				Rnase10															Gm11478	Znrf3	Gm36963				Cdk2ap2						Mup-ps22	Tpra1	Armt1							Lrch2			Armcx5		Mdga1
	718				Trim32															Glo1	Gpr161	Med11				Pcdhb4						Hspa14	Arhgef19	Carhsp1							Txndc12			Crbn		Esyt3
	719				Wnt11															Borcs8	Kcnt1	Gm37524				Plpp6						Gm47465	Mib2	2810006K23Rik							Col19a1			Dlx1		Cers1
	720				Rabep2															Tcf4	Rab5a	Gkn3				Tmem240						Cyp4a12a	Dhodh	Ak2							Plp2			Tmem108		Dynlrb2
	721				Cpm															Rpl32	Tvp23b	Wdr83os				Pdlim7						Ociad1	Khnyn	Hmgcs1							Zscan25			Bag3		Elk3
	722				Hmgn3															Gm43413	Ehd3	Gpx1				Rgma						Klhl22	Gm21887	Gm38345							Bst1			Cdk2ap1		Sgsm1
	723				Pigr															Pigyl	Foxj3	Mrpl23				Nt5c2						Fam20a	Slc50a1	Pepd							1700123K08Rik			Vdac2		Padi2
	724				Iqgap1															Srek1ip1	Ahdc1	Rhbdd3				Tjap1						Lrrc39	Dpf3	Exosc9							Zfp90			Lamb2		Rasa4
	725				Gys1															Fto	Gm20394	AC157566.3				Gm7972						Gm14210	Slc25a29	Snrnp35							Ap1g2			Gm11517		Mdk
	726				Atp6v1c2															Coprs	Fen1	Pnp				Grik5						Pnpla5	Mir802	Tma7							Gbp5			Tjap1		Ly6e
	727				Itih4															Selplg	U2af1l4	Gm12276				Tmem87b						Dab2ip	Pxn	Phyh							Gm47108			Col11a2		Dnah11
	728				Psmd3															Rps18	Ptpn9	1810058I24Rik				Pycr2						Gm23218	CAAA01118383.1	Oraov1							Prkaca			Mindy3		Dcakd
	729				Trp53i11															Rmdn1	Chmp7	Gm26814				St3gal2						Pdia6	Cecr2	Wdr53							Sdccag3			Mier2		Ttll12
	730				Grk5															Eml2	Trim26	Fam229b				Taf1d						Aqp4	Gm4707	Gbe1							Abca8b			Folh1		Csf1
	731				Mpst															Rpl10-ps3	Kif26a	AC144772.3				Lrfn3						Blmh	Cyp2e1	Dnajb9							Sec11c			Haus2		Npffr1
	732				Fam131c															Arpc5l	Grip2	Gm37106				Ccdc50						Gm45941	Egln1	Mrpl1							Fkbp2			Ctsz		Crtc3
	733				Rasl12															Enho	Snx19	Tbca				Rnf123						Gm20319	Gm4737	Usp12							Serp2			Creb3l1		Map1s
	734				Iqsec2															Romo1	Mamdc2	Ctla2a				Rbbp4						Mrgprb11-ps	Hamp	Gngt1							Tnfaip8l1			Higd1a		Unc5b
	735				Tcl1															Rpl35a	Gm5540	Rplp2				Nckipsd						Als2cl	Rps6-ps4	Ddx19b							Psma5			Vwa3b		Lrrc8c
	736				Peg3															ENSMUSG00000118071	Clstn1	Ppih				Casc4						Nsdhl	Gm37206	Anxa7							Pfkl			Srsf4		Cfap61
	737				Gm24270															Bag1	Sf3a1	Gm12459				Mvd						Smarcd3	Snai2	Irgm2							Idh2			Rtcb		Asic1
	738				Fbxo21															Cyp2d22	5830417I10Rik	Cisd3				Gm10501						Cyp51	Inpp5k	1700066M21Rik							Adcyap1r1			Adck5		Mtss1l
	739				Garnl3															Atic	Ttc39c	6330562C20Rik				Slc7a1						Stat3	Noxo1	Spcs3							Ap4b1			Mal2		Sfrp1
	740				Gfra1															Ndufs8	Plppr1	Mrpl27				Snhg17						Unc79	Ophn1	Aspm							Braf			Ccdc33		Exoc3l4
	741				Ndufaf5															Gm34006	Cers1	Ssr4				Nov						Ddx41	Abcc10	H2-D1							BC029722			Eif2a		Ift172
	742				Arpin															Snapc5	Lonp1	Nudt1				Sh3gl1						Faf2	Phf12	Xbp1							Bcs1l			Pdcd10		Ccdc102a
	743				Pkd2l2															Rpl36a	Gosr2	Gm14513				Ngly1						2310030G06Rik	2510046G10Rik	Ccdc43							Ppargc1a			Mbd6		Ak7
	744				Syt14															Spred2	Aatk	Cby1				Dbn1						Mgat4b	Acot3	Stx8							Helq			Mme		Tppp3
	745				Htra4															Dad1	Eva1a	Bex3				Cbarp						Wdr7	Cldn14	Sptlc2							Gm37711			Mlf1		Vax1
	746				Rragc															Gm28661	Foxk1	Zp3				March9						Pbx1	Slc45a3	Acsl6							Snap47			Neurl1a		Bst2
	747				Got1															Cd276	Gm20554	Mrps14				Haus2						Mpp7	Bptf	Nceh1							Stard5			Gda		Ccdc97
	748				Stat1															Bud31	Mapre2	Rps15a-ps6				Guf1						Celsr2	Fbxo31	9530068E07Rik							Zufsp			Gpr21		St5
	749				1810022K09Rik															Rps12	Mlxip	Cox20				Erlec1						Zfp777	Eef1g	Cd48							1810024B03Rik			Nipal2		Alpl
	750				Gm4890															Gm15421	Cipc	Rplp1				Trhr2						Gm15962	Sidt2	Asns							Crybg2			Katnal2		Arhgef1
	751				Slc43a1															Snrpd1	Mtcl1	Rgs5				Pelo						ENSMUSG00000118631	Fhod1	Gm13964							Tubb3			Plaa		Lrrc73
	752				Pdxk															Fis1	Jrkl	Serpinb1a				Rpl9						Mup-ps2	Eva1b	Cyp2c67							Gm25129			Cdh8		Cfap65
	753				Il22ra2															Ppp1r14a	U2af2	Lgals1				Hr						1110018N20Rik	Slc6a21	Mcm4							Pomt1			Frs3		Pcdh8
	754				Hist1h4i															Hivep1	Sema4d	Ppa2				Nubp1						Llgl2	Steap2	Sacm1l							Fnip1			Pgghg		Necap2
	755				Uts2r															Mta3	Slc7a6	Cisd1				Ptges2						Arid3b	Kcnc3	Pstk							A830082N09Rik			Gm29508		Ttc7
	756				Itpka															Csrnp1	Gm15393	AA465934				Barhl2						Rusc2	Car11	Ccne1							Col6a2			Hnrnph2		Map4k1
	757				Nbdy															Sec24b	Myo19	Pde6d				Mirg						Anks4b	Prrc2a	Rmdn3							Pgk1			Baz1b		Bud23
	758				Sdhaf2															Zswim7	Ep400	Nsmce1				ENSMUSG00000117406						Racgap1	Brpf1	Ndufaf6							Pdlim2			Cpt1c		Otof
	759				Tubb5															Aamdc	Gm15721	Cib1				1110008L16Rik						Atoh8	Trim62	Rab6a							Idh3g			Eif2b3		Ppp1r12c
	760				Vps33a															Dlk2	Ube4b	Zbtb8os				Gm44421						Rps5	Pou2f1	Gm38388							Nyap2			Paics		Haghl
	761				Exoc6b															Mthfs	Snx27	Gpx4				Smim14						Dhx58	Vrk3	Cenpe							Nrp1			Abcc6		Mgat1
	762				Trps1															Gm5561	Ehmt1	Ccdc28b				Gm37345						Osbp2	Gm27216	Gm34471							Nrip1			Tmem130		Nid2
	763				Rny3															Fcf1	Ptbp1	Gm9844				B4galt1						Sf1	8430422M14Rik	Cenpk							Gm42732			Casc1		Tmem266
	764				Fam78b															Gm4045	Gm25492	Ube2e1				Gngt2						Cib3	Ushbp1	Tmem29							Trappc1			Gsg1l		Gm44250
	765				Snhg18															Alas1	Zfp142	Cox7a2l				Lrrc58						Cracr2b	Plcd3	Tmem268							Dnaja3			Dok6		Ppat
	766				Akr1b8															Rrp1b	Usp12	mt-Ti				Mbd6						Cyp2b10	Faah	Gm41231							Megf11			Crocc2		Cyb561a3
	767				Uhrf1															Dner	Hnrnpll	Gm13868				Pick1						Grm8	Itih3	Wfdc15b							Slc7a7			Shkbp1		Stat5a
	768				Phlda3															Timm13	Ppip5k1	Gpatch4				Brsk1						Cyp3a25	Rps21	Casp3							Txn2			Chpf		Plod3
	769				9530062K07Rik															Kcnq2	Coro6	Psmb3				Elfn1						Inpp4a	Abcd2	Cyb561							Abhd18			Syap1		Wdr78
	770				Trmt10a															Stx8	Mppe1	Nkx2-2				Csnk1g1						Wdr92	Hnf4aos	Mme							St6galnac4			Glis2		Dchs1
	771				Krt7															Adgrg1	Igsf3	Ndufa1				Csk						S100a1	Zfp516	Gm4952							ENSMUSG00000118449			Arhgef37		Gpr176
	772				Tpgs2															Gm48334	Gm37154	Dnajc4				Gramd1a						Gm47283	Csnk1d	Trappc3							Dicer1			Arhgap33		Nme5
	773				Gm45412															Znhit1	Terf2ip	Mrpl35				Bckdha						1810013D15Rik	Mon2	Pgrmc1							AW011738			Itgav		Rassf9
	774				Mitd1															Rps5	Nup54	Ccl27a				Tmem259						Slc16a10	Bbs1	Aqp8							Tia1			1110017D15Rik		Tbata
	775				Folh1															Glg1	Mfsd6	Rpl13				Abhd16a						Ifih1	Ctsl	Nr3c2							Kctd12			Chrm2		Fcho1
	776				Rn7sk															Rbx1	Gsr	Ppp1r14b				BC005537						Diaph3	Rprd2	Ctnnb1							Ssna1			Rab5b		Ntrk3
	777				Syde1															Nudc-ps1	Ubp1	Rps15a				Emc8						Ly6e	Gprc5d	Sntg2							Rnpc3			Apba3		Fsd1
	778				Gm6472															Gm16168	Pex5	AC134329.1				Kcnj12						Zfhx2	Grasp	Akr1c18							Reep5			Arrdc3		Dscaml1
	779				Rab11fip4															Apeh	Zfp362	Gm12366				Narfl						Epb41	Chst15	Sec22b							4930539J05Rik			Gm20394		Kcnj4
	780				Slc44a1															Selenoh	Taf5l	Pin1				Sema3f						Mgmt	Gcgr	Cenpa							A530058N18Rik			Rsph1		Lyg2
	781				Rap2b															Tuba1b	Mlst8	Fut11				Foxo6						Gm45221	Fxyd3	Msmo1							Ddit4			Zfp654		Cyb561
	782				Slc25a33															Atxn2l	Gm46376	Ccdc124				Tbc1d10b						Mapt	Ier2	Kdelc2							Lamtor1			Spag6		Parp14
	783				Nsfl1c															Cntnap1	Lrig1	Fam183b				Cul9						Plekhg5	Tesk1	Atp6v1a							Vps13d			Cfap99		Asphd1
	784				Tomm22															Atxn1l	Bend4	Gm12184				Abcd3						Serpina3c	Nsun5	Vwa8							Dpp4			Spaca9		Rxra
	785				Wdr73															Rpl11	Pcdhgc3	Rpp40				Wdr91						Zfp655	Cers4	1190002N15Rik							Fbxo38			Nlgn2		Ccdc180
	786				Mpdz															Rnaseh2c	Usp42	Saxo2				Insr						Prlr	Dcaf7	Dlst							Gm37310			Cftr		Nyap1
	787				Tmem109															Sdccag8	Dstyk	Cib2				Elmo2						Sfswap	Cables2	Cdkl2							Gm4430			Kcnd2		Chodl
	788				Gnai1															Gm24959	Agpat3	Hmgn1				Ppp1r35						Rgl3	Fam134b	Sppl2a							Uqcrb			Gm48485		Rsph9
	789				Fbp1															Gm28438	Rbl2	Ppil3				Cops7a						Acp2	Sharpin	Arhgap11a							Shprh			Bdh2		Ttc12
	790				Sh3d21															Uqcrh	Cttnbp2nl	Stmn3				Kcnk12						Ormdl2	Sppl2b	Ipo11							A830073O21Rik			Ctnna2		Lrrc71
	791				Lsm10															Nfia	Stat5a	Ndufa4				AC123724.2						Nisch	Gm11517	Lactb							Trove2			Eif1ax		Masp2
	792				Gm5514															Tpt1	Epdr1	Zfp644				Mtcl1						Rbp4	Ap5s1	B3galt1							Taf1			Scrib		Slc32a1
	793				Adcy6															Il17ra	Snd1	Tmem216				Cntln						Dnaja2	Cox7a1	Gm12611							Kl			Gtf3c5		Fam183b
	794				Slc46a1															Zcrb1	Ttc9	Gm12174				Lrp10						Pcyox1	Ptprs	Ola1							Gm42843			Scnn1a		Dnaic1
	795				Slc9a8															Gm4332	Mbd1	3110009E18Rik				Catsper3						Chchd10	Hsf1	Mcm3							Ltbp2			Ssh3		Tmem132e
	796				Ttc36															Fbxl14	Rab5b	Gm42843				Ern1						Ttc39c	Dopey2	Acsl5							Nme1			Plcxd2		Ears2
	797				Baiap2l2															Rpl36	Rpap1	Gm15860				Glyr1						Furin	Gps2	Lsm1							Cpne3			Ctbp2		Krt15
	798				Smoc1															Nras	Sugp2	Mrps18a				Otud4						Pcif1	Smurf1	Pigk							Pmp22			Selenon		Heatr6
	799				Tiam2															Pbdc1	Flt4	Akip1				Usp48						Zfp13	Gpld1	Pgm3							Hook2			Ifitm3		Hes5
	800				Crtap															Mfn2	Sidt2	Nkain4				Pitpnm1						Kng2	Dennd3	Mup-ps18							St3gal3			Igsf9		Sf3b4
	801				Fgf21															Gm47644	Nelfb	Gm44235				Epn1						Mup-ps17	Zcwpw1	Rccd1							1810010H24Rik			Trabd		2010001K21Rik
	802				Bmyc															Ten1	Pip5k1b	Mrps25				Ier5						Acd	Camsap3	Inmt							H2afv			Ptdss1		5730559C18Rik
	803				Gm44645															Tfe3	Asxl1	Rpl14				Poll						Taldo1	Gm36251	Kif20a							Stum			Ankrd49		Tubgcp3
	804				Pnp2															Atp5g1	Klhdc2	Pygo1				Sin3a						Rpl8	Mmp14	Calm1							Gm48529			Taf1d		Pxdc1
	805				Acsm3															Ndufb5	Fmnl3	Gm44916				C1qbp						Gm36264	Ddx54	Epb41l4b							Ctnna2			Clk3		Abhd16a
	806				Fam189b															A2m	Nudt8	Pts				Gm28800						Msl3	Aspg	Mxd4							Scn3a			Ssx2ip		Mamdc2
	807				Zbp1															Bahcc1	E330034L11Rik	Polr2h				Kifc2						Zfp384	Tmem191c	Ptges							Sel1l3			Pigv		Nbeal2
	808				Trim9															Gm10524	Spry4	Sap30l				Timm29						Cul9	Atp6v0c	Kif20b							Nefm			Phyhd1		Traf4
	809				Txnrd3															Arnt2	Rcn2	Rps15a-ps8				Galk1						Acat1	Wbp11	Cd59a							Mr1			Lamb3		Ak4
	810				Kcnb1															Syvn1	Gm7335	Clec2d				Pou2f2						Qsox1	Gm34667	Bach2os							Cpeb2			Tctn1		Kcng1
	811				Clcc1															AC162302.1	Hs6st2	Gm5617				Col14a1						Eif2s1	Mroh1	Cryz							Txnrd2			Klhl3		Fam241a
	812				Mal															Ndufb7	Cdh3	Gm17455				Igdcc4						Gnat1	Ewsr1	Pgpep1							Secisbp2l			Helz2		Npy5r
	813				Mup3															Mrpl54	Tkfc	Gm26670				Ncl						Cyp2r1	Myc	Isg15							Twf2			Itm2a		Cfap43
	814				Srms															Nmb	Ppp1r2	Pam16				Fzd9						Tmem98	Nectin1	Mrpl16							Cadm2			Fxyd1		Gm13889
	815				Ankrd9															Gm28320	Cds1	1110017D15Rik				Agap3						2900009J06Rik	Mir3968	Msrb2							Ten1			Crtac1		Dnmbp
	816				Pdxp															Hipk2	Wdr91	Ddt				Pole4						ENSMUSG00000117679	Slc9a1	Plin2							Mfge8			Gm1673		Rcc1l
	817				Gm30173															Bsdc1	Kdm2a	Krt1				Shmt2						Kit	Pxylp1	Oip5							Slco2b1			Lair1		Cabcoco1
	818				D17Wsu92e															Lims2	Chst11	Fbxo36				Zc3h10						Chrd	Numa1	Hsf2bp							Atm			1700003E16Rik		Rbm10
	819				ENSMUSG00000118100															Rprd1b	Rho	Rpl21				Thop1						Ipo8	Tab2	Treml4							Cfap70			Mllt6		Pcdh1
	820				Gm9260															Magoh	Rprd2	Mrpl21				Dnajc4						ENSMUSG00000117780	Slc23a3	Gm14325							Rims1			Gpm6a		Rrp12
	821				Ppp2ca															Map7d2	Dido1	Commd9				Rrp12						Msrb1	Dnase1l3	Eri1							Parp10			Evc2		Gpr37l1
	822				Gmpr															C2cd3	Eif4g1	Mrpl20				Rnase1						Ly6g	Anxa6	Msra							AC117202.2			Plppr2		Ky
	823				Slc9a3r1															Gm43343	Neo1	Sap18b				Tmco3						Kctd13	Rhod	4931406C07Rik							Fxyd1			Stk19		Tead3
	824				Vwa1															Mbtps1	Clcn3	Gm37814				Tmem248						C330007P06Rik	Ubb	Gstp1							Snx12			Ccdc170		Anks6
	825				Gm42847															Rps8	Eif4h	ENSMUSG00000117375				Zfp810						Dsg1c	Srsf4	Nudt3							Mapt			Apc2		Slc9a2
	826				Fdft1															Gm19345	Zbtb39	Prdx5				Cyp4f15						Tmem53	Kmt2b	Ube2v2							Gna12			Cdk19		Dok7
	827				Them4															Wnt2b	Slc30a5	Gm44831				Mir5125						Gm42604	Wnt9b	Spdl1							AC149588.1			Ttll6		Col6a5
	828				Abcc2															Rad54l2	Trim32	Mrpl18				Sox10						Nudt2	Vars	Dync1i2							0610037L13Rik			Clk2		Cpn1
	829				Bag1															Hint3	Marveld2	Zranb1				Stub1						Adgre4	Sema4a	Bcl2l2							Olfm2			Gm996		Moxd1
	830				Gm7993															Plekhj1	Adam11	Gm47438				Galnt1						Crhr2	Sun2	Immp2l							Gm44421			Fam81b		Szrd1
	831				Ganc															Nt5c	Smarcd1	1810022K09Rik				Emc9						Pdzd11	Ppp6r2	Sult5a1							Gm45779			Eif5		Ppp1r36
	832				Tmem63b															Gm48182	Col4a1	Ccdc28a				Pla2g6						App	Scaf1	Lamp1							Zc3h12c			Hdac7		Gm7694
	833				Mkks															Ankrd2	Dync1i1	Gm16418				Mga						Serping1	Dgkz	Cyp1a2							Stk32c			Apod		Cd99l2
	834				Wdr93															Nrxn1	Bend7	5930412G12Rik				Higd2a						Otc	Lrit2	Znrf2							Pltp			Abi2		Trim46
	835				Fstl3															Bola3	Ncoa6	Gas5				Cabyr						A2ml1	Fbrs	Paqr7							Zfp687			Necap1		Ficd
	836				Hpgd															Fkbp11	Carmil1	Med6				Metrnl						Wdr90	Setd1a	Ihh							Gm37168			Sytl4		Zc3h18
	837				Irak3															Lhfpl4	Slc7a6os	Etfb				Ppp2r3d						Hbb-bt	Rnf169	Acly										Sppl2b		Rnf215
	838				Adrb2															Atp5o	Eif4ebp2	Ppp1r1a				Lsm4						9330121J05Rik	Ssbp2	Nuf2										Zfp783		Tnk2
	839				Pth1r															Mrpl12	Col11a1	Gm29514				Sncb						Polr3k	Rps4x	Exoc4										Tekt2		Gpr101
	840				Sav1															mt-Nd4	Gm7353	Mrps18c				Pdlim4						Dzank1	Usp6nl	Ifit1										Ttll10		Tap1
	841				Immp2l															A930005H10Rik	Tmem229b	Mrps17				Cdc27						Camta2	Vamp2	Mpv17										Kcnip4		Lrp1
	842				Gm23935															AC125351.1	Cul9	Zfp976				Flywch2						Lad1	Reep4	Aasdhppt										Actl6b		Paqr6
	843				A830052D11Rik															Ube2o	Herpud2	Gm42853				Rev1						Mta1	Gm14703	Mad2l1										Ppm1k		Gm19426
	844				Atat1															Ccar2	Tada2b	Mrpl41				Tnik						Actr2	Gadd45g	Hbb-bs										Fam102b		Ddx23
	845				Epb41l2															Usp11	Rassf5	Ttc1				Arglu1						Pigs	Pde8a	Trip13										Zbtb38		Ppef2
	846				Mreg															Eif3k	Dazap2	Dhrs7b				Nanos2						Gm7631	Mycl	Yipf5										Dnah6		Pifo
	847				D930015M05Rik															Zkscan17	Ano1	Mzt2				Exosc5						Tfpi2	Plp2	Fancl										Gm43032		Fam131a
	848				Tkt															Lage3	Taf4	Tango2				Cdk5r2						Sds	Usp19	Ipp										Calca		Ano8
	849				Hspa9															Rpl39	Adnp2	Coa7				Lmf1						Gbp3	Apoa5	Higd1a										Dynlt3		Arhgap4
	850				Pik3cb															Prkrip1	Mylip	Gm37645				Grin2d						Ifit3	Tmem163	Snx29										Ctxn1		Ezr
	851				Iigp1															Scoc	Polr2m	Gm37760				Med25						Sema4b	Ece1	Rpl7l1										Cxcl12		Nek10
	852				Purb															Pomp	Zfp867	Ankhd1				Rnf170						Acad9	B330016D10Rik	P2rx4										Uaca		Gm44109
	853				Cox11															Gabrb1	Adam1a	Gm6807				Krtcap3						Fam98a	Epas1	Dnajc1										Phc1		Rnf151
	854				Afap1															Ambra1	Bend3	Sdhaf1				Cdc42ep4						Hacd3	Hmg20a	Nans										F8a		Shroom3
	855				Jmjd6															Higd2a	Atg2b	Med29				Vwa1						Tacc2	Slc22a18	Gm13657										Sec23a		Nuf2
	856				Gm16235															Gcn1l1	Colgalt2	Gm11196				Ino80dos						Gm11773	Cyp2b13	Raet1e										Stmn2		Chrm1
	857				AC157554.4															Nt5c3b	Gm7967	Mrpl17				Gm21814						Ykt6	Prodh	Rsad2										Psg16		Gbp2
	858				Ddr1															Anp32a	Mthfd1	mt-Nd2				Prr7						Bmp7	Pelp1	Tpx2										Fgfr1		Cdh4
	859				Slco4a1															Rtl5	Spen	Gm42798				Plekho1						Cpeb1	Alox15	Rtp4										Lrrc51		Trem2
	860				Bst2															Rps23	Dock3	Gm12846				Per1						Nat8f2	Inf2	Ppat										Sgsm2		Cmtr1
	861				Atf5															Slc25a16	Eef2k	Dctn3				Paqr4						Bbox1	Eno3	Gngt2										Stat5b		Rsph4a
	862				Mrpl37															Mrpl57	Zfp618	Rpl10				Sdad1						Deaf1	Emc10	Slc30a9										Nup155		3110082I17Rik
	863				Tk1															Son	Nuak1	Gm37255				Tmem143						Rnf220	Inpp5e	A730020M07Rik										Hspb8		Npas4
	864				Tcea2															Slc6a1	Tmem94	Gm38312				Ctbp1						Slc12a9	Gm43162	Slc35d1										Setd3		Gm10714
	865				H2-DMa															Rps21	Hmgn2	Zfp637				Necap2						Cd300lg	Fosl2	Gm11967										Akt2		Lmtk3
	866				Dhrs3															Rpl19-ps11	Faf2	Ldlrad4				Syngr3						Prorsd1	Cbx2	Nek6										Plin4		Dpy19l2
	867				Osbpl9															Gm4459	Tgfbr2	Dnajc13				Epb41l4b						Clec4a3	Rnf39	Ndc80										Tmpo		Slc16a2
	868				Ing5															Helz2	Akap13	Gm43692				Irx3						Gstz1	Megf8	Rpn1										Mfge8		Unc13d
	869				Prkab1															Mcee	Pcdhga4	Gm38299				Dda1						Ubap2	Cdc42bpb	Omd										Nr2f6		Gas2l1
	870				Gja1															Insl5	Pik3r1	Rras				Gal3st1						Zfp579	Mir22hg	Aldoc										Ndn		Ptprf
	871				Tram1															Arhgdib	Tatdn2	Gm6063				Ino80e						1110059E24Rik	Phykpl	Aldh9a1										Kcnq5		Ggt5
	872				Car2															Zfp609	Gm42917	Gm44623				Smyd1						Prelid3b	Ehd3	Ufsp2										Ak3		Afap1l2
	873				Tspyl4															Gm19445	Mzt1	Zbtb7a				Lrguk						Rpap1	Bcl9l	Oas1a										Taok3		Msn
	874				Rwdd4a															Slc7a5	Nup188	Rarres2				Foxo4						Rnf11	Slc29a1	Gm16551										Sptbn4		Arvcf
	875				Eno1															Med12	Islr2	Psmb5				Usp34						Slc23a1	Rnf126	Acp5										Slc25a42		Dnah1
	876				Iscu															Atp1a4	Gm43279	Gm10260				Gm27030						Ccdc57	Top3b	Ppcs										Cfap206		Zfp185
	877				Tial1															Ndst2	Itih5	Rps27a				Kif1c						Plcxd1	Gm38325	Nt5dc1										Gm15417		Tmco3
	878				Araf															6330415B21Rik	Mgrn1	Hspb11				Uvssa						Pcbp4	Abcb1a	Gm10419										Mdn1		AC151836.1
	879				Gstk1															Diablo	Sec23b	Smim18				Eif4h						Mapk7	Tmcc2	Mcm6										Tmem117		Col4a5
	880				Myo5c															Kirrel	Cand2	Atp6v0b				Sf3b4						Ikbkg	Wwp2	Mpeg1										Abhd17b		Strip1
	881				Spc24															B230311B06Rik	Sgsm2	1110032A03Rik				Slc25a19						Slco1b2	Appl2	Nlk										Mreg		Gm10134
	882				Ptprr															Cul4a	Ackr3	Myl6				Kdm4b						Ugt3a1	Med15	Gpc1										Zfp2		1700007K13Rik
	883				Xrcc6															Efcc1	ENSMUSG00000117381	Gm12396				Tgfbr3						Plk2	Spock2	Hacd2										Tceal8		Srsf9
	884				R3hdm4															Ninj2	Ccsap	Fam96b				Pan3						Cyp4b1	Ahdc1	Ttc25										Pno1		Pkig
	885				Gm24187															Gm43362	Ptprf	Rwdd2b				Smyd3						Dynlt3	Olfr1443	Gins2										Gjb6		Tmem107
	886				Kifap3															Zfp593	Dip2a	Dohh				2900097C17Rik						Ppp1r12b	Enkd1	Sptlc1										Mrpl34		Ccdc157
	887				Atg13															Ap1s1	Zfhx2os	Mrps26				Arl4a						Cenpu	Gtpbp3	C1d										Gast		Ptpru
	888				Xlr3a															Bnip1	Rps3a1	Flywch2				Osbp2						Spen	Flywch1	Pik3r3										Tcte1		Dnah10
	889				Hif3a															Hdhd3	AA414768	Thrsp				Gm996						Arhgef9	Eml2	ENSMUSG00000117501										Kcnk1		Tmem179
	890				Cpsf4l															Gm43230	Dnmbp	ENSMUSG00000118100				Il13ra1						Gypc	Zmynd15	Kpna2										Tmem28		Ankrd24
	891				Serpinb6b															Bicral	Cnr1	2210408F21Rik				Zkscan7						Ptgr2	Olfr1393	Kctd7										Lhfpl3		Sarm1
	892				Gm12240															Gm43773	Wdfy3	Mrpl55				Arf5						Dhrs4	ENSMUSG00000117494	Methig1										Tbc1d9b		Tor3a
	893				Slit1															Ifitm3	Aco1	Gm20342				Nqo1						Pitpnm2	Klhl6	Abhd17b										Esf1		Cfap126
	894				Igf1r															Lyrm1	Slit1	Gm37033				Ndufb8						Zfp653	Pld2	Uso1										Gcnt1		Nr2f2
	895				Shb															Dctpp1	Gm7887	Psmb2				Ddr1						Gbp10	Cux2	Ckap2l										Boc		Gria1
	896				B230369F24Rik															Pantr1	Gm37885	Asnsd1				Naa30						Abca7	Slc18b1	Cdc42										Ap3s1		Ush1g
	897				Isg20															Gm13436	Cacng8	Tatdn3				Fbn2						Hspb6	Zfyve27	Pole										Cc2d1a		Oplah
	898				R3hdm2															Prdx1	Reck	Kctd16				Scrt1						Dkk4	Stk11	Aif1										Ralyl		Dnah9
	899				Glt8d2															Immp1l	Adam9	D830044I16Rik				Sgpp1						Wdr73	Csk	Sec11a										Sox1ot		Cant1
	900				Gm6277															Trim66	Slc2a1	Gm7331				Scube1						Suclg1	Zdhhc4	Sirpa										Cdc42se2		Hadha
	901				Anxa5															Emsy	Pard6b	B230118H07Rik				Slc25a18						Kntc1	Nrde2	Tmem97										Pls3		Rxfp2
	902				Cyp2e1															E2f4	Chrnb3	Lin37				Nfix						Hcls1	Krba1	Ifi35										Col27a1		Lgals3
	903				Pigo															Zc3h18	Slc12a3	Rgs17				Fndc4						Galk2	Nedd4l	Atxn10										Scn2a		Cdhr3
	904				Ptp4a2															Myrf	Ubr5	Wfdc18				Rps4x						Lat2	Pan2	Ap3s1										Gabrq		Shank2
	905				Zfyve28															Gm14091	Rfpl4b	Rps18-ps3				Ppard						Stab1	Pias4	Cep55										Capns1		Myo16
	906				Gatb															Tm9sf1	Lfng	Dmac1				Fastk						Gm15883	Tomm34	Ugt1a5										Prickle2		Prex1
	907				Coil															Farsb	Mapk1	Fer				Lzts2						Gins4	Tcf7l1	Ebpl										Tnni3		Drc1
	908				Edc4															Lcmt1	Tarbp2	Pop5				Rpl3						Lrrc40	Pth1r	H2-K2										Tagln2		Ormdl3
	909				Pitpnm1															Farp1	Ms4a4a	Gm42515				Pard6a						Ncln	Hlx	Clec2h										Pxn		Sec22c
	910				Map1lc3b															Dctn5	Bcl2l13	Gm43059				Nptxr						Prelid2	4632415L05Rik	Tbc1d31										Slc35f1		Thbs3
	911				Dst															Gm43774	Rragc	Ndufb10				Vps52						Acat2	Akap8	Vcpkmt										Limk2		Socs3
	912				Vav2															Gm37452	Syngap1	Rps13				Gm37305						C1qb	Wdr46	Oxct1										Ufsp2		Fam189a2
	913				Gbp8															Dynll1	Nyap2	AC164978.1				Gm11613						Mest	Zfp2	Serf2										Dnah3		Hspa1b
	914				Rnf213															Frs2	Hipk1	Resp18				Gm42636						H2-K1	Sh3bp5	Tmem123										Epha3		Snta1
	915				A930005H10Rik															Llph	Lrp12	ENSMUSG00000118346				Vps37d						Slc16a5	Phactr4	Mut										Psat1		Acads
	916				Crip2															Eif5b	Cyp2j8	Rps7				Tsg101						Gm44891	Ehmt2	Atad2										Plekhf1		Dchs2
	917				Ube3b															Gm37967	Sybu	Hist1h4i				Cuedc1						Akr1c6	Pcyt2	Rbp1										Ufc1		Phf2
	918				Hrct1															Mpc2	Pik3cd	Fkbp3				Creld1						1600012H06Rik	Ranbp10	H2-T22										RF01962		Rfx2
	919				Crls1															1700012B09Rik	Insig1	Fam92b				Slc26a2						Slc7a6os	Icam1	AB124611										Paip1		Hmgn1
	920				Hnrnpa1															Gm11722	Rtl9	Aes				Slc12a9						Ddias	Mlxip	Neb										Mff		Tst
	921				Slc27a1															Smdt1	Disp2	Gm48146				Cers1						Cyp2c70	Rps11	Hat1										Acin1		Sox3
	922				Pdcd6															Cenpf	Wdr11	Ptchd4				AC174678.1						Pck1	Klhl36	Cd81										Cand2		Rps4l
	923				Myo19															Anapc15	Setd1b	Fuom				Ptpn20						Gpihbp1	Gm7143	Prkra										Sntg1		Chst11
	924				Mccc2															Paip2b	Klf16	Psmd8				4833420G17Rik						Chaf1a	Ryk	Gmcl1										Kbtbd11		Fam78b
	925				Tmed3															Ankrd52	Scrib	Mmaa				Pbld2						Itgb1	Pim2	Suox										Magel2		Bsg
	926				Atp2a3															AU040320	Mpc1-ps	Gm38056				Rchy1						Bpgm	Mospd3	Ccdc91										Fhad1		Atad3a
	927				Impdh1															Rdm1	Ap4m1	Swt1				Klhl15						Pyurf	Rrp1b	4632428C04Rik										Plk4		Rrs1
	928				Vmn2r1															Slc36a4	Man1a	Hebp2				Sumf1						Ccdc84	Sf3a2	Slc38a10										Abi1		Bcl9l
	929				Bmp6															Gm14539	Gpsm1	Npas3				Dpp9						Zbtb8os	Fam160b2	Pgam5										Stk38l		Zswim8
	930				2810006K23Rik															Spcs1	Trhr2	Cox4i1				Msh3						Ddb2	Git1	ENSMUSG00000116564										Sema4a		Tmem176a
	931				Serpina3k															Ndufb4	Shank2	Tbcb				Pdgfra						Prdx5	Fmnl3	Drg2										Cacng6		Ppp1r35
	932				Hmgcl															Apba1	Slc20a2	Glrx2				Tmem115						Atp13a1	Ralgapa2	Il13ra1										Far2		Jph4
	933				Gbp3															Gm24009	Lama5	Serp2				Gdi2						Gm14221	Arhgef11	Ifit2										Chek2		Aif1l
	934				Pcsk5															Shisa4	Khnyn	Sec11c				Ndufaf3						Sema4c	Gm24187	Pdcl										Stx17		Hspa2
	935				Pla2g2d															Slc36a1	Tmem235	Smim4				Tcirg1						Pomp	Kmt2d	Tmem70										Lrp3		Slc16a11
	936				Taf9b															Tnnc1	Mgea5	Rpl5-ps1				Cst3						Wfdc17	Rnd1	Dusp19										Ogfrl1		Ccdc40
	937				Scd1															ENSMUSG00000117924	Bach2	Tmem242				Smtnl2						Zfp949	Cdo1	Ugt3a2										Yeats2		Ahdc1
	938				Rtcb															Eef1b2	Crebl2	Gm37602				Sult4a1						Gabbr1	Neurl4	Dpt										Xylb		Trrap
	939				Cav2															Letm2	Ewsr1	AC131033.1				Adam15						Ppp4r1l-ps	Cuedc1	Iqcg										Map3k4		Ccdc85c
	940				Cyc1															Nfrkb	4931428F04Rik	Mcts1				Miga2						Fau	Lpp	Mtnr1a										Zmym3		Ccdc30
	941				Lactb2															Nptx2	Ago1	Kdm7a				Scap						4930412C18Rik	Cyp4f17	Ap3s2										Usp19		Vstm2b
	942				Tmem258															Hspe1	Cpe	Gm14488				Bdh1						Ccna2	Hgs	0610009B22Rik										Bola1		Ak8
	943				Trafd1															Pfdn6	Stxbp3	Fam213b				Rpap1						Rasgef1b	Tcf3	Kif23										Slc37a1		Gpx3
	944				Slc12a7															Selenom	Erbin	Erp29				Usp16						Cul2	Ugt1a7c	Rnf13										Ube2k		Ccdc61
	945				Slc11a2															Gm37795	Rpl3-ps1	Gm2830				Syt3						Ppp2r2d	Phf21a	Tbcel										Klhl26		ENSMUSG00000117592
	946				Aldh4a1															Rps19	Hps5	Gm48789				Ccdc13						Gm44751	4930477N07Rik	Pla1a										Acaa1a		Slc43a3
	947				Phka2															Dclk3	Phc1	Pdxp				Cbr1						Lyn	ENSMUSG00000117844	Tefm										Top1mt		Atp6v0a2
	948				Ephx1															Angptl6	Usp36	Cdc34				Josd2						Nkiras1	Jade2	Mterf2										Jak1		Tmem259
	949				Ube2f															Ebpl	Rnf115	Zap70				Tsen34						Gigyf1	Atp13a2	Ptp4a2										Col23a1		Ccdc88c
	950				Mdga1															Cep104	Gtf2i	Mrpl51				Zfp639						Miga1	Dcp1b	Cenpi										Tceal3		Kif27
	951				Aldh1a7															Rec114	Adipor1	Gm16160				Gm17501						Pola1	Mapk8ip3	Hccs										Hspg2		Rgl2
	952				Tnfrsf12a															Pgam2	Lzts3	Smim27				Gm47135						Sntb2	Adamts10	Nup155										Vsnl1		F5
	953				Plin1															Sdha	Alkbh5	Naca				Gm43279						Uxs1	Ice1	Timm8b										Aldh2		Iba57
	954				Grsf1															Rpl27a	Usp30	Rps26-ps1										Trim11	Rpl28	Sec23a										Nxf1		Gna12
	955				Cldn15															Tatdn1	Tpbg	Endog										Gm11695	Cdr2l	Tcaim										Ncln		Mark2
	956				Rae1															Bet1l	Isca1	Cuta										Atp6v1d	Ftx	Gm13443										Mzf1		Smpd4
	957				Arxes1															Ndufb6	Trim31	Gpr89										Nat8	Tmem266	Glo1										Abhd14a		1700030J22Rik
	958				Gm26542															Osbp	AC126804.1	Xaf1										Ccdc141	Itga5	Prkaa2										Grsf1		Zfp474
	959				Pitpna															Gm6444	Calcoco1	Rpp38										Rps16-ps2	Cactin	Echdc1										Zkscan5		Rxrg
	960				Ptges2															5330409N07Rik	Aldh5a1	Rnf168										Hmgb3	Sec31b	Ndufaf2										Ifit2		Lrrc47
	961				Gm45133															Rpsa	Epg5	Hras										Cabyr	Orm3	Abce1										Eloc		Catip
	962				Copa															Rpl30	Usp7	A430005L14Rik										Psmd9	Tmprss2	Tfb1m										Ss18l2		Stoml3
	963				Msn															Prrc1	Cyth1	Triap1										Cebpa	Srsf2	2610301B20Rik										Slc7a10		Lrrc6
	964				Smarcb1															Uqcc3	Zbtb12	Ly6c1										Dlgap4	Scmh1	Ptpro										Fgf12		Gpr6
	965				Pctp															Gm44229	Qsox1	Snu13										BC023105	Tm4sf4	Cd300e										Matk		Msi1
	966				Mill2															Dlg5	Gm13123	Gm42067										Dcp2	Crtam	Ppp1r42										Noc2l		Kmt2d
	967				Egln2															Crcp	Amph	Zfp950										Umad1	Crip2	Eif5b										Fchsd1		Nrgn
	968				Fasn															Clybl	Zmym5	Gm45483										Nqo1	Kcnab3	Ttc23										Stau2		Zfp335
	969				Rgl1															Gm28437	Grik3	Srp14										Slc25a45	Gdf10	Eif4a1										Inpp4b		Pter
	970				Cep63															Gm22009	Gm15246	Zmat5										Timd4	Ptov1	March2										Pnmal2		Fndc9
	971				Aldh5a1															Rpl36-ps12	Pcdhgc5	Gm10722										Grik5	Aldh16a1	Zwint										Pole		Neu2
	972				Dnajc28															Cluap1	Trim72	Aip										Traf3ip2	Crtc1	Thap6										Cinp		ENSMUSG00000118346
	973				Rps4l															Cnnm4	Tomm20	Imp3										Nat8f4	Wiz	Rab3gap1										Zfp771		Pdcd11
	974				Adcy5															Cited1	Fem1a	Phkg1										Hnf1a	Cep164	Blnk										March2		Wbp1
	975				Htra3															Dnajc17	Rbm3	Drg1										Pls1	Card10	Ralb										Gm15631		Unc5cl
	976				Dnaja3															Bcl2l2	Nkain1	Riiad1										Nipal1	Lgals4	Srp19										Cfap161		Ttc25
	977				Tamm41															Fam212a	Stard7	Tmem147										Fam185a	Eif4ebp2	Nek2										Mast3		Mdh1b
	978				Nisch															Gm6058	Cdkn1a	1700001L19Rik										Smc1b	Exd2	Cyth4										Nmur2		Mlec
	979				Psmb9															Aldh6a1	Hepacam	Igsf1										F7	Rabep2	Ufm1										Ptger2		Vstm4
	980				Pm20d2															Snrpf	Pard3	Sec61g										Phb	Eml3	Kif15										Tap2		Tnfaip8
	981				Coq10a															Gm36963	Stk25	Rnaseh2b										Ccdc148	Adgrl1	F3										Ociad2
	982				Tapbp															Kif1bp	Rfwd3	Sec61b										Chchd3	Mroh2a	Dynlrb1										Rtp1
	983				Rusc2															Cyth3	Soat1	2010320M18Rik										Tead1	Zc3h6	Ifi27l2b										Dxo
	984				Slc37a1															Med11	Aldh18a1	Tmem60										Mllt6	Oaz1	Gtf2b										Msx1
	985				Cryz															Gm37524	Dr1	Psmb1										Icos	Gm45767	1700001L05Rik										Ptprs
	986				4833411C07Rik															Gkn3	Dusp4	Lsm2										Tanc1	Lepr	Dhfr										Col4a3bp
	987				Noct															Wdr83os	Myo15	Cryba4										Lama5	Mtmr11	C8g										Stard4
	988				Adrb1															Gpx1	Sgpl1	AL591207.1										Fars2	Gm6598	Tomm5										Fam169a
	989				Atp1a4															Mrpl23	Cdc25a	Gm48114										Syde1	Dyrk1b	Ypel5										Ikbke
	990				Gm42517															Rhbdd3	Gm27326	Gm12689										Dhx33	B930094E09Rik	Atp6v1h										Fam166b
	991				Cald1															AC157566.3	Kcnh5	Hpf1										Serpina4-ps1	Atp6v0a1	Ttc19										Agk
	992				Eln															Pnp	Ranbp10	Ydjc										Ctgf	Mif	Sh3bgrl										Sema4f
	993				Asf1b															Gm12276	Il17rd	Psenen										Asb2	Atxn7l2	Fam126b										Fam213a
	994				Ttc19															Sun2	Pcnx4	Rp9										Abca9	Pim3	Tyrobp										Bnip3l
	995				Dok2															Pan2	Dnajc11	B4galt6										Adss	Dvl1	Ogfrl1										Dram2
	996				Tbc1d16															1810058I24Rik	Slc39a12	Rab33a										Stat5b	Capn5	Fez2										Tmem56
	997				Zfp961															Gm26814	Ccnj	Gm48808										Mast3	Myrf	Ssr1										Ptx4
	998				Chst8															Fam229b	Ehhadh	Bbof1										Rps2	Ddx39	Ttc33										Cd24a
	999				Cpq															AC144772.3	Gm47117	Cox5a										Med25	Trip10	Wdr45b										Dcun1d4
	1000				Gm11696															Nol6	Vps33b	Gm14165										Zfp444	Slc3a2	Mettl9										Plxnb1
	1001				Snhg10															Gm37106	Tmem255a	Prdx2										Peli2	Zfp609	Pdgfa										Cacnb2
	1002				Ifitm3															Tbca	Gm43759	Gm47621										Fez1	Satb1	Cdv3										Dcdc2a
	1003				Nsun5															Clasp1	Dcst2	Dynlrb2										Fignl1	Repin1	Apcs										Pik3r3
	1004				Ywhah															Ctla2a	Bcor	Rangrf										Lix1l	Gm9843	Dis3l2										Kif9
	1005				Ppdpf															Rplp2	Gm43268	Acvr2b										Gm15318	Nova2	Sec63										Zfp516
	1006				Pgd															Ppih	Zfand4	Ccdc174										Pdcd6	Speg	Ifi209										Gm15478
	1007				Nudt15															Lrp11	Specc1l	Hist3h2ba										AL590144.2	Nt5dc3	Hltf										Tfdp2
	1008				Me1															Gm12459	Cerk	Gm37180										AI182371	Pkn1	1700123O20Rik										Dlgap2
	1009				mt-Rnr1															Capn15	Itga3	1700037C18Rik										Fbxl12	Akap5	Aspa										Wdr49
	1010				Ptgds															Cisd3	Tmem259	Sac3d1										Trmt2b	Abtb2	Dnah17										Blm
	1011				Tbc1d31															Spry1	Kat2b	1700024G13Rik										Smc2	Carm1	Dnajc9										K230010J24Rik
	1012				Fut11															6330562C20Rik	Tmem269	6430531B16Rik										Itsn1	Gstm1	Tceal9										Eif2ak3
	1013				Cpa3															Mrpl27	Sema4b	Gm42768										Gm7049	Zfp788	2210408I21Rik										Erf
	1014				Ube2o															Slc41a1	Maml1	Cmas										Sema6c	Dpys	Cenph										Tmem18
	1015				Ift43															Mreg	Itpr3	Ndufa8										Ranbp9	Gm37660	AC169509.1										Tram2
	1016				Efcab8															Ssr4	Bpnt1	Gm43637										Smg9	Wrnip1	Fundc1										Tcp11
	1017				Carhsp1															Nudt1	Snx30	Fam227b										Ada	Retnlg	Ufl1										Trim62
	1018				Glrx															Susd4	Psap	Erich6										Pla2g12a	Nkd1	Retreg3										Rbms3
	1019				Fam96b															Gm14513	Lpar2	Gpatch11										Clstn3	5031425E22Rik	Bcl2a1b										Bcan
	1020				Slc25a51															Gm23257	Pcnx2	Ccdc13										Tstd2	Xab2	Gpr155										Omp
	1021				Fut4															Cby1	9330171B17Rik	Commd6										Tmem44	Eef1d	Abhd3										Tm4sf1
	1022				Urm1															Bex3	Nck2	Isg20										Pyroxd2	Cds2	Mkrn2os										Acot6
	1023				Rgs11															Zp3	Eme2	Gatb										Tymp	Sec16b	Rraga										Dld
	1024				Nudt4															Mrps14	Elp3	1700016J18Rik										AC154276.1	Taok2	Kpna4										Eif4a2
	1025				Mfn1															Lrrc8d	Got1	Malsu1										Cd53	Crybg1	Nop10										Prkg2
	1026				Gm12854															Rps15a-ps6	Rcor1	Metrn										Slc51b	Rbm5	Polr3h										Hyal2
	1027				Gm11730															Cox20	Fam76a	Kcnk7										Xrcc4	Zfp658	Txnl4a										Aldoc
	1028				Slc35e3															Rplp1	Polm	Cdpf1										Polr3gl	Ikbkb	Prdx3										Cgnl1
	1029				AC161763.1															Necap1	Acvr1b	Aurkaip1										Tmem131l	Olfr1442	Mgat5										Pdpn
	1030				Cat															Rgs5	Scaf4	Gm42939										Nfrkb	Mgrn1	Gm12315										Prdx4
	1031				Cdr2															Serpinb1a	Arhgef10l	Gm10086										Btd	Cxcl12	Casp9										1700013F07Rik
	1032				H2-Aa															Lgals1	Skiv2l	Hmgb1-rs16										Atp5k	Tmem201	Samd5										Stk33
	1033				Gm14327															Tjp2	Mecp2	AW822252										Rpl36	Polm	Rsl24d1										Zfp955a
	1034				2310014F06Rik															Ppa2	A730017L22Rik	Lhpp										Tuba8	Mxra8	Tvp23b										Sptssb
	1035				Fastk															Cisd1	Klhl5	Ptges3l										Zdhhc24	Capn15	Ssc4d										Tmem94
	1036				Cma1															Patz1	Klf15	Fundc2										E2f2	Gm26608	Ppp2ca										Rhbdd3
	1037				Prpsap1															Rgp1	Zic2	Srp9										Exoc3l2	Slc1a2	Srxn1										Gm43755
	1038				Angptl8															Ralgps1	Wdr13	Mrps36										Grb10	Pttg1ip	Mpst										Ccdc50
	1039				Ifit3b															AA465934	Lbh	2310009B15Rik										Cpm	Bcl9	Bcl6										Mapk8
	1040				Mios															Pde6d	Acad9	Naa10										Fam193b	Gm16310	Serp1										Jakmip2
	1041				Cbr1															Nsmce1	Cdc14b	Gm6863										Msr1	Chpf2	Ran										Cdk14
	1042				Mocs1															Plxnb1	Ago2	Vps28										Psmd5	Gm14165	Knstrn										Fbxl19
	1043				Ccdc57															Tmem43	Adcy3	Zfp120										Prss8	ENSMUSG00000116953	Kdsr										Socs5
	1044				Actb															Cib1	Rpa1	Psma3										Sec24c	Uckl1	Erp44										Mypop
	1045				Gm39228															Zbtb8os	Trak1	Phax										Rpl37a	Thap7	Arf4										Spef2
	1046				Oas1g															Zc3h7b	Atmin	Trnp1										Ip6k2	Fermt1	Klhl4										Gm40761
	1047				Sytl1															Gpx4	Celsr2	Txnl4a										Slc7a7	1700029J07Rik	Scyl3										Usp15
	1048				Timeless															Pcbp2	Raf1	Mrps33										Gosr2	BC017158	Cdc123										Slc22a15
	1049				Mlkl															Aph1a	Rfx5	Rps10-ps1										Plscr3	Safb2	Smu1										Phlda1
	1050				Dhx30															Mocs1	Lpcat1	Gm45120										Taf8	Trpv1	Rnmt										Shmt1
	1051				Tmem35b															Ccdc28b	2900097C17Rik	Psmg2										Haus7	Brca1	Meig1										2810001G20Rik
	1052				Oas2															Amotl2	Icmt	Fndc5										Ndufaf4	Krt19	Abca1										Mov10
	1053				Aes															Gm9844	Kif21a	Polr2e										D730003I15Rik	Hbegf	Cd200r1										Cacnb4
	1054				Lhfp															Ube2e1	Chpf2	Zbtb20										Gm44928	Adamtsl2	Tdrkh										Adgrf5
	1055				Gm37254															Cox7a2l	Ppp2cb	Gm3375										Pcolce2	Gm31274	Lyz2										Pyroxd2
	1056				Fabp3-ps1															mt-Ti	Tspyl2	Hint1										Mbd2	Sh2b1	Psmb7										Kif6
	1057				Wwc1															Anks1	Gm9954	Gm26384										Cdca8	Hnrnpa1	Pttg1										Lrrc23
	1058				Aplnr															Gm13868	Bhlhe41	Lsm5										Cpsf2	Fnbp4	Il1rap										Ccdc57
	1059				Hmox2															Fam189b	Hgsnat	ENSMUSG00000118159										Ell	4833411C07Rik	Hsd17b2										Sirt2
	1060				Uap1l1															Gpatch4	Minpp1	Ociad1										Arpc5	Atad3a	Isoc2a										Akap14
	1061				Ppp1r37															Psmb3	Ndrg4	Sf3b5										Gcsh	Snord17	Kif4										Dnajb2
	1062				Irak2															Nkx2-2	Gm15265	Gm44694										Klf1	Hdgfl2	Mdfic										Pmfbp1
	1063				Cdc42bpb															Fam168b	Gm19026	Polb										Tmco6	Lrp5	AC118710.3										Arhgap36
	1064				ENSMUSG00000117528															Xpc	Gprc5b	Psma5										Timd2	Ccar2	Usp39										Fzd8
	1065				Trappc10															Ikbkap	Meaf6	Jagn1										Sec11c	Wbp2	Gbp7										Khsrp
	1066				Runx1															Ndufa1	Gpr173	Morn5										Oasl1	Phrf1	Klkb1										Pgam5
	1067				Med19															Wfikkn2	AC123724.2	Cfl1										Nit2	Pard6b	Tmem106c										Macrod1
	1068				R74862															Dnajc4	H2-T10	AC123061.2										Ctsz	Ube2i	Gtpbp4										Agtrap
	1069				Zfp704															Mrpl35	Synj1	Sbf2										Kcnn1	ENSMUSG00000117819	Diaph2										Vasp
	1070				Efhc2															Ccl27a	Ntn1	3110056K07Rik										Ppp1r12c	Kin	Skp1a										Chchd10
	1071				Abcd3															Rpl13	Tbc1d22a	Fdx1										Zfp61	Zfp142	Ier3ip1										Gm42527
	1072				Zfp617															Ppp1r14b	Mta1	Gm3244										Vps37b	Gm42647	Copb1										Tmem145
	1073				Ruvbl2															Mnt	Itgal	Rpl22l1										Dopey1	Rab30	Ubxn4										C330007P06Rik
	1074				Tmem139															Rps15a	Unc119b	Itgb3bp										Larp4	Gnal	Cetn2										Wbp4
	1075				Gm4285															AC134329.1	Csnk1d	Acyp1										Cs	Pank4	Emc2										Kbtbd3
	1076				Gm4316															Gm12366	Slc35f5	Gtf2h5										Csf1r	Pde6c	Pnpla3										Paqr8
	1077				Lbp															Pin1	Dhx15	0610037L13Rik										Gatd1	Dyrk1a	Arhgef10										Lrrc34
	1078				Ugp2															Fut11	Armcx4	Cstb										Ccng1	Cyp3a11	Cadps2										Sec22b
	1079				Itgb1															Ccdc124	Fhl1	2410006H16Rik										Esco2	Rhbdf1	Sirt5										Tpcn2
	1080				Smo															Fam183b	Ncoa2	Cyba										Mark2	Rps26	Srek1ip1										Srpk2
	1081				Nr1h3															Gm12184	Zmym6	C630004M23Rik										Asic5	Hsd11b1	Uba3										Wscd2
	1082				Lmo1															Rpp40	Scd2	Tmem205										1110032A03Rik	Ptp4a1	4930455J16Rik										Slc30a9
	1083				AC163667.1															Saxo2	Adpgk	Rpl10a										Col5a1	Hhat	Plet1										Tmem212
	1084				Gm15710															Cib2	Ric8a	Vti1b										Kifc2	Peg13	Mdh1										ENSMUSG00000118449
	1085				Tmem18															Hmgn1	Hip1	Dusp19										Zfp775	Tmem131	Ly9										Acot8
	1086				Pnkd															Gm4737	Tvp23a	Arl6ip4										ENSMUSG00000118450	Gm43254	Ehhadh										Ccdc146
	1087				Anapc13															Ppil3	Zc3hav1l	Rpl35a-ps3										Csnk1e	Gm4285	Larp1b										Gm17396
	1088				Zfp457															Stmn3	Cpox	C030032O16Rik										Dtl	Ppp1r15a	Szrd1										Wnt7b
	1089				Rcbtb2															Ndufa4	Pja2	Mrpl16										Tor1aip2	Sh3yl1	Gm36070										Esr1
	1090				Nsmce4a															Arhgef7	Prune1	Gm2449										Gfpt1	Gm46392	Rybp										Cntn1
	1091				Adck1															Tspyl1	Pcdhga7	Psmg4										Dars	Ccnd3	Rras2										Pfkl
	1092				Phf11b															Brpf1	Tcerg1	Gm47592										Mum1	Rfx1	Nudt12										Tma16
	1093				Wwp2															Ano6	C330027C09Rik	Onecut2										Got1	Mdm4	Lst1										Scarb1
	1094				Mdh2															Magi2	Slc38a1	Ift46										Ugt1a9	Gm10501	Fbxo4										Myo5a
	1095				Ipo8															Zfp644	Gm11915	Pdcd2										C030037D09Rik	Arvcf	Rbbp7										Prr12
	1096				Pom121															Tmem216	Pcdhgb6	Dnajc15										Vamp7	Sh2d3c	Timm8a1										Mfsd1
	1097				Smim20															Gm12174	Irak1	ENSMUSG00000118250										Cyp1a1	Efcab2	Dennd1b										Gbp4
	1098				Ltc4s															Gm15429	Kmt2d	Mrpl58										Mrm3	Phc1	Amacr										Galnt15
	1099				Fabp3															Ganab	Pigq	Stub1										Jak3	2900005J15Rik	Mcmdc2										Eif2s3x
	1100				Mfap3															3110009E18Rik	Eml3	Gm43869										Rnf225	Man2c1	Fhit										Tekt1
	1101				Gm27252															Gm42843	Slc5a7	Gm11539										S100pbp	Gspt2	Usp14										Vps33a
	1102				Mrps18a															Gm15860	Anp32e	Krt17										Cyp26a1	Plag1	Acbd5										Dlx6
	1103				Snrnp27															Mrps18a	Zbtb43	Prss36										Bard1	Lims2	Dut										Idh3a
	1104				Creb3l1															Iars2	Pomt2	Sox2ot										Cep76	Supt5	Ccdc34										Mdga1
	1105				Atp4b															Akip1	Lgmn	Tmem138										Slc38a6	Wdr91	Ncapg										Atp6v1b2
	1106				Farp2															Cmip	Cyp4f15	Bex4										4933405D12Rik	0610005C13Rik	Aga										Esyt3
	1107				n-R5-8s1															Nkain4	Prkci	F12										Sco1	Ubqln4	Exoc5										Rbm43
	1108				Serpinh1															Gm44235	Nat10	Lsm6										Cnnm3	Dact2	Dhrs7b										Cers1
	1109				Igtp															Camk2g	Nap1l3	Zfp287										Mien1	Cachd1	Bud31										Ppp1r7
	1110				BC049987															Tspoap1	Atf1	Tmem91										Soat2	Rarg	4930534D22Rik										Gpcpd1
	1111				Fgf14															Amfr	Tmed7	Epb41l4aos										Vps51	Ctc1	Itpa										Dynlrb2
	1112				Lama4															Mrps25	Sfxn3	AC122356.2										Adgrg2	Tfr2	Zcchc17										Impad1
	1113				Hdgf															Slc17a7	Nrbf2	Taco1os										Ttk	Zswim8	Rdh14										Hspa9
	1114				Afg3l2															Fchsd2	C330024D21Rik	Ptrh2										Zadh2	Xdh	Esd										Elk3
	1115				Hist1h2bc															Ccdc149	Slc6a8	Them4										Sphk2	Map2k6	Igsf6										Sgsm1
	1116				1700007K13Rik															Rpl14	Metap1	4632418H02Rik										Ltk	Naga	Gmppb										Tedc2
	1117				Nsmce2															Pygo1	Npr1	Sra1										Trio	Olfr1030	Osgepl1										Padi2
	1118				Gm8292															Zfp647	Atf7ip	Actb										Gm11400	Gpaa1	ENSMUSG00000116903										Rasa4
	1119				Six5															Gmeb2	Neurl4	Ak6										Map2k1	Sppl3	Chmp7										Znhit3
	1120				Sgta															Gm44916	Ddx21	Vps45										Zfp598	Lsm11	BB218582										Mdk
	1121				Lrrn4cl															Pts	Arfgap3	Rnf5										Gtpbp6	Gm15501	Gm10433										Ly6e
	1122				Cidea															Polr2h	Cyp26b1	Pkig										Mblac2	Abhd14b	Lypla1										Dnah11
	1123				Nos3															Sap30l	Cdk8	Ndufc2										Frs3	Plk3	Dbf4										Dcakd
	1124				Tmem184b															Znfx1	Rassf8	Gtf3a										Spry1	Gm48714	Sec62										Ugcg
	1125				Tm7sf3															Sik3	Mcfd2	Glrx5										Xrcc1	Dctn1	Ccdc71l										Gm10516
	1126				Gm15728															Ern1	Araf	Gm44005										Gas2		Mtfr1										Ttll12
	1127				A530076I17Rik															Pdxdc1	Gga3	Eif5a										Copb2		Atp8b5										Csf1
	1128				Vps29															Rps15a-ps8	BC016579	Gm43318										Tctn1		Cript										Npffr1
	1129				Ppp1r11															Clec2d	Dvl1	Dpm3										Tpp2		Nars										Crtc3
	1130				Tmem141															Gm5617	Xiap	Ap2s1										Ceacam2		Vwa5a										Map1s
	1131				Lbh															Gm17455	Supt5	Cops6										Irf7		Cbwd1										Unc5b
	1132				Ephb6															Stxbp1	ENSMUSG00000118012	1190007I07Rik										Cyp2c23		Nifk										Zfp763
	1133				Naif1															Gm26670	Taco1	Ddit3										Gm5828		Hmgn2										Lrrc8c
	1134				2900076A07Rik															Pam16	Nol4l	Gm48139										Ttc27		Ms4a6b										Cfap61
	1135				1700047M11Rik															Csf1	Tbc1d16	Gm13370										Lrp2		Wdpcp										Asic1
	1136				4930434F21Rik															1110017D15Rik	Snn	Rfc2										Gpt		Pus10										Mtss1l
	1137				Dhrs7b															Rtel1	Gm4864	Oxld1										Cdk1		Ap1s2										Ppp2r5c
	1138				Fitm2															Ddt	Rnf6	Mrps28										Cd151		Mrps10										Reps1
	1139				Mrpl1															Krt1	Arhgef4	Nrp1										Dennd4b		Spryd7										Sfrp1
	1140				Herc6															Fbxo36	Srsf5	Zfp882										Vwce		Tfdp1										Ppp4r4
	1141				Myl12b															Nr4a1	Pnpla2	Cdkn2d										Hpn		Hp										Exoc3l4
	1142				Rabggtb															Rpl21	Bmp7	Cd320										Fgfr4		Lamtor4										Pja2
	1143				Snx5															Mrpl21	Gid4	Tescl										Utp23		Gulo										Ift172
	1144				Gm47818															Commd9	Brd9	Slc4a1ap										Gal3st1		Scfd1										Gpr137c
	1145				Cdkn2b															Mrpl20	Mtus2	ENSMUSG00000118249										Glod4		Sult1b1										Socs6
	1146				Srl															Sap18b	Vmn2r1	Gm9790										Gm3839		Snhg11										Ccdc102a
	1147				Slc43a2															Gm37814	Nolc1	Gm48700										Srp14		Reep5										Mir124-2hg
	1148				Ggcx															ENSMUSG00000117375	Slc6a15	Crip1										Tmem259		Lin7c										Ak7
	1149				Atp5f1															Prdx5	Prrc2a	Timm9										Pkp2		Slc2a4										Cltc
	1150				Rarg															C1qtnf1	Dnajc27	4930593C16Rik										Sigirr		Insc										Scn1a
	1151				Nlgn2															Gm7785	Kbtbd4	Hecw1										Rad51ap1		Ss18										Tppp3
	1152				Spon2															Gm44831	Gm44421	BC031181										Tmem26		Erh										Vax1
	1153				Fgfr1op2															Mrpl18	Eef1a1	Rpl5										Oxr1		Rala										Bst2
	1154				Prkci															Lmnb1	Hdac6	Emc9										Tle2		AI987944										Ccdc97
	1155				Pygo1															Zranb1	Cpeb1os1	Gm10718										Kif1c		Ndufb3										Snca
	1156				Gm15151															Marveld1	Snx14	Zmym1										Kmt2a		Gbp5										St5
	1157				Gamt															Gm47438	ENSMUSG00000117875	Siva1										Phf1		Trappc1										Plcb1
	1158				Dhtkd1															1810022K09Rik	Rab21	Gm26736										Spns1		Zfp322a										Yae1d1
	1159				Eny2															Slc7a1	Ssh1	Atad3aos										Thrsp		Hpgds										Sdha
	1160				Sh3kbp1															Ccdc28a	Zgpat	Mt1										Rasl11b		Chmp1b										Alpl
	1161				Gm40761															Vps11	Klhl21	Rpl36-ps2										Col7a1		Ndufs1										Cnbp
	1162				Dnajb13															Epha8	Furin	Mycbp										Gm10649		Sec23ip										Arhgef1
	1163				Usp6nl															Rnf31	Ptk7	Tmem208										Mcm10		Pcmtd1										Med17
	1164				Hip1r															Gm16418	Sgk1	Trmt1l										Zfp951		Mtx2										Lrrc73
	1165				Txn2															5930412G12Rik	Suz12	Gm13423										Uhrf1		Aifm1										Rcbtb1
	1166				1110008P14Rik															Gas5	Ctgf	Kcnu1										Smg6		Slc38a1										Cfap65
	1167				Ddit4															Med6	Ttc39aos1	Atp5d										Acsl4		Sec23b										Pcdh8
	1168				Capzb															Etfb	Slc9a1	Gm14001										Tenm3		Fmn2										Ghitm
	1169				Tpm4															Atp11a	Snapc4	Mt2										Srrt		Gm42047										Necap2
	1170				Cda															Chrnb4	Spg20	Nhej1										Ism2		Asah2										Ttc7
	1171				Copb2															Scube3	Fhod3	Naxe										Arrdc2		D230022J07Rik										Map4k1
	1172				Cntln															Ppp6r1	Abat	Gm13861										Lrrc45		Kcnk10										Bud23
	1173				Lrrc73															Ppp1r1a	Mta2	Bloc1s2										Gm10639		Pzp										Otof
	1174				Dus1l															Igf2r	Pim1	Smim12										Mal2		Il7r										Kazald1
	1175				Lsm12															Rtn4rl2	Ablim3	Timm17b										Arhgef10l		Cdkn2b										Gucy1b1
	1176				Gatsl2															Gm29514	Kansl2-ps	Gm1673										Adtrp		Rad51										Ppp1r12c
	1177				Srp9															Mrps18c	Thsd7b	Gm45060										Gpr146		2210016F16Rik										Maob
	1178				Abhd14a															Mrps17	Pisd-ps1	Mrpl49										Rwdd3		Cenpc1										Haghl
	1179				Gaa															Zfp976	Gm14026	Rps19bp1										Arhgap26		Morf4l2										Hsd17b12
	1180				Gm33424															Gm42853	Eftud2	Pik3ca										Slc22a26		Sdhaf3										Mgat1
	1181				Psme2															Zmym3	Gm13394	Ndufb11										Zfp36		Fbxo33										Sfxn1
	1182				Fam114a2															Mrpl41	Slc38a8	Gm5173										Scn1b		Gm13056										Nid2
	1183				Srpx2															Ttc1	Eml6	Phf5a										Dbr1		Arpc3										Zfp106
	1184				Rassf4															Dhrs7b	Fam171a1	Ttc9b										Wdr81		Fam114a2										Tmem266
	1185				Gm7665															Mzt2	Irf2	Polr1d										Gm34777		Stbd1										Gm44250
	1186				Il1rn															Tango2	Zdhhc13	Gm43167										Golga7		Clec4n										Ppat
	1187				Pycr1															Coa7	Dstn	Gm37640										Gm5626		Mterf4										Kat2b
	1188				Ifi47															Lamc3	Kank3	Rnaseh2a										S1pr3		Sumo1										Mapk1
	1189				Sdha															Gm37645	Gm6939	Gm38120										Bcl2l12		Prpf19										Cbln4
	1190				Cd74															Gm37760	Kpnb1	Park7										Cdc34		Fzd7										Cyb561a3
	1191				Sdccag8															Zfp516	Fbxl4	Eid1										Pnpla2		Nudt1										Stat5a
	1192				Fam234a															Ankhd1	Asap1	2900042K21Rik										C130074G19Rik		Tm6sf1										Plod3
	1193				Hmga1b															Gm6807	Gm20544	Ssu72										Tox		Tpmt										Wdr78
	1194				Cerk															Sdhaf1	Ror2	Gm37331										Isoc2b		Ippk										Dchs1
	1195				Gm11687															Med29	Pfkp	Bex1										Ppm1l		Gtse1										Gpr176
	1196				Pias2															Gm11196	Mcoln1	Gm45130										Them7		Lgals1										Nme5
	1197				Ubxn4															Mrpl17	Cic	Ankrd9										Aldh5a1		Dmac1										Rassf9
	1198				Twist1															mt-Nd2	Kif1b	Ddx6										Vps9d1		Gabarapl2										Tbata
	1199				Ces1d															Gm42798	Large1	Gm44242										Mccc2		Gm16035										Fcho1
	1200				Ell															Gm12846	Gtf2a1	Srp19										Mrpl22		Rpf2										Rchy1
	1201				Cfdp1															Dctn3	Ikbkb	Ocel1										Hspa4		Ostc										Ntrk3
	1202				Aif1															Rpl10	Zbtb42	Gucy1a2										Ndufaf1		Cfdp1										Fsd1
	1203				Usp14															Gm37255	Pja1	Ptges3										Ing4		Gpr65										Dscaml1
	1204				mt-Rnr2															Gm38312	Gm14325	Nudt14										3110045C21Rik		Eif4e										Kcnj4
	1205				Chaf1b															Gbe1	D2hgdh	Eif1b										Gm12744		Akirin1										Lyg2
	1206				Acap1															Bbs1	Gm42688	Bex2										Cpped1		Gm25395										Hecw2
	1207				Gm42670															Pabpc1	Gm6257	Cmc4										Serpina11		Mup15										Tsg101
	1208				Dhdh															Vav2	Rap2a	Ebp										Slc33a1		Ddx31										Cyb561
	1209				Snhg1															Zfp637	Limk1	Twf2										Tmem109		Erp27										Kars
	1210				Gdpd5															Zxdb	Inpp5b	Gm43665										Tmem38b		Apoo										Nt5c2
	1211				Jak1															Mylk4	Bcl9l	Gm43373										Sympk		Ankrd42										Parp14
	1212				Amdhd2															Ldlrad4	Dph2	Ddrgk1										Tmem242		Stau2										Ppp3cb
	1213				Hist3h2a															Dnajc13	Sin3a	Vdac3										Tcof1		Fbxo40										Ppp3r1
	1214				Ankef1															Gm43692	2810403A07Rik	Ccdc181										Socs2		Lrriq3										Asphd1
	1215				Abtb2															Gm38299	Mn1	Gm7336										Sar1a		Galnt1										Csmd3
	1216				Esr1															Rras	Tpp1	Psmd10										Ormdl1		Pmpcb										Rxra
	1217				Slc8b1															Gm6063	Rapgef3	Spata24										Abhd13		Med21										Ccdc180
	1218				Zfp14															Gm44623	Gpc2	Gm44541										Pcsk5		B2m										Nyap1
	1219				Fcor															Nedd4	Sec14l1	Ctxn1										Zc3h15		C1ra										Chodl
	1220				Gm43667															Zbtb7a	Rraga	Mthfsl										Bdh2		Oas1g										Agfg1
	1221				C2cd2l															Rarres2	Gm21781	Immp2l										D6Wsu163e		Metap1										Snap25
	1222				Cacfd1															Psmb5	Spats2	Bax										Ces1a		Mpp5										Orc3
	1223				Dusp19															Gm10260	2900052N01Rik	Acat1										Akr1c12		Gm8116										9430041J12Rik
	1224				Lgi3															Rps27a	Lonrf2	Gm40828										Gys1		Dock11										Rsph9
	1225				Ensa															Hspb11	Spg11	Gpx3										Gm17936		Vps29										Gpr158
	1226				Crbn															Mvb12b	Zbtb24	Lrrfip2										Acad12		Aox3										Tmem55b
	1227				Krba1															Smim18	Hmgcll1	mt-Rnr2										Fam169b		Slamf9										Ttc12
	1228				Ufm1															Atp6v0b	Col28a1	Gm5415										Fam103a1		Ccnb1ip1										Lrrc71
	1229				Galc															Zfyve1	Slc44a2	Gm19409										Nr6a1		Nr3c1										Masp2
	1230				Igfbp5															Cox15	Kif21b	Fam216a										Sulf2		Vmn2r57										Slc32a1
	1231				ENSMUSG00000117401															1110032A03Rik	AL611986.1	Rpl9										Heatr1		Ift20										Fam183b
	1232				Cercam															Myl6	Mir6955	Psma7										Mis18bp1		Masp1										Dnaic1
	1233				Ccdc50															Gm12396	Dnajb6	Mrps6										Tomm70a		Necab1										Opa1
	1234				Gm26588															Fam96b	Ap1g2	Tmed1										Tmem30a		ENSMUSG00000118100										Tmem132e
	1235				Sec14l1															Rwdd2b	Gm4815	mt-Cytb										Tex30		Mcm2										Ears2
	1236				Itgb3bp															Dohh	Plxna3	AW112010										Utp6		Lamtor5										Krt15
	1237				Rilpl2															Mrps26	Acsl6	Znhit2										Commd6		Adh5										Heatr6
	1238				Cop1															Flywch2	Gm16536	Car11										Sdcbp		Mis12										Nipsnap1
	1239				Rab3ip															Pcyox1	Plpp3	Lbhd2										Armt1		Ikzf1										Ank2
	1240				Gm39469															Thrsp	Crtc2	Gm42992										Mertk		Timm44										Dusp6
	1241				Inpp1															ENSMUSG00000118100	March6	Trir										Carhsp1		Clptm1l										Sh3bgrl2
	1242				Gm9887															Cdc42bpb	Abcg4	Rps9										Gm10804		Rnf2										Hes5
	1243				Tanc2															Kdm4a	Nup153	Trip4										2810006K23Rik		Cops3										Gcfc2
	1244				Traf4															2210408F21Rik	Dpysl5	Rpl7-ps7										Ak2		Vti1b										Fancm
	1245				Srgap3															Mrpl55	Derl1	Wdr27										Zfp36l1		Vcl										Sf3b4
	1246				1810034E14Rik															Gm20342	Gm14584	1110065P20Rik										Ptpn23		Adamts5										2010001K21Rik
	1247				Slx1b															Gm37033	Gm35618	Gm47135										Hmgcs1		Hnmt										5730559C18Rik
	1248				Apln															Psmb2	Robo3	Hdgfl3										1500011B03Rik		Eef1akmt1										Tubgcp3
	1249																			Asnsd1	Cabyr	Fam126b										Gm38345		Cd209d										Pxdc1
	1250																			Tatdn3	Numa1	Rpl23a-ps3										Tbc1d17		Gm35611										Abhd16a
	1251																			Gfy	Med13l	Gm48226										Pepd		Gm7666										Dync1li2
	1252																			Grk6	Trim21	Ccl8										Adnp2		Pet100										Mamdc2
	1253																			Kctd16	Zcchc9	Stmn1										Erbb2		Serf1										Nbeal2
	1254																			D830044I16Rik	Tbc1d20	Gm44230										Actn4		N6amt1										Nicn1
	1255																			Spock2	Cobl	Gm39121										Exosc9		Ncapg2										Traf4
	1256																			Gm7331	Lmtk2	Dnajc2										Snrnp35												Ak4
	1257																			B230118H07Rik	Jakmip3	mt-Co3										P3h1												Kcng1
	1258																			Lin37	Trim67	CT009510.2										Fmo1												Fam241a
	1259																			Rgs17	Vegfa	Dpm2										Tma7												Npy5r
	1260																			Wfdc18	Glyctk	Tnrc6a										Gsta3												Cfap43
	1261																			Rps18-ps3	Surf4	Cog4										Phyh												Gm13889
	1262																			Dmac1	Nipal3	Caly										Htatip2												Dnmbp
	1263																			Fer	Usp10	Cited4										Impdh1												Acsl4
	1264																			Tfdp1	Trp53bp2	Gm6145										Map3k1												Rcc1l
	1265																			Timm29	Hdlbp	AC152827.1										Ablim2												Cabcoco1
	1266																			Tmem63b	Gm13509	Lor										Nfkbia												Rbm10
	1267																			Rbm22	Gm13307	Snf8										Oraov1												Slc17a6
	1268																			Pop5	Rnf19b	Gins4										Myo1d												Zyg11b
	1269																			Gm42515	Kctd5	Lrrc7										Cdk20												Pcdh1
	1270																			Gm43059	Tmem268	Sdhb										Wdr53												Rrp12
	1271																			Ndufb10	Shc1	Gm266										Srebf2												Gpr37l1
	1272																			Rps13	ENSMUSG00000118239	2700062C07Rik										Pfas												Ky
	1273																			AC164978.1	Ddit4	Rrp9										Sdsl												Cdh7
	1274																			Resp18	Gm6283	Mrpl15										Dxo												Fen1
	1275																			ENSMUSG00000118346	Golph3	Upp2										Olfr1392												Luzp2
	1276																			Fam149a	Gpm6a	Prss43										Gbe1												Dph3
	1277																			Vat1l	Dse	Aatf										Limk2												Tead3
	1278																			Ddx42	Daam2	Gm43879										Cep152												Atp6ap2
	1279																			Rps7	Tcf7	Gm43210										Dhx34												Anks6
	1280																			Hist1h4i	Pip4k2c	Gal3st1										Dnajb9												Cops6
	1281																			Fkbp3	Map1b	Ank3										Arhgdia												Slc9a2
	1282																			Fam92b	Kat14	1700007G11Rik										Mrpl1												Sash3
	1283																			Aes	Med24	Abhd17a										Slc6a13												Cpeb2
	1284																			Gm48146	Sema6c	Gnaz										Usp12												Dok7
	1285																			Agk	Ybx1	Gm9803										Arl4d												Aldh1a1
	1286																			Ptchd4	A930029G22Rik	Pipox										Cbx7												Col6a5
	1287																			Fuom	AC121577.1	Apopt1										Gngt1												Cpn1
	1288																			Crkl	Adat3	Kif22										Tecpr1												Moxd1
	1289																			Itfg2	Bcl9	Ppib										Sun1												Szrd1
	1290																			Psmd8	Lgals8	Gm37893										Bmp10												Ppp1r36
	1291																			Mmaa	Dag1	Efcab10										Ddx19b												Gm7694
	1292																			Maneal	C1galt1c1	Nop16										Adam11												Cd99l2
	1293																			Fam160a2	Nxpe3	Arpc3										Anxa7												Nsd2
	1294																			Gm38056	Etnk1	Gm38220										Arhgap39												Arpc2
	1295																			Swt1	Cdnf	Kcne1l										Irgm2												Osgepl1
	1296																			Hebp2	Wbp2	Gm44801										Maf1												Trim46
	1297																			Ddx23	Cmpk2	Sec11a										Lrit1												Ficd
	1298																			Npas3	Gm20684	Trbc2										Ttpa												Zc3h18
	1299																			Cox4i1	Slc25a31	Smim14										1700066M21Rik												Rnf215
	1300																			Nup98	Gm18860	Gm42971										Spcs3												Nr2c2
	1301																			AC134548.2	Plin4	Cript										Spata13												Wdr37
	1302																			Tbcb	Palb2	Gemin4										Fam84b												Tnk2
	1303																			Gse1	Gjb2	Bad										Ptgds												Gpr101
	1304																			Glrx2	Cblb	Map1lc3a										Naprt												Tap1
	1305																			Serp2	Zfp143	A430033K04Rik										Arhgef15												Lrp1
	1306																			Sec11c	Lrig3	Gm17634										Nebl												Paqr6
	1307																			Pofut1	Map3k1	Esd										Aspm												Dpm1
	1308																			Pcnt	Uck1	Xpa										H2-D1												Gm19426
	1309																			Smim4	Uba2	1110034G24Rik										Xbp1												Ddx23
	1310																			Rpl5-ps1	Tusc3	Gm30906										Ccdc43												Ppef2
	1311																			Hectd3	Gm18734	Gm10177										Mustn1												Pifo
	1312																			Tmem242	Gpr146	Gadd45gip1										Stx8												Fam131a
	1313																			Fbxo34	Lix1l	Cyb561d2										Rpl14-ps1												Pdha1
	1314																			Gm37602	Eloa	Mpv17										Sptlc2												Ano8
	1315																			AC131033.1	Gem	Rps8-ps4										Proser3												Arhgap4
	1316																			App	Sun1	Med28										Prr14												Bend6
	1317																			Mcts1	Chst1	Gstm5										Acsl6												Ezr
	1318																			Kdm7a	Maml3	Ppdpf										Nceh1												Nek10
	1319																			Notch1	Rgmb	Gm42463										Prkab1												Gm44109
	1320																			Gm14488	Sec22c	Gm43888										9530068E07Rik												Zfp955b
	1321																			Fam213b	Wdr59	Gm14448										Stk40												Rbfox1
	1322																			Hcfc1	Gm9855	Timmdc1										Fbrsl1												Rnf151
	1323																			Erp29	9930014A18Rik	Fgf9										Cd48												Shroom3
	1324																			Naa40	Srf	Gm34552										Zfp354c												Nuf2
	1325																			Gm2830	Nudt10	Gm44663										Asns												Lypd6b
	1326																			Tap1	Bcas3	Blvrb										Snx21												Chrm1
	1327																			Ube2h	Phka1	Cd3eap										Frg2f1												Gbp2
	1328																			Gm48789	Slc45a4	Tecr										Gm13964												Hmox2
	1329																			Pdxp	Papd5	A130048G24Rik										Samd4b												Cdh4
	1330																			Cdc34	B3gat1	Snhg8										Gm7463												Trem2
	1331																			Phf2	Hnrnpm	Hist1h4h										Cyp2c67												Cmtr1
	1332																			Cpsf1	Kdm8	Rpl7a-ps7										Efnb2												Rsph4a
	1333																			Map4k2	Spg7	BC005624										ENSMUSG00000118550												3110082I17Rik
	1334																			Noc2l	Bahd1	Gm37109										Btbd2												Zfyve9
	1335																			Zap70	Tmem130	Fam3c										Notch1												Npas4
	1336																			Mrpl51	Midn	Gm43743										Mcm4												Gm10714
	1337																			Gm16160	Psmf1	Gm9774										Pip5k1c												Naa20
	1338																			Smim27	Pelo	Snord104										Sacm1l												Lmtk3
	1339																			Naca	Chp2	Fxyd1										Pstk												Dpy19l2
	1340																			Rps26-ps1	Rdx	Socs1										Ccne1												Dpp10
	1341																			Endog	Gdpd5	Hmox2										Rmdn3												Adgrg2
	1342																			Cuta	Rchy1	Eif2b3										Rps20												Slc16a2
	1343																			Kctd3	Sytl2	Gck										Ndufaf6												Unc13d
	1344																			Gpr89	Slc4a4	Gsto2										Zfp746												Gas2l1
	1345																			Xaf1	Ice1	Sri										Rab6a												Abhd13
	1346																			Hmga1	Prrc2c	Gm37626										Safb												Gm26614
	1347																			Rpp38	Endod1	Copz1										Gm38388												Ptprf
	1348																			Rnf168	Aen	Gbp3										Gm15502												Kdm4d
	1349																			Hras	Arel1	Gm10123										Fancc												Ggt5
	1350																			A430005L14Rik	Tnks	Iah1										Rbm22												Afap1l2
	1351																			F3	Trim10	Rpl7a										Cyp26b1												Msn
	1352																			Triap1	Ctc1	Fam69b										Zcchc8												Cpe
	1353																			Dnaja3	Hspa9	Trmt112										Rfx2												Dazap2
	1354																			Ly6c1	Zswim4	B2m										Cenpe												Ddx3x
	1355																			Snu13	Vps26b	Foxp1										Syngr2												Arvcf
	1356																			Gm42067	Atrn	AC115005.1										Gm34471												Elavl2
	1357																			Zfp950	Ercc2	Pex11b										Gm14319												Dnah1
	1358																			Fbxl20	Usp28	Rfxank										Zfp692												Zfp185
	1359																			Gm45483	Fbxl3	AC138177.5										Cenpk												Tmco3
	1360																			Srp14	Fbxw11	Gm10837										Tmem29												AC151836.1
	1361																			Lrrc58	Xxylt1	Lemd1										Tmem268												Nap1l2
	1362																			Zmat5	Tnfrsf11b	Ethe1										Gm41231												Col4a5
	1363																			Gm10722	Etnk2	Hc										Wfdc15b												Atxn7l3b
	1364																			Aip	Cbx3	Sap18										Gpat3												Mbd4
	1365																			Imp3	Setd7	Snrpd3										Emc8												Strip1
	1366																			Zfp740	Sart3	Pmp22										ENSMUSG00000118506												Gm10134
	1367																			Phkg1	Kcnd2	Gm42997										Plvap												1700007K13Rik
	1368																			Arhgap39	Gm43598	AC160930.2										Idua												Pafah1b2
	1369																			Drg1	Aldh3a2	Ccdc107										Casp3												Fam49b
	1370																			Edc4	Nfkbiz	Gm43355										Cyb561												Srsf9
	1371																			Sowahb	Dus3l	Cryab										Amigo2												Pkig
	1372																			Riiad1	Pgm1	Gm24924										Slc7a5												Hsd17b7
	1373																			Pdcd11	Gm15396	Myl4										Mme												Tmem107
	1374																			Tmem147	Kmt2b	4930506C21Rik										Gm4952												AI314180
	1375																			1700001L19Rik	Tdg	Lyrm2										Trappc3												Miga1
	1376																			Eef2	Pcdhb9	Chek2										Pgrmc1												Hecw1
	1377																			Igsf1	Strn4	Mrps11										Aqp8												Ccdc157
	1378																			Oprl1	Dcp1a	Clpp										Nr3c2												Zkscan14
	1379																			Sec61g	Parp4	Lst1										Slc25a22												Camk2d
	1380																			Rnaseh2b	Kat7	Aprt										Il22ra1												Ube2g1
	1381																			Tle4	Zfp280b	B9d2										Ctnnb1												Ptpru
	1382																			Sec61b	Shroom3	H2afj										Sntg2												Dnah10
	1383																			2010320M18Rik	Akt2	Gm38235										Akr1c18												Tmem179
	1384																			Brd1	Ptprs	Vamp5										Sec22b												Ankrd24
	1385																			Smpd4	Lrch3	mt-Tw										Cenpa												Sarm1
	1386																			Tmem60	Pcdhga2	Gm48314										Anapc5												Tor3a
	1387																			Psmb1	Sstr1	Dtymk										Msmo1												Il1rap
	1388																			Lsm2	Gpr26	Usp13										Kdelc2												Vps54
	1389																			Cryba4	Qtrt2	Gm37447										Atp6v1a												Cfap126
	1390																			AL591207.1	Rab11fip2	Rsph1										Vwa8												Nr2f2
	1391																			Mmab	Herpud1	Mrpl46										Dhx16												Gria1
	1392																			Gm48114	Phf12	C1qa										1190002N15Rik												Rnf146
	1393																			Gm12689	Atg4b	B230217C12Rik										Dlst												Ush1g
	1394																			Hpf1	Endov	Gm30340										Cdkl2												Mapk9
	1395																			Ydjc	Insm1	Rps4x-ps										Mylip												Oplah
	1396																			Tns1	Cwc22	Gm42583										Gsto1												Dnah9
	1397																			Psenen	Prpf4	Cfap36										Sppl2a												Agtpbp1
	1398																			Optn	Glis2	Mrps34										Arhgap11a												Cant1
	1399																			Rp9	Lig3	Snora57										Rilp												Hadha
	1400																			Stau1	Lipe	C130051F05Rik										4930480G23Rik												Tfap2b
	1401																			B4galt6	Kif3b	Gm37490										Ipo11												Larp4b
	1402																			Llgl1	Ppp2r1b	Ccpg1os										Lactb												Rxfp2
	1403																			Kpna6	Zfp36l2	Plekhb1										Gm47438												Msra
	1404																			Rab33a	Kctd10	Chchd10										B3galt1												4833420G17Rik
	1405																			Gm48808	Dll1	Asna1										Abcc9												Cops4
	1406																			Vps33a	Rev1	Gm42576										Usp21												Lgals3
	1407																			Bbof1	1700017B05Rik	Gm43371										Gm12611												Cdhr3
	1408																			Cox5a	Dgkz	Cdc42ep2										Ola1												Shank2
	1409																			Gm14165	Tmem131	Tceal3										Mcm3												Tmem202
	1410																			Prdx2	Plekha5	Rbm8a										Iqsec1												Vma21
	1411																			Bcat1	Parp8	Tmem219										Hdac7												Myo16
	1412																			Slc25a12	Tbc1d24	Mrps12										Mbd6												Ankrd46
	1413																			Gm47621	Zswim1	Ift20										Edc4												Prex1
	1414																			Dynlrb2	Dlg2	9330160F10Rik										Fam53b												Drc1
	1415																			Rab11fip3	Prkacb	Gm13835										Zfp276												Ormdl3
	1416																			Rangrf	Man1c1	Ncl										Acsl5												Sec22c
	1417																			Ntng2	Sema4f	Bricd5										Dpp9												Fam76b
	1418																			Acvr2b	Papss1	Vaultrc5										Fes												Thbs3
	1419																			Ccdc174	Gm10226	Trac										Fhod3												Grm8
	1420																			Hist3h2ba	Ythdc2	6030460B20Rik										Lsm1												Socs3
	1421																			Gm37180	Zfp592	Nat9										Pigk												Fam189a2
	1422																			Etv3	Pum1	Gm37474										Ttll13												Cops5
	1423																			1700037C18Rik	Unc79	2900064K03Rik										Pgm3												Hspa1b
	1424																			Sac3d1	Tagap	Rer1										Mup-ps18												Snta1
	1425																			1700024G13Rik	Gm19265	Zfp369										Pigo												Acads
	1426																			6430531B16Rik	Ciz1	Ssr2										Ier3												Zranb1
	1427																			Gm42768	Slc23a2	Mrpl43										Rccd1												Slc24a2
	1428																			Cmas	Vars	Cd52										Inmt												9330162G02Rik
	1429																			Ndufa8	Mdc1	Fam181b										Kif20a												Dchs2
	1430																			Arhgap26	Eif5a2	Ipo11										Prkcg												Opcml
	1431																			Akap1	Gm20633	Frg1										Calm1												Phf2
	1432																			Gm43637	Tbc1d5	Upf3b										Sugp1												Rfx2
	1433																			Wdr1	Mir5125	Clec11a										Epb41l4b												Hmgn1
	1434																			Spryd3	Unk	Cntnap5b										Mxd4												Stx7
	1435																			Pcnx	Slc5a6	Psma2										Ptges												Rnft1
	1436																			Repin1	Gm9770	1700016K19Rik										Rpl9-ps6												Foxn3
	1437																			Fam227b	Hif3a	Upk3bl										Cep170b												4632404H12Rik
	1438																			Gm47547	Ttc17	Vegfb										Gm38394												Tst
	1439																			Erich6	Rnf2	Gm37598										Vegfd												Pcdh9
	1440																			Gpatch11	Igdcc4	Faim										Zc3h18												Sox3
	1441																			Ap1ar	Zfp955a	7330423F06Rik										Kif20b												Glmn
	1442																			Ccdc13	Dhx35	Yipf2										Cd59a												Rps4l
	1443																			Commd6	Smarcd2	Ankrd37										Ndst2												Chst11
	1444																			Isg20	ENSMUSG00000117888	Txndc9										Trafd1												Vmp1
	1445																			Pxn	Slx4	Nsa2										Bach2os												Fam78b
	1446																			Gatb	Bnip3	Ypel3										Pkd1												Trmt10b
	1447																			1700016J18Rik	Mfn1	Mrm2										C3												Bsg
	1448																			Malsu1	Gm45437	Pigx										Dclk2												Atad3a
	1449																			Metrn	Gm8325	Taf12										Gm42715												Rrs1
	1450																			Kcnk7	C77080	0610009L18Rik										AC151836.1												Bcl9l
	1451																			Sall2	ENSMUSG00000118029	Epha5										Cryz												Gm43279
	1452																			Cdpf1	Plekha3	Timm17a										Skiv2l												Zswim8
	1453																			Aurkaip1	Nutf2	Kcna2										Pgpep1												Akap11
	1454																			Gm42939	Hnrnpd	Gm29538										Chrnb2												Tmem176a
	1455																			Gm10086	Rad23b	Nsfl1c										Rpl36-ps3												Ppp1r35
	1456																			Hmgb1-rs16	Heph	Anapc11										Slc22a27												Nrip3
	1457																			Dvl3	Tgfa	Gm38085										Gm20219												Kcmf1
	1458																			ENSMUSG00000117234	Gab1	Syt5										Hypk												Gm48482
	1459																			AW822252	Arl4d	Tpgs1										Isg15												Jph4
	1460																			Clint1	Phf13	Fam111a										Hnrnpm												Kdm6a
	1461																			Lhpp	Lonp2	Fkbp1b										Sgms1												Hr
	1462																			Krba1	Vcl	Dcps										Mrpl16												St3gal4
	1463																			Ptges3l	Jmjd4	Chchd4										Zfp385a												Aif1l
	1464																			Fundc2	Ubr7	Gm16523										C230096K16Rik												Hspa2
	1465																			Ano8	Peg10	Klk8										Msrb2												Slc16a11
	1466																			Gm23136	Fn1	Gm43256										Plin2												Sacs
	1467																			Srp9	D130043K22Rik	Tmem14c										Oip5												Rpl4
	1468																			Mrps36	Setbp1	Gm45129										Asxl1												Ccdc40
	1469																			2310009B15Rik	Epb41l1	Pdlim2										Hsf2bp												Klf6
	1470																			Mark1	Gm8822	Ccdc167										Arhgef1												Ahdc1
	1471																			Naa10	Gm42732	Gm48870										Treml4												Dlat
	1472																			Gm6863	Tmem237	Gm8292										Gm14325												1810026B05Rik
	1473																			Vps28	Gabbr2	Uba6										Eri1												Ifrd1
	1474																			Zfp120	Efhd1	Gm16023										AC138177.5												Cdc42
	1475																			Psma3	Cbll1	Ntan1										Gm19040												Gnl3
	1476																			Kansl1	Man2b2	Celf4										Sbsn												Eif3m
	1477																			Ulk1	Gm16835	Gm9916										Msra												Clcn3
	1478																			Phax	Notch3	2700046G09Rik										4931406C07Rik												Trrap
	1479																			Trnp1	Accs	Gemin7										Ddx39b												Eva1a
	1480																			Txnl4a	Zc3h12d	Abhd1										Cic												Ccdc85c
	1481																			Mrps33	Terf2	AC125541.1										Pi4ka												Ccdc30
	1482																			Rps10-ps1	Ksr2	Clns1a										Gstp1												Vstm2b
	1483																			Gm45120	Anxa11	Gm4654										Rapgef3												Gnb1
	1484																			Traf3ip1	Wdr70	Avpi1										Nudt3												Ano5
	1485																			Psmg2	Dennd4b	Yipf1										Galnt15												Man1a2
	1486																			Fndc5	Rnf19a	Gm5741										Rps8												Ak8
	1487																			Polr2e	Cast	BC029722										Hivep1												Mto1
	1488																			Zbtb20	Plagl2	Tceal6										Ube2v2												Gpx3
	1489																			Cbfa2t2	Zscan26	ENSMUSG00000117327										Pik3r2												Ccdc61
	1490																			Gm3375	Antxr1	Vkorc1										Thpo												ENSMUSG00000117592
	1491																			Hint1	A930033H14Rik	Sdhaf2										Spdl1												Slc43a3
	1492																			Phf8	Gm3005	Gm37079										Katnb1												Atp6v0a2
	1493																			Gm26384	Pacs2	Higd1b										Dync1i2												Cdkl1
	1494																			Lsm5	Cyr61	Ube2d2a										Cirbp												Tmem259
	1495																			ENSMUSG00000118159	Tyw1	Ccdc12										Dot1l												Ccdc88c
	1496																			Ociad1	Cited2	Foxn3										Bcl2l2												Ahcyl1
	1497																			Dennd2a	Gm7964	Snrpb2										Immp2l												Kif27
	1498																			Sf3b5	Slc22a4	Gm43046										Sult5a1												Tank
	1499																			Gm44694	Ppm1g	Tuba1a										Lamp1												Rgl2
	1500																			Polb	Sgsm1	Nupr1										Cyp1a2												F5
	1501																			Psma5	Gna13	Defb20										Znrf2												Iba57
	1502																			Sbsn	Pou3f4	Ndufs7										Paqr7												Gna12
	1503																			Myrip	Anapc1	Snhg1										Unk												Map1b
	1504																			Jagn1	Hdhd2	B230303O12Rik										Osbpl7												Lta4h
	1505																			Morn5	Ggt7	Gsta4										B4galt3												Tm9sf3
	1506																			Cfl1	Washc1	Cx3cr1										Ihh												Riok3
	1507																			Fubp3	Gm19587	D130040H23Rik										Acly												Mark2
	1508																			Rab11fip5	Zfp654	Fcgr3										Slc2a8												Smpd4
	1509																			AC123061.2	Rest	Tmem183a										Nav2												Dio2
	1510																			Sbf2	Idua	Aimp2										Nuf2												Nsun2
	1511																			Ankrd46	Gm45869	Otub1										Exoc4												Phospho2
	1512																			3110056K07Rik	Ppfia1	Ppp1r35										Ifit1												Tmem184c
	1513																			Fdx1	Farp2	Mrpl28										Mpv17												1700030J22Rik
	1514																			Gm3244	Slc39a9	Gm48873										Aasdhppt												Zfp474
	1515																			Ctnnb1	Limk2	A230006K03Rik										Grn												Rxrg
	1516																			Rpl22l1	Pi4ka	Pmm1										Plekhg3												Lrrc47
	1517																			Gm48529	Ube2i	Tmigd3										Gm47882												Catip
	1518																			Itgb3bp	Slc8a3	Gm12251										Actr5												Stoml3
	1519																			Acyp1	Gpr182	1700023F06Rik										Mad2l1												Lrrc6
	1520																			Gtf2h5	Col5a3	Spata33										Cpsf1												Trmt2b
	1521																			0610037L13Rik	Gm14292	Gm43877										Hbb-bs												Gpr6
	1522																			Cstb	Polr2b	Fhit										Trip13												Nbn
	1523																			2410006H16Rik	Dars	H2afv										Yipf5												Cd164l2
	1524																			Tet3	Btbd10	Ccdc30										Ssh1												Msi1
	1525																			Map3k3	Psmd1	Fkbp8										Fancl												Alg6
	1526																			Ccdc157	Fam117b	Dennd5b										Ipp												Eps15
	1527																			Sorcs3	Sgsh	Zfp113										Ap5z1												Kmt2d
	1528																			Cyba	Sema4c	Mrps7										Ppp1r32												Emc7
	1529																			Ubap2l	Shc2	Pla2g16										Cyp3a13												Nrgn
	1530																			C630004M23Rik	Col25a1	Lsm4										Gaa												Zfp335
	1531																			Pla2g3	Dtwd2	5330439K02Rik										Higd1a												Pter
	1532																			Tmem205	Ly6g5b	Fam118b										Scrib												Rabggtb
	1533																			Rpl10a	Ralgds	Ctss										Snx29												Fndc9
	1534																			Vti1b	Ppfia4	Gm37706										Snord118												Gm8773
	1535																			Dusp19	Gipc3	Pdap1										Ano3												Neu2
	1536																			Tmem63c	Add1	Gm20627										Rpl7l1												ENSMUSG00000118346
	1537																			Gm35025	Cpeb3	Tsacc										Smim13												Arid5b
	1538																			Arl6ip4	Nphp3	Idnk										P2rx4												Reep5
	1539																			Rpl35a-ps3	Clpx	Anapc16										Dnajc1												Slc25a46
	1540																			C030032O16Rik	Ttbk1	Gpbp1										Farp2												1700020I14Rik
	1541																			Sulf2	Smoc1	Klhl32										Gm34983												Pdcd11
	1542																			Mrpl16	B3galnt1	Gm4479										Ugt1a6a												Wbp1
	1543																			Arhgef17	Pmpca	Mocs2										Cabin1												Ddx25
	1544																			Gm2449	Fam196b	ENSMUSG00000117123										Zfp574												Unc5cl
	1545																			Prepl	Zfp995	Eif2ak2										Stxbp1												Ttc25
	1546																			Racgap1	Nacc1	1700001C02Rik										Nans												Mdh1b
	1547																			Tmem19	Zkscan4	Gm42895										Gm13657												Mlec
	1548																			Psmg4	Sel1l	RF01962										Raet1e												Vstm4
	1549																			Gm9825	Gm37805	Psmb6										Rsad2												Tnfaip8
	1550																			Abl2	Slc35e3	Gm43667										Tpx2
	1551																			Gm47592	Amer2	Parl										Arid1a
	1552																			Onecut2	Gm12715	Ypel5										Acot2
	1553																			Ift46	Lgi2	Vps37a										Nfia
	1554																			Pdcd2	Adar	C030013C21Rik										Rtp4
	1555																			Dip2b	Fam163a	Sike1										Ppat
	1556																			Dnajc15	Eif4ebp3	Crygn										Bbs2
	1557																			Tmem8	Lpar5	Dlgap1										Gngt2
	1558																			ENSMUSG00000118250	Setdb1	Gm47341										Fam219a
	1559																			Mrpl58	Msi2	Rnd2										Hectd4
	1560																			Setd5	Sfmbt2	Saal1										Slc30a9
	1561																			Akna	Noc3l	Rpl31-ps9										Pacs1
	1562																			Stub1	Sox13	Rpl36-ps3										Bmp2
	1563																			Gm43869	Btg3	2610306M01Rik										Gng7
	1564																			Gm11539	Eif2a	Lgals3										Prox1os
	1565																			Krt17	Prdm4	AW047730										A730020M07Rik
	1566																			Prss36	Ankrd27	Gm48408										Gga1
	1567																			Sox2ot	Kdelc1	Gm2962										Slc35d1
	1568																			Tmem138	Nfasc	Rab25										Gm11967
	1569																			Bex4	Pa2g4	Msrb1										Nek6
	1570																			Nhlrc3	Rrs1	Cuedc2										Slc6a8
	1571																			Tmem184b	ENSMUSG00000118086	4930594C11Rik										Apba3
	1572																			Klc2	Tulp4	Gm40513										Ndc80
	1573																			F12	Oat	Sarnp										Rpn1
	1574																			Lsm6	Smad7	Rpl8										Omd
	1575																			Ncoa4	Epas1	Chrac1										Aldoc
	1576																			Zfp287	Tesk2	Ndufb8										Aldh9a1
	1577																			Tmem91	Gm10564	Emc3										Abca2
	1578																			Epb41l4aos	Dgcr2	Lrrc73										Tpcn2
	1579																			AC122356.2	Pawr	Cacng6										Scarf2
	1580																			Taco1os	Bloc1s6	Trove2										Ufsp2
	1581																			Rubcn	Bid	Rabac1										Oas1a
	1582																			Ptrh2	Yy1	Eef1akmt4										Gm16551
	1583																			Them4	Zfp830	Tubb4b-ps1										Lmf2
	1584																			4632418H02Rik	Ing1	K230015D01Rik										Acp5
	1585																			Sra1	Sec31a	Sergef										1110038F14Rik
	1586																			Actb	Pola2	Alox5ap										Esam
	1587																			Ak6	Inafm2	Sys1										Ppcs
	1588																			Vps45	Erlin2	Tdpx-ps1										Nt5dc1
	1589																			Rnf5	Smad1	Ufc1										Gm10419
	1590																			Pkig	Man2b1	Mfap1b										Mcm6
	1591																			Maged1	St8sia2	Celf2										Adamts6
	1592																			Ndufc2	Dact1	Uxt										Mpeg1
	1593																			ENSMUSG00000117465	Pcdhb13	6720427I07Rik										Tet2
	1594																			Chat	Ap3b1	Ss18l2										Nlk
	1595																			Gba2	Ddr1	Nbdy										R3hdm2
	1596																			Gtf3a	Trim47	Rex1bd										Gpc1
	1597																			Tex2	Chrm4	2310039H08Rik										Stard13
	1598																			Mdm1	Cmtm6	G0s2										Rhbdf2
	1599																			Pdcd6ip	Mir433	Gar1										Hacd2
	1600																			Glrx5	Sstr2	Dbp										Tpra1
	1601																			Gm44005	Entpd5	S100a11										Ttc25
	1602																			Eif5a	Rtn4	Zcchc6										Gins2
	1603																			Gm43318	Gpr107	Bmyc										Sptlc1
	1604																			Retreg3	Slc1a4	Fibp										C1d
	1605																			Dpm3	Asic1	Tmem212										Pik3r3
	1606																			Ap2s1	Mapk8ip2	Bvht										Arhgef19
	1607																			Cops6	Zbtb4	2310040G24Rik										Mib2
	1608																			Pex5l	Zfand5	Gm3272										ENSMUSG00000117501
	1609																			1190007I07Rik	Snph	Gm42446										Kpna2
	1610																			Ddit3	Pde8a	Cdh15										Dhodh
	1611																			Gm48139	Cnot8	H2afx										Kctd7
	1612																			Gm13370	Ano2	Sfta3-ps										Khnyn
	1613																			Rfc2	Gm20661	Rpp25l										Methig1
	1614																			Oxld1	Pcdhga6	Gm30025										Gm21887
	1615																			Mrps28	Ntrk3	Cd59a										Slc50a1
	1616																			Pgam1-ps2	Rbak	Gm37144										Dpf3
	1617																			Nrp1	Ampd3	Stoml2										Slc25a29
	1618																			Zfp882	Slc39a6	Gm39185										Abhd17b
	1619																			Cdkn2d	Clvs2	Pigz										Mir802
	1620																			Cd320	Ppm1d	Il18										Uso1
	1621																			Huwe1	Cdh5	Eif2s1										Pxn
	1622																			Tescl	Cyb561	Gm12353										CAAA01118383.1
	1623																			Slc4a1ap	Ifnar2	3110082J24Rik										Cecr2
	1624																			ENSMUSG00000118249	Gabpa	Gm45380										Gm4707
	1625																			Mex3d	Zfp318	Trim12c										Ckap2l
	1626																			Gm9790	Kif13b	Emg1										Cdc42
	1627																			Gm48700	Gm36995	Pf4										Pole
	1628																			Crip1	Ror1	Alkbh2										Aif1
	1629																			Timm9	Zfand1	Gm37531										Cyp2e1
	1630																			Tob1	ENSMUSG00000118526	Gm43885										Sec11a
	1631																			4930593C16Rik	Sesn1	Ptma										Egln1
	1632																			Etnppl	Tnfsf13	Ifitm10										Sirpa
	1633																			Hecw1	Fv1	Junos										Gm4737
	1634																			BC031181	Mamld1	Tshz1										Hamp
	1635																			Slc22a15	Zfyve26	Clock										Rps6-ps4
	1636																			Rpl5	Ipo13	Polr2g										Gm37206
	1637																			Emc9	AC121997.1	Ccdc148										Snai2
	1638																			Cherp	Atp1b1	Sumo3										Tmem97
	1639																			Dck	Tmem161b	Gm47558										Inpp5k
	1640																			Gm10718	Vkorc1l1	Trps1										Ifi35
	1641																			Zmym1	Zfp212	Hn1										Atxn10
	1642																			Ilvbl	Glul	Gm12892										Noxo1
	1643																			Ocrl	ENSMUSG00000116875	Camsap2										Ap3s1
	1644																			Siva1	Man2c1	Ndufs3										Cep55
	1645																			Gm26736	Fbxl16	Nme5										Ophn1
	1646																			Tmem2	Wasf3	Ubac1										Abcc10
	1647																			Klc1	Gm44168	Mir124-2hg										Phf12
	1648																			Wrnip1	Cdk17	Mrpl40										2510046G10Rik
	1649																			Plxna1	Pgd	Efcab2										Ugt1a5
	1650																			Atg9a	Rnf10	Particl										Ebpl
	1651																			Atad3aos	Cables1	Fam114a2										H2-K2
	1652																			Mt1	Zfp687	Hint2										Acot3
	1653																			Cdk13	Senp7	Snhg3										Clec2h
	1654																			Zcchc8	Ino80c	Arl2										Cldn14
	1655																			Zmat3	Pdpk1	Supt4b										Slc45a3
	1656																			Syt17	Wbp11	Haus1										Bptf
	1657																			Rpl36-ps2	Adgra3	Lrrc51										Fbxo31
	1658																			Morf4l1	Cdhr1	Nol12										Tbc1d31
	1659																			Mycbp	Crmp1	Gm42525										Eef1g
	1660																			Tmem208	Gm38101	Dnajc8										Vcpkmt
	1661																			Trmt1l	Asah1	Meig1										Oxct1
	1662																			Pxk	Actr8	Foxp2										Serf2
	1663																			Gm13423	Mob3b	Foxb1										Tmem123
	1664																			Pam	Esyt1	Tnnt1										Sidt2
	1665																			Kcnu1	Arrdc2	Gm5586										Fhod1
	1666																			1810041L15Rik	Rel	Prpf3										Mut
	1667																			Slc16a8	Tmem200c	Tmem191c										Eva1b
	1668																			Arid3a	Pex19	Hist1h2bc										Slc6a21
	1669																			Tgfbrap1	Trim23	Pycard										Steap2
	1670																			Atp5d	Osbpl7	Acta1										Atad2
	1671																			Gm14001	Tmem184c	Nr2c2ap										Rbp1
	1672																			Ndst1	Hsd17b4	Gm43544										Kcnc3
	1673																			Tcea1	Zfp646	Swi5										H2-T22
	1674																			Gm6560	Satb1	Josd2										AB124611
	1675																			Mt2	Cenpc1	Nudt16l1										Neb
	1676																			Tmem135	Tmx4	Spaca9										Car11
	1677																			Peg13	Pstpip2	5430405H02Rik										Hat1
	1678																			Paxip1	Fkrp	Gm47445										Cd81
	1679																			Nhej1	Fam122a	Ccdc85b										Prkra
	1680																			Naxe	Pcdhgb7	ENSMUSG00000116898										Gmcl1
	1681																			Gm13861	BC024139	Mir3473d										Prrc2a
	1682																			Bloc1s2	N4bp1	C1qc										Suox
	1683																			Smim12	Fam217b	Mrps10										Brpf1
	1684																			Timm17b	Pkd1	mt-Nd1										Trim62
	1685																			Plekha7	Tor1aip1	Gab3										Ccdc91
	1686																			Gm1673	Rcan3	Ccar1										4632428C04Rik
	1687																			Gm45060	Tnc	Gm8623										Slc38a10
	1688																			Mrpl49	A230103J11Rik	5031425E22Rik										Pgam5
	1689																			Rps19bp1	Rnf34	Mcrip1										Pou2f1
	1690																			Pik3ca	Arhgap23	Prcp										Vrk3
	1691																			Plxnc1	Slain1	Zfp975										ENSMUSG00000116564
	1692																			Ndufb11	Cog1	Tmbim4										Gm27216
	1693																			Gga2	Kank1	Gm37899										Drg2
	1694																			Mms19	Tmem145	Ifi27l2a										8430422M14Rik
	1695																			Klf13	Edc3	Gm36287										Il13ra1
	1696																			Slc19a2	Gfra2	Gm25395										Ushbp1
	1697																			Syt13	Elovl2	Uqcrq										Ifit2
	1698																			Gm5173	Atg14	Prorsd1										Plcd3
	1699																			Phf5a	Rgma	Gm2614										Pdcl
	1700																			Rexo1	Clip1	Cryba2										Tmem70
	1701																			Ttc9b	Slc39a11	Gm42972										Dusp19
	1702																			Qrich1	Sh3bp5	Fxyd7										Faah
	1703																			Sv2c	Pak2	5033404E19Rik										Ugt3a2
	1704																			Polr1d	Eif3a	Clta										Dpt
	1705																			Nfkb1	Surf6	Gm7846										Itih3
	1706																			Stim1	Cdkn2aip	Gm44745										Rps21
	1707																			Kdm3a	Nanos2	Myh7										Iqcg
	1708																			Gm43167	Ift172	Myl12a										Abcd2
	1709																			Fzd7	Mgat3	Mrps22										Mtnr1a
	1710																			Gm37640	Arfgap2	Gxylt2										Ap3s2
	1711																			Dnmt1	Gm44256	Bri3										Hnf4aos
	1712																			Vgll4	A330015K06Rik	E130114P18Rik										Zfp516
	1713																			Rnaseh2a	Dzip1l	mt-Co2										0610009B22Rik
	1714																			Gm38120	Tm9sf2	Mtx1										Csnk1d
	1715																			0610010K14Rik	Fbxl19	Pfn1										Mon2
	1716																			Park7	Itga9	Nme4										Bbs1
	1717																			Cemip	Zrsr1	ENSMUSG00000117786										Kif23
	1718																			Eid1	Saraf	Gm4017										Rnf13
	1719																			2900042K21Rik	Tug1	Eri2										Ctsl
	1720																			Abcg1	Gm20075	Gm20300										Tbcel
	1721																			Ssu72	Tmbim1	Pih1d1										Rprd2
	1722																			Gm37331	Tgfbi	Gm16365										Gprc5d
	1723																			Bex1	Eef1a2	Polr2c										Pla1a
	1724																			Hnrnph2	Ttll8	Ly6g6d										Tefm
	1725																			Gm45130	Yeats2	D130007C19Rik										Grasp
	1726																			Lrrc41	Mbd2	Mrps9										Chst15
	1727																			Ankrd9	Nap1l2	2510002D24Rik										Mterf2
	1728																			Gprin2	Asf1b	4930453N24Rik										Gcgr
	1729																			Ddx6	Ptcd3	Fn3k										Ptp4a2
	1730																			Gm44242	Igf1r	Ly6h										Cenpi
	1731																			Srp19	Zfp652	Brcc3										Hccs
	1732																			Ocel1	Gm15720	Myl12b										Fxyd3
	1733																			Plekhm3	Hps3	Gm37027										Ier2
	1734																			Gucy1a2	AC160637.1	Gm42664										Nup155
	1735																			Ptges3	Sec31b	D3Ertd751e										Timm8b
	1736																			Rps6ka4	Gm25604	Gm17823										Tesk1
	1737																			Nudt14	Map4	Lsm10										Sec23a
	1738																			Eif1b	Smyd3	ENSMUSG00000117187										Nsun5
	1739																			Slc11a2	Gm15918	Mir6236										Cers4
	1740																			Ncstn	Ces1e	ENSMUSG00000117648										Tcaim
	1741																			Bex2	Kdm1a	Phb2										Dcaf7
	1742																			Cmc4	Cyb5d1	Gm12350										Gm13443
	1743																			Ppp1r26	Nbeal2	Rpl35a-ps7										Cables2
	1744																			Tbcel	Tmem214	Pop7										Fam134b
	1745																			Ebp	Ing5	mt-Nd3										Sharpin
	1746																			Twf2	Alg2	Gm44027										Sppl2b
	1747																			Gm43665	AC154760.1	Gm28578										Glo1
	1748																			Gm43373	Aqr	Gm42722										Prkaa2
	1749																			Ddrgk1	9530068E07Rik	1110008F13Rik										Echdc1
	1750																			Pdf	Zc3h13	Rexo2										Gm11517
	1751																			Ifrd1	Ezr	Itpr2										Ndufaf2
	1752																			Vdac3	Irf2bpl	Ssh2										Ap5s1
	1753																			Ccdc181	Ccdc126	Gm2a										Cox7a1
	1754																			Gm7336	Umad1	Lamtor5										Abce1
	1755																			Psmd10	Prep	Lrmda										Ptprs
	1756																			Spata24	Pknox2	Gm44090										Tfb1m
	1757																			Gm44541	Adhfe1	Gm43229										2610301B20Rik
	1758																			Ctxn1	Mtor	3300002P13Rik										Ptpro
	1759																			H2afy	Stk39	Fbxo33										Hsf1
	1760																			Mthfsl	Ttc8	Gtf2a2										Dopey2
	1761																			Immp2l	Traf7	Rbm6										Gps2
	1762																			Bax	Sos2	D230022J07Rik										Smurf1
	1763																			Acat1	Slc39a7	Gm43984										Cd300e
	1764																			Sf3b3	Nr2e1	Dhrs1										Gpld1
	1765																			Gm40828	Zfp970	Gm3696										Ppp1r42
	1766																			Atp8b2	Pdgfrb	Gm29521										Dennd3
	1767																			Gpx3	Gm10509	Ap4b1										Eif5b
	1768																			Srebf1	Zswim8	Rpl36-ps7										Zcwpw1
	1769																			Lrrfip2	Slc35g1	Pcbd1										Camsap3
	1770																			mt-Rnr2	BC005537	Cd86										Gm36251
	1771																			Gm5415	Gfra1	Wnt4										Ttc23
	1772																			Gm19409	Sh3bp4	2900079G21Rik										Eif4a1
	1773																			Fam216a	Tbc1d14	Cenpm										March2
	1774																			Rpl9	Ubr1	6430503K07Rik										Zwint
	1775																			Spata2	Gm4202	Acy1										Mmp14
	1776																			Psma7	Champ1	Rwdd1										Thap6
	1777																			Kansl2	Gm4875	Ndufaf5										Rab3gap1
	1778																			Sf3b2	Tmcc2	Ccdc163										Ddx54
	1779																			Smad9	St6galnac6	Trmt112-ps2										Blnk
	1780																			Arl10	Gpr156	1810059H22Rik										Ralb
	1781																			Mrps6	Gorasp2	Opalin										Srp19
	1782																			Arid3b	Pfkm	Defb25										Nek2
	1783																			Tmed1	Pcna	Cox6a2										Aspg
	1784																			Rimbp2	Tuft1	Thg1l										Cyth4
	1785																			mt-Cytb	Nub1	Rab26os										Ufm1
	1786																			AW112010	Pex26	AC122035.2										Kif15
	1787																			Cd200	Cdan1	Zfhx3										Tmem191c
	1788																			Znhit2	Sostdc1	Eva1b										F3
	1789																			Vcp	Tapt1	Cenps										Atp6v0c
	1790																			Car11	Rhbdl3	Dph6										Wbp11
	1791																			Gdi1	Gm12428	Gm7467										Dynlrb1
	1792																			Lbhd2	Rnf38	Fkbp1a										Gm34667
	1793																			Gm42992	Podn	Cycs										Ifi27l2b
	1794																			Med15	Asph	Psmb4										Gtf2b
	1795																			Sympk	Hmgxb3	Ccnd1										Mroh1
	1796																			Trir	Gclm	Rabep1										1700001L05Rik
	1797																			Rps9	Peli3	Ubc										Ewsr1
	1798																			Trip4	Lhfpl3	Gm43795										Dhfr
	1799																			Rpl7-ps7	ENSMUSG00000118537	Ccpg1										Myc
	1800																			Wdr27	Smc3	Gm15579										C8g
	1801																			Pigb	Tnk2	Apex1										Tomm5
	1802																			Vps51	Dpf2	Abhd11os										Nectin1
	1803																			1110065P20Rik	Mdga1	Krt2										Ypel5
	1804																			Hsd3b7	Coch	Zfp35										Atp6v1h
	1805																			Gm47135	Cyb561d1	Cpa2										Ttc19
	1806																			Polr2a	Cldn19	Gm5124										Sh3bgrl
	1807																			Slbp	Smad2	Ubxn1										Fam126b
	1808																			Hdgfl3	Pdgfra	Rnf113a1										Mir3968
	1809																			Fam126b	Ogfod1	Mcts2										Slc9a1
	1810																			Rad21	Zfp146	1700008O03Rik										Tyrobp
	1811																			Ssfa2	Sqstm1	Myl10										Ogfrl1
	1812																			Rpl23a-ps3	Rgl2	5330406M23Rik										Pxylp1
	1813																			Zfp598	Ddx17	Cmc1										Fez2
	1814																			Gm48226	Nup133	Rad23a										Ssr1
	1815																			Clcn2	Tmem181c-ps	Dtd2										Ttc33
	1816																			Ccl8	Abca1	Gm32834										Numa1
	1817																			Stmn1	ENSMUSG00000117250	Rala										Tab2
	1818																			Tom1l2	Zbtb5	Magohb										Slc23a3
	1819																			Gm44230	4933407K13Rik	Ankmy2										Dnase1l3
	1820																			Pgam1	Myc	Gm44802										Anxa6
	1821																			Gm39121	Slc10a7	Mvd										Wdr45b
	1822																			Inppl1	Topbp1	Dbil5										Rhod
	1823																			Dnajc2	Gtf2h3	Malat1										Ubb
	1824																			Als2cl	Tmem167b	Hilpda										Srsf4
	1825																			mt-Co3	4833439L19Rik	Hspbp1										Kmt2b
	1826																			Ctbp1	Slc9a2	Gm37906										Wnt9b
	1827																			CT009510.2	Mir3072	Rplp0										Mettl9
	1828																			Dpm2	Errfi1	Oprm1										Pdgfa
	1829																			Fmnl1	C530008M17Rik	Gm15564										Cdv3
	1830																			Tnrc6a	Gpr37	Cnih2										Vars
	1831																			Cog4	Gm18180	Gm10240										Apcs
	1832																			Ogdh	AI506816	Gm43088										Sema4a
	1833																			Pfas	Thumpd1	Cdkn3										Sun2
	1834																			Caly	Zfpm1	Alkbh6										Dis3l2
	1835																			Ids	Tns2	Mir3475										Ppp6r2
	1836																			Cited4	Zfp346	C1qtnf4										Scaf1
	1837																			Gm6145	Mafg	Ptcd2										Sec63
	1838																			AC152827.1	Def8	B3gat3										Dgkz
	1839																			Lor	Mtss1	Mb										Ifi209
	1840																			Galnt11	BC037032	Gm28622										Lrit2
	1841																			Ahcy	Gm20163	3300002A11Rik										Fbrs
	1842																			Snf8	Dvl2	Egfl7										Setd1a
	1843																			Gins4	Tro	Ndufaf1										Hltf
	1844																			Lrrc7	E2f3	Mrps35										Rnf169
	1845																			Sdhb	Bbx	Rpl17-ps5										Ssbp2
	1846																			Gm266	Abca2	Carnmt1										Rps4x
	1847																			2700062C07Rik	Gm12993	Gm22613										Usp6nl
	1848																			Rrp9	Socs7	1810044D09Rik										1700123O20Rik
	1849																			Txnip	Grsf1	Gfra4										Aspa
	1850																			Mrpl15	Tnfrsf21	Rras2										Vamp2
	1851																			Upp2	Rab10os	Gm10180										Reep4
	1852																			Prss43	Tsku	Gm7265										Gm14703
	1853																			9030624J02Rik	Isg20l2	Jtb										Gadd45g
	1854																			Aatf	Tmem35a	Aimp1										Pde8a
	1855																			Gm43879	Gm11948	Gm48319										Mycl
	1856																			Gm43210	Fam171a2	Ptpn18										Plp2
	1857																			Gal3st1	Flii	Gm19817										Usp19
	1858																			Ank3	Tars2	Ptrhd1										Apoa5
	1859																			1700007G11Rik	Dhx8	Snhg20										Tmem163
	1860																			Abhd17a	N4bp2os	Uchl3										Ece1
	1861																			Gnaz	Eepd1	Crls1										B330016D10Rik
	1862																			Gm9803	Fam160b2	Emp3										Epas1
	1863																			Slc18b1	Ankib1	Psmg1										Hmg20a
	1864																			Rragb	Fan1	Manf										Slc22a18
	1865																			Fam3a	Scn2b	Rab8a										Dnah17
	1866																			Ncor2	Fzd5	Hexb										Dnajc9
	1867																			Sec24d	Pou3f3	Gtsf1l										Cyp2b13
	1868																			Pipox	Mfsd11	Gm45311										Tceal9
	1869																			Per1	Tg	Ice2										2210408I21Rik
	1870																			Apopt1	Kdm4c	Ifit1										Cenph
	1871																			Kif22	Acacb	Apoc3										AC169509.1
	1872																			Ppib	Brinp3	Mmd2										Prodh
	1873																			Gm37893	Mir7-1	Gm44130										Fundc1
	1874																			Efcab10	Nbr1	Fam124a										Ufl1
	1875																			Nop16	Gm6542	Gm10714										Retreg3
	1876																			Arpc3	1600014C10Rik	Atp6v1d										Pelp1
	1877																			Pygb	Coro1c	Gm4799										Alox15
	1878																			Tmem185b	Gm27252	Nol7										Inf2
	1879																			Usp6nl	Gm44851	Nudt13										Eno3
	1880																			Gm38220	Triqk	Pmvk										Bcl2a1b
	1881																			Kcne1l	Maea	Chd7										Emc10
	1882																			Wdr20	Gm36855	Rfc4										Inpp5e
	1883																			Cntn2	Mrgbp	Snrpa1										Gm43162
	1884																			Sumf1	Robo4	Gm5601										Gpr155
	1885																			Gm44801	Bri3bp	A530041M06Rik										Fosl2
	1886																			Sec11a	Gtf2ird1	E530001F21Rik										Abhd3
	1887																			Thtpa	Dnm1	Ndufa9										Mkrn2os
	1888																			Abcc4	Nr2c1	Msmo1										Cbx2
	1889																			Slc9a8	Tspyl3	Sp9										Rraga
	1890																			Trbc2	Nek9	1700007K13Rik										Kpna4
	1891																			Fgfr1	Adrb1	Cdkal1										Rnf39
	1892																			Gm47976	Zbed3	Dennd1b										Megf8
	1893																			Inpp5e	Nbea	Snrpc										Cdc42bpb
	1894																			Smim14	Cog7	Vwa1										Mir22hg
	1895																			Gm42971	Slc35f6	Mpp6										Phykpl
	1896																			Cript	Rcbtb1	Fbxo4										Nop10
	1897																			Gemin4	Fgfr3	Nmral1										Ehd3
	1898																			Bad	Ssr3	Isca2										Bcl9l
	1899																			Map1lc3a	Rhoj	Gm37673										Polr3h
	1900																			Gucy1b1	Zswim6	Ctr9										Slc29a1
	1901																			A430033K04Rik	Gm48194	Dbndd1										Txnl4a
	1902																			Gm17634	Gm29609	Hnmt										Prdx3
	1903																			Esd	Pgap3	Gm8152										Rnf126
	1904																			Dlat	Kctd20	Lamtor1										Mgat5
	1905																			Xpa	Trp53i11	Rpl3										Top3b
	1906																			Celf3	Ppp1r16b	Gm10355										Gm12315
	1907																			1110034G24Rik	CT030170.3	Rps15a-ps4										Gm38325
	1908																			Gm45047	Atad5	Gm44708										Casp9
	1909																			Gm30906	Stk10	Zfand2b										Abcb1a
	1910																			Ptprn2	Sept10	Gm12934										Tmcc2
	1911																			Gm10177	AC151836.1	Gm43506										Wwp2
	1912																			Gadd45gip1	Otud7a	Gm42639										Samd5
	1913																			Cyb561d2	Stard9	Zfyve21										Rsl24d1
	1914																			Mpv17	Hectd4	Mir703										Tvp23b
	1915																			Chp1	Diaph1	Trp53cor1										Appl2
	1916																			Rps8-ps4	Gm15975	2810025M15Rik										Ssc4d
	1917																			Lamc1	Entpd7	Pgpep1										Ppp2ca
	1918																			Med28	Wnk2	Gm4660										Srxn1
	1919																			Gstm5	Acadm	Svet1										Med15
	1920																			Dclre1a	Rhpn2	Gm26244										Spock2
	1921																			Acp1	Rtl10	Gm37728										Mpst
	1922																			Ppdpf	Ovgp1	Usp29										Bcl6
	1923																			Gm42463	Cpeb4	AC130673.2										Serp1
	1924																			A3galt2	Tmem79	Smim24										Ahdc1
	1925																			Gm43888	Fbrsl1	Gan										Olfr1443
	1926																			Gm14448	Hccs	Rftn2										Enkd1
	1927																			Timmdc1	Ahcyl1	Gm15420										Ran
	1928																			Fgf9	Astn2	Tmem11										Knstrn
	1929																			Eaf1	Aff4	Vmo1										Kdsr
	1930																			Zfp217	Aldh1b1	Zfp992										Erp44
	1931																			Robo1	Irgq	4932443I19Rik										Gtpbp3
	1932																			Gm34552	Apaf1	Gm14827										Arf4
	1933																			Fibcd1	Ddi2	Eif3i										Flywch1
	1934																			Nat8f3	Itga11	Gm7936										Eml2
	1935																			Gm44663	Spcs3	Exosc8										Zmynd15
	1936																			Gcc1	Jak3	Cda										Olfr1393
	1937																			Rasa3	Prrc2b	Mcrip2										ENSMUSG00000117494
	1938																			Blvrb	Nup214	Gng3										Klhl4
	1939																			Cd3eap	Pdcd10	Gm3086										Scyl3
	1940																			Tecr	Cdv3	D730003K21Rik										Cdc123
	1941																			A130048G24Rik	Nuak2	4930447N08Rik										Klhl6
	1942																			Srsf2	Pdzd7	ENSMUSG00000118380										Smu1
	1943																			Tmco3	Zfp839	Tcp11l1										Pld2
	1944																			Zmynd8	Fam117a	Phlda3										Rnmt
	1945																			Odc1	Gm48552	Tbcc										Cux2
	1946																			Cep164	Setd3	1700120C14Rik										Meig1
	1947																			Snhg8	Smcr8	Mylpf										Slc18b1
	1948																			Hist1h4h	St3gal1	Gm42830										Zfyve27
	1949																			Rpl7a-ps7	Sorcs2	Tmem167										Stk11
	1950																			Epb41l3	Armcx2	Rpain										Abca1
	1951																			BC005624	Trmt6	Ech1										Cd200r1
	1952																			Gm37109	Birc7	Gm48890										Csk
	1953																			Fam3c	3110002H16Rik	Cdk12										Zdhhc4
	1954																			Gm43743	Utp15	Rps15-ps2										Nrde2
	1955																			Slc4a8	Pom121	Cryzl1										Tdrkh
	1956																			Gm9774	Uhmk1	Use1										Lyz2
	1957																			Snord104	Trim11	Gm47098										Psmb7
	1958																			Gm10353	Ocln	Pick1										Krba1
	1959																			Mllt10	Ptpn23	Gm37677										Pttg1
	1960																			Fxyd1	Rnf114	ENSMUSG00000117437										Il1rap
	1961																			Ppp1cc	Gm21986	Angptl4										Hsd17b2
	1962																			March4	Gm45698	Sod2										Isoc2a
	1963																			Socs1	Atxn2	Xkr4										Nedd4l
	1964																			Hmox2	Mfsd4b4	Sdhaf4										Kif4
	1965																			Eif2b3	Hjurp	Rhoc										Pan2
	1966																			Gck	Myzap	Gm29101										Pias4
	1967																			Nrde2	Kdm4dl	E430021H15Rik										Tomm34
	1968																			Gsto2	Cntnap4	Dnajc7										Mdfic
	1969																			Sri	Ppp1r3f	Fra10ac1										AC118710.3
	1970																			Gm37626	Abca5	Pvalb										Tcf7l1
	1971																			Copz1	Ccdc3	Fbxl15										Pth1r
	1972																			Gbp3	Crk	Cyp11a1										Usp39
	1973																			Coro1b	Abcb6	Arf5										Hlx
	1974																			Gm10123	Mllt6	Gm48542										Gbp7
	1975																			Tmem136	Acvrl1	Chadl										4632415L05Rik
	1976																			Iah1	Notum	Rps12-ps10										Klkb1
	1977																			Rpl7a	Supt7l	Comtd1										Tmem106c
	1978																			Gpatch8	Cep68	Gm42717										Akap8
	1979																			Fam69b	Dpm1	Gm37562										Wdr46
	1980																			Trmt112	Gm10030	Gm28586										Zfp2
	1981																			B2m	Vangl2	Ywhab										Gtpbp4
	1982																			Aldoa	Mgat4b	Dtd1										Diaph2
	1983																			Rab11b-ps2	Trappc8	Gm9801										Skp1a
	1984																			Gnai2	Cacnb2	Cbr1										Ier3ip1
	1985																			Acot11	Pls3	Ube3c										Sh3bp5
	1986																			Ino80	Slc16a10	Ubald2										Copb1
	1987																			Foxp1	Igfbp5	Gm10110										Phactr4
	1988																			March3	Ccdc160	Slc22a13b-ps										Ubxn4
	1989																			AC115005.1	Mroh1	Nabp2										Ehmt2
	1990																			Cry1	St6gal1	Gm4149										Pcyt2
	1991																			Ubap1	Mcc	H2-DMb2										Cetn2
	1992																			Pex11b	Usp22	Kntc1										Ranbp10
	1993																			Rfxank	Lysmd3	Gm5069										Emc2
	1994																			AC138177.5	B4galt5	Fcrls										Icam1
	1995																			Gm10837	Dbn1	Metrnl										Pnpla3
	1996																			Lemd1	Homez	Gm13830										Arhgef10
	1997																			Fkbp5	Gm12426	Saysd1										Mlxip
[truncated: 3,524 more rows]
[truncated: 15 more columns]
