# Supplementary material for: Energy balance drives diurnal and nocturnal brain transcriptome rhythms
Source: Cell Rep. Author manuscript; Available in PMC 2024 Aug 18. (PMC11330649; doi:10.1016/j.celrep.2024.113951)
Supplement: 3 [file NIHMS1980970-supplement-3.xlsx]

## Sheet: Table S10
	Genes differentially expressed	12063				5970				7592
	Name	differentially expressed in				Up regulated in				Down regulated in
	Cyp2d22	17	tissues		Cyp2d22	17	tissues		Hbb-bt	16	tissues
	Hbb-bt	16			Ovgp1	14			Hbb-bs	13
	Etnppl	14			Etnppl	14			Hba-a1	11
	Ovgp1	14			Sult1a1	14			Gbp4	11
	Sult1a1	14			Prodh	11			Abhd1	11
	Hbb-bs	13			2900052N01Rik	10			Olfml3	11
	Abhd1	11			Cyp4f15	10			Gkn3	10
	Gbp4	11			Cdkn1a	9			Alas2	9
	Hba-a1	11			Sparc	9			Bcs1l	9
	Olfml3	11			Slc2a4	9			Itm2a	9
	Prodh	11			Txnip	9			Cxcl12	9
	Sparc	11			Sgk1	9			Upp2	8
	2900052N01Rik	10			Gm44421	8			Gbp3	8
	Cxcl12	10			Apod	8			Aqp4	8
	Cyp4f15	10			Emc8	8			Kcne1l	8
	Gkn3	10			Gm43844	8			Tomm40l	8
	Slc2a4	10			Aldh6a1	8			Igsf1	7
	Alas2	9			2810403A07Rik	8			Rgs5	7
	Bcs1l	9			Pnpla2	7			Msmo1	7
	Cdkn1a	9			BC051142	7			Cideb	7
	Itm2a	9			Zfas1	7			Serf2	7
	Sgk1	9			Casq1	7			Lgals1	6
	Txnip	9			Nanos2	7			Ncan	6
	2810403A07Rik	8			Heph	7			Tspan17	6
	Aldh6a1	8			AC123724.2	7			Mki67	6
	Apod	8			Pxmp2	6			Vti1b	6
	Aqp4	8			Agt	6			Ugt8a	6
	Casq1	8			Adhfe1	6			Oxct1	6
	Emc8	8			Selenbp1	6			S100b	6
	Gbp3	8			Per1	6			Fads1	6
	Gm43844	8			Peg3	6			Trem2	6
	Gm44421	8			Ddit4	6			Fuz	6
	Kcne1l	8			Arl4d	6			C1qb	6
	Lims2	8			Srebf1	6			Pfkl	6
	Tomm40l	8			Eif3f	6			Lims2	6
	Upp2	8			Ccdc149	6			Arpc3	6
	AC123724.2	7			Arrdc2	6			Ak4	6
	Adhfe1	7			Neat1	6			Pomc	5
	Agt	7			Cbx7	6			Ttc25	5
	Aldoc	7			Phyhd1	6			Ly6e	5
	BC051142	7			Tma16	6			Pdzd11	5
	Cideb	7			Sik3	5			1810037I17Rik	5
	Heph	7			Sidt2	5			Tmsb10	5
	Hr	7			Vps33a	5			S100a10	5
	Igsf1	7			Vmn2r1	5			Cryzl2	5
	Msmo1	7			Dhtkd1	5			Sdhaf2	5
	Nanos2	7			Eva1a	5			Ddr1	5
	Oxct1	7			Pink1	5			2810006K23Rik	5
	Pnpla2	7			Rpl4	5			Scd1	5
	Rgs5	7			9330162G02Rik	5			Aes	5
	Serf2	7			Aldoc	5			Ruvbl2	5
	Stard4	7			Gm37069	5			Gamt	5
	Zfas1	7			Fam213a	5			1110008P14Rik	5
	9330162G02Rik	6			F3	5			Cfdp1	5
	Abca1	6			Pcnt	5			Dusp19	5
	Ak4	6			Abca1	5			Serpinb1a	5
	Arl4d	6			Mapk4	5			Klk6	5
	Arpc3	6			Hr	5			4930506C21Rik	5
	Arrdc2	6			Adgrg1	5			Bcas1	5
	C1qb	6			Cabyr	5			Exd2	5
	Cabyr	6			Gm43737	5			Trim37	5
	Cbx7	6			Fbln5	5			Cnmd	5
	Ccdc149	6			Eif4b	5			Lxn	5
	Chchd10	6			Ccdc82	5			Qdpr	5
	Ddit4	6			Paip2b	5			Stard4	5
	Ddr1	6			Cry2	5			Tubb2b	5
	Eif3f	6			Pnpla7	5			Dlk2	5
	Exd2	6			Ppp1r2	5			Cst3	5
	F3	6			Tomm20	5			Chchd10	5
	Fads1	6			Slc36a4	5			Uqcrq	5
	Fam213a	6			Tspyl2	5			Haghl	5
	Fuz	6			Gnmt	4			Angptl6	5
	Lgals1	6			Adssl1	4			Mrpl36	5
	Mki67	6			Ophn1	4			Uqcr11	5
	Ncan	6			Stim1	4			Agpat1	5
	Neat1	6			Bnip3	4			Nt5c3b	5
	Peg3	6			Klf15	4			Fsd1	5
	Per1	6			Cyth1	4			Higd2a	5
	Pfkl	6			Eef2	4			Pdlim7	5
	Phyhd1	6			Spock2	4			Dalrd3	5
	Pxmp2	6			44991	4			Atp5k	5
	Qdpr	6			Erlec1	4			Pet100	5
	S100b	6			Fbxo21	4			Lamtor4	5
	Selenbp1	6			Edc4	4			Trappc1	5
	Srebf1	6			Ptgds	4			Mien1	5
	Tma16	6			Gm27252	4			Zmat5	5
	Trem2	6			Farp2	4			Dhrs1	5
	Tspan17	6			Gaa	4			Wbp1	5
	Ugt8a	6			Itih3	4			Cd209f	5
	Vmn2r1	6			Thra	4			Pltp	5
	Vti1b	6			Idh2	4			Csf2ra	4
	1110008P14Rik	5			Tmem248	4			Ighm	4
	1810037I17Rik	5			Gstm1	4			Taldo1	4
	2810006K23Rik	5			Ttyh1	4			Rarres2	4
	4930506C21Rik	5			E230001N04Rik	4			Rala	4
	Adgrg1	5			Tulp3	4			Gltp	4
	Aes	5			Cnnm3	4			Tuba1a	4
	Agpat1	5			Ap1g2	4			Tuba1b	4
	Amy1	5			Fbxl20	4			Nrep	4
	Angptl6	5			Sbsn	4			Ifi203	4
	Apln	5			Wnt10b	4			Pcdh12	4
	Arsb	5			2310015A10Rik	4			Fkbp11	4
	Atp5k	5			Cpeb1os1	4			Rcn1	4
	Bcas1	5			Amy1	4			Bmyc	4
	Car11	5			Nt5c2	4			Eno1	4
	Ccdc3	5			Phka1	4			Gatb	4
	Ccdc82	5			Pdgfra	4			Tmem258	4
	Cd209f	5			Insr	4			Fam96b	4
	Cfdp1	5			Sf3b1	4			Anapc13	4
	Cnmd	5			Ddx42	4			Creb3l1	4
	Col5a3	5			Reps1	4			Serpinh1	4
	Cpe	5			Arhgef37	4			Tmem184b	4
	Cry2	5			Cpsf7	4			Dhrs7b	4
	Cryzl2	5			Pcnp	4			Cd74	4
	Cst3	5			Rpl9	4			Aif1	4
	Dalrd3	5			Cpe	4			Igfbp5	4
	Dhrs1	5			Ambra1	4			Trp53inp2	4
	Dhtkd1	5			Jade2	4			4930402H24Rik	4
	Dlk2	5			Sun2	4			Gpr17	4
	Dusp19	5			Ern1	4			Il33	4
	Eif4b	5			Ocrl	4			Prr18	4
	Eif4ebp2	5			Morf4l1	4			Prom1	4
	Eva1a	5			Armcx5	4			Plcxd2	4
	Fbln5	5			Rprd2	4			Sc5d	4
	Fsd1	5			Gm43279	4			Slco1c1	4
	Gaa	5			Mgea5	4			Plp1	4
	Gamt	5			Calcoco1	4			Enpp6	4
	Gcn1l1	5			Dcst2	4			Lcat	4
	Gm24187	5			Furin	4			Gjc2	4
	Gm37069	5			Ctgf	4			Col27a1	4
	Gm43737	5			Gm21781	4			Steap3	4
	Haghl	5			Wbp11	4			Emp2	4
	Higd1a	5			Sec31b	4			Gdf11	4
	Higd2a	5			Dpm1	4			Mfge8	4
	Igfbp5	5			Fnbp4	4			Mycbpap	4
	Impdh1	5			Atp11b	4			Ebp	4
	Itih5	5			Rlf	4			Tppp3	4
	Klk6	5			Fam76b	4			Cyb561d2	4
	Lamtor4	5			Nfx1	4			Arf5	4
	Lcat	5			Taf1d	4			ENSMUSG00000117924	4
	Limk2	5			Usp48	4			Prrt1	4
	Lrrc51	5			Rnf170	4			Znhit1	4
	Lxn	5			4833420G17Rik	4			Susd2	4
	Ly6e	5			Mt1	4			Snrnp25	4
	Mapk4	5			Osbp2	3			Abcb9	4
	Mien1	5			Kyat3	3			Ndufaf3	4
	Mrpl36	5			Bcat2	3			Ier5l	4
	Msra	5			Asl	3			Ap1s1	4
	Mt1	5			Fbxo31	3			Cox14	4
	Nt5c3b	5			Cbs	3			Mettl26	4
	Paip2b	5			Gm48199	3			Lin7b	4
	Pcnt	5			Prlr	3			Cdc34	4
	Pdlim7	5			Serpina3m	3			Mrpl34	4
	Pdzd11	5			Fmo1	3			Gna12	4
	Pet100	5			Slc7a6	3			Prr7	4
	Pink1	5			Atp1a1	3			Ndufs8	4
	Plcxd2	5			Igfbp3	3			Tmem121	4
	Pltp	5			Tmem52	3			Car11	4
	Pnpla7	5			Pla2g12a	3			Fgfrl1	4
	Pomc	5			Pdk2	3			Cdc42ep1	4
	Ppp1r2	5			Gna13	3			Thy1	4
	Ptgds	5			Cth	3			Atp5d	4
	Ptprs	5			Vamp2	3			Ppp1r35	4
	Rpl4	5			Wdr91	3			Hspbp1	4
	Rpl9	5			Pde4c	3			Mvd	4
	Ruvbl2	5			Klf9	3			Ndufa7	4
	S100a10	5			Errfi1	3			Uqcrb	4
	Scd1	5			Flcn	3			Tst	4
	Scrib	5			Zbtb39	3			Mdk	4
	Sdha	5			Grk6	3			Nedd8	4
	Sdhaf2	5			Zfp653	3			Tomm7	4
	Serpinb1a	5			Cirbp	3			Atp5j2	4
	Sidt2	5			Llgl2	3			Cox6b1	4
	Sik3	5			Tns1	3			Coa3	4
	Slc36a4	5			Gm11827	3			Mrrf	4
	Steap3	5			Got1	3			Proca1	4
	Tmem184b	5			Slc9a8	3			Ndufb3	4
	Tmsb10	5			Mreg	3			Mrpl13	4
	Tomm20	5			Hspa9	3			Atp5h	4
	Trappc1	5			Tcea2	3			Ndufa13	4
	Trim37	5			Ing5	3			Uqcr10	4
	Tspyl2	5			Araf	3			Ndufs5	4
	Tst	5			Igf1r	3			Glo1	4
	Ttc25	5			Cyp2e1	3			Selplg	4
	Tubb2b	5			Pigo	3			Ten1	4
	Uqcr11	5			Hnrnpa1	3			Pomp	4
	Uqcrq	5			Impdh1	3			Ndufa1	4
	Vegfa	5			Pcsk5	3			Sec11c	4
	Vps33a	5			Trafd1	3			Aip	4
	Wbp1	5			Grsf1	3			Metrn	4
	Zmat5	5			Aldh5a1	3			Fxyd1	4
	44622	4			Slc37a1	3			BC029722	4
	44626	4			Eln	3			Cycs	4
	2310015A10Rik	4			Ube2o	3			Ccnd1	4
	2310033P09Rik	4			Mocs1	3			Ndufaf1	4
	4833420G17Rik	4			Cdc42bpb	3			2310033P09Rik	4
	4930402H24Rik	4			Tmem18	3			Top2a	4
	Abcb9	4			Pom121	3			Bpgm	4
	Abcd3	4			Usp6nl	3			Emc2	4
	Abce1	4			Sdha	3			Nr2f6	4
	Abtb2	4			Ell	3			Msra	4
	AC151836.1	4			Gdpd5	3			Pou2f2	4
	Acadsb	4			Abtb2	3			Higd1a	4
	Adam11	4			Crbn	3			Slc7a10	4
	Adssl1	4			Krba1	3			Vegfa	4
	Ahdc1	4			Ccdc3	3			Szrd1	4
	AI314180	4			Slc24a4	3			Pabpc4	4
	Aif1	4			Il12rb1	3			Paqr7	4
	Aip	4			Pla2g3	3			Apln	4
	Akt2	4			Rpl3	3			Mlec	4
	Ambra1	4			Csrnp1	3			Arsb	4
	Anapc13	4			Apoc1	3			Hmgcs1	4
	Ap1g2	4			Fth1	3			Ccl8	3
	Ap1s1	4			Sh2d6	3			Lztr1	3
	Arf5	4			Rapgef3	3			Ramp1	3
	Arhgef10	4			Gm6682	3			Cd59b	3
	Arhgef19	4			Crybg2	3			Fabp5	3
	Arhgef37	4			Phf1	3			Hebp2	3
	Armcx5	4			Kazald1	3			Col1a1	3
	Arvcf	4			Hist1h1c	3			Col3a1	3
	Atp11b	4			Tob2	3			AC166078.1	3
	Atp1a4	4			Fam107a	3			Pcbd1	3
	Atp5d	4			Gm43777	3			S100a11	3
	Atp5h	4			Cds2	3			Tlcd2	3
	Atp5j2	4			C4b	3			Dync1i2	3
	Baalc	4			Pik3ip1	3			Cela1	3
	BC029722	4			Hsd17b11	3			Mest	3
	Bcl9l	4			Nqo1	3			Slc15a5	3
	Bmyc	4			Nfkbia	3			Nrgn	3
	Bnip3	4			Abca2	3			Gm6166	3
	Bpgm	4			Fam214a	3			Hnmt	3
	Bptf	4			Asic3	3			3830406C13Rik	3
	Calcoco1	4			Gm11613	3			Slc22a17	3
	Capn15	4			Appl2	3			Prelp	3
	Car2	4			Lix1l	3			Ifit3	3
	Car4	4			Sec63	3			Fbln7	3
	Cbr1	4			Zmym5	3			Dpt	3
	Ccdc50	4			Ssbp2	3			Ybx2	3
	Ccdc57	4			Zfp740	3			Pea15a	3
	Ccnd1	4			Rab5b	3			Ifit1	3
	Cd74	4			Setd3	3			Lasp1	3
	Cdc34	4			Cyp2j9	3			1110032A03Rik	3
	Cdc42ep1	4			Irak1	3			Ankmy2	3
	Cers1	4			Ctc1	3			Tdrd3	3
	Clec2d	4			Ddb1	3			Serf1	3
	Cmtm3	4			Kdm1a	3			Nnat	3
	Cnnm3	4			Cyp26b1	3			Lynx1	3
	Coa3	4			Gm26703	3			Gm15564	3
	Col27a1	4			Kdm3b	3			Lgals3bp	3
	Col5a1	4			Tsn	3			Tatdn1	3
	Col6a2	4			Tor1aip1	3			CT010467.1	3
	Cox14	4			Arhgef10	3			Fkbp1a	3
	Cox6b1	4			Zfp395	3			Fam57b	3
	Cox7a1	4			Szt2	3			Ypel5	3
	Cpeb1os1	4			Fam219a	3			Rrbp1	3
	Cpsf7	4			Ankrd11	3			Cd151	3
	Creb3l1	4			Stat3	3			Col5a3	3
	Crybg2	4			Zfp384	3			Comt	3
	Csf2ra	4			Scaf8	3			Ola1	3
	Ctgf	4			Zfp746	3			Plin2	3
	Ctsz	4			Wdr90	3			Nudt3	3
	Cuedc1	4			Zmiz1	3			Tmem106c	3
	Cyb561d2	4			Xpo6	3			Mir6236	3
	Cycs	4			Fto	3			Plekhn1	3
	Cyth1	4			Rrp1b	3			Lyrm2	3
	Dbn1	4			Zfp609	3			Gm4430	3
	Dcst2	4			Slc7a5	3			Cpeb1	3
	Ddx42	4			Atp1a4	3			Mpp1	3
	Dhrs7b	4			Ndst2	3			Nsdhl	3
	Dlst	4			Zc3h18	3			2810414N06Rik	3
	Dnaja3	4			Frs2	3			Anxa7	3
	Dot1l	4			Nfrkb	3			Kifc3	3
	Dpm1	4			Capn15	3			Serpinf1	3
	Dynlt3	4			Gmeb2	3			2210016F16Rik	3
	E230001N04Rik	4			Stxbp1	3			Zfp493	3
	Ebp	4			Slc7a1	3			B2m	3
	Edc4	4			Vps11	3			Cavin3	3
	Eef2	4			Igf2r	3			Gm25395	3
	Emc10	4			Zfp516	3			AW112010	3
	Emc2	4			Rbm22	3			Paqr9	3
	Emp2	4			Cpsf1	3			Ralb	3
	Enkd1	4			Lrrc58	3			Nid2	3
	Eno1	4			Pxn	3			Hsbp1	3
	Enpp6	4			Gm48529	3			Gm24270	3
	ENSMUSG00000117924	4			Wrnip1	3			Ndufaf5	3
	Ep400	4			Peg13	3			Hist1h4i	3
	Erlec1	4			Ifrd1	3			Tubb5	3
	Ern1	4			Arid3b	3			Fam78b	3
	Fam131c	4			Med15	3			Tpgs2	3
	Fam171a2	4			Sympk	3			Fam189b	3
	Fam189b	4			Zfp598	3			Zbp1	3
	Fam76b	4			Pfas	3			ENSMUSG00000118100	3
	Fam96b	4			Mllt10	3			Vwa1	3
	Farp2	4			Nrde2	3			Bag1	3
	Fbxl19	4			Arih2	3			Immp2l	3
	Fbxl20	4			Dot1l	3			Gm23935	3
	Fbxo21	4			Kcnt1	3			Iigp1	3
	Fgfrl1	4			Ehd3	3			Bst2	3
	Fkbp11	4			Ep400	3			Gm24187	3
	Flt1	4			Hnrnpll	3			Isg20	3
	Fnbp4	4			Coro6	3			Lactb2	3
	Furin	4			Asxl1	3			Ephx1	3
	Fxyd1	4			Neo1	3			Mdga1	3
	Fxyd7	4			Adam11	3			Aldh1a7	3
	Gal3st1	4			Eif4ebp2	3			Msn	3
	Gatb	4			Tada2b	3			Rps4l	3
	Gdf11	4			Dazap2	3			Psmb9	3
	Gdpd5	4			Mylip	3			Cpq	3
	Gigyf1	4			Atg2b	3			Ifitm3	3
	Gjc2	4			Spen	3			Ppdpf	3
	Glo1	4			Pik3r1	3			Me1	3
	Gltp	4			Itih5	3			mt-Rnr1	3
	Gm11517	4			Scrib	3			Carhsp1	3
	Gm15564	4			Lama5	3			Cdr2	3
	Gm21781	4			Ewsr1	3			H2-Aa	3
	Gm23935	4			Trim72	3			Ifit3b	3
	Gm24270	4			Rbm3	3			Actb	3
	Gm27252	4			Ranbp10	3			Oas1g	3
	Gm43279	4			Kat2b	3			Aplnr	3
	Gna12	4			Sema4b	3			Ipo8	3
	Gnmt	4			Mecp2	3			Snrnp27	3
	Gpr17	4			Cdc14b	3			Igtp	3
	Gpt	4			Atmin	3			Hist1h2bc	3
	Gpx3	4			Celsr2	3			1700007K13Rik	3
	Grik5	4			2900097C17Rik	3			Vps29	3
	Gstm1	4			Mta1	3			Tmem141	3
	Heatr1	4			C330027C09Rik	3			Mrpl1	3
	Hmgcs1	4			Xiap	3			Cdkn2b	3
	Hnmt	4			Supt5	3			Spon2	3
	Hopx	4			Slc9a1	3			Abhd14a	3
	Hspbp1	4			Crtc2	3			Fam114a2	3
	Idh2	4			Numa1	3			Pycr1	3
	Ier5l	4			Gpm6a	3			mt-Rnr2	3
	Ifi203	4			Bcl9	3			Itgb3bp	3
	Igfbp3	4			Cblb	3			Car2	3
	Ighm	4			Sun1	3			Smyd1	3
	Il33	4			Rchy1	3			Jam2	3
	Inppl1	4			Tnks	3			Cd34	3
	Insr	4			Gm43598	3			Gm10635	3
	Isyna1	4			Kmt2b	3			Jph4	3
	Itgav	4			Phf12	3			45177	3
	Itih3	4			Rev1	3			Tmem123	3
	Jade2	4			Dgkz	3			Ptn	3
	Kcnb1	4			Tmem131	3			Gpr155	3
	Klf15	4			Prkacb	3			Tppp	3
	Ldha	4			Vars	3			Flt1	3
	Lhpp	4			Idua	3			Cox7a1	3
	Lin7b	4			Ube2i	3			Emcn	3
	Mdga1	4			Sel1l	3			Nit1	3
	Mdk	4			Epas1	3			Fgfr2	3
	Megf8	4			Pde8a	3			Nras	3
	Metrn	4			Rbak	3			Shtn1	3
	Mettl26	4			Ipo13	3			Gbp5	3
	Mfge8	4			Zfp687	3			Slfn5	3
	Mgea5	4			Hps3	3			Gm14827	3
	Mif	4			Alg2	3			Traf1	3
	Mir6236	4			Zswim8	3			Lhpp	3
	Mlec	4			BC005537	3			Hopx	3
	Mocs2	4			Tapt1	3			Gm42205	3
	Morf4l1	4			Lhfpl3	3			Snx15	3
	Mpst	4			Ddx17	3			Gm2115	3
	Mrpl13	4			Myc	3			Adamts4	3
	Mrpl34	4			Tns2	3			Ryr1	3
	Mrrf	4			CT030170.3	3			Fabp7	3
	Msn	4			AC151836.1	3			Car4	3
	Mt2	4			Pdcd10	3			Idh1	3
	Mtss1l	4			Mcc	3			H2-Eb1	3
	Mvd	4			Fam234b	3			Mmp15	3
	Mycbpap	4			Rab12	3			Padi2	3
	Myh7	4			Slc4a10	3			Lrp4	3
	Ndufa1	4			Pbld2	3			Tmem132a	3
	Ndufa13	4			Dennd1a	3			Pepd	3
	Ndufa7	4			Zwint	3			Emc10	3
	Ndufaf1	4			Fam49b	3			Mypop	3
	Ndufaf3	4			Ccdc141	3			Isyna1	3
	Ndufb3	4			Prr14	3			Thop1	3
	Ndufs5	4			Cdx4	3			Polr2l	3
	Ndufs8	4			Tmem87b	3			Stmn3	3
	Nedd8	4			Gopc	3			Gm13889	3
	Nfx1	4			Adgrf5	3			Phlda1	3
	Nit1	4			Deaf1	3			Unc5a	3
	Nr2f6	4			Zfp956	3			Tfeb	3
	Nrep	4			Inpp5k	3			Lbhd2	3
	Nt5c2	4			ENSMUSG00000118449	3			Sf3b5	3
	Numa1	4			Cd2ap	3			Tubb4b	3
	Nup155	4			Xpo4	3			Fbxl15	3
	Ocrl	4			Ufd1	3			Mfsd13a	3
	Ophn1	4			Lrif1	3			Lrrc4b	3
	Osbp2	4			Ano3	3			Akt1s1	3
	Pabpc4	4			Gcfc2	3			Fam171a2	3
	Paqr7	4			Dyrk1a	3			Tpgs1	3
	Pbld2	4			Arcn1	3			Dbn1	3
	Pcdh12	4			Ggnbp2	3			1500011K16Rik	3
	Pcgf2	4			Eif5	3			Ccdc124	3
	Pcnp	4			Plaa	3			Cckbr	3
	Pcyox1	4			Prpf39	3			Tmem160	3
	Pdcd10	4			AI314180	3			Rnaseh2c	3
	Pdcd11	4			Nup155	3			Mif	3
	Pdgfra	4			Grik2	3			Gal3st1	3
	Pex6	4			Gm7972	3			H1fx	3
	Pgk1	4			Ccdc50	3			Acot7	3
	Phka1	4			Ino80dos	3			6030419C18Rik	3
	Pigq	4			Tgfbr3	3			Gm19345	3
	Plekhn1	4			Rps4x	3			H2afj	3
	Plp1	4			Gm37305	3			Hspa1a	3
	Pomp	4			Tsg101	3			Tubb3	3
	Pou2f2	4			Gdi2	3			Lrp10	3
	Ppp1r35	4			Usp16	3			Tmem266	3
	Prlr	4			Abhd14b	3			Enkd1	3
	Proca1	4			Mt2	3			Gpr137	3
	Prom1	4			Rab4a	3			Ccdc85b	3
	Prr18	4			Lrp8os3	3			Efnb1	3
	Prr7	4			Pcgf2	3			Map2k2	3
	Prrt1	4			Cmtm3	3			Gmppb	3
	Psma5	4			1810010H24Rik	3			Fam222a	3
	Purb	4			Gigyf1	3			Atg101	3
	Pxn	4			Gm42940	3			Adap1	3
	Rala	4			Dzank1	3			Rrp9	3
	Rarres2	4			Ppp2r2d	3			Tjap1	3
	Rbp4	4			Adgrg2	3			Inha	3
	Rcn1	4			Galnt15	3			Mpst	3
	Reep5	4			Tet2	3			Tceal3	3
	Reps1	4			Bptf	3			Mpnd	3
	Rlf	4			Pou2f1	3			Atp6v1f	3
	Rnf170	4			Fam134b	3			Rplp1	3
	Rpl3	4			Ece1	3			Cops7a	3
	Rprd2	4			Lpp	3			Twf2	3
	Rps4l	4			Zc3h6	3			Myh7	3
	Safb2	4			Adcyap1r1	3			Lrfn4	3
	Sbsn	4			Smc5	3			Abhd17a	3
	Sc5d	4			1700109H08Rik	3			Pigyl	3
	Sdsl	4			Rasgrf1	3			Mtfp1	3
	Sec11c	4			Srsf11	3			Ly6h	3
	Sec31b	4			4930570G19Rik	3			Gas2l1	3
	Sec63	4			Hnrnpu	3			Zbtb7a	3
	Selplg	4			Rlim	3			Zfp428	3
	Sema4d	4			Purb	3			Gm996	3
	Serpinh1	4			Itgav	3			Mrm2	3
	Sf3b1	4			Braf	3			Mrps12	3
	Shroom3	4			Cpeb2	3			Zfp579	3
	Slc37a1	4			Cadm2	3			Trac	3
	Slc4a10	4			Snap25	3			Nat14	3
	Slc7a10	4			1810026B05Rik	3			Chpf	3
	Slco1c1	4			D7Bwg0826e	2			Ap2s1	3
	Smoc1	4			Car14	2			Romo1	3
	Snrnp25	4			Lamp1	2			Sf3b4	3
	Spock2	4			Hpd	2			Ssbp4	3
	Ssbp4	4			Mapkapk2	2			Eng	3
	Stat5b	4			Orm3	2			Dpm3	3
	Stim1	4			Cyp2b10	2			Gm26881	3
	Sulf2	4			9030619P08Rik	2			Gng11	3
	Sun2	4			Dio2	2			Cebpzos	3
	Susd2	4			Tcn2	2			Tma7	3
	Szrd1	4			Aldh1l1	2			Decr1	3
	Taf1d	4			Shmt1	2			Cops9	3
	Taldo1	4			Pbld1	2			S100a1	3
	Tcn2	4			Atl2	2			Usmg5	3
	Ten1	4			Abcc8	2			Tomm5	3
	Thra	4			Ddx39	2			Ift22	3
	Thrsp	4			Rab17	2			Mea1	3
	Thy1	4			Asns	2			S100a13	3
	Tjap1	4			Trim24	2			Lamtor2	3
	Tmem121	4			Gstm7	2			Atp5e	3
	Tmem201	4			Gss	2			Cetn2	3
	Tmem248	4			Gcdh	2			Cox6c	3
	Tmem258	4			Dnajc25	2			Cox5b	3
	Tmem259	4			Tuba8	2			Brk1	3
	Tmem266	4			C230035I16Rik	2			Mrpl42	3
	Tnk2	4			Rsad1	2			Gm15920	3
	Tomm7	4			Irs2	2			Ndufaf2	3
	Top2a	4			Poln	2			Ndufc1	3
	Tppp3	4			Slc22a5	2			Ndufa5	3
	Trp53inp2	4			Psap	2			Timm8b	3
	Ttyh1	4			Sgpl1	2			2410015M20Rik	3
	Tuba1a	4			Dglucy	2			Mt3	3
	Tuba1b	4			Arfip2	2			Cox7c	3
	Tulp3	4			Adcy3	2			Ndufs6	3
	Twf2	4			Hsd17b14	2			Ndufv3	3
	Txn2	4			Myrip	2			Cenpx	3
	Uqcr10	4			Saraf	2			Edf1	3
	Uqcrb	4			Mocs2	2			Taf10	3
	Usp48	4			Tpbgl	2			2010107E04Rik	3
	Vars	4			Hsd17b10	2			2900009J06Rik	3
	Vcl	4			Slc12a2	2			Gngt2	3
	Wbp11	4			Cdo1	2			Eef1akmt1	3
	Wdr91	4			Accsl	2			Naa38	3
	Wnt10b	4			Aspg	2			Acot13	3
	Ybx2	4			Gm17276	2			Atp5j	3
	Zc3h18	4			Zfp52	2			Ndufa11	3
	Zfp384	4			C77080	2			Gm6304	3
	Zfp516	4			Pttg1ip	2			Stmn4	3
	Zfp579	4			Ppfibp2	2			Hcfc1r1	3
	Zfp598	4			Lrrc69	2			Cox7a2	3
	Znhit1	4			Cyp4b1	2			Ndufs4	3
	Zswim8	4			Pde4d	2			Snapc5	3
	Zwint	4			Gpcpd1	2			Bud31	3
	44812	3			Gm9625	2			Timm13	3
	1110017D15Rik	3			Ctsf	2			Stx8	3
	1110032A03Rik	3			Nipsnap2	2			Uqcrh	3
	1500011K16Rik	3			Tbc1d20	2			Ndufb7	3
	1700007K13Rik	3			Get4	2			Bola3	3
	1700109H08Rik	3			Ppm1k	2			Mrpl12	3
	1810010H24Rik	3			Pcyt2	2			Hdhd3	3
	1810021B22Rik	3			Ccs	2			Cenpf	3
	1810026B05Rik	3			Tatdn2	2			Gpx1	3
	2010107E04Rik	3			Accs	2			Rhbdd3	3
	2210016F16Rik	3			Nrbp2	2			Cisd3	3
	2410006H16Rik	3			Tnip1	2			Mrpl27	3
	2410015M20Rik	3			Asap2	2			Nudt1	3
	2810407A14Rik	3			Fhl3	2			Mrps14	3
	2810414N06Rik	3			Paxx	2			Ndufa4	3
	2900009J06Rik	3			Arhgef28	2			Mrps25	3
	2900097C17Rik	3			Atp13a1	2			Clec2d	3
	3830406C13Rik	3			Baalc	2			Prdx5	3
	4833439L19Rik	3			Acadm	2			Mrpl18	3
	4930570G19Rik	3			Stard7	2			Myl6	3
	6030419C18Rik	3			Isoc2a	2			Thrsp	3
	6430571L13Rik	3			Rgma	2			Dmac1	3
	9530068E07Rik	3			Slc25a22	2			Pop5	3
	A930033H14Rik	3			4833439L19Rik	2			Ndufb10	3
	Abca2	3			Ogdh	2			Tmem242	3
	Abcc9	3			Lrp11	2			Cuta	3
	Abhd14a	3			Rfk	2			Gpr89	3
	Abhd14b	3			Gm12892	2			Hras	3
	Abhd17a	3			Gramd1b	2			Prdx2	3
	AC149588.1	3			Ctsz	2			Rangrf	3
	AC166078.1	3			Trim66	2			Cmas	3
	Acad9	3			Gm9992	2			Ndufa8	3
	Acadm	3			Hgsnat	2			Mrps36	3
	Acads	3			Tinagl1	2			Mrps33	3
	Acat1	3			Rps6	2			Polb	3
	Acbd5	3			Snx21	2			Psma5	3
	Ace	3			Lims2	2			Cfl1	3
	Acot1	3			Pqlc1	2			Mrpl16	3
	Acot13	3			Acot3	2			Sox2ot	3
	Acot7	3			Sema3g	2			Sra1	3
	Acot8	3			Trim32	2			Pkig	3
	Acox3	3			Cpm	2			Gm1673	3
	Acsl6	3			Gys1	2			Ctxn1	3
	Actb	3			Psmd3	2			Acat1	3
	Adamts4	3			Gfra1	2			Cog4	3
	Adamtsl2	3			Rragc	2			Sdhb	3
	Adap1	3			Slc43a1	2			Ppib	3
	Adcyap1r1	3			Pdxk	2			Sec11a	3
	Adgrf5	3			Il22ra2	2			Esd	3
	Adgrg2	3			Gm6472	2			Timmdc1	3
	Adrb1	3			Tmem109	2			Cryab	3
	Akap8l	3			Ttc36	2			Chek2	3
	Akt1s1	3			Clcc1	2			Rsph1	3
	Aldh1a1	3			Ppp2ca	2			Ift20	3
	Aldh1a7	3			Fdft1	2			Klk8	3
	Aldh1l1	3			Tmem63b	2			Tmem14c	3
	Aldh5a1	3			Slco4a1	2			Tmem183a	3
	Alg2	3			Tspyl4	2			Lsm4	3
	Alpl	3			Gstk1	2			Ctss	3
	Ankmy2	3			Myo5c	2			Ndufb8	3
	Ankrd11	3			Spc24	2			Cd59a	3
	Ankrd13b	3			Hif3a	2			Eif2s1	3
	Ankrd9	3			Gm12240	2			Lrrc51	3
	Ano3	3			Slit1	2			Meig1	3
	Ano8	3			Map1lc3b	2			Foxb1	3
	Anxa6	3			Vav2	2			Josd2	3
	Anxa7	3			Crip2	2			D3Ertd751e	3
	Ap2s1	3			Myo19	2			Rexo2	3
	Ap5z1	3			Bmp6	2			Lamtor5	3
	Apba3	3			Rtcb	2			B3gat3	3
	Aplnr	3			Slc11a2	2			Lamtor1	3
	Apoc1	3			Dnaja3	2			Zfand2b	3
	Appl2	3			Nisch	2			Pgpep1	3
	Araf	3			Pm20d2	2			Cyp11a1	3
	Arcn1	3			Rusc2	2			Comtd1	3
	Arhgap26	3			4833411C07Rik	2			Kntc1	3
	Arhgap33	3			Noct	2			Kctd17	3
	Arhgdig	3			Asf1b	2			Acot8	3
	Arhgef1	3			Tbc1d16	2			Acadsb	3
	Arhgef10l	3			Nsun5	2			Rsl24d1	3
	Arhgef4	3			Glrx	2			Fam131c	3
	Arhgef9	3			Mfn1	2			Coq4	3
	Arid3b	3			Gm11730	2			Nat8	3
	Arih2	3			Slc35e3	2			Phb	3
	Arl1	3			Mios	2			Gm18706	3
	Asic3	3			Cbr1	2			Nkx6-2	3
	Asl	3			Hmox2	2			Dhrs4	3
	Asna1	3			Trappc10	2			Timm50	3
	Asns	3			Zfp704	2			Ccdc189	3
	Asrgl1	3			Abcd3	2			C1ql1	3
	Asxl1	3			Gm4285	2			Zfp771	3
	Atg101	3			Wwp2	2			Cuedc1	3
	Atg2b	3			Afg3l2	2			Snrnp35	3
	Atmin	3			Tm7sf3	2			Nuf2	3
	Atp1a1	3			Lbh	2			Ifi27	3
	Atp5e	3			Rabggtb	2			Mlf1	3
	Atp5f1	3			Rassf4	2			Igsf21	3
	Atp5j	3			Hmga1b	2			Capns1	3
	Atp6v0c	3			Cerk	2			Tmem126b	3
	Atp6v1f	3			Slc8b1	2			Slc25a15	3
	Aup1	3			Galc	2			Suclg1	3
	AW112010	3			ENSMUSG00000117401	2			Kptn	3
	B2m	3			Rab3ip	2			Mpv17l	3
	B3gat3	3			Inpp1	2			Prelid1	3
	Bag1	3			Srgap3	2			Bdh2	3
	Baiap2	3			Lyg1	2			Coq3	3
	Bbs1	3			Dcxr	2			44987	3
	BC005537	3			Rbp4	2			Abce1	3
	Bcat2	3			Cotl1	2			Isoc2b	3
	Bcl9	3			Gm24187	2			Dnaic1	3
	Bdh1	3			Il17rc	2			Matk	3
	Bdh2	3			Mast3	2			Sumo1	3
	Bmp1	3			Frmpd1	2			Reep5	3
	Bmp6	3			Plvap	2			Macrod1	3
	Bmp7	3			Ppp1r1a	2			Pycrl	3
	Bok	3			1500011B03Rik	2			Btbd17	3
	Bola3	3			2410006H16Rik	2			Ly6a	3
	Braf	3			Zswim7	2			Pebp1	3
	Brk1	3			Gm15417	2			Nkiras1	3
	Bsg	3			Trp53i11	2			Gmpr2	3
	Bst2	3			Acacb	2			Hpgds	3
	Btbd17	3			Rpl19	2			Txn2	3
	Btd	3			Git1	2			Idh3g	3
	Bud31	3			Kifc2	2			Sdsl	3
	C1ql1	3			Ada	2			Mgmt	3
	C330027C09Rik	3			Glul	2			Cks1b	3
	C4b	3			Rnf126	2			Heatr1	3
	Cables2	3			mt-Nd6	2			Sema4d	3
	Cadm2	3			Scrg1	2			Gm12250	3
	Capns1	3			Tnk2	2			Zfr2	3
	Capza2	3			C230096K16Rik	2			Eno1b	3
	Carhsp1	3			Nbl1	2			Rap1gap	3
	Cavin3	3			Snhg8	2			Pex6	3
	Cblb	3			Timp4	2			Papln	3
	Cbs	3			Amigo2	2			Arhgap33	3
	Ccdc124	3			Lgi2	2			Sfxn5	3
	Ccdc141	3			Ly6g5b	2			Kmt5c	3
	Ccdc189	3			1700123K08Rik	2			Sirt3	3
	Ccdc28b	3			Etnk2	2			Fbxl19	3
	Ccdc85b	3			Tsc1	2			Arhgef19	3
	Cckbr	3			Zfp358	2			Crocc	3
	Ccl27a	3			Gpld1	2			Gm4735	3
	Ccl8	3			Ezh1	2			Ptprs	3
	Cd151	3			Fnip1	2			Dcakd	3
	Cd2ap	3			Wdr70	2			Gcn1l1	3
	Cd34	3			Smarcd2	2			Gpt	3
	Cd59a	3			Myt1	2			Limk2	3
	Cd59b	3			Ccdc136	2			Mlc1	3
	Cda	3			Gpsm1	2			Cxcr4	3
	Cdc14b	3			Piwil2	2			Foxo6	3
	Cdc42	3			6430571L13Rik	2			Pla2g6	3
	Cdc42bpb	3			Rad52	2			Necap2	3
	Cdkl3	3			Pdlim3	2			Cers1	3
	Cdkn2b	3			Lrrtm4	2			Cfap61	3
	Cdo1	3			Dock7	2			Rtn4ip1	3
	Cdr2	3			Arl4a	2			Tm7sf2	3
	Cds2	3			Zfp951	2			Pclaf	3
	Cdv3	3			Lama2	2			Pdhb	3
	Cdx4	3			Eif2s3x	2			Gpd2	3
	Cebpzos	3			Zfp869	2			Diaph3	3
	Cela1	3			Crebrf	2			Prelid3b	3
	Celsr2	3			Gm16536	2			Gcsh	3
	Cenpf	3			Stab2	2			Vwa8	3
	Cenpx	3			4933408B17Rik	2			Dlst	3
	Cercam	3			ENSMUSG00000118012	2			Kif20a	3
	Cetn2	3			Rnf24	2			Slc38a10	3
	Cfap61	3			B230322F03Rik	2			Clec3b	3
	Cfl1	3			Gpr137c	2			H2-Ab1	3
	Chchd7	3			Slc44a2	2			Gm29650	3
	Chek2	3			Odf4	2			Nes	3
	Chmp5	3			Ctps2	2			Ldha	3
	Chpf	3			Tox	2			Pigq	3
	Cic	3			Fancm	2			Chmp5	3
	Cirbp	3			Otoa	2			Gnao1	3
	Cisd3	3			A2m	2			Inppl1	3
	Ckb	3			Helq	2			Tmem246	3
	Cks1b	3			Mfsd11	2			Pld3	3
	Clec3b	3			Ercc5	2			Hspd1	3
	Cmas	3			4632415L05Rik	2			Alpl	3
	Cmtm6	3			Acsl3	2			Slc25a39	3
	Cnot8	3			Hepacam	2			Pgk1	3
	Cog4	3			Brd8	2			F730043M19Rik	2
	Col1a1	3			Paox	2			Unc5b	2
	Col3a1	3			Phf7	2			Glp1r	2
	Col6a1	3			Vkorc1l1	2			Adcy10	2
	Comt	3			Zc3h7a	2			Anxa2	2
	Comtd1	3			Cwc22	2			Ccdc3	2
	Copa	3			Gm40557	2			Sparc	2
	Cops7a	3			A930017M01Rik	2			Deptor	2
	Cops9	3			Chfr	2			Echdc1	2
	Coq3	3			Rnft1	2			Ahnak	2
	Coq4	3			Zfp9	2			Ehd2	2
	Coq7	3			Csmd3	2			Prr32	2
	Coro6	3			Timp3	2			Col5a2	2
	Cox5b	3			Cyp1b1	2			2310069B03Rik	2
	Cox6c	3			Ankra2	2			Capn2	2
	Cox7a2	3			Nop14	2			Nek6	2
	Cox7c	3			Pcf11	2			Hemk1	2
	Cpeb1	3			Rgmb	2			Rbp4	2
	Cpeb2	3			Slc4a4	2			Inhbb	2
	Cpq	3			Hmgcs2	2			Matn2	2
	Cpsf1	3			Vcl	2			H2-Q10	2
	Crbn	3			Selenoo	2			Ccdc80	2
	Crip2	3			Slc6a6	2			Tmem45b	2
	Cript	3			Arhgef11	2			Prrt4	2
	Crocc	3			Smurf1	2			Col1a2	2
	Crtc2	3			Kif13a	2			Sulf2	2
	Cryab	3			Brpf3	2			Gm9885	2
	Cryz	3			Zfyve27	2			Sncg	2
	Csde1	3			Mafk	2			Impa2	2
	Csk	3			Snrnp200	2			1700047G03Rik	2
	Csrnp1	3			Stum	2			Acaca	2
	CT010467.1	3			Rbfox2	2			Spef1	2
	CT030170.3	3			Gas6	2			ENSMUSG00000117263	2
	Ctc1	3			Rere	2			Smim10l1	2
	Cth	3			Sec16a	2			Eif4ebp2	2
	Ctss	3			Csnk1e	2			Odf3l1	2
	Ctxn1	3			Ogdhl	2			Col6a2	2
	Cul9	3			Lpin1	2			Itih5	2
	Cuta	3			Wiz	2			Laptm4b	2
	Cxcr4	3			Sik1	2			Col15a1	2
	Cyb561	3			Zcchc14	2			Grb14	2
	Cyp11a1	3			Tom1	2			D430019H16Rik	2
	Cyp26b1	3			Bap1	2			Ntrk3	2
	Cyp2e1	3			Qsox2	2			Fgf11	2
	Cyp2j9	3			Magee1	2			Col6a1	2
	D10Jhu81e	3			Rnf216	2			Eif4ebp1	2
	D3Ertd751e	3			Clcn6	2			Slc48a1	2
	Dagla	3			Xpo5	2			Kmt5a	2
	Dazap2	3			Usp19	2			Gm13610	2
	Dcakd	3			Cbln4	2			Tinag	2
	Dcxr	3			Dgkd	2			Col5a1	2
	Ddah1	3			Hmbox1	2			Ctr9	2
	Ddb1	3			Mtss1l	2			Atg9b	2
	Ddx17	3			Dcaf7	2			Sema3b	2
	Ddx23	3			Kcnb1	2			ENSMUSG00000116903	2
	Ddx54	3			Galnt16	2			Tfr2	2
	Deaf1	3			B930095G15Rik	2			Csde1	2
	Decr1	3			Zc3h4	2			Pemt	2
	Dennd1a	3			Srrm2	2			Adi1	2
	Dennd1b	3			Ddx19a	2			Kcnj14	2
	Deptor	3			Cables2	2			1700008J07Rik	2
	Dgkz	3			Pogz	2			Lrrc27	2
	Dglucy	3			Ssrp1	2			Apobec1	2
	Dhrs4	3			Fry	2			Gm2065	2
	Dhx34	3			Prelid3a	2			Rgs19	2
	Diaph3	3			Glyr1	2			Gm42814	2
	Dio2	3			Mcm3ap	2			Lhfpl2	2
	Dlat	3			Polr1b	2			Cdkal1	2
	Dmac1	3			Gabbr1	2			Sirpa	2
	Dnaic1	3			Sufu	2			Slc6a13	2
	Dnmbp	3			Ilf3	2			Gm45447	2
	Dnmt1	3			Prpf8	2			Gm32688	2
	Dpm3	3			Chd5	2			Akr1b10	2
	Dpt	3			Eif4enif1	2			Ube2l6	2
	Dus3l	3			Rai2	2			Nod1	2
	Dvl1	3			Stk11ip	2			Mmab	2
	Dync1i2	3			Foxj2	2			Mogat1	2
	Dyrk1a	3			Eif2ak3	2			Unc119	2
	Dzank1	3			Top3b	2			Pkp2	2
	Ece1	3			Eml2	2			Ifi44	2
	Edf1	3			Hivep1	2			Tbc1d19	2
	Eef1a2	3			Sec24b	2			Hpf1	2
	Eef1akmt1	3			Kcnq2	2			Mfsd12	2
	Eef1g	3			Glg1	2			Ints4	2
	Efcab2	3			Atxn1l	2			Il18bp	2
	Efnb1	3			Arnt2	2			9130401M01Rik	2
	Ehd3	3			Bsdc1	2			Mapre1	2
	Eid1	3			Rprd1b	2			Parm1	2
	Eif2s1	3			Map7d2	2			H2-T22	2
	Eif4ebp1	3			Ccar2	2			Rsu1	2
	Eif5	3			Usp11	2			Phf11d	2
	Eif5b	3			Zkscan17	2			Cbfa2t3	2
	Ell	3			Gcn1l1	2			Adipor2	2
	Eln	3			Rtl5	2			Lars2	2
	Emcn	3			Slc25a16	2			Hr	2
	Eng	3			Slc6a1	2			Rab6b	2
	Eno1b	3			Med12	2			Zeb2	2
	ENSMUSG00000118100	3			Cul4a	2			Htra2	2
	ENSMUSG00000118449	3			Bicral	2			Xaf1	2
	Epas1	3			E2f4	2			Ift172	2
	Epb41l4b	3			Myrf	2			Hist1h2be	2
	Ephx1	3			Farp1	2			Rflnb	2
	Ephx2	3			Pan2	2			Ccnh	2
	Errfi1	3			Spry1	2			Gm20559	2
	Esd	3			Necap1	2			Ccdc167	2
	Eva1b	3			Patz1	2			Lep	2
	Ewsr1	3			Pcbp2	2			Ntpcr	2
	Exoc3l	3			Xpc	2			Ppt1	2
	F5	3			Ikbkap	2			Nudt18	2
	Fabp3	3			Wfikkn2	2			Plce1	2
	Fabp5	3			Mnt	2			Car12	2
	Fabp7	3			Gm4737	2			Tnpo2	2
	Fam107a	3			Arhgef7	2			Dap	2
	Fam114a1	3			Brpf1	2			Qprt	2
	Fam114a2	3			Magi2	2			Hephl1	2
	Fam134b	3			Pdxdc1	2			Gm43413	2
	Fam193b	3			Marveld1	2			Ryk	2
	Fam214a	3			Zmym3	2			Ppic	2
	Fam219a	3			Bbs1	2			Pfdn2	2
	Fam222a	3			Zfyve1	2			Slc25a48	2
	Fam234b	3			Pcyox1	2			Lyrm7	2
	Fam49b	3			Timm29	2			Col6a3	2
	Fam57b	3			Agk	2			Ptgr1	2
	Fam78b	3			Ddx23	2			Rps24	2
	Farp1	3			Gse1	2			Ilk	2
	Fbln7	3			Hectd3	2			Gm2830	2
	Fbxl15	3			App	2			Samd9l	2
	Fbxo10	3			Notch1	2			Map2k6	2
	Fbxo31	3			Hcfc1	2			Ascc1	2
	Fbxo32	3			Phf2	2			Rras	2
	Fdft1	3			Map4k2	2			Sfrp1	2
	Fgfr1	3			Noc2l	2			Tbc1d10b	2
	Fgfr2	3			Arhgap39	2			Ptgfrn	2
	Fkbp1a	3			Pdcd11	2			Rabep2	2
	Flcn	3			Optn	2			Grk5	2
	Fmo1	3			Stau1	2			Arpin	2
	Fnip1	3			Etv3	2			Stat1	2
	Foxb1	3			Arhgap26	2			1810022K09Rik	2
	Foxo6	3			Repin1	2			Nbdy	2
	Frs2	3			Dvl3	2			Exoc6b	2
	Frs3	3			Ulk1	2			Trps1	2
	Fth1	3			Fubp3	2			Rny3	2
	Fto	3			Ankrd46	2			Snhg18	2
	Fzd7	3			Ubap2l	2			Akr1b8	2
	Gabre	3			Sulf2	2			Phlda3	2
	Gadd45a	3			Dip2b	2			9530062K07Rik	2
	Galnt1	3			Nhlrc3	2			Mitd1	2
	Galnt15	3			ENSMUSG00000117465	2			Rn7sk	2
	Gas2l1	3			Tex2	2			Rab11fip4	2
	Gbp5	3			Mdm1	2			Rap2b	2
	Gcfc2	3			Pex5l	2			Nsfl1c	2
	Gck	3			Huwe1	2			Lsm10	2
	Gcsh	3			Slc22a15	2			Smoc1	2
	Gdi2	3			Atg9a	2			Crtap	2
	Gga1	3			Cdk13	2			Kcnb1	2
	Ggnbp2	3			Zcchc8	2			Mup3	2
	Gjb2	3			Pxk	2			Pdxp	2
	Glrx	3			Tgfbrap1	2			Ganc	2
	Gm10635	3			Mms19	2			Mkks	2
	Gm11613	3			Slc19a2	2			Wdr93	2
	Gm11827	3			Rexo1	2			A830052D11Rik	2
	Gm12250	3			Kdm3a	2			Atat1	2
	Gm12892	3			Fzd7	2			Tkt	2
	Gm13889	3			0610010K14Rik	2			H2-DMa	2
	Gm14827	3			Hnrnph2	2			Dhrs3	2
	Gm15417	3			Plekhm3	2			R3hdm4	2
	Gm15487	3			Ncstn	2			Xlr3a	2
	Gm15920	3			Tbcel	2			Serpinb6b	2
	Gm1673	3			Sf3b3	2			B230369F24Rik	2
	Gm18706	3			Vps51	2			Glt8d2	2
	Gm19345	3			Als2cl	2			Gm6277	2
	Gm2115	3			Ids	2			Anxa5	2
	Gm25395	3			Ahcy	2			Ptp4a2	2
	Gm26703	3			Slc18b1	2			Pitpnm1	2
	Gm26881	3			Sumf1	2			A930005H10Rik	2
	Gm28437	3			Abcc4	2			Ube2f	2
	Gm28438	3			Fgfr1	2			Tnfrsf12a	2
	Gm28661	3			Gm47976	2			Arxes1	2
	Gm29650	3			Inpp5e	2			Fasn	2
	Gm33543	3			Gucy1b1	2			Cep63	2
	Gm37305	3			Dlat	2			Adrb1	2
	Gm42205	3			Rasa3	2			Dok2	2
	Gm42940	3			Srsf2	2			Snhg10	2
	Gm43598	3			Cep164	2			Ywhah	2
	Gm43777	3			Slc4a8	2			Pgd	2
	Gm4430	3			Ppp1cc	2			Tbc1d31	2
	Gm4735	3			Gpatch8	2			Fut11	2
	Gm48199	3			Ino80	2			Ift43	2
	Gm48529	3			Cry1	2			Fut4	2
	Gm6166	3			Fkbp5	2			AC161763.1	2
	Gm6304	3			Sipa1l1	2			Ccdc57	2
	Gm6682	3			Trim62	2			Gm39228	2
	Gm7972	3			Nynrin	2			Oas2	2
	Gm996	3			Hnrnpul1	2			Gm37254	2
	Gmeb2	3			Zbtb34	2			Lbp	2
	Gmppb	3			Nedd4l	2			Ugp2	2
	Gmpr2	3			Npc1	2			Itgb1	2
	Gna13	3			Sgtb	2			Smo	2
	Gnao1	3			Casc3	2			Gm15710	2
	Gng11	3			Zscan25	2			Rcbtb2	2
	Gngt2	3			Gle1	2			Mfap3	2
	Gopc	3			Actn1	2			Atp4b	2
	Gosr2	3			Lrp5	2			Gm8292	2
	Got1	3			Pxylp1	2			Six5	2
	Gpd2	3			Ubqln2	2			Ppp1r11	2
	Gpld1	3			Ski	2			Myl12b	2
	Gpm6a	3			Als2	2			Rarg	2
	Gpr137	3			Rab5a	2			Nlgn2	2
	Gpr155	3			Foxj3	2			Pygo1	2
	Gpr89	3			Ahdc1	2			Sh3kbp1	2
	Gpx1	3			Fen1	2			Gm40761	2
	Grik2	3			Ttc39c	2			Dnajb13	2
	Grk6	3			Gosr2	2			Capzb	2
	Grsf1	3			Foxk1	2			Tpm4	2
	Gse1	3			Mlxip	2			Cda	2
	Gss	3			Ube4b	2			Copb2	2
	Gsta3	3			Zfp142	2			Srp9	2
	Gstk1	3			Igsf3	2			Psme2	2
	Gstm6	3			Gsr	2			Srpx2	2
	Gtpbp3	3			Ubp1	2			Ifi47	2
	Gtpbp4	3			Usp42	2			Sdccag8	2
	Guf1	3			Rbl2	2			Ubxn4	2
	H1fx	3			Rpap1	2			Twist1	2
	H2-Aa	3			Klhdc2	2			Usp14	2
	H2-Ab1	3			Fmnl3	2			Gm42670	2
	H2-Eb1	3			Nudt8	2			Hist3h2a	2
	H2afj	3			Spry4	2			Ankef1	2
	Hcfc1r1	3			Dido1	2			Fcor	2
	Hcn3	3			Clcn3	2			Gm43667	2
	Hdhd3	3			Slc7a6os	2			Ufm1	2
	Hebp2	3			Cul9	2			Cercam	2
	Helq	3			Herpud2	2			Gm39469	2
	Hgs	3			Taf4	2			1810034E14Rik	2
	Hic2	3			Adnp2	2			Slx1b	2
	Hist1h1c	3			Nuak1	2			Lpar1	2
	Hist1h2bc	3			Akap13	2			Pkp4	2
	Hist1h4i	3			Gm42917	2			Prrg1	2
	Hmgb3	3			Nup188	2			Fbxo32	2
	Hmgcs2	3			Mgrn1	2			Map6d1	2
	Hmgn2	3			Rps3a1	2			Slain1	2
	Hmox2	3			Dnmbp	2			Golga7	2
	Hnrnpa1	3			Gm7887	2			Slc16a4	2
	Hnrnpll	3			Slc2a1	2			Rasgrp3	2
	Hnrnpu	3			Pard6b	2			Nid1	2
	Hpf1	3			Ubr5	2			Abcc9	2
	Hpgds	3			Mapk1	2			Aldh1l2	2
	Hps3	3			Tarbp2	2			Sh3glb1	2
	Hras	3			Nyap2	2			Nkain2	2
	Hsbp1	3			Disp2	2			C630043F03Rik	2
	Hsd17b10	3			Slc20a2	2			Zfp664	2
	Hsd17b11	3			Khnyn	2			Ets1	2
	Hsf1	3			Bach2	2			Reep3	2
	Hspa1a	3			Crebl2	2			Clic4	2
	Hspa9	3			Erbin	2			Eri1	2
	Hspd1	3			Rpl3-ps1	2			Mindy2	2
	Huwe1	3			Phc1	2			Syndig1	2
	Idh1	3			Usp36	2			Trf	2
	Idh3g	3			Rnf115	2			Kdr	2
	Idi1	3			Lzts3	2			Mtus1	2
	Idua	3			AC126804.1	2			Ccdc43	2
	Ifi27	3			Epg5	2			Micall1	2
	Ifit1	3			Usp7	2			Sacm1l	2
	Ifit3	3			Stk25	2			Col2a1	2
	Ifit3b	3			Myo15	2			Ndrg1	2
	Ifitm3	3			Kcnh5	2			Camkk2	2
	Ifrd1	3			Bcor	2			Vim	2
	Ift172	3			Zfand4	2			Gabra2	2
	Ift20	3			Specc1l	2			Unc13d	2
	Ift22	3			Tmem259	2			Gjb1	2
	Igdcc4	3			Maml1	2			Layn	2
	Igf1r	3			Snx30	2			Btd	2
	Igf2r	3			Polm	2			Gbp2	2
	Igsf21	3			Arhgef10l	2			Kctd12	2
	Igtp	3			Skiv2l	2			Klhl4	2
	Iigp1	3			Ago2	2			Sned1	2
	Il12rb1	3			Rpa1	2			Marcks	2
	Immp2l	3			Raf1	2			Rab7b	2
	Ing5	3			Rfx5	2			Nr3c1	2
	Inha	3			Chpf2	2			Aspn	2
	Ino80dos	3			Ppp2cb	2			Cpne9	2
	Inpp5k	3			Gm15265	2			Lix1	2
	Ipo13	3			Ntn1	2			St5	2
	Ipo8	3			Csnk1d	2			Marcksl1	2
	Irak1	3			Slc35f5	2			Cav1	2
	Isg20	3			Dhx15	2			Gjb2	2
	Isoc2a	3			Zmym6	2			Nupr1	2
	Isoc2b	3			Adpgk	2			Itgb4	2
	Itgb3bp	3			Pja2	2			Tnfaip8	2
	Jak3	3			Slc38a1	2			Ephx2	2
	Jam2	3			Kmt2d	2			AI987944	2
	Josd2	3			Eml3	2			2810407A14Rik	2
	Jph4	3			Atf1	2			Kcna6	2
	Kat2b	3			Slc6a8	2			Rlbp1	2
	Kazald1	3			Npr1	2			Xpnpep2	2
	Kcnc3	3			Atf7ip	2			Phkg1	2
	Kcnt1	3			Neurl4	2			Rprml	2
	Kctd12	3			Ddx21	2			Evpl	2
	Kctd17	3			Dvl1	2			Calm3	2
	Kdelc2	3			Rnf6	2			Ngef	2
	Kdm1a	3			Prrc2a	2			Tmem151a	2
	Kdm3b	3			Ssh1	2			Ncdn	2
	Kdr	3			Snapc4	2			Tomm34	2
	Khnyn	3			Fhod3	2			Lrp3	2
	Kif20a	3			Mta2	2			Gtpbp3	2
	Kifc2	3			Pim1	2			C1qc	2
	Kifc3	3			Kansl2-ps	2			Scand1	2
	Klc2	3			Eftud2	2			Ttc9b	2
	Klf9	3			Fam171a1	2			Med16	2
	Klhdc2	3			Kank3	2			Disp3	2
	Klk8	3			Kpnb1	2			Scly	2
	Kmt2b	3			Cic	2			Map2k1	2
	Kmt2d	3			Kif1b	2			Ube2ql1	2
	Kmt5c	3			Ikbkb	2			Eno2	2
	Kntc1	3			Inpp5b	2			Plppr2	2
	Kptn	3			Bcl9l	2			Ethe1	2
	Krba1	3			Sin3a	2			Mrpl57	2
	Kyat3	3			Lonrf2	2			Proser2	2
	Lactb2	3			Dnajb6	2			Rundc3a	2
	Lama5	3			Acsl6	2			Eef1a2	2
	Lamp1	3			Med13l	2			Pelo	2
	Lamtor1	3			Zcchc9	2			Lrfn1	2
	Lamtor2	3			Surf4	2			Acaa1b	2
	Lamtor5	3			Gm13509	2			Fam216a	2
	Lars2	3			Rnf19b	2			Dapk3	2
	Lasp1	3			Map1b	2			Stoml1	2
	Lbh	3			Sema6c	2			Akr1c14	2
	Lbhd2	3			Lgals8	2			Kcnk12	2
	Lbp	3			Dag1	2			Srrm3	2
	Lgals3bp	3			Nxpe3	2			Rell2	2
	Lgals8	3			Wbp2	2			Klc2	2
	Lgi2	3			Plin4	2			Tnfaip8l1	2
	Lhfpl3	3			Map3k1	2			Irx1	2
	Lix1l	3			Uba2	2			Dmtn	2
	Llgl2	3			Chst1	2			Amz1	2
	Lpp	3			Nudt10	2			Icam5	2
	Lrfn1	3			Hnrnpm	2			Asb6	2
	Lrfn4	3			Spg7	2			Hmg20b	2
	Lrif1	3			Psmf1	2			Pcsk6	2
	Lrp10	3			Sytl2	2			Baiap2	2
	Lrp11	3			Ice1	2			Lamb3	2
	Lrp4	3			Prrc2c	2			Rtn2	2
	Lrp8os3	3			Cbx3	2			Map3k10	2
	Lrrc47	3			Kcnd2	2			Sumf2	2
	Lrrc4b	3			Dus3l	2			Elob	2
	Lrrc58	3			Pcdhb9	2			Galk1	2
	Lrrc73	3			Strn4	2			Arhgef4	2
	Lsm10	3			Parp4	2			Lypla2	2
	Lsm4	3			Kat7	2			Lemd1	2
	Lsm6	3			Zfp280b	2			Atp6v0c	2
	Luc7l3	3			Shroom3	2			Slc25a37	2
	Ly6a	3			Akt2	2			Tceal6	2
	Ly6h	3			Ptprs	2			Nckipsd	2
	Lynx1	3			Lrch3	2			Gadd45a	2
	Lypla1	3			Qtrt2	2			Pvt1	2
	Lyrm2	3			Prpf4	2			Jph3	2
	Lztr1	3			Lig3	2			Efnb3	2
	Lzts3	3			Dll1	2			Dhcr24	2
	Macrod1	3			Plekha5	2			Hcrtr1	2
	Map1lc3b	3			Tbc1d24	2			Ccdc28a	2
	Map2k1	3			Pum1	2			Yjefn3	2
	Map2k2	3			Unc79	2			Mex3d	2
	Map2k6	3			Mdc1	2			Nudt16l1	2
	Mapk7	3			Eif5a2	2			Zfp809	2
	Mast3	3			Mir5125	2			Ddx54	2
	Matk	3			Unk	2			Lpcat4	2
	Mbd6	3			Zfp955a	2			Gm8738	2
	Mbnl1	3			Rad23b	2			1500009C09Rik	2
	Mcc	3			Peg10	2			Cdc37	2
	Mdh1	3			Epb41l1	2			Alkbh6	2
	Me1	3			Gabbr2	2			Bax	2
	Mea1	3			Gm16835	2			Fam212b	2
	Mecp2	3			Notch3	2			Tradd	2
	Med15	3			Dennd4b	2			Psmb5	2
	Med25	3			A930033H14Rik	2			Gm15487	2
	Meig1	3			Cyr61	2			Hrh1	2
	Mest	3			Ppm1g	2			Ankrd9	2
	Mex3d	3			Zfp654	2			Nppc	2
	Mfsd13a	3			Limk2	2			Enoph1	2
	Mgmt	3			Pi4ka	2			BC037034	2
	Mgst3	3			Col5a3	2			Fxyd7	2
	Mib2	3			Polr2b	2			Ocel1	2
	Micall1	3			Psmd1	2			Gm9801	2
	Mindy3	3			Sema4c	2			H2-T-ps	2
	Mir5125	3			Ralgds	2			Bop1	2
	Mlc1	3			Cpeb3	2			Pik3r2	2
	Mlf1	3			Smoc1	2			A2ml1	2
	Mllt10	3			Eif2a	2			Gm12481	2
	Mllt6	3			Pa2g4	2			Ly86	2
	Mmab	3			Tulp4	2			Gng13	2
	Mmp15	3			Oat	2			Hacd1	2
	Mocs1	3			Ing1	2			Tyrobp	2
	Mpnd	3			Sec31a	2			Samd5	2
	Mpp1	3			Man2b1	2			Timm10	2
	Mpv17l	3			Ap3b1	2			Mrps21	2
	Mreg	3			Zfand5	2			Ndufa3	2
	Mrm2	3			Ampd3	2			Uqcc2	2
	Mrpl1	3			Ppm1d	2			Dynlrb1	2
	Mrpl12	3			Zfp318	2			Arhgdig	2
	Mrpl16	3			Sesn1	2			Cmtm5	2
	Mrpl18	3			Mamld1	2			Ndufab1	2
	Mrpl27	3			Atp1b1	2			Chchd2	2
	Mrpl42	3			Man2c1	2			Snrpd2	2
	Mrpl46	3			Rnf10	2			Cmc2	2
	Mrps12	3			Cables1	2			Mrps16	2
	Mrps14	3			Ino80c	2			Kif3a	2
	Mrps25	3			Pdpk1	2			Ndufaf8	2
	Mrps33	3			Actr8	2			Gm5436	2
	Mrps36	3			Trim23	2			Txn1	2
	mt-Nd1	3			Osbpl7	2			Atpif1	2
	mt-Nd6	3			Tmem184c	2			Sh3bgrl3	2
	mt-Rnr1	3			Satb1	2			Fabp3	2
	mt-Rnr2	3			Pstpip2	2			Commd3	2
	Mt3	3			Pkd1	2			Apip	2
	Mta1	3			Rnf34	2			Ndufa12	2
	Mterf2	3			Cog1	2			Cyb5a	2
	Mtfp1	3			Atg14	2			Nme1	2
	Mtus1	3			Clip1	2			Bola2	2
	Mtx2	3			Sh3bp5	2			Pin4	2
	Myc	3			Zrsr1	2			Trappc2l	2
	Myl6	3			Tmbim1	2			Cox7b	2
	Mylip	3			Nap1l2	2			Rps17	2
	Myo19	3			AC160637.1	2			Nop10	2
	Mypop	3			Gm25604	2			Med21	2
	Naa38	3			Smyd3	2			Fkbp2	2
	Napb	3			Aqr	2			Fam162a	2
	Nat14	3			9530068E07Rik	2			Tmsb4x	2
	Nat8	3			Pknox2	2			Bola1	2
	Ncam1	3			Pdgfrb	2			Mob4	2
	Ncl	3			Tmcc2	2			Commd1	2
	Ncln	3			Nub1	2			Gng5	2
	Ncor2	3			Rnf38	2			AC121965.1	2
	Ndst2	3			Peli3	2			Elovl6	2
	Ndufa11	3			Sqstm1	2			Ndufb9	2
	Ndufa4	3			Nup133	2			Polr2j	2
	Ndufa5	3			4933407K13Rik	2			Chchd1	2
	Ndufa8	3			Tmem167b	2			Tmem256	2
	Ndufa9	3			Zfp346	2			Morn2	2
	Ndufaf2	3			Tnfrsf21	2			D8Ertd738e	2
	Ndufaf5	3			Flii	2			Med9os	2
	Ndufb10	3			Dhx8	2			Sec62	2
	Ndufb7	3			Fam160b2	2			Cox8a	2
	Ndufb8	3			Nbr1	2			Rpl13a	2
	Ndufc1	3			Robo4	2			Bfar	2
	Ndufs3	3			Rcbtb1	2			Mrpl48-ps	2
	Ndufs4	3			Pgap3	2			Fxyd2	2
	Ndufs6	3			Kctd20	2			Rpl37	2
	Ndufv3	3			Atad5	2			Ccdc58	2
	Necap2	3			Hectd4	2			AI413582	2
	Nedd4l	3			Fbrsl1	2			Elof1	2
	Neo1	3			Ahcyl1	2			Gm44386	2
	Nes	3			Astn2	2			Ssna1	2
	Nfkbia	3			Aff4	2			Banf1	2
	Nfrkb	3			Ddi2	2			Coa6	2
	Nid2	3			Jak3	2			A230009B12Rik	2
	Nkain2	3			Nup214	2			Ntm	2
	Nkiras1	3			Cdv3	2			Cox6a1	2
	Nkx6-2	3			Smcr8	2			S100a6	2
	Nlgn2	3			Utp15	2			Arl3	2
	Nnat	3			Trim11	2			S100a16	2
	Noc2l	3			Ptpn23	2			Ccdc34	2
	Notum	3			Gm21986	2			Alkbh7	2
	Nqo1	3			Cntnap4	2			Gm13339	2
	Nras	3			Abca5	2			Nenf	2
	Nrde2	3			Mllt6	2			Nhp2	2
	Nrgn	3			Notum	2			Gm15772	2
	Nsdhl	3			Gm10030	2			Zmat2	2
	Nsfl1c	3			Mgat4b	2			Ost4	2
	Nsun2	3			Cacnb2	2			Atox1	2
	Ntn1	3			Pls3	2			Zcchc17	2
	Ntrk2	3			Slc16a10	2			Arl16	2
	Ntrk3	3			Mroh1	2			Dnlz	2
	Nudt1	3			Lysmd3	2			Psmb10	2
	Nudt3	3			Cdh18	2			Rpp21	2
	Nuf2	3			Slmap	2			Ndufv2	2
	Oas1g	3			Plk3	2			1700021F05Rik	2
	Ociad1	3			Hhat	2			Psmb7	2
	Odf3b	3			Gm20751	2			Bcap31	2
	Ola1	3			Eif4a2	2			Mrpl14	2
	Oplah	3			Fxr2	2			Mrpl22	2
	Otoa	3			Elmsan1	2			Pdgfa	2
	Padi2	3			Epc2	2			Coa4	2
	Pank4	3			Copa	2			Minos1	2
	Papln	3			Cul3	2			Mrpl30	2
	Paqr9	3			Megf8	2			Ggnbp1	2
	Paxx	3			Gm38534	2			Srek1ip1	2
	Pcbd1	3			AW554918	2			Rmdn1	2
	Pclaf	3			Lvrn	2			Enho	2
	Pcsk5	3			Bmp1	2			Dad1	2
	Pcsk6	3			Mid1	2			Gm28661	2
	Pcyt2	3			Ranbp9	2			Snrpd1	2
	Pde4c	3			Tmem201	2			Aamdc	2
	Pde8a	3			Zfp263	2			Gm28438	2
	Pdgfa	3			Kcnc3	2			Ndufb5	2
	Pdhb	3			Hp1bp3	2			Mrpl54	2
	Pdhx	3			Zfp36	2			Atp5o	2
	Pdk2	3			Gtpbp1	2			mt-Nd4	2
	Pdlim4	3			Adamtsl2	2			Lage3	2
	Pea15a	3			Lypla1	2			Rpl39	2
	Pebp1	3			Atp6v0a1	2			Scoc	2
	Peg10	3			Ccdc6	2			Lyrm1	2
	Peg13	3			Brap	2			Eif5b	2
	Pelo	3			Pou4f1	2			Mpc2	2
	Pepd	3			Eif3s6-ps2	2			1700012B09Rik	2
	Pfas	3			Tasp1	2			Smdt1	2
	Pgd	3			Lrrc47	2			Gm14539	2
	Pgpep1	3			Ube2d3	2			Ndufb4	2
	Phb	3			Nudcd3	2			Tnnc1	2
	Phc1	3			Gabrr1	2			Ebpl	2
	Phf1	3			Cldn2	2			Rec114	2
	Phf12	3			6430573F11Rik	2			Pgam2	2
	Phf2	3			Ppp4r1l-ps	2			Ndufb6	2
	Phlda1	3			Plekhg3	2			Uqcc3	2
	Pias4	3			Trappc6b	2			Clybl	2
	Pigo	3			1500015A07Rik	2			Gm28437	2
	Pigyl	3			Prpf38a	2			Mrpl23	2
	Pik3ip1	3			Rapgef1	2			Pnp	2
	Pik3r1	3			Miip	2			Ctla2a	2
	Pik3r2	3			Prpf6	2			Cby1	2
	Pkig	3			Xab2	2			Cisd1	2
	Pkn1	3			4833413G10Rik	2			Cib1	2
	Pkp4	3			D730003I15Rik	2			Zbtb8os	2
	Pla2g12a	3			8430422M14Rik	2			Ccdc28b	2
	Pla2g3	3			Hmgb3	2			mt-Ti	2
	Pla2g6	3			Trip12	2			Dnajc4	2
	Plaa	3			Rac1	2			Mrpl35	2
	Plce1	3			Wdr26	2			Ccl27a	2
	Pld3	3			Rbm25	2			Ppp1r14b	2
	Plin2	3			Eef1g	2			Fam183b	2
	Plp2	3			Nom1	2			Cib2	2
	Pls3	3			Abi2	2			Hmgn1	2
	Polb	3			Cybrd1	2			Ppil3	2
	Pole	3			Igbp1	2			Gm42843	2
	Polr2l	3			Ankle2	2			Gm5617	2
	Pom121	3			Trim44	2			Gm17455	2
	Pop5	3			Tlk1	2			1110017D15Rik	2
	Pou2f1	3			Tmem245	2			Krt1	2
	Ppat	3			Slc9a6	2			Rpl21	2
	Ppdpf	3			Lats1	2			Mrpl21	2
	Ppib	3			Stard4	2			Commd9	2
	Ppm1k	3			Carf	2			Mrpl20	2
	Ppp1r1a	3			Tfcp2l1	2			Gm29514	2
	Ppp2ca	3			Gng2	2			Mrps18c	2
	Ppp2cb	3			Rpl17	2			Mrpl41	2
	Ppp2r2d	3			Zc3h14	2			Tango2	2
	Prdx2	3			Ap4e1	2			Coa7	2
	Prdx3	3			Gm42851	2			Mrpl17	2
	Prdx5	3			Csnk1a1	2			mt-Nd2	2
	Prelid1	3			Rpl7	2			Ldlrad4	2
	Prelid3b	3			Gm36445	2			Atp6v0b	2
	Prelp	3			Ndfip1	2			Rwdd2b	2
	Prex1	3			Zfp61	2			Flywch2	2
	Prkacb	3			9330118I20Rik	2			2210408F21Rik	2
	Prpf39	3			Rtf1	2			Mrpl55	2
	Prr14	3			Cct2	2			Fer	2
	Prrg1	3			Cacul1	2			ENSMUSG00000118346	2
	Psap	3			Zkscan8	2			Fkbp3	2
	Psd2	3			Haus2	2			Fuom	2
	Psma4	3			Guf1	2			Psmd8	2
	Psmb9	3			Gm37345	2			Mmaa	2
	Psmd8	3			Ncl	2			Cox4i1	2
	Ptges2	3			Galnt1	2			Tbcb	2
	Ptn	3			Mga	2			Serp2	2
	Ptprf	3			Cdc27	2			Mcts1	2
	Pycr1	3			Arglu1	2			Fam213b	2
	Pycrl	3			Sdad1	2			Zap70	2
	Pygo1	3			Epb41l4b	2			Mrpl51	2
	Rab11fip4	3			Uvssa	2			Endog	2
	Rab12	3			Zfp639	2			Srp14	2
	Rab2a	3			Rorc	2			Sec61b	2
	Rab4a	3			Rhou	2			Rp9	2
	Rab5b	3			Slc12a9	2			B4galt6	2
	Rabep2	3			Gm31513	2			Cox5a	2
	Ralb	3			Sf3a2	2			Dynlrb2	2
	Ramp1	3			Grina	2			Hist3h2ba	2
	Ranbp10	3			Col5a1	2			1700037C18Rik	2
	Ranbp9	3			Smg9	2			Ccdc13	2
	Rangrf	3			Chrd	2			Commd6	2
	Rap1gap	3			Spns1	2			Aurkaip1	2
	Rapgef3	3			Mgst3	2			Ptges3l	2
	Rarg	3			Vldlr	2			Psma3	2
	Rasgrf1	3			Cdip1	2			Txnl4a	2
	Rbak	3			Itga7	2			Ociad1	2
	Rbm22	3			Fmo2	2			Fdx1	2
	Rbm3	3			Dqx1	2			Gm3244	2
	Rchy1	3			ENSMUSG00000117084	2			Acyp1	2
	Rdh5	3			Hic2	2			Gtf2h5	2
	Retsat	3			Slc25a27	2			0610037L13Rik	2
	Rev1	3			Camk2b	2			Dnajc15	2
	Rexo1	3			Srrm1	2			Mrpl58	2
	Rexo2	3			Glt1d1	2			Stub1	2
	Rfx1	3			Col20a1	2			Prss36	2
	Rgma	3			Mapk1ip1	2			Lsm6	2
	Rhbdd3	3			Gm45774	2			Ptrh2	2
	Rlim	3			Ppp4r4	2			Them4	2
	Rnaseh2c	3			Fxyd7	2			Ak6	2
	Rnf11	3			Fmo4	2			Rnf5	2
	Rnf123	3			Rpl14	2			Ndufc2	2
	Rnf126	3			Icam4	2			Glrx5	2
	Rnf13	3			Lrrc51	2			Eif5a	2
	Rny3	3			Tnrc6a	2			1190007I07Rik	2
	Romo1	3			Rps28	2			Ddit3	2
	Rpap1	3			Wbp1l	2			Oxld1	2
	Rpl14	3			Ggt6	2			Mrps28	2
	Rpl17	3			Ankrd13b	2			Nrp1	2
	Rpl19	3			Slc25a28	2			Tescl	2
	Rpl21	3			4930581F22Rik	2			Crip1	2
	Rpl28	3			Slc15a4	2			Timm9	2
	Rpl37	3			2700097O09Rik	2			BC031181	2
	Rpl37a	3			Rpl7a	2			Emc9	2
	Rpl7a	3			Espnl	2			Zmym1	2
	Rpl8	3			Zfp354a	2			Mycbp	2
	Rplp1	3			Larp1	2			Nhej1	2
	Rps11	3			Plbd2	2			Mrpl49	2
	Rps13	3			Ip6k1	2			Rps19bp1	2
	Rps16	3			Ccdc9	2			Ndufb11	2
	Rps17	3			Akap8l	2			Phf5a	2
	Rps20	3			Rps16	2			Polr1d	2
	Rps28	3			Rcan2	2			Srp19	2
	Rps4x	3			Magi1	2			Psmd10	2
	Rps5	3			Rps13	2			Gpx3	2
	Rps8	3			Rps5	2			Mrps6	2
	Rras	3			Sf1	2			Tmed1	2
	Rrbp1	3			Inpp4a	2			mt-Cytb	2
	Rrp1b	3			1810013D15Rik	2			Gm47135	2
	Rrp9	3			Sfswap	2			Fam126b	2
	Rsl24d1	3			Pcif1	2			Stmn1	2
	Rsph1	3			Rpl8	2			CT009510.2	2
	Rtf1	3			Tacc2	2			Caly	2
	Rtn4ip1	3			Ccdc57	2			Cited4	2
	Rusc2	3			Ddb2	2			Snf8	2
	Ryk	3			Zfp949	2			Gins4	2
	Ryr1	3			Miga1	2			Gm266	2
	S100a1	3			Grik5	2			Mrpl15	2
	S100a11	3			Stat5b	2			Pipox	2
	S100a13	3			Med25	2			Cript	2
	Scaf8	3			Fez1	2			Bad	2
	Scarb1	3			Fbxl12	2			Gm17634	2
	Scyl3	3			Itsn1	2			Mpv17	2
	Sdccag8	3			Polr3gl	2			Tecr	2
	Sdhb	3			Zdhhc24	2			Socs1	2
	Sdhd	3			Rpl37a	2			Gck	2
	Sec11a	3			Taf8	2			Sri	2
	Sec62	3			Tmco6	2			Copz1	2
	Sel1l	3			S100pbp	2			Iah1	2
	Sel1l3	3			Xrcc1	2			Fam69b	2
	Sema4b	3			Kmt2a	2			Rfxank	2
	Sema6c	3			Col7a1	2			Pmp22	2
	Serf1	3			Srrt	2			Myl4	2
	Serhl	3			Tmem38b	2			Mrps11	2
	Serpina3m	3			Tcof1	2			Lst1	2
	Serpinf1	3			Fam169b	2			B9d2	2
	Setd3	3			Zfp36l1	2			mt-Tw	2
	Sf1	3			Tbc1d17	2			Usp13	2
	Sf3b4	3			Erbb2	2			Mrpl46	2
	Sf3b5	3			Gsta3	2			Asna1	2
	Sfxn5	3			Maf1	2			Cdc42ep2	2
	Sgsm1	3			Stk40	2			Rer1	2
	Sh2d6	3			Rps20	2			Fam181b	2
	Sh3bgrl	3			Safb	2			Ipo11	2
	Shtn1	3			Syngr2	2			Clec11a	2
	Sirt2	3			ENSMUSG00000118506	2			1700016K19Rik	2
	Sirt3	3			Anapc5	2			Vegfb	2
	Skiv2l	3			Prkcg	2			Faim	2
	Slain1	3			Sugp1	2			Txndc9	2
	Slc11a2	3			Gm42715	2			Ypel3	2
	Slc12a2	3			Gm20219	2			0610009L18Rik	2
	Slc12a9	3			Sgms1	2			Kcna2	2
	Slc15a5	3			Ddx39b	2			Anapc11	2
	Slc22a17	3			Rps8	2			Fam111a	2
	Slc24a4	3			Arid1a	2			Chchd4	2
	Slc25a15	3			Rhbdf2	2			Pdlim2	2
	Slc25a22	3			Gm37206	2			2700046G09Rik	2
	Slc25a27	3			Plcd3	2			Ccdc12	2
	Slc25a39	3			Mon2	2			Ndufs7	2
	Slc35f1	3			Ctsl	2			D130040H23Rik	2
	Slc38a1	3			Gm11517	2			Aimp2	2
	Slc38a10	3			Hsf1	2			Mrpl28	2
	Slc4a4	3			Gps2	2			1700023F06Rik	2
	Slc6a13	3			Slc23a3	2			Fhit	2
	Slc6a9	3			Ubb	2			H2afv	2
	Slc7a1	3			Fbrs	2			Ccdc30	2
	Slc7a5	3			Setd1a	2			Fkbp8	2
	Slc7a6	3			Rnf169	2			Pla2g16	2
	Slc9a1	3			Mycl	2			Anapc16	2
	Slc9a8	3			Gm43162	2			Mocs2	2
	Slco4a1	3			Rnf39	2			Eif2ak2	2
	Slfn5	3			Mir22hg	2			1700001C02Rik	2
	Smc5	3			Slc29a1	2			2610306M01Rik	2
	Smg9	3			Flywch1	2			Lgals3	2
	Smim10l1	3			ENSMUSG00000117494	2			Msrb1	2
	Smyd1	3			Zdhhc4	2			Lrrc73	2
	Snap25	3			Pias4	2			Cacng6	2
	Snapc5	3			Akap8	2			Sergef	2
	Snhg8	3			Zfp2	2			Ufc1	2
	Snrnp27	3			Ehmt2	2			Rex1bd	2
	Snrnp35	3			Rps11	2			Tmem212	2
	Snx15	3			Ralgapa2	2			Alkbh2	2
	Socs2	3			Hgs	2			Ifitm10	2
	Sorcs2	3			Dcp1b	2			Ccdc148	2
	Sox2ot	3			Rpl28	2			Ndufs3	2
	Spen	3			Ftx	2			Nme5	2
	Sphk2	3			Itga5	2			Ubac1	2
	Spns1	3			Lgals4	2			Mrpl40	2
	Spock3	3			Pim3	2			Arl2	2
	Spon2	3			Rbm5	2			Pycard	2
	Sppl2b	3			Slc1a2	2			Acta1	2
	Spry4	3			1700029J07Rik	2			Nr2c2ap	2
	Spryd7	3			Safb2	2			Spaca9	2
	Sra1	3			Hdgfl2	2			Mrps10	2
	Srebf2	3			Ppp1r15a	2			mt-Nd1	2
	Srek1ip1	3			Rfx1	2			Ifi27l2a	2
	Srl	3			Mdm4	2			Prorsd1	2
	Srrm1	3			Arvcf	2			Mrps22	2
	Srsf11	3			Efcab2	2			Gxylt2	2
	Srsf4	3			0610005C13Rik	2			mt-Co2	2
	Ssbp2	3			Dlk1	2			Pfn1	2
	St6galnac4	3			Plekha1	2			Pih1d1	2
	Stat3	3			Wrn	2			Pop7	2
	Stmn2	3			Fryl	2			mt-Nd3	2
	Stmn3	3			Nup88	2			1110008F13Rik	2
	Stmn4	3			Spaca6	2			3300002P13Rik	2
	Stx8	3			Apc	2			Fbxo33	2
	Stxbp1	3			Ddx50	2			Rbm6	2
	Suclg1	3			Nrip3	2			D230022J07Rik	2
	Sult1e1	3			Osbpl3	2			Cd86	2
	Sumo1	3			Tnip2	2			Ccdc163	2
	Sun1	3			Scyl3	2			Thg1l	2
	Supt5	3			Rsph10b	2			Eva1b	2
	Sympk	3			Washc2	2			Cenps	2
	Szt2	3			Lrp8os2	2			Apex1	2
	Tacc2	3			Col6a2	2			Mcts2	2
	Tada2b	3			Polr3e	2			Cdkn3	2
	Taf10	3			Prkg1	2			C1qtnf4	2
	Tango2	3			Chchd7	2			Egfl7	2
	Tapt1	3			A930004J17Rik	2			Carnmt1	2
	Tarbp2	3			Gm43300	2			Rras2	2
	Tatdn1	3			Ddx3y	2			Ptpn18	2
	Tbc1d31	3			Zfp26	2			Ptrhd1	2
	Tbcel	3			Kat6b	2			Uchl3	2
	Tcea2	3			Bbs7	2			Emp3	2
	Tceal3	3			Luc7l3	2			Gm10714	2
	Tcf3	3			Gm48653	2			Atp6v1d	2
	Tdrd3	3			Usp40	2			Ndufa9	2
	Tet2	3			Sema3d	2			Dennd1b	2
	Tfeb	3			Zdhhc20	2			Fbxo4	2
	Tfr2	3			9330151L19Rik	2			Nmral1	2
	Tgfbr3	3			2410089E03Rik	2			Isca2	2
	Them4	3			Alg6	2			Mcrip2	2
	Thop1	3			2310075C17Rik	2			1700120C14Rik	2
	Timm13	3			Mbip	2			Mylpf	2
	Timm29	3			Xrn1	2			Tmem167	2
	Timm44	3			Cdkl3	2			Ech1	2
	Timm50	3			Lrrc29	2			Pick1	2
	Timm8b	3			Map3k2	2			Sod2	2
	Timmdc1	3			Gm20405	2			Sdhaf4	2
	Tlcd2	3			Phip	2			Pvalb	2
	Tm7sf2	3			Stxbp6	2			Cbr1	2
	Tm9sf3	3			Tbp	2			Ube3c	2
	Tma7	3			Zfp280c	2			Ubald2	2
	Tmcc2	3			Gm47798	2			Gm10110	2
	Tmco3	3			Tenm1	2			Gm5069	2
	Tmem106c	3			4933406C10Rik	2			Fcrls	2
	Tmem109	3			Tnrc6c	2			Metrnl	2
	Tmem123	3			2610037D02Rik	2			Socs2	2
	Tmem126b	3			Ccnl1	2			Babam1	2
	Tmem130	3			Gm9947	2			Cfap126	2
	Tmem131	3			Atpaf1	2			Tctex1d4	2
	Tmem132a	3			Paxbp1	2			Ift27	2
	Tmem141	3			4933421O10Rik	2			Hnrnpc	2
	Tmem14c	3			Rictor	2			Fbll1	2
	Tmem151a	3			Il1rapl1	2			Smim7	2
	Tmem160	3			Catsper2	2			Fahd2a	2
	Tmem18	3			Chd1	2			Supt3	2
	Tmem183a	3			Fgfr1op	2			Actl6b	2
	Tmem184c	3			Cdc73	2			AC158554.1	2
	Tmem242	3			Pole	2			Dtl	2
	Tmem246	3			Ntrk2	2			Ctsh	2
	Tmem268	3			Gm12905	2			Glrx3	2
	Tmem52	3			Col19a1	2			Cox19	2
	Tmem87b	3			Rnpc3	2			Pmf1	2
	Tmem94	3			Vps13d	2			Cnp	2
	Tmod1	3			Shprh	2			1700037H04Rik	2
	Tnks	3			Taf1	2			Mrpl24	2
	Tnrc6a	3			Hook2	2			Gast	2
	Tns1	3			Snx12	2			Cgrrf1	2
	Tns2	3			AC149588.1	2			Gm5881	2
	Tob2	3			Napb	2			Ier3ip1	2
	Tomm34	3			Serpini1	2			Nudt2	2
	Tomm5	3			Epha7	2			Stmn2	2
	Tor1aip1	3			Tmem165	2			Ppie	2
	Tpgs1	3			9330121K16Rik	2			Fopnl	2
	Tpgs2	3			Bzw1	2			Gm29508	2
	Tpi1	3			Vps26a	2			Nit2	2
	Tppp	3			Ddx1	2			Chchd5	2
	Trabd	3			Psmc1	2			1500015O10Rik	2
	Trac	3			Gsk3b	2			Pisd	2
	Traf1	3			Atl1	2			Hacd3	2
	Trafd1	3			Gnl2	2			AC154276.3	2
	Trim62	3			Dnm3	2			Smagp	2
	Trim72	3			Pkia	2			Nans	2
	Trmt2b	3			Spag9	2			Gapdh	2
	Trp53i11	3			Siah1a	2			Slc14a1	2
	Tsc22d1	3			Ube4a	2			Mrpl4	2
	Tsc22d4	3			Capza2	2			Eef2kmt	2
	Tsg101	3			Mat2b	2			Ntmt1	2
	Tsn	3			Pdcl3	2			Gm19426	2
	Ttc39c	3			Serinc1	2			Tmem107	2
	Ttll12	3			Rnf13	2			Arhgap4	2
	Tubb3	3			Spryd7	2			Hddc2	2
	Tubb4b	3			Cir1	2			Itgam	2
	Tubb5	3			Mbnl2	2			Ccdc61	2
	Tusc3	3			Cdkn2aipnl	2			Manbal	2
	Ubb	3			Dok6	2			Il17d	2
	Ube2i	3			Arrdc3	2			Cdadc1	2
	Ube2o	3			Eif1ax	2			Qrsl1	2
	Ubxn4	3			Dynlt3	2			Acot1	2
	Ufc1	3			Paip1	2			Cd68	2
	Ufd1	3			Abi1	2			Birc5	2
	Ufsp2	3			Stx17	2			Cd209g	2
	Ugp2	3			Fam169a	2			Ptpmt1	2
	Unc13a	3			Bnip3l	2			Cdk5	2
	Unc5a	3			Tfdp2	2			Rfesd	2
	Uqcrc1	3			Socs6	2			Afg1l	2
	Uqcrfs1	3			Cnbp	2			Ifngr2	2
	Uqcrh	3			Kars	2			Rab29	2
	Urm1	3			Ppp3cb	2			Pptc7	2
	Ushbp1	3			Ppp3r1	2			Borcs7	2
	Usmg5	3			Dync1li2	2			Mirg	2
	Usp16	3			Luzp2	2			Mrpl39	2
	Usp19	3			Aldh1a1	2			mt-Tt	2
	Usp6nl	3			Nr2c2	2			Atp5g3	2
	Uxs1	3			Vps54	2			Spag17	2
	Vamp2	3			Rnf146	2			Nrd1	2
	Vkorc1l1	3			Cops4	2			Urm1	2
	Vldlr	3			Vma21	2			Cope	2
	Vps11	3			Cops5	2			Ndufb2	2
	Vps29	3			Zranb1	2			Riox2	2
	Vps37d	3			4632404H12Rik	2			Capsl	2
	Vps51	3			Pcdh9	2			Rpf2	2
	Vwa1	3			Kcmf1	2			Sox3	2
	Vwa8	3			Gnl3	2			Gtpbp4	2
	Wdr90	3			Lta4h	2			Nmt2	2
	Wrnip1	3			Tm9sf3	2			Cdk5rap1	2
	Xiap	3			Riok3	2			Rdh5	2
	Xpo4	3			Nsun2	2			Cdk2ap2	2
	Xpo5	3			Ncam1	2			Cfap45	2
	Xpo6	3			Ace	2			Utp23	2
	Ypel3	3			Sdk1	2			Erich2	2
	Ypel5	3			Sorl1	2			Slc35f1	2
	Zap70	3			Kcnc4	2			Nudcd2	2
	Zbp1	3			Taf3	2			Psma4	2
	Zbtb12	3			Crebbp	2			Rnf151	2
	Zbtb39	3			Fndc3a	2			Evi2a	2
	Zbtb7a	3			Lmln	2			Drg2	2
	Zc3h4	3			Gpx3	2			Yif1a	2
	Zc3h6	3			Matr3	2			A330009N23Rik	2
	Zdhhc20	3			Mtdh	2			Sgcd	2
	Zfand2b	3			Rab2a	2			C8g	2
	Zfp280b	3			Nadk2	2			Elp5	2
	Zfp395	3			Mbnl1	2			Ptms	2
	Zfp428	3			Eid1	2			Mrpl19	2
	Zfp493	3			Spock3	2			Rabepk	2
	Zfp609	3			Pnlip	1			Klkb1	2
	Zfp653	3			Svs2	1			Alg14	2
	Zfp687	3			Cyp2a5	1			Thoc5	2
	Zfp740	3			Agrp	1			Fam166b	2
	Zfp746	3			Foxa1	1			H3f3a	2
	Zfp771	3			Tacr2	1			Tmem240	2
	Zfp956	3			3930402G23Rik	1			Abhd11	2
	Zfr2	3			Mfsd2a	1			Asrgl1	2
	Zgpat	3			Dhrs11	1			Odf3b	2
	Zmiz1	3			Pex6	1			Smco4	2
	Zmym3	3			Sdc4	1			Nlrp5-ps	2
	Zmym5	3			B430219N15Rik	1			Mon1a	2
	Zranb1	3			Rdh16	1			Vps37d	2
	Zswim7	3			Mafb	1			Vcpkmt	2
	44624	2			Dusp15	1			Rsph9	2
	44628	2			Kctd15	1			Vamp8	2
	44814	2			Gstt4	1			Ctsd	2
	0610005C13Rik	2			Ndrg2	1			Ndufa10	2
	0610009L18Rik	2			Coq9	1			BC003965	2
	0610010K14Rik	2			Smpd1	1			Pifo	2
	0610037L13Rik	2			Dgat1	1			1700088E04Rik	2
	1110004E09Rik	2			Lpl	1			Arl1	2
	1110008F13Rik	2			Irf4	1			BC028528	2
	1110018N20Rik	2			Dpep1	1			Gm29216	2
	1110059E24Rik	2			Tesc	1			Tmem14a	2
	1190002N15Rik	2			Gm10419	1			Coq7	2
	1190007I07Rik	2			Gde1	1			Fam81b	2
	1300002E11Rik	2			Nr4a3	1			K230010J24Rik	2
	1500009C09Rik	2			Zswim5	1			Mgll	2
	1500011B03Rik	2			Slc39a14	1			Acat2	2
	1500015A07Rik	2			Etfbkmt	1			Nt5m	2
	1500015O10Rik	2			Pecr	1			Gm29773	2
	1600002K03Rik	2			Isyna1	1			Gm11517	2
	1600014C10Rik	2			Oxct1	1			Ppt2	2
	1600020E01Rik	2			Gm12781	1			Ccdc151	2
	1700001C02Rik	2			Rogdi	1			Wnt7a	2
	1700008J07Rik	2			Gstt2	1			Ccdc25	2
	1700012B09Rik	2			Sult5a1	1			Tbata	2
	1700013F07Rik	2			Ckb	1			Tsc22d1	2
	1700016K19Rik	2			Dgat2	1			Tmod1	2
	1700020I14Rik	2			Ankrd33b	1			Eci1	2
	1700021F05Rik	2			Wdr62	1			Emid1	2
	1700023F06Rik	2			Cnn1	1			Pcmtd1	2
	1700027J19Rik	2			Ndufs3	1			Ormdl2	2
	1700029J07Rik	2			Nmb	1			Tysnd1	2
	1700037C18Rik	2			Nadk	1			Rmnd1	2
	1700037H04Rik	2			Hpx	1			Mrps27	2
	1700047G03Rik	2			Fndc5	1			Mtif2	2
	1700088E04Rik	2			Mrpl46	1			Mterf4	2
	1700120C14Rik	2			Adk	1			Ak2	2
	1700123K08Rik	2			Tst	1			Tsc22d4	2
	1700123O20Rik	2			Kyat1	1			Derl2	2
	1810013D15Rik	2			Slc7a8	1			Alg3	2
	1810022K09Rik	2			Sucla2	1			Tmem29	2
	1810032O08Rik	2			Gm826	1			Copz2	2
	1810034E14Rik	2			Ivd	1			Fam98a	2
	1810041L15Rik	2			Muc2	1			Mrpl48	2
	2210408F21Rik	2			Retsat	1			Ccdc33	2
	2310015D24Rik	2			Ecsit	1			Bok	2
	2310069B03Rik	2			Thoc3	1			Ccnb1	2
	2310075C17Rik	2			Samm50	1			Rnase1	2
	2410089E03Rik	2			Ndufs2	1			Blnk	2
	2510046G10Rik	2			Gpat4	1			Sfxn4	2
	2610037D02Rik	2			Apmap	1			Ddah2	2
	2610306M01Rik	2			Pde7b	1			1810021B22Rik	2
	2700046G09Rik	2			Gm10032	1			Ak8	2
	2700097O09Rik	2			Arhgdig	1			Crybb3	2
	2810001G20Rik	2			Ctcflos	1			Mrpl32	2
	2900079G21Rik	2			Ctsa	1			Fam25c	2
	3110082I17Rik	2			Gstz1	1			Atp6v1e1	2
	3300002P13Rik	2			Lgr6	1			Gm45426	2
	4632404H12Rik	2			Arhgap42	1			Tnmd	2
	4632415L05Rik	2			Scarb2	1			Morn3	2
	4632428C04Rik	2			Sdk2	1			Timm22	2
	4833411C07Rik	2			H13	1			Echdc2	2
	4833413G10Rik	2			Gk	1			Trap1	2
	4930453N24Rik	2			Yipf1	1			Icam2	2
	4930581F22Rik	2			Smim24	1			Gtf3c6	2
	4931406C07Rik	2			Glud1	1			Rmi2	2
	4933406C10Rik	2			Mpv17l2	1			Ube2c	2
	4933407K13Rik	2			Susd3	1			Stx4a	2
	4933408B17Rik	2			Cxcl13	1			Apoo	2
	4933421O10Rik	2			5031439G07Rik	1			Stbd1	2
	5031425E22Rik	2			Gm45012	1			Krt10	2
	5031439G07Rik	2			Rcl1	1			Gstm6	2
	5430405H02Rik	2			Actg2	1			Gm42527	2
	5730559C18Rik	2			Esrp2	1			Bcl2	2
	5830417I10Rik	2			Tmem28	1			Cdc42	2
	5830487J09Rik	2			Dcaf11	1			Ppia	2
	6430548M08Rik	2			Acad10	1			Catip	2
	6430573F11Rik	2			Dusp18	1			Heatr5a	2
	6720427I07Rik	2			Rom1	1			Zfp523	2
	8430422M14Rik	2			Ppp3cc	1			Lrrc24	2
	9030619P08Rik	2			Ephx2	1			Zfp219	2
	9130401M01Rik	2			Gabarapl1	1			Abhd8	2
	9330102E08Rik	2			Capn9	1			Fam193b	2
	9330118I20Rik	2			Coq7	1			Adgrb2	2
	9330121K16Rik	2			Cd82	1			Armc6	2
	9330151L19Rik	2			Hmbs	1			Srsf4	2
	9530062K07Rik	2			Letm1	1			Sppl2b	2
	A230009B12Rik	2			Ppp1r3g	1			Ccdc85c	2
	A2m	2			Plet1os	1			Plpp7	2
	A2ml1	2			Slc27a2	1			Mib2	2
	A330009N23Rik	2			Hes6	1			Jag2	2
	A730017L22Rik	2			Tspan3	1			Sptbn4	2
	A830052D11Rik	2			Eaf2	1			Ckb	2
	A930004J17Rik	2			Ppat	1			Map1s	2
	A930005H10Rik	2			Hspa5	1			Dlgap3	2
	A930017M01Rik	2			Prdx6	1			Dok7	2
	Aamdc	2			Gm36355	1			Col9a3	2
	Aars2	2			Uqcrc1	1			Gpr37l1	2
	Aatf	2			Rrp8	1			Csnk1g2	2
	Aatk	2			CT030637.1	1			Matn4	2
	Abca5	2			Slc25a5	1			Psd	2
	Abcb10	2			Adam12	1			Ints1	2
	Abcb8	2			Acss1	1			Ano8	2
	Abcc4	2			Glod5	1			Nyap1	2
	Abcc8	2			Tmem37	1			Efs	2
	Abcd2	2			Amdhd1	1			Tcf3	2
	Abcd4	2			Afg3l1	1			Apba3	2
	Abhd11	2			Sdhd	1			Srebf2	2
	Abhd13	2			Slc31a1	1			Impdh1	2
	Abhd16a	2			Lclat1	1			Paqr6	2
	Abhd17b	2			Serhl	1			Caskin2	2
	Abhd18	2			Gnpat	1			5730559C18Rik	2
	Abhd8	2			Prkag1	1			Dhx34	2
	Abi1	2			Ldlrap1	1			Trabd	2
	Abi2	2			Acads	1			Mapk7	2
	AC108802.1	2			Ccno	1			Mapk8ip1	2
	AC121965.1	2			Dpyd	1			Sphk2	2
	AC126804.1	2			Asna1	1			Frs3	2
	AC138177.5	2			Adtrp	1			Olig1	2
	AC154276.1	2			Prdx3	1			Lmtk3	2
	AC154276.3	2			Mark3	1			Bcl9l	2
	AC158554.1	2			Syt12	1			Kcnh2	2
	AC160637.1	2			Sgk2	1			Faap100	2
	AC161763.1	2			Nr4a2	1			Gga1	2
	AC169509.2	2			Scap	1			Zbtb12	2
	Acaa1a	2			Gprc5c	1			Sbk1	2
	Acaa1b	2			Mpdu1	1			Panx2	2
	Acaa2	2			Avpi1	1			Scrib	2
	Acaca	2			Ndufa9	1			Acaa1a	2
	Acacb	2			Crem	1			Safb2	2
	Acat2	2			Mlycd	1			Fcho1	2
	Accs	2			Echs1	1			Mtss1l	2
	Accsl	2			Ldha	1			Ncor2	2
	Ackr3	2			Coq8a	1			Ppp1r16a	2
	Acly	2			Atp5g2	1			Pcyox1l	2
	Aco1	2			Katnal2	1			Carmil3	2
	Acot11	2			Ndufv1	1			Tnk2	2
	Acot2	2			Lrrc52	1			Ncln	2
	Acot3	2			Pgk1	1			Fam173a	2
	Acot5	2			Cox7a2l	1			Rtn4r	2
	Acsf2	2			Trabd	1			Map7d1	2
	Acsl3	2			Tmem41a	1			Ahdc1	2
	Acsl4	2			Gm26512	1			Radil	2
	Acsl5	2			5430401H09Rik	1			Fscn1	2
	Acss2	2			Egln3	1			Arvcf	2
	Acta1	2			Mdh1	1			Prpf40b	2
	Actg2	2			Mterf2	1			Exoc3l	2
	Actl6b	2			Gm3336	1			Tmem201	2
	Actn1	2			Bcl2l1	1			Rbck1	2
	Actr2	2			Chd1l	1			Bcan	2
	Actr8	2			Ifi30	1			Kcp	2
	Acvr1	2			Eda	1			Slc6a9	2
	Acvr1c	2			2310015D24Rik	1			Cacna2d4	2
	Acyp1	2			Tmem222	1			Mier2	2
	Acyp2	2			Zhx3	1			Msi1	2
	Ada	2			Rdh1	1			Ap5z1	2
	Adam1a	2			2410131K14Rik	1			Esrra	2
	Adamts5	2			Fgf9	1			Plppr3	2
	Adamts7	2			Hopx	1			Pank4	2
	Adck1	2			Spr	1			Ccm2	2
	Adcy10	2			Gm15543	1			Aars2	2
	Adcy2	2			Mtch1	1			Hcn3	2
	Adcy3	2			Wdr83	1			Wnt7b	2
	Adgb	2			Sprtn	1			Rps6kl1	2
	Adgrb2	2			1700102P08Rik	1			Baalc	2
	Adgre1	2			Nsa2	1			Arhgef1	2
	Adgrv1	2			Rnmt	1			D10Jhu81e	2
	Adi1	2			Dlg1	1			Ushbp1	2
	Adipor2	2			Lpin3	1			Aup1	2
	Adk	2			Pacsin2	1			Tmem94	2
	Adnp2	2			Slc22a2	1			Ltbp3	2
	Adpgk	2			Tpd52l1	1			Crat	2
	Adss	2			Bsg	1			Sorcs2	2
	Adtrp	2			Rab44	1			Tubb2a	2
	Aff4	2			Bckdha	1			Sirt2	2
	Afg1l	2			ENSMUSG00000116940	1			Uqcrc1	2
	Afg3l1	2			Mcat	1			Phldb1	2
	Afg3l2	2			Dlst	1			Psd2	2
	Aga	2			Psma6	1			Dagla	2
	Agbl5	2			Hacd2	1			Whrn	2
	Agfg1	2			Sat1	1			Cant1	2
	Agk	2			Kcnk3	1			Alad	2
	Ago2	2			ENSMUSG00000118229	1			Prex1	2
	Ahcy	2			Timm44	1			Scrn2	2
	Ahcyl1	2			ENSMUSG00000116656	1			Arc	2
	Ahnak	2			Qdpr	1			Apc2	2
	AI413582	2			Ssbp4	1			Ppp1r9b	2
	AI987944	2			Cd320	1			Megf8	2
	Aifm1	2			Acot5	1			Trim8	2
	Aimp2	2			Rab34	1			Tmem161a	2
	Ak2	2			Slc40a1	1			Cdipt	2
	Ak3	2			Gk5	1			Grik5	2
	Ak6	2			Fahd1	1			Rnf123	2
	Ak8	2			Uqcrfs1	1			Cbarp	2
	Akap13	2			Gm3375	1			Ptges2	2
	Akap5	2			Fgf18	1			ENSMUSG00000117406	2
	Akap8	2			Cldn1	1			Mbd6	2
	Akirin1	2			Gpr160	1			Csk	2
	Akr1b10	2			Arl5a	1			Gramd1a	2
	Akr1b8	2			Cabcoco1	1			Tmem259	2
	Akr1c14	2			Rab23	1			Abhd16a	2
	Akr1c18	2			Miga2	1			Narfl	2
	Akt1	2			Gm14326	1			Ier5	2
	AL591207.1	2			Hcn2	1			Poll	2
	Alad	2			Ric3	1			Col14a1	2
	Alas1	2			Pdhx	1			Igdcc4	2
	Aldh18a1	2			Gm28874	1			Pole4	2
	Aldh1l2	2			Ccdc138	1			Rrp12	2
	Aldh4a1	2			Abhd15	1			Tmco3	2
	Aldoa	2			Atp5b	1			Ppp2r3d	2
	Alg14	2			Mcrs1	1			Pdlim4	2
	Alg3	2			Tmem65	1			Exosc5	2
	Alg6	2			Tpi1	1			Lmf1	2
	Alkbh2	2			Pon1	1			Paqr4	2
	Alkbh6	2			Pfkfb1	1			Tmem143	2
	Alkbh7	2			D10Jhu81e	1			Slc25a19	2
	Als2	2			Gck	1			Scube1	2
	Als2cl	2			Rnase10	1			Pard6a	2
	Amacr	2			Wnt11	1			Creld1	2
	Amd1	2			Pigr	1			Smtnl2	2
	Amigo2	2			Itih4	1			Bdh1	2
	Ampd2	2			Mpst	1			Tsen34	2
	Ampd3	2			Fam131c	1			Ddhd1	2
	Amz1	2			Syt14	1			Dgkk	2
	Anapc11	2			Htra4	1			Cdkl2	2
	Anapc16	2			Uts2r	1			Gria1	2
	Anapc5	2			Itpka	1			Plscr2	2
	Ank3	2			Uhrf1	1			Cyb5b	2
	Ankef1	2			Slc25a33	1			Nwd2	2
	Ankle2	2			Tomm22	1			Rarres1	2
	Ankra2	2			Wdr73	1			Adgrv1	2
	Ankrd24	2			Fbp1	1			Elovl3	2
	Ankrd46	2			Sh3d21	1			Acss2	2
	Ankrd49	2			Gm5514	1			Nudt7	2
	Anxa2	2			Adcy6	1			Tusc3	2
	Anxa4	2			Tiam2	1			Cmtm6	2
	Anxa5	2			Gm44645	1			Ulk2	2
	Aox3	2			Pnp2	1			Moxd1	2
	Ap2a1	2			Acsm3	1			Abcd3	2
	Ap2b1	2			Trim9	1			3110082I17Rik	2
	Ap3b1	2			Mal	1			Pdhx	2
	Ap3s1	2			Ankrd9	1			Cyp2u1	2
	Ap4b1	2			Gm30173	1			Tmlhe	2
	Ap4e1	2			D17Wsu92e	1			Irf5	2
	Apc	2			Gm9260	1			Fitm1	2
	Apc2	2			Gmpr	1			Ces2b	2
	Apeh	2			Slc9a3r1	1			Ldhd	2
	Apex1	2			Them4	1			Serhl	2
	Apip	2			Abcc2	1			Cd5l	2
	Apoa1	2			Gm7993	1			Ccne2	2
	Apobec1	2			Irak3	1			Gm15408	2
	Apoc3	2			Adrb2	1			Ly6d	2
	Apoo	2			Sav1	1			Prc1	2
	Apool	2			Cox11	1			Clic5	2
	App	2			Jmjd6	1			Adgre1	2
	Aqr	2			AC157554.4	1			Fam114a1	2
	Arap1	2			Mrpl37	1			Postn	2
	Arap3	2			Osbpl9	1			Dnajc22	2
	Arc	2			Car2	1			Acox3	2
	Arfip2	2			Rwdd4a	1			Apool	2
	Arglu1	2			Iscu	1			Sel1l3	2
	Arhgap39	2			Xrcc6	1			Hfe	2
	Arhgap4	2			Atg13	1			C4a	2
	Arhgef11	2			Cpsf4l	1			Hapln1	2
	Arhgef28	2			Shb	1			Cnot8	2
	Arhgef7	2			Coil	1			Dct	2
	Arid1a	2			Ube3b	1			Dcaf12l1	2
	Arl16	2			Hrct1	1			Prnp	2
	Arl2	2			Crls1	1			Idi1	2
	Arl3	2			Slc27a1	1			Fras1	2
	Arl4a	2			Pdcd6	1			Gria3	2
	Arl8a	2			Mccc2	1			E2f1	2
	Armc6	2			Atp2a3	1			Sdha	2
	Armcx2	2			Serpina3k	1			Selenof	2
	Arnt2	2			Hmgcl	1			Mindy3	2
	Arpin	2			Pla2g2d	1			C1qtnf3	2
	Arrdc3	2			Taf9b	1			Dars2	2
	Arrdc4	2			Cyc1	1			Lrrc39	2
	Arxes1	2			Slc12a7	1			Ddx41	2
	As3mt	2			Aldh4a1	1			Pcyox1	2
	Asah2	2			Cldn15	1			Msl3	2
	Asap1	2			Pitpna	1			Polr3k	2
	Asap2	2			Ptges2	1			Tfpi2	2
	Asb6	2			Pctp	1			Acad9	2
	Ascc1	2			Egln2	1			Ykt6	2
	Asf1b	2			Tamm41	1			Bmp7	2
	Asic1	2			Coq10a	1			1110059E24Rik	2
	Aspa	2			Cryz	1			Rnf11	2
	Aspg	2			Gm42517	1			Dynlt3	2
	Aspn	2			Ttc19	1			Arhgef9	2
	Ass1	2			Zfp961	1			Ptgr2	2
	Astn2	2			Chst8	1			Galk2	2
	Atad3a	2			Nudt15	1			Lrrc40	2
	Atad5	2			Cpa3	1			H2-K1	2
	Atat1	2			Slc25a51	1			Pyurf	2
	Atf1	2			Urm1	1			Lyn	2
	Atf4	2			Rgs11	1			Uxs1	2
	Atf7ip	2			Gm14327	1			BC023105	2
	Atg14	2			2310014F06Rik	1			Slc25a45	2
	Atg9a	2			Fastk	1			Fars2	2
	Atg9b	2			Cma1	1			Adss	2
	Atic	2			Prpsap1	1			Trmt2b	2
	Atl1	2			Sytl1	1			Slc7a7	2
	Atl2	2			Dhx30	1			Cs	2
	Atox1	2			Fabp3-ps1	1			Csf1r	2
	Atp13a1	2			Wwc1	1			Ccng1	2
	Atp13a2	2			Uap1l1	1			Sco1	2
	Atp1a2	2			Ppp1r37	1			Zadh2	2
	Atp1b1	2			Irak2	1			Lrp2	2
	Atp4b	2			Efhc2	1			Glod4	2
	Atp5b	2			Zfp617	1			Hspa4	2
	Atp5g2	2			Gm4316	1			Sdcbp	2
	Atp5g3	2			Nr1h3	1			Phyh	2
	Atp5o	2			Pnkd	1			Oraov1	2
	Atp6v0a1	2			Nsmce4a	1			Irgm2	2
	Atp6v0a2	2			Adck1	1			Pstk	2
	Atp6v0b	2			Mdh2	1			Rmdn3	2
	Atp6v1a	2			Smim20	1			Tmem268	2
	Atp6v1d	2			Fabp3	1			Cyb561	2
	Atp6v1e1	2			Mrps18a	1			Akr1c18	2
	Atpaf1	2			BC049987	1			Cenpa	2
	Atpif1	2			Nsmce2	1			Kdelc2	2
	Atxn1l	2			Sgta	1			1190002N15Rik	2
	Atxn2	2			Lrrn4cl	1			Acsl5	2
	Aurkaip1	2			Cidea	1			Pigk	2
	Avpi1	2			Gm15728	1			Cryz	2
	AW554918	2			A530076I17Rik	1			Isg15	2
	B230217C12Rik	2			Fitm2	1			Msrb2	2
	B230317F23Rik	2			Gm47818	1			4931406C07Rik	2
	B230322F03Rik	2			Srl	1			Mad2l1	2
	B230369F24Rik	2			Slc43a2	1			Fancl	2
	B4galnt1	2			Atp5f1	1			Ppat	2
	B4galt2	2			Hip1r	1			Rpn1	2
	B4galt6	2			Txn2	1			Aldoc	2
	B930095G15Rik	2			Lrrc73	1			Ufsp2	2
	B9d2	2			Dus1l	1			Ppcs	2
	Babam1	2			Gm33424	1			Ifi35	2
	Bach2	2			Il1rn	1			Cep55	2
	Bad	2			Fam234a	1			Hat1	2
	Banf1	2			Pias2	1			Cd81	2
	Bap1	2			Ces1d	1			Prkra	2
	Bax	2			Chaf1b	1			Suox	2
	Bbs7	2			Snhg1	1			4632428C04Rik	2
	BC003965	2			Amdhd2	1			Iqcg	2
	BC017158	2			Esr1	1			Pla1a	2
	BC023105	2			C2cd2l	1			Mterf2	2
	BC028528	2			Cacfd1	1			Gm13443	2
	BC031181	2			Lgi3	1			Tfb1m	2
	BC037034	2			Ensa	1			Ptpro	2
	BC049987	2			Rilpl2	1			Gtf2b	2
	Bcan	2			Gm9887	1			Dhfr	2
	Bcap31	2			Traf4	1			Sh3bgrl	2
	Bcat1	2			Apln	1			Fez2	2
	Bckdha	2			Nop53	1			Hltf	2
	Bcl2	2			Itgad	1			1700123O20Rik	2
	Bcl2l2	2			Gm10076	1			Aspa	2
	Bcl6	2			Gatsl3	1			Fundc1	2
	Bcor	2			Smox	1			Mkrn2os	2
	Bend6	2			Nfkbil1	1			Prdx3	2
	Bex1	2			Apoe	1			Erp44	2
	Bfar	2			Gm14964	1			Smu1	2
	Bhlhe41	2			Fam159a	1			Lyz2	2
	Bicdl1	2			Hist1h4h	1			Gbp7	2
	Bicral	2			Gm44646	1			Sirt5	2
	Birc5	2			Acr	1			Mdh1	2
	Blnk	2			Gm20033	1			Timm8a1	2
	Bloc1s6	2			Cyb5r3	1			Amacr	2
	Bnip1	2			Lars2	1			Acbd5	2
	Bnip3l	2			Lrfn1	1			Dut	2
	Bola1	2			1700027J19Rik	1			Aga	2
	Bola2	2			Mir6236	1			Itpa	2
	Bop1	2			Amn	1			Nifk	2
	Borcs7	2			Pdgfa	1			Hmgn2	2
	Brap	2			Pdlim4	1			Snhg11	2
	Brcc3	2			Kcnh3	1			Ndufs1	2
	Brd7	2			Podxl2	1			Mtx2	2
	Brd8	2			Rps4l	1			Aifm1	2
	Bri3	2			Jund	1			Asah2	2
	Brpf1	2			Vgf	1			Gm13056	2
	Brpf3	2			Gm23935	1			Tm6sf1	2
	Bsdc1	2			Gm15564	1			Tpmt	2
	Btbd10	2			Itpk1	1			Gabarapl2	2
	Btbd2	2			Armc9	1			Ostc	2
	Bzw1	2			Gstm6	1			Eif4e	2
	C130074G19Rik	2			Spon1	1			Akirin1	2
	C1qc	2			Wdr34	1			Pmpcb	2
	C1qtnf3	2			Begain	1			C1ra	2
	C1qtnf4	2			Tsc22d4	1			Gm8116	2
	C1qtnf6	2			Bok	1			Slamf9	2
	C1ra	2			Gm24270	1			Vmn2r57	2
	C230035I16Rik	2			Rny3	1			Timm44	2
	C230096K16Rik	2			Epn1	1			Vcl	2
	C2cd3	2			Gm12992	1			Adamts5	2
	C330007P06Rik	2			AC132863.2	1			Gm7666	2
	C330013E15Rik	2			Fuca1	1			Tmem119	2
	C4a	2			Bend5	1			Dock6	2
	C630043F03Rik	2			Ino80b	1			H2-Q4	2
	C77080	2			Mvb12a	1			Islr	2
	C8g	2			Mfsd10	1			Pomt1	2
	Cabcoco1	2			Cpa2	1			Nefl	2
	Cables1	2			Col6a1	1			Acyp2	2
	Cacna2d2	2			Rabac1	1			Tcn2	2
	Cacna2d4	2			Cp	1			Sema7a	2
	Cacnb2	2			Tmem179	1			Loxl1	2
	Cacng6	2			Myh7	1			Slco2b1	2
	Cacng8	2			1110017D15Rik	1			Anxa6	2
	Cactin	2			1700018L02Rik	1			Akt2	2
	Cacul1	2			Ngb	1			Tpi1	2
	Cadm1	2			Oscp1	1			Tufm	2
	Calm2	2			44995	1			Eml1	2
	Calm3	2			Gatsl2	1			Unc13a	2
	Calml4	2			Khk	1			Vcam1	2
	Caly	2			Tnni3	1			Bsg	2
	Camk2b	2			Vps37d	1			9330102E08Rik	2
	Camkk2	2			G0s2	1			Gnas	2
	Camsap3	2			Ybx2	1			Taf13	2
	Cand2	2			Ccdc28b	1			B4galt2	2
	Cant1	2			Mboat2	1			Lamp5	2
	Capn2	2			Lrrc8a	1			Plxnd1	2
	Capsl	2			Icosl	1			Gabrd	2
	Capzb	2			Gas7	1			Fam57a	2
	Car12	2			Gm47017	1			Kcng4	2
	Car14	2			Penk	1			Dcun1d2	2
	Card10	2			Tssk5	1			Ddah1	2
	Carf	2			Jaml	1			Gadl1	2
	Carmil1	2			2610035F20Rik	1			Dmkn	2
	Carmil3	2			Ucma	1			Cdk2ap1	2
	Carnmt1	2			Cadm1	1			Hsph1	2
	Cars2	2			Map3k6	1			Lpgat1	2
	Casc3	2			Slc17a9	1			Clk3	2
	Caskin2	2			C920006O11Rik	1			Gpr176	2
	Catip	2			Gm42896	1			Wars	2
	Catsper2	2			Pla2g4e	1			Slc37a4	2
	Cav1	2			Fut7	1			Spats2l	2
	Cbarp	2			Sema3f	1			Siae	2
	Cbfa2t3	2			Irx3	1			Plod1	2
	Cbln4	2			Zyx	1			Txndc12	2
	Cbx3	2			Gpc1	1			Plp2	2
	Cby1	2			Map3k7	1			Gm37711	2
	Cc2d1a	2			Mpzl3	1			Dnaja3	2
	Ccar1	2			Patj	1			St6galnac4	2
	Ccar2	2			Gm16845	1			Parp10	2
	Ccdc12	2			Gm5464	1			Agbl5	2
	Ccdc13	2			Atp13a4	1			Fbf1	2
	Ccdc136	2			Pecam1	1			Itm2c	2
	Ccdc138	2			Hdac9	1			Plin5	2
[truncated: 10,065 more rows]
