# Supplementary material for: Energy balance drives diurnal and nocturnal brain transcriptome rhythms
Source: Cell Rep. Author manuscript; Available in PMC 2024 Aug 18. (PMC11330649; doi:10.1016/j.celrep.2024.113951)
Supplement: 4 [file NIHMS1980970-supplement-4.xlsx]

## Sheet: Table S11
	Tissue overlap differentially expressed genes
		SCN	POA	PVN	PVZ	DMH	VMH	ARC	LHr	LHc	HAB	PVT	OLB	PRC	COR	HIP	CER	BRS	BAT	LIV	TES	QUA
	SCN	266	15	79	1	24	3	3	16	41	82	9	10	39	5	7	17	14	15	36	4	69
	POA	15	81	20	4	26	8	3	24	31	40	12	13	35	10	11	23	21	18	16	5	32
	PVN	79	20	1549	2	123	7	2	36	226	391	25	39	103	14	18	42	34	107	211	14	331
	PVZ	1	4	2	15	3	2	1	5	4	12	3	1	4	2	2	3	1	5	7	1	7
	DMH	24	26	123	3	469	11	4	32	187	205	22	29	83	16	17	30	30	54	71	7	131
	VMH	3	8	7	2	11	29	3	12	7	15	5	3	12	7	4	11	6	6	7	0	11
	ARC	3	3	2	1	4	3	18	2	5	5	0	1	4	1	2	3	2	2	2	0	4
	LHr	16	24	36	5	32	12	2	190	30	81	15	15	53	17	24	41	45	33	46	3	58
	LHc	41	31	226	4	187	7	5	30	953	311	26	38	109	12	12	32	32	72	163	12	265
	HAB	82	40	391	12	205	15	5	81	311	5521	265	38	267	14	33	85	86	342	608	19	1289
	PVT	9	12	25	3	22	5	0	15	26	265	388	11	60	2	7	21	13	40	75	4	157
	OLB	10	13	39	1	29	3	1	15	38	38	11	181	56	7	15	30	21	22	26	4	60
	PRC	39	35	103	4	83	12	4	53	109	267	60	56	836	26	31	84	62	81	112	15	262
	COR	5	10	14	2	16	7	1	17	12	14	2	7	26	41	15	15	13	6	13	2	16
	HIP	7	11	18	2	17	4	2	24	12	33	7	15	31	15	94	23	27	16	30	4	36
	CER	17	23	42	3	30	11	3	41	32	85	21	30	84	15	23	254	64	46	45	6	83
	BRS	14	21	34	1	30	6	2	45	32	86	13	21	62	13	27	64	309	41	62	7	82
	BAT	15	18	107	5	54	6	2	33	72	342	40	22	81	6	16	46	41	1248	243	13	436
	LIV	36	16	211	7	71	7	2	46	163	608	75	26	112	13	30	45	62	243	2380	24	625
	TES	4	5	14	1	7	0	0	3	12	19	4	4	15	2	4	6	7	13	24	101	33
	QUA	69	32	331	7	131	11	4	58	265	1289	157	60	262	16	36	83	82	436	625	33	4138
