# Supplementary material for: Energy balance drives diurnal and nocturnal brain transcriptome rhythms
Source: Cell Rep. Author manuscript; Available in PMC 2024 Aug 18. (PMC11330649; doi:10.1016/j.celrep.2024.113951)
Supplement: 5 [file NIHMS1980970-supplement-5.xlsx]

## Sheet: Table S12
		SCN	SCN	HAB	HAB
	Lists of differentially expressed ion channel genes	UP	DOWN	UP	DOWN
		21	20	354	148
		Tmem165	Slc43a2	Slc6a6	Fcer1g
		Glra3	Ttr	Atp1a1	Fabp5
		Epha7	Ptprf	Brpf3	Atp5l2-ps
		Hmgcs2	Gpr17	Clcn7	Atp5k
		Abca1	Smarca4	Trrap	Ptprd
		Bmpr2	Fbxo10	Baz2a	Ggct
		F3	Ddr1	Csnk1e	Atp5j2
		Slc2a4	Car4	Kdm3b	Gabra2
		Calcrl	Glp1r	Mapk4	Atp5e
		Grik2	Limk2	Lpin1	Fabp3
		Prkacb	Slc38a10	Sik1	Fxyd2
		Tmem30a	Nlrc3	Bap1	Magt1
		Slc25a17	Tacr1	Pcsk6	Atp5h
		Gabrg2	Dnmt1	Pdk2	Atp6v1f
		Slc36a4	Itga6	Stat3	Klk6
		Atp13a3	Sema4d	Dnmt3a	Atp5j
		mt-Atp6	Abcb8	Smpd3	Nras
		Itgav	Gabre	Clcn6	Hipk2
		Gpr22	Pla2g6	Brd2	Nt5c
		Prkg1	Abca3	Hcn3	Gabrb1
		Slc9a6		Pcsk2	Mpc2
				Plcg1	Letm2
				Kcnb1	Pnp
				Ulk3	Rgs5
				Fzd1	Pde6d
				Adck2	Pin1
				Cdc42bpg	Psmb5
				Slc37a1	Atp6v0b
				Pip5k1a	Psmb2
				Abl1	Rgs17
				Npr2	Fer
				Gabbr1	Kdm7a
				Eif2ak3	Zap70
				Cd276	Hras
				Kcnq2	Phkg1
				Adgrg1	Psmb1
				Apeh	Acvr2b
				Il17ra	Kcnk7
				Mfn2	F12
				Mbtps1	Nrp1
				Slc25a16	Kcnu1
				Slc6a1	Atp5d
				Slc7a5	Pik3ca
				Atp1a4	Gucy1a2
				Trim66	Ptges3
				Slc36a4	Twf2
				Slc36a1	Acat1
				Dclk3	Fxyd1
				Bcl2l2	Hmox2
				Slc41a1	Gck
				Brpf1	Chek2
				Camk2g	Cd52
				Slc17a7	Epha5
				Sik3	Kcna2
				Ern1	Klk8
				Nr4a1	Vkorc1
				Slc7a1	Tuba1a
				Epha8	Cx3cr1
				Atp11a	Fcgr3
				Chrnb4	Fkbp8
				Mylk4	Ctss
				Cdc42bpb	Eif2ak2
				Kdm4a	Psmb6
				Grk6	S100a11
				Notch1	Clock
				Tap1	Prcp
				Phf2	Itpr2
				Map4k2	Cd86
				F3	Fkbp1a
				Eef2	Cpa2
				Oprl1	Mvd
				Brd1	Oprm1
				Smpd4	Gfra4
				Slc25a12	Uchl3
				Mark1	Atp6v1d
				Ulk1	Pmvk
				Phf8	Cdk12
				Map3k3	Cyp11a1
				Pla2g3	Cbr1
				Prepl	Brd7
				Abl2	Sp100
				Chat	Lag3
				Slc22a15	Ctsh
				Ocrl	Gpr84
				Cdk13	Slc48a1
				Pxk	Atp6v0e
				Slc16a8	Pisd
				Slc19a2	Top2a
				Kdm3a	Slc14a1
				Fzd7	Psmb9
				Dnmt1	Itgam
				Abcg1	Cckbr
				Rps6ka4	Birc5
				Slc11a2	Cdk5
				Atp8b2	Ifngr2
				Clcn2	Gpr19
				Inppl1	Cd47
				Ahcy	Prtn3
				Slc18b1	Abhd12
				Abcc4	Unc119
				Slc9a8	Gjc2
				Fgfr1	Ntsr2
				Inpp5e	Ilk
				Gucy1b1	Lpar4
				Ptprn2	Slc35f1
				Zmynd8	Adamts4
				Odc1	Atp6v1g1
				Slc4a8	Slc25a15
				Cry1	Uchl1
				Fkbp5	Klkb1
				Mapkapk2	Stk16
				Slc2a4	Nr2f6
				Letmd1	Ar
				Rxfp3	Ctsd
				Npc1	Rps6kc1
				Ksr1	Bptf
				Prmt2	Pla2g2d
				Grid1	Mgll
				Dapk1	Adora3
				Dot1l	Itgae
				Map2k1	Acat2
				Stk35	Nt5m
				Gpr161	Matk
				Kcnt1	Srpk1
				Cers1	Trp53rkb
				Lonp1	Gabrb2
				Aatk	Ppid
				Sema4d	Tnfrsf12a
				Slc7a6	Mok
				Ehmt1	Phkg2
				Gsr	Atp1a2
				Dstyk	Csnk2b
				Flt4	Hpgds
				Pip5k1b	Gsto1
				Kdm2a	Kcnk2
				Rho	Ddah2
				Clcn3	Arg2
				Slc30a5	Nek3
				Adam11	Acaca
				Ano1	Cdkl3
				Eef2k	Atp6v1e1
				Nuak1	Rgs19
				Tgfbr2	Trap1
				Pik3r1	Ryk
				Ackr3	Fabp7
				Ptprf	Bcl2
				Cnr1	Rbp4
				Adam9	Ppia
				Slc2a1
				Chrnb3
				Slc12a3
				Mapk1
				Hipk1
				Pik3cd
				Setd1b
				Trhr2
				Slc20a2
				Cpe
				Adipor1
				Tpbg
				Aldh5a1
				Grik3
				Stk25
				Sgpl1
				Kcnh5
				Il17rd
				Slc39a12
				Cerk
				Itga3
				Kat2b
				Itpr3
				Lpar2
				Elp3
				Acvr1b
				Adcy3
				Celsr2
				Raf1
				Gprc5b
				Gpr173
				Synj1
				Itgal
				Csnk1d
				Slc35f5
				Ncoa2
				Slc38a1
				Irak1
				Kmt2d
				Slc5a7
				Lgmn
				Prkci
				Sfxn3
				Slc6a8
				Metap1
				Npr1
				Cyp26b1
				Cdk8
				Araf
				Xiap
				Brd9
				Slc6a15
				Hdac6
				Furin
				Ptk7
				Sgk1
				Slc9a1
				Abat
				Pim1
				Slc38a8
				Ror2
				Mcoln1
				Ikbkb
				Limk1
				Inpp5b
				Rapgef3
				Slc44a2
				Plpp3
				Abcg4
				Trim21
				Lmtk2
				Nipal3
				Pip4k2c
				Slc25a31
				Gjb2
				Map3k1
				Tusc3
				Gpr146
				Slc45a4
				Kdm8
				Slc4a4
				Tnks
				Tnfrsf11b
				Setd7
				Kcnd2
				Nfkbiz
				Kmt2b
				Kat7
				Akt2
				Ptprs
				Sstr1
				Gpr26
				Atg4b
				Lipe
				Prkacb
				Slc23a2
				Slc5a6
				Gabbr2
				Notch3
				Ksr2
				Slc22a4
				Slc39a9
				Limk2
				Pi4ka
				Slc8a3
				Gpr182
				Ttbk1
				Slc35e3
				Lpar5
				Setdb1
				Epas1
				Tesk2
				Ddr1
				Chrm4
				Sstr2
				Rtn4
				Gpr107
				Slc1a4
				Asic1
				Pde8a
				Ntrk3
				Slc39a6
				Ifnar2
				Ror1
				Atp1b1
				Cdk17
				Senp7
				Pdpk1
				Adgra3
				Asah1
				Gfra2
				Rgma
				Slc39a11
				Pak2
				Itga9
				Igf1r
				Kdm1a
				Prep
				Mtor
				Stk39
				Slc39a7
				Nr2e1
				Pdgfrb
				Slc35g1
				Gfra1
				Gpr156
				Tnk2
				Pdgfra
				Abca1
				Slc10a7
				Slc9a2
				Gpr37
				Abca2
				Tnfrsf21
				Fzd5
				Kdm4c
				Acacb
				Nr2c1
				Nek9
				Adrb1
				Slc35f6
				Fgfr3
				Stk10
				Wnk2
				Itga11
				Jak3
				Nuak2
				Birc7
				Uhmk1
				Abca5
				Abcb6
				Acvrl1
				Slc16a10
				Dclk1
				Plk3
				Mfsd2b
				Hdac10
				Slco4c1
				Ifnlr1
				Slc4a10
				Pla2g4b
				F5
				Htr2c
				Kmt5b
				Bmp1
				Pdk4
				Cdk9
				Atp2b3
				Slc22a5
				Dagla
				Kcnc3
				Grm3
				Idi1
				Plat
				Stk24
				Rps6ka2
				Atp6v0a1
				Atp7b
				Kcnh6
				Atp11b
				Tasp1
				Abcb10
				Amd1
				Atp9b
				Gabrr1
				Adgrf5
