# Supplementary material for: Energy balance drives diurnal and nocturnal brain transcriptome rhythms
Source: Cell Rep. Author manuscript; Available in PMC 2024 Aug 18. (PMC11330649; doi:10.1016/j.celrep.2024.113951)
Supplement: 6 [file NIHMS1980970-supplement-6.xlsx]

## Sheet: Table S13
		SCN	SCN	SCN	HAB	HAB	HAB	LIV	LIV	LIV	BAT	BAT	BAT
	Lists of cycling mitochondrial genes	nocturnal	diurnal	common	nocturnal	diurnal	common	nocturnal	diurnal	common	nocturnal	diurnal	common
		32	42	5	38	46	2	64	59	10	52	53	3
		2810006K23Rik	Acad10	Exd2	Acot11	Acadsb	Prdx6	Aars2	Abcd2	Ak2	1700066M21Rik	2810006K23Rik	Exog
		Apex1	Acss1	Fam162a	Aldh7a1	Afg1l	Sphk2	Aass	Abhd10	Ak4	2310061I04Rik	Acss1	Mthfd1l
		Bcs1l	Aldh9a1	Hspe1	Apool	Afg3l2		Acacb	Afg1l	Ccdc90b	Abcd1	Ahcyl1	Mtrf1l
		Bola1	Amacr	Mccc2	Bid	Aldh1l2		Acsl6	Agxt	Clpx	Ak4	Aifm2
		C030006K11Rik	Armcx3	Tmem126b	Chchd7	Armc10		Adck5	Ak2	Coq10b	Aldh1l1	Ak2
		Cry1	Bid		Coq2	Atp5l		Aifm2	Ak4	Coq8a	Alkbh1	Alas1
		Dnajc19	Ccdc51		Cstad	Bcat2		Ak2	Akr7a5	Cpt1a	Amt	Atad1
		Dnajc4	Cstad		Cyp24a1	Bco2		Ak4	Alas2	Cry1	Atad3a	Bak1
		Exd2	Exd2		Cyp27a1	Cep89		Bcl2l2	Amacr	Sfxn1	Atp23	Bckdk
		Fam162a	Fam162a		Dhrs2	Cox6b2		Bid	Amt	Tamm41	Atpaf2	Bnip3l
		Fech	Fastkd2		E130311K13Rik	Cpt2		Cars2	Atad3a		Bcl2l1	Casp8
		Fmc1	Hspe1		Gpt2	Ethe1		Casp8	Auh		Cars2	Chpt1
		Fpgs	Mccc2		Gstz1	Fech		Ccdc90b	Bdh1		Chchd4	Clpx
		Gstz1	Mcrip2		Guf1	Gcdh		Clpx	Ccdc90b		Coq7	Coq10b
		Hscb	Mecr		Higd1a	Glud1		Coq10b	Clpx		Cry1	Coq8a
		Hspd1	Mrpl24		Idh3g	Gpam		Coq8a	Coq10b		Dhrs1	Cpt1a
		Hspe1	Mrpl42		Immp2l	Grpel2		Cpt1a	Coq8a		Etfbkmt	Crat
		Mccc2	Mrpl49		Immt	Hspe1		Crot	Cpt1a		Exd2	Efhd1
		Mrpl35	Mrrf		Lrpprc	Idh2		Cry1	Cpt2		Exog	Exog
		Mrpl54	Mtch2		Mcl1	Immp1l		Cs	Cry1		Fastkd2	Gcdh
		Mrpl57	Ndufb2		Metap1d	Letm2		E130311K13Rik	Dnajc28		Gars	Glod4
		Mrps23	Nif3l1		Mettl17	Mcub		Etfbkmt	Dnlz		Letm2	Gm4952
		Mtfmt	Nrd1		Mgme1	Mrpl15		Fasn	Fdx1		Mettl4	Hemk1
		Mtfr1l	Nsun4		Msrb2	Mrpl24		Fastk	Fdxr		Mrps18a	Lactb
		Mthfd1l	Nudt5		Ndufaf4	Mrpl34		Fpgs	Gpt2		Mthfd1l	Mmaa
		Mutyh	Oxnad1		Opa3	Mrps17		Gldc	Hdhd5		Mtrf1l	Mrpl50
		Pusl1	Park7		Pdss1	Mrps36		Hdhd3	Higd1a		Nat8l	Mtfmt
		Pxmp4	Plscr3		Polg	Mrps6		Hspd1	Hsdl1		Ndufb8	Mthfd1l
		Slc25a28	Pnpla8		Prdx6	Mrrf		Mcl1	Hsdl2		Ndufs5	Mtif2
		Slc25a33	Polb		Primpol	Mtfp1		Mcu	Htatip2		Nfu1	Mtrf1l
		Spata20	Sfxn4		Ptcd1	Ndufb2		Mfn1	Idh3a		Noct	Mtx2
		Tmem126b	Slc25a42		Slc25a28	Nit2		Micu1	Idh3b		Pccb	Mutyh
			Snd1		Sphk2	Nnt		Mmaa	Lyrm1		Pdk4	Ndufaf4
			Tk2		Styxl1	Prdx6		Mmab	Mcur1		Plscr3	Nfs1
			Tmem126a		Tfb1m	Ptrh1		Mrpl48	Mrpl15		Polrmt	Nif3l1
			Tmem126b		Tmem126b	Recql4		Msrb3	Mrpl24		Rpia	Nrd1
			Trmt5		Top1mt	Rexo2		Nipsnap3b	Mrps6		Serac1	Nudt2
			Tstd1		Tufm	Sdhaf1		Nln	Mrps9		Sfxn4	Osbpl1a
			Ucp1			Slc25a14		Ociad1	Mtfr1l		Slc25a11	Oxnad1
			Uqcrb			Smim8		Opa3	Ndufa8		Slc25a3	Pdhb
			Vps13d			Spata19		Oxnad1	Nfs1		Slc25a34	Pgam5
			Yrdc			Sphk2		Pdk4	Nme6		Slc25a46	Pnkd
						Tha1		Pdss2	Nudt5		Spr	Prelid3b
						Timm29		Pnkd	Pnpo		Supv3l1	Pusl1
						Tomm34		Pptc7	Poldip2		Timm17a	Rfk
						Trmt5		Pxmp4	Ppif		Timmdc1	Rida
								Rfk	Prdx6		Tmem11	Sdhaf3
								Rpia	Prelid2		Tomm40	Slc25a19
								Sco2	Primpol		Ucp1	Slc25a31
								Sdhaf2	Sfxn1		Ucp3	Tomm20
								Sfxn1	Slc25a28		Vdac1	Tomm70a
								Slc25a19	Slc25a3		Vdac2	Trmt5
								Slc25a32	Slc25a40			Uqcrc2
								Slc25a44	Tamm41
								Slc25a47	Timm17a
								Snap29	Timm9
								Stard7	Tomm40
								Stom	Ucp2
								Tamm41	Vdac2
								Timm29
								Timm44
								Tmem14c
								Twnk
								Ung
