# Supplementary material for: Energy balance drives diurnal and nocturnal brain transcriptome rhythms
Source: Cell Rep. Author manuscript; Available in PMC 2024 Aug 18. (PMC11330649; doi:10.1016/j.celrep.2024.113951)
Supplement: 7 [file NIHMS1980970-supplement-7.xlsx]

## Sheet: Table S14
	Tissue overlap cycling genes nocturnal mice
		SCN	POA	PVN	PVZ	DMH	VMH	ARC	LHr	LHc	HAB	PVT	OLB	PRC	COR	HIP	CER	BRS	BAT	LIV	TES	QUA
	SCN	582	76	74	42	85	47	76	105	87	63	65	95	137	120	117	141	84	56	65	11	59
	POA	76	850	115	95	117	112	110	184	190	138	104	153	220	192	196	240	174	91	86	13	80
	PVN	74	115	674	51	122	58	110	135	149	85	77	133	184	140	142	182	129	63	65	10	69
	PVZ	42	95	51	810	59	137	76	77	106	124	78	92	125	108	97	162	108	74	54	8	47
	DMH	85	117	122	59	1301	67	125	179	191	105	81	153	275	206	186	253	155	84	78	11	85
	VMH	47	112	58	137	67	754	78	92	124	134	74	91	147	123	114	158	109	66	59	6	41
	ARC	76	110	110	76	125	78	972	123	171	82	74	134	203	136	153	203	133	82	74	8	84
	LHr	105	184	135	77	179	92	123	1019	241	122	134	177	291	229	256	283	197	103	100	9	88
	LHc	87	190	149	106	191	124	171	241	1334	142	123	207	304	244	259	305	235	113	124	15	108
	HAB	63	138	85	124	105	134	82	122	142	1000	97	137	186	154	154	203	139	70	86	12	83
	PVT	65	104	77	78	81	74	74	134	123	97	691	101	168	164	161	180	120	63	78	8	55
	OLB	95	153	133	92	153	91	134	177	207	137	101	1500	312	211	233	333	215	132	117	13	120
	PRC	137	220	184	125	275	147	203	291	304	186	168	312	1878	482	448	463	314	154	168	21	185
	COR	120	192	140	108	206	123	136	229	244	154	164	211	482	1569	350	399	225	122	116	15	147
	HIP	117	196	142	97	186	114	153	256	259	154	161	233	448	350	1532	403	258	136	140	15	142
	CER	141	240	182	162	253	158	203	283	305	203	180	333	463	399	403	2171	331	183	171	15	182
	BRS	84	174	129	108	155	109	133	197	235	139	120	215	314	225	258	331	1266	140	122	11	137
	BAT	56	91	63	74	84	66	82	103	113	70	63	132	154	122	136	183	140	1068	139	11	135
	LIV	65	86	65	54	78	59	74	100	124	86	78	117	168	116	140	171	122	139	1119	12	112
	TES	11	13	10	8	11	6	8	9	15	12	8	13	21	15	15	15	11	11	12	352	12
	QUA	59	80	69	47	85	41	84	88	108	83	55	120	185	147	142	182	137	135	112	12	1143
	Tissue overlap cycling genes diurnal mice
		SCN	POA	PVN	PVZ	DMH	VMH	ARC	LHr	LHc	HAB	PVT	OLB	PRC	COR	HIP	CER	BRS	BAT	LIV	TES	QUA
	SCN	677	29	64	24	51	16	16	32	36	43	19	17	46	36	42	36	34	41	33	17	27
	POA	29	496	31	20	25	18	12	35	30	38	14	18	22	23	29	18	22	28	16	10	21
	PVN	64	31	756	35	68	35	26	33	60	54	24	23	43	30	73	33	41	38	24	16	28
	PVZ	24	20	35	631	23	17	8	26	20	25	13	19	23	17	25	19	20	18	22	15	25
	DMH	51	25	68	23	606	27	23	35	32	34	18	17	31	38	38	25	26	34	33	13	34
	VMH	16	18	35	17	27	486	12	31	26	30	13	13	19	18	30	13	13	18	23	5	21
	ARC	16	12	26	8	23	12	284	23	23	20	11	11	23	16	28	14	19	14	9	9	18
	LHr	32	35	33	26	35	31	23	627	39	33	19	19	40	29	27	39	38	33	31	9	26
	LHc	36	30	60	20	32	26	23	39	626	20	11	23	38	22	60	27	36	27	32	12	19
	HAB	43	38	54	25	34	30	20	33	20	768	26	16	49	34	35	33	28	43	38	18	31
	PVT	19	14	24	13	18	13	11	19	11	26	323	12	21	24	13	15	16	15	11	3	13
	OLB	17	18	23	19	17	13	11	19	23	16	12	432	27	20	23	33	18	19	20	7	12
	PRC	46	22	43	23	31	19	23	40	38	49	21	27	765	51	54	64	45	43	36	16	39
	COR	36	23	30	17	38	18	16	29	22	34	24	20	51	560	28	39	22	37	30	11	24
	HIP	42	29	73	25	38	30	28	27	60	35	13	23	54	28	839	39	41	43	40	20	42
	CER	36	18	33	19	25	13	14	39	27	33	15	33	64	39	39	762	27	41	29	13	45
	BRS	34	22	41	20	26	13	19	38	36	28	16	18	45	22	41	27	565	27	26	14	22
	BAT	41	28	38	18	34	18	14	33	27	43	15	19	43	37	43	41	27	832	50	18	48
	LIV	33	16	24	22	33	23	9	31	32	38	11	20	36	30	40	29	26	50	788	16	54
	TES	17	10	16	15	13	5	9	9	12	18	3	7	16	11	20	13	14	18	16	518	13
	QUA	27	21	28	25	34	21	18	26	19	31	13	12	39	24	42	45	22	48	54	13	709
