# Supplementary material for: Energy balance drives diurnal and nocturnal brain transcriptome rhythms
Source: Cell Rep. Author manuscript; Available in PMC 2024 Aug 18. (PMC11330649; doi:10.1016/j.celrep.2024.113951)
Supplement: 10 [file NIHMS1980970-supplement-10.xlsx]

## Sheet: Table S2
		ARC	ARC	ARC	BAT	BAT	BAT	BRS	BRS	BRS	CER	CER	CER	COR	COR	COR	DMH	DMH	DMH	HAB	HAB	HAB	HIP	HIP	HIP	LHc	LHc	LHc	LHr	LHr	LHr	LIV	LIV	LIV	OLB	OLB	OLB	POA	POA	POA	PRC	PRC	PRC	PVN	PVN	PVN	PVT	PVT	PVT
	Lists of rhythmic genes in each tissue	nocturnal	diurnal	common	nocturnal	diurnal	common	nocturnal	diurnal	common	nocturnal	diurnal	common	nocturnal	diurnal	common	nocturnal	diurnal	common	nocturnal	diurnal	common	nocturnal	diurnal	common	nocturnal	diurnal	common	nocturnal	diurnal	common	nocturnal	diurnal	common	nocturnal	diurnal	common	nocturnal	diurnal	common	nocturnal	diurnal	common	nocturnal	diurnal	common	nocturnal	diurnal	common
		972	284	37	1068	832	108	1266	565	93	2171	762	184	1569	560	97	1301	606	26	1000	768	54	1532	839	115	1334	626	61	1019	627	69	1119	788	177	1500	432	53	850	496	60	1878	765	177	674	756	65	691	323	42
	1	Bmp3	Gm13387	Armcx5	Elp4	BC005537	Elp4	Ankrd13a	Casq2	Cirbp	Ciart	Mmrn2	Ciart	Tef	Gli2	Tef	Sgip1	Ripk2	Tmc7	Tbc1d2b	Dkk2	Ahsa1	Exd2	Zfp687	Ciart	D430040D24Rik	Pisd	E230016M11Rik	Olfml1	Slc41a3	Arsg	Slc30a10	Mfsd4b3	Slc30a10	Nr1d2	Gatc	Paqr8	Gm9531	Zfp207	Fabp7	Igsf9b	Dnaja4	Ccnl2	Gm13025	Ntng2	Stip1	Id2	Rbm34	Itga10
	2	Whamm	Lif	Nr1d1	Prpf6	Tdrp	Rorc	Ddx56	Sfrp5	Pllp	Abhd1	Ggact	Tef	Nxf1	Hnrnpm	Mcf2l	Ncor1	Arfgap1	Sfpq	Gm26777	Gm10154	Fabp7	Cfp	Alad	Coq10b	Mlec	BB218582	Nr1d1	Nxn	Nanos2	Fabp7	Ppat	Ptprk	Dtx4	Lmbrd2	Aste1	Cspg5	Slc15a3	Trmt5	Tmem18	Hif1an	Plp2	Per3	Tspan9	Selenop	Exd2	Itga10	Mettl3	Cables1
	3	Azin2	Casq2	Cirbp	Usp7	Vps4b	Srsf3	Sgk2	Gpr153	Sept4	Tef	Nomo1	Bhlhe41	Bche	Fancb	Cys1	Ash1l	Tmem81	Zhx3	Dio2	Gm5510	Gpr179	Ispd	Rb1cc1	Tmem185a	Gabra2	Ino80e	Mmp14	Arsg	Armc2	Reps1	Gm5844	Tars	Gm16638	Paqr8	Fbxo32	Per3	Fabp7	Kdm4d	Htra1	Gm14415	Caprin1	Ciart	Lrrc29	Spred1	Aqp9	2010111I01Rik	Gm45132	Ofd1
	4	Bloc1s3	Rad51c	Tspan9	B3gat3	Dcbld1	Sh3pxd2a	Vipas39	Dolk	Mkks	Plekhg4	Ciart	Efhd1	Tgfb3	Plekhd1	Tsc22d3	Nhp2	Zfp58	Sugp1	Ahsa1	Rfx5	Mfsd2a	Glul	Uba6	Mcm2	Evc	Arhgap40	Pop4	Ubfd1	Nr1d1	Gm43597	Dtx4	Acnat2	Efhd2	Hhatl	Paqr8	Nr1d1	Pla2g4c	Padi4	Cirbp	Ccnl2	Spem1	Cipc	ENSMUSG00000117929	B4galnt4	Mgme1	Spsb1	Desi1	Xdh
	5	Mmp9	Rngtt	Gm29650	Lrig2	Zer1	Syn2	Mirg	Oasl2	Dnaja4	Cables1	Naa60	Ackr4	Mmp14	Gm3411	Gatsl2	Tst	Gm43136	Triqk	Fabp7	Aspg	1700047M11Rik	Per2	Mad2l2	Mthfd1l	9330171B17Rik	Gm6210	Cirbp	Mir6955	Cyp3a57	Cacng6	Gm16439	Bri3	Nr1d1	Neb	Gm11738	Hip1	Tmem18	Tmem236	Gm42462	Cldn5	Ccdc155	Npas3	Nudt16	Hmbs	Rngtt	Cables1	Gm10300	Cryab
	6	Rpe	Ttc39aos1	Mir9-3hg	Mapkapk3	Pdcd4	Nr1d1	Colgalt1	Rpl38-ps2	Hip1	Hnrnpd	Wnt7b	Gm15459	Ism2	Kbtbd11	Per2	Kmt2c	Las1l	Htr1a	Ufd1	Ahsa1	Alg6	Ivns1abp	Gm6565	Hps1	Pald1	Srsf6	Sfpq	Tspan4	Gpr89	E230016M11Rik	Ppil1	Arntl	Ncald	Ciart	Wrn	Tardbp	Htra1	Nod2	Tubgcp2	Per3	Neu2	Tspan4	Slc38a2	Mmachc	Ewsr1	Rsrp1	Gm15932	Notch4
	7	Prpf31	Gm26555	Dbp	Arntl	Gm5112	Hsp90ab1	Slc29a1	Aifm3	Opalin	Dnase1l2	Gm39302	Gtpbp2	Phkg2	Rbm7	Fmo2	Gatad2b	Ptprf	Tra2a	Tsc22d3	Gins4	Hnrnpdl	Dok3	Dmtf1	Fbxo16	Mxd4	Gm27544	Slc40a1	Exd2	Lrrc8c	Lrrc8c	Gm16638	Avpr1a	Alpl	Bhlhe41	Gm42847	Hacd3	Slc39a2	Tcp10c	Dnaja1	Mafg	Ciao1	Dgcr8	Stip1	Sc5d	Alg8	Calcr	Gm22360	Srrm3
	8	Tra2b	Map3k21	Nasp	Rorc	Cyp4b1	Kcnj8	Hgh1	Opalin	Fus	Acrbp	Tns3	Limk2	Shmt1	Rasd2	Tmem185a	Nfkbie	Gm26912	Slc52a2	Nmi	Sdr42e1	Fkbp4	Pianp	ENSMUSG00000118449	Gm43597	Spice1	Mir341	Ftsj3	Uba6	Ercc3	Rad51c	Ywhag	4833439L19Rik	Nhlrc2	Cd59b	ENSMUSG00000117856	Ubxn11	Acat3	Stra6l	Dok3	Dnase1l2	Enox1	Opalin	Gm37345	Ubxn2b	Erf	Rai2	Ccl6	Stip1
	9	Pdcd1	Sox30	2310058D17Rik	Srsf3	Mir22hg	Cyp4b1	Cirbp	Neu4	D430040D24Rik	Bhlhe41	Cdk5rap3	Exd2	Lactb2	Kcnip4	Htra1	Tmc7	Nr1d1	3930402G23Rik	Gm44949	Dock1	Prdx6	Zcchc24	Mettl4	Dmtf1	Nts	1700093K21Rik	Zfp207	Rngtt	Gatd1	N4bp2l1	Slc4a4	Wee1	Avpr1a	Sox30	Wdr12	Aqp1	AU020206	Xpo4	St3gal4	Lacc1	Ccr5	Mettl11b	Casp7	Map3k11	Mmp14	Clk3	Gm47359	Rnpep
	10	Anp32e	Eml2	Cys1	Gm20627	Anp32a	Dbp	Pllp	Cep120	Zfyve19	Ubn1	Smco2	Scn2b	Rft1	Cep83os	Tmod4	Isoc2a	Actn3	Dnaja4	Gm20515	Uhrf1bp1	Hyou1	Dnase1l2	Crk	Per3	Fam90a1b	B430203G13Rik	Ints8	Ncoa5	Syt13	Sat2	Efhd2	Gm13375	Stra6l	Tef	Fer	Tsc22d3	Gm17484	Mrpl24	Ahsa1	Ciart	Tfr2	Rbm12b1	Ctnnal1	Rbl2	Mthfd2	Per2	Tmem28	Glul
	11	Gramd1c	Gm16278	Sugp1	Crip3	Fam198b	Nr1d2	Arsg	Eya2	Zcchc24	Mkks	ENSMUSG00000117093	Stk32a	Mkks	Nsmce2	Cbln4	Prdm1	Bdh1	Usp29	Gpr179	Snupn	Stip1	D330041H03Rik	Caprin1	Smarca2	2610035D17Rik	Ndor1	Fxr1	Pigz	Gm28286	Alox12b	Dnmt3b	Dtx4	Usp2	Tmem179	Gpr89	Txndc16	Adipor2	Axdnd1	Ndst4	1700123O20Rik	Sp110	Paqr8	Exd2	Abhd2	9330159F19Rik	Lap3	Acp5	Gcfc2
	12	Klhdc9	Gm43823	Gm20498	Sh3pxd2a	Tmem120a	4933406C10Rik	Sept4	Cnbp	AI464131	Phf23	Tsen15	Dlg2	Mcf2l	Zbtb25	Rrp8	Fabp7	Gprin3	Gm3095	Mfsd2a	Sec11a	Calr	Kctd3	Carlr	Zbtb40	Bbs12	Bmp8b	Fam83d	Lrrtm4	Edn3	Mfsd2a	Spaar	Gsta3	Slc9a3r1	Sdccag3	Lrrc59	Cybrd1	Ifrd2	Fabp7	Sfpq	Rae1	Slc24a1	Lipa	5930409G06Rik	Hibadh	Arhgap27	Adamts4	F730016J06Rik	Calr
	13	Armcx5	Src	P4ha1	Tef	Snupn	Dtx4	Mkks	Arhgef37	Nr1d1	Wisp2	Hip1	Cdk5rap3	Gtpbp2	1700063D05Rik	Kirrel2	Pdia4	Zranb3	Rabl6	Hmgxb3	Gm10030	ENSMUSG00000117048	Kbtbd4	Ralgps2	Gm29650	Msc	Nox1	Hexdc	Dnajb11	Slc35f4	Tcte2	Skp2	Trp53inp2	Clpx	Fam167a	Rimklb	Gm20083	Ddx21	Rrnad1	Fam20a	Tubd1	Ighg2c	AC108416.1	Aqp9	Nrf1	Nr1d1	Slco3a1	Gm26559	Dmrtc1a
	14	Mkks	1810059C17Rik	Txlng	Per2	Ankrd46	Per3	Dnaja4	ENSMUSG00000117822	Slc41a3	Rnf112	Arf1	Nr1d2	Ankrd44	Rexo5	1700123O20Rik	Pth1r	Elp4	Gkn3	Opalin	Gm16425	Rpn1	Wdr20	4732496C06Rik	Tubgcp4	Tmem86b	Actg1	Fabp7	Kat14	Gkn3	Pllp	Hspa8	Nt5e	Ak4	C230037L18Rik	Birc3	Ak3	Gpr157	Cadps	Gm33148	Tef	Tiam2	Pllp	Gm35161	Gm6598	Nanos2	Tm6sf2	Angptl4	Hnrnpdl
	15	Nr1d1	ENSMUSG00000117653	Ldah	Tnfrsf1a	Gm11581	Tsc22d3	Igfbp6	Amacr	Nxf1	Zbtb46	Dnm3	Sh3bp5l	Prpsap1	Mybpc3	Mthfd1l	Fam107a	ENSMUSG00000116665	BC022960	Fzd6	Adam21	Slc29a3	Cdnf	Rngtt	Nr1d1	Pnmal1	ENSMUSG00000118038	Pik3ca	Fabp7	L1cam	Sfpq	Nr1d1	Slc26a6	3930402G23Rik	Kcnj11	Tdrkh	Tead2	Cirbp	Gm10134	2310022B05Rik	Hps1	1700093K21Rik	Hrh3	Mgme1	Ak3	Dbp	Slc39a2	Csf3r	Ccnl2
	16	Actg1	Heatr1	Map3k21	Syn2	Carhsp1	Baz1b	Dubr	Gm9936	Dbp	Cys1	Nfkbie	Ppp2r5d	Gm13016	Sult6b2	Fgfr3	Adgra3	Gm26509	Psmf1	Tsr1	ENSMUSG00000117972	Fam20a	Tmem175	Miip	Man2b2	Hif3a	Dcun1d2	Gm11944	Hexdc	Asic3	Kcne4	Ncald	Ubqln1	Coq10b	Lrrc8c	Tex10	Rnf207	Gm42462	Chrna1	Txnrd3	Ahnak	Mmp23	Elfn2	Ciart	Shc2	Zbtb49	Mettl7a1	Gm14393	Trub1
	17	Gabpa	Gm44257	Cdkn1a	Per1	Notch4	Cdkn1a	Gpr3	Hnrnpdl	Cenpo	Creb3l2	Pfkfb2	Dbp	Lin9	Adm	Zdhhc5	Tmem59	Cnnm2	Hdgf	Mettl27	Gm7507	Eif2s1	Vrk2	Kcp	Bend3	Hspa8	Pdlim3	Ofd1	AL591952.3	Rbl1	Sdccag3	Npc1	Socs5	Casp6	Mrpl37	Msh2	Kras	Tubgcp2	Cirbp	Ormdl1	Msl1	Ap1s3	Ubxn2b	Ahsa1	Jagn1	Fabp7	Acin1	ENSMUSG00000118449	AI464131
	18	Gm48623	Mcm9	Blm	Usp2	Ubfd1	Kcna5	Crmp1	Scd3	Tra2a	Fgfr2	Pms1	Setd7	Shisa4	Gm14169	Trim9	Fis1	Rpe	Rab34	Btf3l4	Gm12198	Ptgr2	Usp22	Slc6a6	Alad	Sesn3	Srsf1	Sirt3	Gm38604	Gm34069	Hnrnpm	Dclre1a	Nat8	Kti12	Eef1e1	Dgki	Vstm4	Gm16010	Dok3	Mmp14	Josd2	Nfil3	Hnrnpc	Pdss2	Snap29	Spred1	Sec14l5	Mrps36-ps1	Cpa4
	19	Prox1os	E230016M11Rik	Dusp11	Tardbp	Rbm45	Paqr9	Rgs2	Hip1	Arntl	Usp53	Efhd1	Nr1d1	Acin1	Ofd1	Rrp15	Dnajc3	Pelp1	Exoc2	Lrrc59	Nnt	Serpinh1	Cog1	Hist3h2a	Homer1	Kcnh1	Gm47218	Mlh3	L3mbtl3	Gbp3	1700047M11Rik	Alpl	Hgfac	Fmo5	A330023F24Rik	Mrrf	Sulf1	Xbp1	Gm5776	Gkn3	Misp	Trim25	Tiam2	Ssh2	Caprin1	Tmem33	Gm19439	Aqr	Slc25a19
	20	Gm6166	Rad54l	Hspa1b	Nr1d1	Chid1	Pex16	Fabp7	AI464131	Sfrp5	Rab34	Bbs12	Gm12116	Mafg	Itm2a	Pdia6	Fbxo44	Slc25a12	Rcan1	A930005G22Rik	Ndst2	Tarsl2	Ciart	1700012C14Rik	Me3	Mkl2	ENSMUSG00000117518	Hnrnpdl	Car14	Gm13071	Mmp14	Tk1	Cyp1a2	Mpzl1	Hip1r	Zc3h14	Ube2h	Tcap	Gm14167	D730045B01Rik	Lrrc8d	Fam13a	Smyd5	2210408F21Rik	Prex2	Baz1b	Tlcd1	D130020L05Rik	A330033J07Rik
	21	Prdx6	Hist1h2ai	E230016M11Rik	Hsp90ab1	Mettl9	Lsm11	Hip1	Efnb3	Ak3	Cry2	Ostn	Fabp7	Spry4	Apcdd1	Zbtb25	Rapgef2	Acvr1b	Armc9	Dhx16	Ptdss2	Ppp4r1l-ps	Haus3	Birc2	Wac	U2af1l4	Fsd1	Zfp951	Opalin	Trpc4	Tubgcp2	Mcu	Gm43668	Tars	A530058N18Rik	Olfr728	Tubgcp4	Ipo9	H2-Q6	Abcb7	Fkbp14	Gm33533	Rbfox2	Uhrf2	ENSMUSG00000118257	Sugp1	Gm7967	Tsen2	St3gal4
	22	Ilkap	Hnrnpm	Fgd3	Gpn1	Ino80c	Fabp7	Opalin	Hr	Cep120	Tm6sf2	Fam118a	Hlf	Aldh9a1	ENSMUSG00000117975	Rhot2	Mycbp2	Slc46a3	Stat5a	Gm7780	Gm24967	Gm10030	Smarce1	Rbm39	Sfpq	Dnah1	Lgi1	Srsf6	Tef	Htr1a	Dbp	Gm11832	Eaf2	E030018B13Rik	Cspg5	Htr5a	Gpr89	Dnaja1	Fjx1	Gm19554	Slc38a2	Dlx6os1	Nr1d1	Zzef1	Nr1d1	Glul	Fstl3	Hspa5	Tmem28
	23	Ahsa2	Trmt1	Cacng6	Kcnj8	Pygl	Slc43a3	Eef2k	Sat2	Chordc1	Tmod4	Twist2	Gm20033	Tex261	Notch4	Rbfox2	Dcaf1	Atp12a	Opa3	Plxna1	Zfp850	Stard3	Gm19196	Hook3	Cirbp	E230016M11Rik	Cth	Tsr3	Reps1	Ngef	P4ha1	Nhlrc2	Sord	Nmrk1	Mmp14	Gm26935	C230057M02Rik	Tmem82	Zkscan5	4930553P18Rik	S100a16	Cdkn1b	Zkscan16	Ighmbp2	Zfp467	Xrcc3	Akr1b10	Txnl4b	Slc25a16
	24	Asprv1	Otoa	Egr3	Cyp4b1	Fam129c	Pnldc1	Itpk1	Dnajc14	Mettl7a1	Igfbp3	Gsk3a	Baz1b	Zfp951	Rexo4	Zmynd8	Mccc2	Zfyve28	Nol9	Sf3a3	8430423G03Rik	Hspb1	Gpt	Ahsa2	Dbp	Bub3	Popdc2	Prdm15	Carhsp1	Gm11738	Rexo4	Nxpe2	Ube2u	Atf5	Srd5a2	Gm3558	Sh2d5	P4ha2	Gm14991	Htr1b	Ptk6	Mog	Trim25	Zfand2a	Suz12	Pex13	Ttc27	Ighm	4930553P18Rik
	25	Mrpl37	Dbp	Dcaf4	Vdr	Acot4	Fbxo9	Slc7a5	Etv4	Unc5b	Fahd2a	Ttc16	Msra	C230057M02Rik	Vgll3	Rab22a	Prr14l	1810026B05Rik	Creb1	1700047M11Rik	Iah1	Gm19439	Coq10b	Tmem126b	Sugp1	Nxn	Fadd	Trip13	Klk6	Mir670hg	Dok3	Ppp1r3b	Vldlr	Ahsa2	Per3	Pak6	Mmp19	Prpf40a	Capn10	Psmf1	Cipc	Ggn	Zfp207	Slc34a2	Cog4	Derl3	Ncoa5	Gm29502	C230062I16Rik
	26	Nsa2	Glrp1	Aunip	Itpk1	Ankrd50	Cys1	Fus	Gprin2	1700102P08Rik	Pdxk	4930563E22Rik	Lman2	Gm4657	Hmgcs1	Parpbp	Helz	Bcl7a	Glt1d1	Fam98a	Nup35	Plin4	Slc39a2	Xpc	Ncoa4	Syt6	Acsl3	Shd	G3bp1	P2rx2	Rsad1	Avpr1a	Ddx19a	Lonrf1	Efnb3	D930020B18Rik	Fyco1	Eipr1	Rit1	Misp	Stx3	Fam69a	Gatsl2	Gm1141	Bcl2	Relt	Rdh12	E230001N04Rik	Hsp90b1
	27	Fubp1	ENSMUSG00000116927	Casq2	Etfbkmt	Gm13375	Cpeb1	Gm24959	Gpx7	Tubgcp2	Soga1	Ift22	9630015K15Rik	Gpr75	Zfp28	Apcdd1	CT030170.3	Gm27003		Gm13713	Pcdh9	Gm45949	Tmem185a	Rae1	1700001L05Rik	Laptm4b	Rbbp5	Pcif1	Ankrd39	4930512P04Rik	Mettl27	Narf	Tsnax	Lmod2	H3f3a	Il1rapl1	Accsl	Adh1	Tfg	Fkbp4	Mxd4	Fn3k	Glul	Gm14407	Slc9a8	Tra2a	Chid1	Lilrb4	Wipf3
	28	Amz2	Loxl4	Bhlhe40	Tmem11	Sema7a	Abcg2	Gm33594	B230354K17Rik	Slc38a2	Sik2	Pdcd10	Srd5a3	Ppil1	Gm3252	Pknox1	Pcbd1	Clec10a		Efcab6	Cdc16	Gm43423	Fbxo36	Ptgdr2	Rab8b	Ewsr1	Wasl	Cdc42se2	ENSMUSG00000117728	Ntng1	Ric8a	Net1	Cog7	Prnp	Sgms1	Golga7b	Ipcef1	Gm12525	Tmem126b	Cstad	Mcam	Gm42636	Gm37885	H1f0	Zfp777	Wnt7b	Ciart	Gspt2	Odaph
	29	Tti1	Trim72	Rbm3	Dbp	Gm7879	Pdcd4	Slc2a1	Armc9	Hmgcs1	Efhd1	Dbp	Eml3	Prdm2	Gm16853	Gm9017	Tns3	Eefsec		Igf1r	Gm15408	Tspan31	Itk	Klhl7	Zfp207	Dnajc3	Cspg5	Upf2	Gm43597	Gm44662	Rab34	Eif4b	Clpx	Pgpep1	2022-09-04	Tardbp	Cables1	Nvl	Ascl1	Tsc22d3	Stk16	Trim9	Dnaja4	Fgf23	Cyp2j9	Smg1	Map7	Dmrtc1a	Rbm11
	30	Ccl17	Zscan25	Hnrnpdl	Gab2	Trim9	Nfil3	Sv2c	Gm4129	Anln	Rgs17	Ctsf	Clock	Gm3173	Gm34304	Epm2a	Plin4	Pabpc4		AU022252	Med17	Xbp1	Pnp	Ift80	6430584L05Rik	Nr1d1	Creb1	1700093K21Rik	Phyhd1	Slc24a3	Mir22hg	Cs	Ube2q1	Gm48878	Fubp1	Pmepa1	Htra1	Dok3	Gm36445	Aloxe3	4930471C04Rik	Dock3	Atg2b	Rngtt	Tmem216	Slc20a2	Gm5863	Gm47962	Tmem151b
	31	Dytn	Agps	Parpbp	Aqp1	Ctu2	Cdk4	Igsf11	Gm16286	Cacng6	Ackr4	Sowahc	Galns	9330104G04Rik	Zfp783	Manf	Cstf2	Ednrb		Ddb2	Mpp7	Glipr2	Mamdc4	Ndc80	Cdh19	Gm27042	E230016M11Rik	Creb1	Slc16a1	Gm13836	Tsc22d3	Stra6l	Slc3a1	Cyp2g1	Dapl1	Doc2a	Raver2	Bcat2	Gm33148	Smox	Pdia3	Ppcs	Hexim1	Net1	Fam103a1	Lgi4	Ofd1	Sult5a1	8430432A02Rik
	32	Ciart	Gm47701	Gm14057	Nr1d2	Gm47818	Rusc2	mt-Rnr1	Cyp2j9	Deaf1	Susd6	Nt5dc1	Adipor2	Hspb1	Mgme1	Dbndd1	Sdhb	Cnpy4		Rab36	Slc6a6	Prr13	Smarca5	Aftph	Apln	Enox1	Cdc7	Gm17634	ENSMUSG00000117037	Rasa4	Mettl16	Tnnc1	Atl1	Sdr9c7	Vps37a	Tex45	Gpld1	Fmo2	Sctr	Kirrel2	A330023F24Rik	Gm10478	Larp7	Gm26588	Eif2s1	Pla2g4e	Dbp	Arl5c	Mri1
	33	Tcte2	Csf3r	4930553P18Rik	4933406C10Rik	Cdv3	Arhgef15	Cage1	Meox1	Hist1h3d	Gm15459	Eps15l1	Acr	Adam8	Gm43653	Hnrnpm	Serac1	Cstf3		Pdia6	Lipa	Plat	Dtnb	Atp2a2	Ccno	Slco5a1	Cenpu	Pip5kl1	Mknk1	Dusp12	Gm36356	Usp2	Sumo3	Map2k3	Hnrnpc	Scml4	St6galnac2	Mir9-3hg	Tm4sf5	Tmem151b	Camkk1	Foxred2	2500002B13Rik	Uggt1	Bcan	Prdx6	Gm26831	Gm26202	Gm12405
	34	ENSMUSG00000117405	Slc35b4	Ncoa5	Mthfr	Apln	Fus	Mmp11	Tmem179	Id2	Edrf1	Srsf12	Mroh5	Cys1	2810407A14Rik	Rexo4	Gm15344	Limk1		Plod1	Gm37804	P4hb	Gm1141	Fam214b	Spry3	2500002B13Rik	Fam204a	C030006K11Rik	Cables1	Calca	Adam8	Slc9a3r1	Tmem64	Slc5a6	Paip1	Tomm40l	Gm7972	Gm20219	Trav3-3	Tubgcp4	Irf3	Plppr5	Sbk1	Tsc22d3	Tra2a	Spaar	Cenpp	AI464131	Gm26782
	35	R3hcc1l	Gm14057	Zbtb40	Vps33a	Nnat	Pmepa1	Sall4	Unc119b	Tekt4	Lyve1	Naa15	Tmem86a	Tsc22d3	Gm31266	Maoa	Acat2	Mfn2		Top1mt	Gm20539	Ostc	ENSMUSG00000117886	5730559C18Rik	Zfp90	Mc3r	Gm43412	Tra2a	Mirg	1700061E17Rik	Hmgb3	Clpx	ENSMUSG00000116694	Tubb2a	Plekhg5	Gm37880	Pdia4	Eno3	Cpne4	Glul	Pik3ip1	6430531B16Rik	8430429K09Rik	Magi2	Cdc5l	Prex2	Sh3rf3	Gm7067	Lactb2
	36	Prox1	Cys1	Tardbp	Dtx4	Stmn2	Ube2q1	Crip3	Hunk	Dao	Gtpbp2	Yipf6	Slc35b2	Slc2a4rg-ps	Crybb1	Hip1	Grpel1	Hnrnpc		Prdm2	Paox	AC131586.2	Slc29a1	Prex2	Upf2	Gabrq	Gm6723	Gm10635	Hhatl	Fbxl5	Eps8l1	Abca14	Abcb11	Pik3ap1	Dusp11	Zfp366	Mns1	Osgepl1	D030046N08Rik	Pcif1	Tnik	Ppp1r14b	Ints10	Rbm3	Eif3j2	Shd	Xdh	Wipf3	Ubtf
	37	Cirbp	4930553P18Rik	Nr1d2	Rflnb	Gbp4	BB123696	Tmem44	Gnl1	Tbc1d2b	Pex19	Prr3	Maz	Myadm	Cyp39a1	Nr1d1	Timm23	Amdhd2		Exoc2	Hspe1	Txnrd3	Gjb6	Rbm41	3000002C10Rik	Zfas1	Gm26679	D030056L22Rik	Chid1	E230016M11Rik	Nr1d1	Fmo2	Alas2	Gm36041	Phyhipl	Atr	Abhd6	Fxyd3	Cog2	Sox2ot	4930453N24Rik	Zfp455	Cyyr1	Cd68	Sf3a2	B230303O12Rik	Myom3	Hhat	Gm43912
	38	Rnf149	Eif5b		Gprasp1	Lmo4	Zfp932	Snhg11	Myoz2	Kcnn2	Gm8189	Tef	Abhd4	Mrps21	Parp10	Egln1	Ylpm1	Spem1		D830039M14Rik	Trip13	Pmp22	Tvp23a	Fam91a1	Aftph	Gm15337	Gm43848	Trim43a	Rpgrip1l	Fam84a	44808	Upp2	Ddc	Tsc22d3	Bmpr2	9230116N13Rik	Angptl4	St3gal4	Gm35040	Hnrnpc	Uhrf1bp1	Itsn1	Rgl1	Ewsr1	Myh14	Myh7b	Flt4	9330121J05Rik	Rhbdf2
	39	Gp5	Gm29707		Ahsa2	Egln3	Hlf	D430040D24Rik	Pdzd11	Lrrc55	Rcan2	ENSMUSG00000118462	Pllp	St6galnac6	Gm42744	Crybb1	Zkscan4	Pms2		Ier5	Ptgr2	AA645442	Mcm2	Trappc8	Fam8a1	Erlin1	Neu4	Dbp	Rabl2	Ptpn20	Plekhg4	Nrg4	Srpr	Tjp3	Pla2g15	Gm42595	Bhmt	Dnah7a	Sptlc2	Klhdc9	Trub1	Sqle	Nr1d2	Rsrp1	Nfil3	Gm16485	Gm42893	Oaz3	P4ha1
	40	Tspan9	Gm4342		Mif4gd	A230005M16Rik	Rabl2	Usp54	Ctcf	Usp31	Zkscan3	Dock8	Tfrc	Slc30a1	Gm9825	ENSMUSG00000117975	Cabyr	Wee1		Rtca	Gm14965	Kazn	Bcl7b	Abcb8	Snx16	Itga7	Kcnh2	Pdpk1	Cers2	Adcy10	Htra1	Ak4	Mrpl15	Herpud1	Pde1b	Def8	Klhl30	2810402E24Rik	Ido1	Gm43860	Dpf2	9330171B17Rik	Hnrnph1	Alg8	Gabrb1	Calr	Sbf2	Crtam	Efhc2
	41	Gm35339	Fip1l1		Prnp	Ttc30a1	Trip10	Gm10432	Txnl4b	Sfpq	Id2	Pced1a	Bcat1	Ctdsp2	Csf3r	Ciart	Ccar1	Gm3095		Armcx5	AA645442	Cog4	Ubxn8	Sgsm1	Zfp839	P4ha1	Rabif	Hsd3b7	Rps6kc1	Efemp2	Hnrnpdl	Mafb	Chn1os3	Marveld1	Fmnl2	2900002M20Rik	5830408C22Rik	Ahsa1	Nubp1	Rad51c	Rlf	Ttc39aos1	Sdc4	Erf	Hexdc	Tmc7	Hif3a	2810006K23Rik	Gpt
	42	Wdr61	Gm45121		Ier3	Rab9	Ankrd50	Sdf2l1	Psmd7	Bcl6	Stip1	Gm15631	Tmprss5	Mtmr9	Nup54	Ccm2	Ddx49	Dthd1		Rhobtb2	Mettl16	Gm15408	Gm14827	Fbxo16	Ush1g	Naf1	Zmym1	Ccdc171	Cacng6	Cryl1	Pdlim2	3930402G23Rik	C4a	Arntl	Gm9776	Gid8	1700084C06Rik	Gabrg3	Gpn2	Zfp207	Mkks	Dbp	Atp6v0a2	C330011M18Rik	Rock2	Dnaja1	Mau2	Gm26782	Dcaf12
	43	Borcs8	Retn		Cirbp	Mettl16	Slc16a9	Rnf180	Gm11149	Plekhg4	Dok3	Tmem27	Unc79	Ttc39b	Dand5	Creld2	Slc5a3	Acot4		Alg6	A730065G17Rik	Sphk2	Sbk1	Ide	Xrra1	Cideb	Sirt3	Tubd1	Ppp1r1a	Acan	Tle4	Etnk2	Crp	Klf13	Erc1	Kcnq4	Kcnq4	Cd276	Csrp3	Hnrnpdl	Klhdc9	Ncoa5	Per2	ENSMUSG00000116581	Fra10ac1	Fastk	Guf1	Ubtf
	44	Mir431	Nr1d2		Gsap	Gm15401	Tmem120a	Prdx6	Nrbp1	Cav2	Mmp14	Gm28653	Dnajb1	Trim24	Rabl6	Acer2	Zfp707	Ncf4		Mog	Usp6nl	Foxq1	Gin1	Npl	Diaph3	Mmp14	Ints8	Rbl2	Snx4	Gm12447	Chordc1	Ndel1	Gm12312	Gde1	Bicd2	Gm10118	Prdm15	Zfp51	Ifnar1	Rab22a	Dusp11	Gm13496	Fkrp	Fggy	Zfp983	Chordc1	Gm40578	ENSMUSG00000117604
	45	Rbl2	Gm16958		Psmd11	Fus	2610301B20Rik	Grifin	AC157212.1	1700047M11Rik	Abcc5	Pxk	Trim37	Hdgf	Gm8515	C230062I16Rik	Glul	Gm14295		Acat3	Gm15634	Commd2	Gm19439	Zfp566	Api5	Eif4ebp2	Vps13a	Lin7c	Mal	Rita1	Hhipl2	Tbc1d2	4930452B06Rik	Abcb11	Lrrc23	Oxct1	Grasp	Akap5	Prom1	Khdrbs3	Tmem185a	Il2rb	Smox	Mmp14	Ap3m1	Cspg5	Cryab	Gm28229
	46	Agbl4	Gm43059		Plscr3	Alas1	Dusp4	Zfyve19	Gm15420	Cdh1	Amdhd2	Eif4g1	Arglu1	Rlf	Slc39a5	Xdh	Prex2	Rapgefl1		Zdbf2	Tomm34	A830082N09Rik	Triqk	Usp31	Paqr8	Mfsd11	Prpf4b	Plcd4	Homez	Optn	Slc35b2	Scaper	Gsdme	4833439L19Rik	St6galnac6	Slc17a9	Cpne9	Ndst4	Gm8069	Ripk1	Npas3	Gm25394	Dgkg	Cwc27	0610009O20Rik	Rbm6	Tcta	Eif1-ps2
	47	Ercc5	ENSMUSG00000117760		Prelp	Hnrnpab	D330041H03Rik	Elmo2	2410002F23Rik	Gkn3	Hnrnpa0	Emx1	Mrln	5031425F14Rik	Bace2	Irf3	Trp53bp2	Gm43545		Adipor2	Ptrh1	Chfr	Arhgef7	Irgm2	Ttc34	Stim2	Iffo2	Ccar1	Pdap1	A130014A01Rik	Rbfox2	ENSMUSG00000117951	Pnp	Mthfr	Tfr2	Lix1l	Cth	Lrrc47	Ldah	Spdya	Magi3	Chmp7	Fmo2	Trappc6a	Kifc3	Ilvbl	Ctu1	Irf2
	48	Cct2	Virma		Glce	Cic	Fam102b	Ptp4a1	Gm15694	Dnah14	Limk2	Uxt	Ubr4	Rgl1	Gins4	1700001L05Rik	Ccdc59	Rnase13		Fitm2	Tbp	Akap7	Dpf2	Sycp3	Kdm7a	Gtf2ird1	Bloc1s5	Top1	Filip1l	Il7	Efemp2	ENSMUSG00000116903	1600014C10Rik	Fam57a	Ston2	Gm19863	Cd46	Gfra1	Lctl	Trappc13	Tspan4	Gm42743	Tns3	A730020E08Rik	Utp6	Prpf4b	Prr5	Alox12
	49	Alyref	Taf9b		Ctdsp2	Swt1	AC107711.3	Dzip1	Parp16	2410002F23Rik	Mtmr10	Slc35b2	Glul	Tcerg1	Hs3st3a1	Exd2	Rab33a	Arhgef4		Cyp24a1	Stip1	Gm11646	Sertad1	Hcrtr2	Zfp687	Mfsd2a	2810032G03Rik	Neil1	Gm10762	Mpp2	Serpinb1a	Coq10b	Them6	Insig2	Thbs3	Dalrd3	Plin4	Luc7l	C430049E01Rik	Irak1bp1	Zfp322a	Setd7	1700001L05Rik	ENSMUSG00000118004	Alpl	Selenop	Tmem18	Fhl4
	50	Psmf1	Rapgef6		Strip2	Gm8355	Por	Zcchc24	Gm15718	Tmem222	Mapk12	Slc22a7	Cog1	Ahnak	Osbp	Bhlhe41	Nhsl1	Bbip1		Kcnj14	E2f2	Umps	Cysltr2	Taok1	Nlrx1	Gm37305	Aass	Mgme1	Tm6sf2	Hpn	Gm38391	Casp6	Morn4	Tamm41	Rhoa	St8sia3	Gm9936	Rbm34	Prkab1	Tbp	Gm28286	Ift22	Zmynd8	Gm12396	Tpcn1	Cbln2	Tef	Gm39302
	51	Cbx4	BC030867		Tor3a	Nr1d2	Gm29650	Fam214a	Fahd1	Itga10	Apba1	Bcat1	Tns3	Gatsl2	Eloa	Spred3	Gnaq	Gm7831		Rwdd3	Zfp239	Ralgds	Gm12841	Zfc3h1	Mtfr1l	Spry4	Fabp7	Chordc1	Gm36855	Rab2b	Sgk2	Fam102a	Mtfr1l	Ccne1	Hspa4l	Arhgap9	Zc3h14	Ddx50	Stx17	Ifnar1	Dgcr8	Gm26982	Aass	Entpd5	BC030867	Etnppl	Tjap1	Rad51
	52	Slc25a11	Rad17		CT030170.3	Spata7	Gm15401	Ndnf	Actg1	Plin4	Hspb11	Mettl13	Marf1	Syt16	Gm5936	Arfgap3	2022-09-02	Tctn1		Las1l	Mrpl24	Baz1b	Tjap1	Api5	Slc9a8	Tekt4	Cog6	Wasl	3110067C02Rik	Gm17509	Cryl1	Kti12	Klhdc8a	Chka	Snx12	Wdr33	Nanos2	Hspa1b	Cop1	Aass	Zkscan3	Rab3gap2	Hsph1	Zscan30	Batf	Cr1l	Efcab7	Alg12
	53	Spice1	Gm18119		Gm15506	Dbp	Gm14634	Tcta	Anapc7	9330159F19Rik	Fam174b	Trap1	Ak3	Wdr11	Psmf1	Nlrp1b	Gm9996	Tmem86b		Gm48510	Gm11770	Arhgap33os	Paqr6	Myef2	Faap20	Sytl2	B230398E01Rik	Nwd1	E230016M11Rik	P2rx3	Zdhhc16	Fmo5	Per3	Hdhd2	Sult1a1	Gm37160	Cog7	Sfpq	Mmp14	Gm42997	Gm20219	Saxo1	Erc1	Mthfd2	Dbp	Tmod3	Notch4	Gm43545
	54	Mrpl2	Nr1d1		Per3	Tmem229b	Megf6	Notch4	Klk6	Fam107a	Dusp11	Glipr2	Dctn2	Hexim1	1700093K21Rik	1700047K16Rik	Lrp2	Noxred1		Gm30606	Gm5655	Plg	Arc	Zfp839	Golga2	Nfya	Mrpl45	Cdc5l	Rell1	Gm11934	Yif1a	Mpzl1	Rnf24	BC004004	Zcchc7	Ltb4r1		Lias	Ccm2	St13	Nxpe2	Cnp	D330041H03Rik	Mfsd2a	Txnrd3	Zfp777	AC124426.1	Gm45286
	55	Hmcn2	Cacng6		Rheb	Kif3a	Xdh	Ccar1	Fam169b	Actg1	Wdfy3	Acap3	Hrh3	Shank2	Ccm2	Zfp810	Als2	Nif3l1		Hnrnpdl	Tcf23		Mthfd1l	Elmod2	Dusp11	Esyt3	Mettl25	Etnppl	Irf3	Ubp1	Kirrel2	Med16	Vdac2	Gm14097	Emc1	Gas1		Mgat4a	Rab39	Slc38a5	Spry4	Ndufa3	Gm42743	Pold4	9130023H24Rik	Itga7	Kmt5a	Hsf3
	56	Rpl3	Stk4		Pxdn	Arpc2	ENSMUSG00000117546	Cct4	AI480526	Errfi1	Ptpn13	Mzf1	Abcf1	Rad51ap2	Wdr93	Rcan1	Fgd6	Ncaph		Glrx	Npm3		Mir9-3hg	Zfp950	Gnai2	Ciart	Efnb3	Paqr8	Tnfrsf25	Slco1c1	Gm29514	Cirbp	St7	Fam47e	Tial1	Gmps		Tex9	Grsf1	Odf2	Man2b2	Gm8349	Ift80	Fhit	Ralgps2	Ints8	Firre	Hsd17b4
	57	Gm10418	Gm7285		Zfp618	Anxa7	Exog	Aaed1	Pars2	Kirrel2	Exd2	Nos1	Stac2	Tnfrsf23	Prkcz	Med12	Hddc3	L3mbtl2		Fkbp4	AI314180		Gm13446	Golga2	Slc38a2	Gm15860	Pias1	Tnks2	Gjd3	Tie1	Haus1	Paxx	Aqp9	ENSMUSG00000117485	Gm45609	Per3		Muc3a	Fam107a	Gm45336	Elk3	Nsdhl	Setd7	Spred2	Mtss1l	2310022B05Rik	Cpa6	AC118639.1
	58	Bbs4	2310058D17Rik		Slc5a6	Pik3cd	Mthfd1l	Eng	Tlcd1	Pex7	Scn2b	Tgtp1	Gm5398	Crtam	Ly6i	Tmem38a	Nfs1	Htr1a		Fam47e	Dbp		Kirrel2	Atraid	Specc1	Fus	Gm12409	Mir432	Plbd1	Sgsh	Lpcat3	Tars	Proca1	Tmtc2	Clspn	Gm5644		Jpt2	Gm47484	Nphs1os	Fbxl20	Ebna1bp2	Ccdc141	Prdm15	Serinc3	C77080	Srrm3	Gm37785
	59	Pcgf1	Hspa1b		Srcap	Ephx1	Wtip	Per2	4833411C07Rik	Tarbp2	Tmem131	Ankrd23	Anxa6	Snph	Gm44737	Dbp	Ccny	Plpp3		Dnajb11	Eri2		Edn1	Rlim	Gm33148	Kirrel2	Dusp6	Eno1b	Dennd6a	St7l	Rbm6	Selenoi	Slc46a3	Syt1	Nr1d1	Psmf1		Phka1	Ahsa1	Dbp	Srsf6	Fam217a	Foxred2	Gm42768	Gm43138	Las1l	Mfsd2a	4930553P18Rik
	60	Opa3	Det1		Ddx47	Cys1	Mtrf1l	Mxd4	ENSMUSG00000117926	Gnpat	Specc1	Trim3	Eps15l1	Per2	Gm32151	Pank2	Adnp2	Neu3		Zmynd12	Rps15a-ps7		Arntl	Xpa	Trappc6a	Rapgef3	Mapkapk2	Actg1	Mau2	Ecscr	AC157566.4	Gm38042	Vac14	Nr1d2	Ptpdc1	Rnf207		Nt5c2	Syndig1l	Mettl16	Unc5b	Slc16a1	Efhd1	Camk4	Stk10	Per3	Gm46336	G630018N14Rik
	61	Sf3a3	Trpv1		Rad9a	Ube2e2	Prkaa1	Sash1	ENSMUSG00000116903	Pdp1	Sla	Exosc1	Opalin	Gjb6	Gm31718	Utp15	Trappc4	Cldn14		Arhgap15	Letm2		Eif2b3	2410002F23Rik	Fxr1	Rccd1	Chordc1	2310022B05Rik	Lrrc8c	Pank1	Ctnnbip1	Tpo	Tef	Rhbdd2	Cdc37l1	Pitpnm2os2		Ahsa2	Zfp946		Notch4	Rgl1	Hnrnpm	Gm15860	Ldb1	Pts	Zbtb40	Gcfc2
	62	Tma16	Gm17092		Tmed9	A430108G06Rik	Pqlc1	Sugp1	Tbc1d2b	Zfp410	Stk32a	Ttc13	Pusl1	Fmo2	B4galt5	Mgme1	Nr1d2	2810006K23Rik		Mmp14	Ubap1l		Alg2	Scarf2	Zfp804a	Tnfrsf11a	Caprin1		Omp	Dph7	2310022B05Rik	Coro1b	Pnpo	Tesmin	Mcm6	Gm4577		Slc38a2	Rpl21-ps12		Fermt2	Angptl2	Aph1b	C920006O11Rik	Rrh	Camsap3	Mrgpre	Il21r
	63	Gm29650	Armcx5		Slc16a1	Ccdc191	Cdc42se1	Tmem33	Pxn	Gm26707	Vps13a	Mfsd9	Tspyl4	Tmem185a	Sf1	Ncoa5	Rab3gap2	ENSMUSG00000117992		Adgra2	Morc2a		Ino80c	Parg	Fabp5	Msl1	Gipr		Gm1141	Gm17981	Paqr6	Dbp	Kti12	Coq8a	Hid1	Acadl		1700102P08Rik	Cntln		Opalin	Gm7285	Itsn1	Haghl	Bcl7a	Xpc	Cfp	4933432K03Rik
	64	Akr1a1	Acsf3		Tsc22d3	Lpcat4	Ing1	Garnl3	Gm41071	Calr	Chid1	Dnajc12	Ppil2	Rnf10	H2-T24	Smyd3	Eif3h	Rps6ka4		Gskip	Duox2		E130317F20Rik	Ltbp4	ENSMUSG00000117440	Cd164l2	1190007I07Rik		Lilr4b	Fmnl3	Tekt4	Zbed5	Fmo5	Acat3	Slc5a3	9430091E24Rik		Gm5529	ENSMUSG00000118262		Wscd1	Rab3gap1	Bcl2	Ing4	Fam19a3	Selenoi	Dennd1c	Efhc2
	65	Impa2	Gm20498		Agfg2	Elk1	Fbn1	Adrb1	Gm5884	Efnb3	Gpr153	Gm28370	Ptbp2	Hif3a	Dbp	Cyhr1	Pigz	Gm4208		Hsp90ab1	Gm4660		Foxl2os	Gm17244	Ipo7	Rhoj	Cacng6		Btg2	Nmnat3	A730020M07Rik	Ddit4	Pfkfb1	Hist2h3c2	Fam107a	Saa3		Nxpe2	Nkx6-3		Coq8b	Gm16576	Slc16a1	Ccdc116	Xab2	Actb	Best1	Gm12743
	66	ENSMUSG00000117341	Tspan14		Slc35c1	Zpr1	Lrrc3b	Tef	Unc5b	Gm37277	Atxn2l	Ppp1r3d	Mink1	Aoc2	Aldob	Ppp1r15b	Bbs1	Strip1		Platr25	Gm8494		Snw1	Alkbh7	Gstm4	Pdcd4	Slc35a4		Hsph1	C1galt1c1	Gm34069	Thrap3	Amt	Mxd1	Spire1	Gm23935		Ccl25	Sfpq		Nvl	Olfml1	Trio	Kcnj6	Hspb3		Casq2	Rpp14
	67	Per3	S100a7a		Prdm16	Capzb	Slc41a2	AI464131	Tmem140	Cacna1f	Dlg2	ENSMUSG00000117322	4930474N09Rik	Sdf2l1	A930037H05Rik	AI464131	N4bp1	Nuak1		Gtpbp8	5033417F24Rik		Bche	Umodl1	Ints8	Atg16l2	Gm13387		Pgm2	Tgif2	Elk1	E030018B13Rik	Fitm2	Hspa4l	Cirbp	Tmem229b		Irf3	Gm26532		Kcnd1	Gm26814	Cfap77	Pnkp	Chadl		Usp54	1500002C15Rik
	68	Cct5	Hk1os		Susd3	Vps37b	Gm11730	Snx4	Gm26744	Sec14l1	Leo1	Itpripl2	Cpne2	Tmc4	Cacng7	Sh2d5	Nav1	Amacr		Prdx6	9430081H08Rik		Nectin4	Mir6392	Caprin1	Prkab1	Tspan17		Acat3	Cdc25b	Cnot4	Fn1	Chka	Cyp4a30-ps	Gjb6	Mettl3		Pcdhgc4	Abcd1		Fndc10	Rpusd2	Snx16	9330159F19Rik	Gas6		Vit	Abhd1
	69	Oxa1l	Eps8l3		Baz1b	Neil1	Gabrr2	Per3	Zfp90	Hspa5	Cdk5rap3	Zcchc24	2410002F23Rik	Caprin2	Klhl41	Samd1	Zfp207	Gm43755		Alg9	Abca8a		Knop1	Rabep1	Best3	Dok3	Tubd1		Sgpp2	Prokr1	Ubp1	Zfand3	Dhrs9	Gm15318	Zfp804a	Sh2d6		Ddit4l	Prox1os		Gm18194	Mapkbp1	Nes	Trac	Myo1c		Esr2	A230004M16Rik
	70	Gm44256	Bdp1		Ttll11	Abhd16a	Carmil2	Kirrel3	Stambp	Cyp2j9	E330009J07Rik	Mrln	Elovl5	Gm43860	Ciart	Gm12191	Gale	Lsm2		Smox	Tpx2		Hps1	Kmt2b	Ccar1	1700084C06Rik	Smim7		Calr	Matn2		Gas7	Prkca	Hnrnpc	Net1	Rhot1		Gm10291	Arhgef26		Tm6sf2	Pip5k1b	Slc25a11	Arhgap27	Gm5977		Slc16a1	Gimap4
	71	Snapc3	5330406M23Rik		Gm36595	Mxd4	Klf13	Khdrbs3	Dusp11	Mest	Faim2	Aebp1	Gjb6	Slc41a1	AI464131	Clpb	Ssu72	Fam196a		Hyou1	Ncbp1		Rbm6	Gm16933	Gm37885	Tm6sf2	Osbpl10		Nxf1	Polr2f		Methig1	Prox1os	Slc35e3	Dag1	Kcnip4		Fam20a	Nkiras1		Fam234b	Ankrd45	Gm12500	Pop4	Amn1		1700036A12Rik	Fam173b
	72	Rgs2	Ncoa5		Zfp874b	Nr1d1	Lins1	Cgrrf1	Dip2b	Baiap2	Fubp1	Mfap1b	Zcchc24	Htra1	St3gal4	Smim3	2900076G11Rik	Shkbp1		Lats2	Gm12349		Unc5b	Ina	Tmem33	Pop4	Ccdc57		Tmem206	Troap		Pxmp4	Tspan4	Ptprk	Klhl35	Zfhx2os		Cct6a	Htr1b		Cys1	Dcdc2a	Mfsd2a	B230323A14Rik	Gm12191		Stip1	Gm47708
	73	Inafm1	Matn1		P2ry1	Pja1	Serinc3	Gm10030	Gm35315	Hnrnpdl	Zfp110	Lox	Kdm5c	Tmod4	Cdv3	Slc6a6	Gm24366	2810414N06Rik		Zhx3	Clcn6		Fahd2a	Ush1g	Zfp709	Gabre	Snx1		CT025678.1	5033404E19Rik		Tcim	Cry1	Arsg	Slc20a1	Plcd4		Frzb	Car3		Mettl11b	Got2	Dbp	A930040O22Rik	Wbp11		Maz	Calr
	74	Mir9-3hg	9530080O11Rik		Chordc1	Arhgap19	9430015G10Rik	Nr1d2	Mettl7a1	Synj2bp	Nr1d2	Gpr17	Dio2	Gm4247	Spata24	Itm2a	Tnxb	Ctnnd1		Stip1	Tapt1		Itga10	Cpped1	Rrp9	Guf1	Syf2		5830417I10Rik	Slc16a4		Ppp6r3	C330027C09Rik	Wdr6	H2-DMa	Vopp1		Eef2k	1700018A04Rik		Rbm12b1	Gm10300	Smyd3	Slc30a5	Gm18733		Etv5	Mettl16
	75	Ufd1	Uchl1os		Hspa2	Ift140	2510009E07Rik	Hspa1b	4930581F22Rik	Btbd1	Ptpn22	Uvssa	Nmnat3	Gm37069	Ccdc63	Foxred2	Lsmem2	Gm13112		Tgif2	Gm26805		Micu2	A530001N23Rik	Mum1	Cenpc1	Ddit3		Msto1	AC166323.1		Nmrk1	Coq8a	Angptl2	Ahnak	6330409D20Rik		Pi4kb	Apcdd1		Atg12	H2-Bl	Prps1l3	Gm47445	Gm29650		Mmp14	Rpl31-ps13
	76	Gm7357	Zbtb41		Cdkn1a	Uba5	Ift140	Crabp2	Depdc1b	Tmem52	Acsf3	Gkn3	Ina	Msl1	Tjap1	Zfat	Crebbp	Gm12404		Olfr1372-ps1	Heatr6		Poc1a	Dbp	Gm13375	Dcun1d3	Tfr2		Rad51c	Gm26782		Atf5	Decr2	Nat8f5	Per2	Spdef		Gm9403	Dnajc22		Abcb4	C030017D09Rik	C030029H02Rik	Zfp975	Folh1		A430035B10Rik	Gm5069
	77	Serpine1	Tab1		Atpaf2	Itpr1	Timp3	Nr1d1	Vmn2r57	Slc47a1	Rpgr	Gsn	Ankrd23	Cfp	Smim11	Ezr	Rab3gap1	Tmem110		Mtcl1	Fabp7		Mt2	Zfp207	Casq2	Hsph1	Gm31408		N4bp2l1	Cars2		Crebl2	Sdr42e1	Npas2	Hip1	Cenpi		Rccd1	Rspo1		Paqr8	Gm21988	Hip1	Nr1d1	Prpf4b		P3h1	Dtx4
	78	Dnah2	Gm37484		E2f2	Ccdc167	Gm43935	Acin1	Gm5561	Gpr179	Adam8	Adra2b	Otud5	Mtrr	Cbln4	Notch4	Fndc10	Gm47159		Klf10	Dnah14		Usp19	Nfil3	Chordc1	Colgalt1	Gm30382		Caprin1	Rad51c		Aox3	Tardbp	Camk1d	Mbnl1	Ccna2		Gm7424	Misp		Lipa	Gm13123	Cysltr2	Nanos2	Gm46430		Rnpep	Gpr156
	79	Arhgap18	Best4-ps		Nt5c3b	Zfp655	Carhsp1	Slc5a5	Nrf1	Depdc1b	Ints3	Edn1	Tipin	Las1l	Tmod4	Cep83os	Fbxw11	Gm11460		6430584L05Rik	Atxn7		Zfp180	Nxpe2	Ndc80	Map1lc3b	Xylt2		Tubd1	Dubr		Acsl6	AC154276.3	Bace1	Gm43597	5031434O11Rik		P4ha1	Rnf115		Abcc5	Cipc	Slc29a3	Sgca	Ilvbl		5930430L01Rik	AC154276.1
	80	Egr1	Brat1		Rap1gap2	Mafk	Pex3	4930461C15Rik	Kcnk1	Casq2	Hsph1	Marf1	Nefm	Cbln4	P2rx5	Zmat3	Sfpq	Gm48552		Calr	Gm10069		Gm12843	As3mt	Sgk2	Ctps	Grhpr		Letm2	BC030500		Ptprf	Gm15333	Nt5e	Cln6	Ints4		Mtus1	Ecscr		Emc3	Clptm1l	Fbxo32	Scara3	Zfp395		Plin4	Exo1
	81	Usp6nl	St8sia6		Kcna5	Prrc1	Rgs12	Slc41a3	Phactr2	Astn2	Lmtk2	Arglu1	Fkbp4	Ppib	Prdm4	Traf2	Pds5b	Mettl23		Clec16a	Rsad2		Clip4	Gm37499	Umodl1	Enc1	Gm10635		Zfp57	Fads6		Plekha8	Inhbc	Pop4	5930412G12Rik	Mapk12		Haus2	A830052D11Rik		Trappc13	Arsg	Gm26782	Max	Zfp260		E130308A19Rik	Gm26793
	82	D830030K20Rik	Emsy		Efr3b	9630013D21Rik	Yae1d1	Mx2	Tia1	Poldip2	Hmgb3	Setd4	Ift80	Pop5	Tef	Gm15179	Tsta3	Opa3		Cryl1	Rfc4		S100a16	Gkn3	Tsga10	Gm15396	Cc2d1b		9330159F19Rik	H2-Ob		Med8	Pbld1	Mtmr4	Tardbp	Gm25777		Ccar2	CAAA01119292.1		Zfp422-ps	Ikzf2	Sumo3	AC167565.2	Apbb1ip		Anln	Gm6108
	83	Vezf1	Txnrd3		Abhd14b	Mtus1	Rhou	4930503L19Rik	Gm37090	Sox1	Gfra2	Tmprss5	Ppard	Zbed3	C230062I16Rik	Pitpnb	9330159F19Rik	Dgkeos		Slc38a6	ENSMUSG00000118504		Fbxo16	Pds5a	Bdh1	Sirt5	Xpc		Gm20045	B230208H11Rik		Pid1	Grk5	Pard3b	Hacd3	Zfp42		Skiv2l2	Gm47033		9330159F19Rik	Cyyr1	Atp10a	Mocs1	Gm43437		Gm9480	Spata21
	84	Akr1b7	Tardbp		Nfkbie	Taf13	Zfp513	Nxf1	Adamts6	Gpr146	Sost	Sh2d5	Abca1	Gm17690	Col4a1	Fbxl4	Fam120c	Gm46404		Gm10643	Dscaml1		B230217O12Rik	Zfp316	Xpc	Dtx4	Mettl9		Txnrd3	2900052N01Rik		Gm15889	Gm44552	Gm31717	Hsp90b1	Tcn2		Gm33148	Krt12		Taf5	Gm22611	Arhgef33	Mvb12a	Katnb1		Igdcc3	BB365896
	85	Lemd1	Zfat		Csrnp1	Crat	0610040J01Rik	Gpr182	Krit1	Adamts10	Mt2	Gm17484	Eny2	Rrp8	Gm11993	Prkcz	Smim19	Gba2		Sntg2	Tipin		Ccne1	1700001L05Rik	St7l	Gm12663	Cdon		Fancd2	Gpank1		Spon2	Nr1d2	Tedc2	Magee1	Cnp		Pdzd3	Mtch2		Hrct1	Nwd1	D030055H07Rik	Tcta	Ube4b		Spata7	Pi4k2b
	86	1110002L01Rik	Pttg1		Paqr9	Mmaa	Fam184a	Tmprss5	Ftl1-ps2	Etv4	Sh3bp5l	Exd2	Wsb1	Dpf2	Nfil3	P4ha1	Mrto4	1700008O03Rik		ENSMUSG00000117048	Gm43682		Man1a	1110020A21Rik	Elovl6	Slc35c1	2700046G09Rik		Gm31805	Tpcn1		Ahsa2	Cyp2d37-ps	Dnah8	Nprl3	Tas2r141-ps4		Dnaja4	Nags		Astn2	Rgs19	Sdccag3	Gtdc1	Mb		Lars	Gm40557
	87	AC156802.1	Oas1a		Gm10033	Angptl2	Tbc1d4	Slc38a3	ENSMUSG00000118400	Ubr2	Tsc22d3	Phactr4	Rabl6	Dnaja4	Lmo2	Mxi1	Taf11	4931406C07Rik		Agap1	Gm3629		Narf	Alkbh6	Zfp773	Fam71e1	Slc8b1		Angptl2	Tlcd1		Fkbp4	Ppp1r3c	Lclat1	Tfg	Chd9		Gm31518	Gm48022		Adamts3	Gm6292	Ipo8	Gpt2	Csrnp2		Cnot3	Snx1
	88	1700029J07Rik	Rinl		Ahsa1	Mcph1	AW112010	Enah	Pllp	Ints8	Lnx1	Cyfip1	Ppat	Arpin	Rrp15	Chst10	Tenm2	Fto		Oard1	Gclc		Snord7	Fbxo18	Vps37a	Ak4	Lipo2		Gm3500	Xkrx		Nelfa	Itga6	Fgf1	Zfp207	Ctnnal1		Efcab14	Gm10069		Spred1	Npas3	Xpo1	Prkrip1	Gstm5		Snx31	Slc46a1
	89	Asl	Gm12404		Rab30	AC107711.4	Nov	Serpinh1	Igf2bp2	Ephx1	Nktr	Mir8094	Sf3a1	Axdnd1	Zmat5	Ankrd27	Snx27	Actr1b		Gm42595	5830415G21Rik		Psmd1	Ndp	Usp31	Ilvbl	Psd3		Hspa4	Osbpl9		Bbs7	Slc26a11	Tef	Ubxn11	Zfp300		2310022B05Rik	Tmem50b		Gm43597	D930007J09Rik	Cbs	Dbp	Ufm1		Hmgn5	Fzd10
	90	Tmem185a	Gnpnat1		Pex16	Xrcc4	Dcdc2b	Hps1	Csrnp2	Hk2	6720427I07Rik	Gm36266	Elac1	Slc2a1	AB124611	Cbs	Dync2h1	Gm3531		Anapc4	Bhlha9		Gm43597	Wac	Psma4	Hexa	9530051G07Rik		E130308A19Rik	Mypn		Lonrf1	Map2k3	Tmem57	Mir9-3hg	Cybrd1		Nfu1	Wdr59		Hmgn2	Snx31	Mcm2	Sel1l	Dph3		5330439K02Rik	Gm16342
	91	Cdkn1b	Gmeb1		Aatk	Slc6a19	Arhgap19	Dbp	Rph3a	Gm35339	Slc39a3	Cacnb2	Fam129c	Gm10309	Gpr34	Greb1l	Bclaf1	Fads3		Clec18a	Gm10254		Dmtf1	Brf1	Top1	Gabpb1	Shd		Acin1	Cemip		Fabp12	1700052K11Rik	Tbc1d20	Fastk	Gm26691		Cggbp1	2310040G24Rik		Sel1l	Mcm2	Nwd1	Zbtb49	Slc38a10		Hsf1	Krt28
	92	Eif3h	Gm35558		Hyls1	B4galt4	Stmn2	Gjb6	2022-09-04	Gamt	Cdc42bpa	Ncl	Thbd	Flcn	Kirrel2	Mrpl51	Tacc1	Bend3		Ankrd39	Sema4c		Gm10699	C130046K22Rik	Tial1	Ripply2	Dgkeos		Ndrg3	Cmc4		Stip1	Ino80	Tspan4	Cpeb2	Prok2		Hectd2os	Dnaja1		Ssfa2	1110032A03Rik	Dlx1as	Fabp7	Ewsr1		Gm44907	Gm12166
	93	Gm30122	Gm42890		Ciart	Vav1	Zfp120	Kdr	Ak3	Slc26a2	Ing1	Sptan1	Gm16124	Rttn	Bid	Nptx1	Alkbh5	Npbwr1		2810402E24Rik	Afmid		Fkbp4	Pum2	Zfc3h1	Mkks	Tssc4		Rad1	1700030J22Rik		ENSMUSG00000117048	Clec2i	Rorc	Wasl	Nlgn3		Slamf9	Gm38604		Slc25a27	Aass	Klhl3	Gba	Gm4876		Gm6058	Notch4
	94	AC158777.1	Mir1198		Lsm11	Mmd	Cd22	Cenpo	Cradd		Vldlr	Nr1d2	Phactr4	Riok3	Pitpnm2	Zfp783	Ndufa12	Gm3772		Cradd	Slc46a3		ENSMUSG00000117992	Specc1	Erc1	Cyb5b	Myog		Tmc7	A830005F24Rik		Paqr9	Tgfbi	Nedd4l	Tacc3	Cav1		Bhlhe41	Zfp456		AC108416.1	D030055H07Rik	Mcf2l	Dnajb4	Pxmp2		Gm9962	Dbndd2
	95	Tra2a	Rem1		Kcmf1	Gm12693	Gm11266	Coro2b	Ctla2a		Cspg5	Mal	Zfhx2	Slc22a15	2410004B18Rik	Tbc1d14	Atp13a3	Gm10461		Shtn1	Apbb1ip		Fmo2	Hlx	2410002F23Rik	Zfp239	Pla2g2c		Gm42495	Mfsd14a		Klhl42	Tmem163	Nop16	Lztfl1	Zdhhc3		Sh2d5	Kcng4		Exd2	Cbs	Amer3	Gsr	Tacc2		Slc38a2	Grem1
	96	Hexdc	Mrln		Nol11	Grap	Gm5112	Ngfr	Itgb7		Ppp2r5d	Gm3695	Gm19705	Herc2	Cpt2	Slc4a11	Zhx3	Ccdc14		Gm5083	Glipr2		8430408G22Rik	Abcb7	Zdhhc20	Slc25a28	Kbtbd2		2810410L24Rik	1110002L01Rik		Dcun1d3	Gstm4	Rap2a	Cyb5r3	Rdh11		Mamdc4	Zan		Ptgr2	Gm43172	Gm10069	Slc25a38	Oma1		Mgme1	Slc25a16
	97	Gm37296	Tcp11l1		Bcl7b	Mthfd1l	Sulf1	Jmjd6	Etv1		Hyi	Cct5	Parp12	Camkk1	Cfap70	Eef2k	Spire1	Nat8f2		St3gal4	Adam4		Ntn1	2022-03-09	Uba6	Clec2l	Fam105a		Emp2	Kti12		St3gal5	Mthfr	Mapk14	Nyap1	Ak3		Hip1	Alox12b		Aoc2	Tmem161a	1700047M11Rik	Kif11	Snw1		Ppp1r3g	Ggt5
	98	Gm13375	Gm28055		Adgrg5	Bzw1	Gm45866	Tra2a	Plscr3		Ntpcr	Fndc3b	Tex2	AI197445	Nphs1		Garem1	Mtfmt		AV099323	Gm19439		Icmt	Aqp9	Mettl4	H3f3b	Nt5c1b		Osbpl2	Gm44741		Galt	Mrps6	Rap1gap	Psap	Gm33195		Trim27	Col9a1		Otub2	8430429K09Rik	Lias	Gm26532	Aass		Pank4	Gm32699
	99	Sfpq	Gm24671		Mlxip	Pdcl3	Tbx2	Tmem175	Zfp341		Dbp	Gm44168	Por	Gpr12	4930517J16Rik		Nfe2l2	Cox10		ENSMUSG00000117637	Prkaa1		Gm38325	Ccar1	Sgsm1	Ccdc157	Ap1ar		AC124709.2	Mlh1		Gm14023	Hspa4l	Fgfrl1	Hdgf	Ipcef1		Parn	Panx1		Pllp	Cplx2	Enox1	Atg12	Zfp207		Rev1	Ofd1
	100	Mrpl30	Tspan32		Noct	Slc26a10	Rap1b	Rapgef1	Arl9		Spon2	Xrcc3	Nucks1	Mir124a-1hg	Zfp9		Birc6	Upk1b		Slc34a3	Mtmr10		Mmp15	Ltn1	Chchd4	Eif3m	Pde6g		Tmem177	Itm2a		Lmod2	Slc44a1	Slc35d1	Lmf1	AC163040.1		Calr	Gm16279		Igf1r	Chaf1a	Arfgap2	Cirbp	Bloc1s1		Adgra3	Mrpl19
	101	Gm4793	Prrt4		Kcnk6	Dynlt1a	Tbcel	Lgr6	Klhl6		Dnajb4	Anxa6	Ptprf	Sh3bgrl3	Gon7		Tspan3	Agbl2		Gm6567	Gm48653		Pofut1	Gm42555	Btaf1	Rap2a	Tubb2a		Acox2	Upf3b		Prnp	Pitpna	Tmod1	Slc25a47	Phf7		Mtif3	Trappc13		Hrh3	Isoc2b	Gm47163	1700047M11Rik	Wdr91		Sertm1	Pdia6
	102	Dbp	Dcaf4		Rasip1	2310022B05Rik	1110002L01Rik	Hacd3	Gm10657		Osbpl6	Fgf12	Creb3l1	Gm47163	Pank2		Stk24	Khdrbs3		Selenov	Draxin		Ints12	Clock	Aqp9	Tmem186	Gm39317		Hdac3	Ccdc122		Pgpep1	Trib1	Gtpbp4-ps1	Dgcr2	Cybb		Txnrd3	Nup93		Elfn2	Smox	Pla2g4e	AI429214	Kmt2b		Glul	9030624G23Rik
	103	Gm960	Gm17538		Fabp7	Myo5b	Gm10644	Dok6	Appl1		Tubg2	Psmd2	Anln	Gm29650	Ankzf1		Agpat5	Ceacam18		4933406C10Rik	Gm4285		Neu3	Ciart	Atg10	Elavl1	Mthfd1l		Sat2	Zfp64		Gm25047	Fkbp14	Tnfrsf19	Zfp395	Grasp		F11r	Mad2l1		Stx5a	BC037032	Zbtb40	Zfhx4	Gm45495		Rtkn2	Slc38a8
	104	Gm31305	Slc26a8		0610030E20Rik	Gm13215	Cyb561d2	Ezh1	Jade1		Setd7	Gm26684	Abhd14b	A330023F24Rik	Angptl7		Eif3a	Gm33586		Gm9484	Gm37064		Mllt6	A630052C17Rik	Ahcy	Cryab	Gm11738		Shisa4	A730020M07Rik		Zfp704	Gm44116	Fkbp14	Ogn	St6galnac2		Thoc1	Large1		Ak3	Gm12693	Zfp951	Spred1	Aph1a		Gm29521	Gm37426
	105	Nudt5	Nsl1		BC043934	Ube2e3	Mknk2	Mfsd6	Gm14027		Gata2	Snx24	Spag5	Pde6d	Rpe65		2410015M20Rik	Zfand6		Gm10699	C530043K16Rik		Itgb7	Vps37a	Rc3h2	1700047M11Rik	Dazap1		Tardbp	Gm13869		B3galnt1	2900076A07Rik	Osbpl5	Stip1	Pafah1b2		Cdc34b	Hnrnpc		Calr	Stk11ip	9930014A18Rik	Tmem33	mt-Rnr2		Mindy4b-ps	Gm12472
	106	BC037034	Larp1		Macrod2	Parp16	Adrb1	Gm13293	D430040D24Rik		Nr1d1	Actr1b	Ccdc184	Elp2	Rest		Zc3h12c	Gm4118		Kif2c	Gm12319		Wdr11	Tmem33	Jak2	Zdhhc6	Podxl		Fam204a	Abtb1		Gm48878	Nudt5	Fbxo6	Ccnt2	Gm7972		P4hb	Gm8835		E130307A14Rik	Gm35315	Rhbdl3	Nfkbie	Tmem241		Sh3bp5l	Perm1
	107	Mgme1	9430091E24Rik		Magi3	Plin3	Fmo2	Bid	Tmem147os		Kit	Parp14	Fam20a	Adipor2	Rbfox2		Polr1c	Adamts12		4930532G15Rik	Bahcc1		Nrip2	Trafd1	C87436	Plce1	Ccdc85a		Alox12b	Slc25a34		Cyp2g1	Cluap1	Rad51c	Arhgap27	D030025P21Rik		Ormdl1	Slco1a4		D430019H16Rik	Pold3	Ncoa5	Opalin	Sox6		Gm47863	Gm42500
	108	Gm1821	Parpbp		Atat1	Bak1	Sorbs3	Hnrnpc	Ttyh3		Gm12116	Arsg	Cysltr2	Gm31881	Capn6		Actb	Cox20		Desi1	Pecam1		Tm6sf2	Derl2	Kcnq1	Ddost	Scrib		Mrrf	Phf11d		Ext2	Baiap2l1	1110020A21Rik	Cdc25b	Hacd3		S100a16	Gm48898		Acvr1b	Gm37718	Hdac8	Gm14122	Rasa1		Fitm2	Fut4
	109	Pik3r2	Nutf2		Txnip	Nipa2		Gjc3	Kcnn2		Fabp7	Megf10	Lgr6	Myg1	Zfp277		Prkab1	Gm2974		Slco1a4	4921507P07Rik		Slc20a2	AI839979	Ppm1b	Sdr39u1	Vstm2l		Gpr176	Nptx2		Per2	Pdia4	Sfxn1	Htr2a	2410089E03Rik		5430437J10Rik	Kcns1		Gm12940	Ankrd6	Pias3	Abhd15	Mael		Parvg	Xdh
	110	Rnf207	Slc23a4		Gm45605	Sash1		Rundc3b	Gm9884		Fstl4	Wwtr1	Mapre2	Slc1a5	Gm43326		Wnt5b	Gm26810		Cables1	A430027H14Rik		Gpt2	Cirbp	Dimt1	Fam229a	B130055M24Rik		Sdccag8	Elk1		Sdr9c7	Npas2	Rtp3	Asic1	Fam122b		Gm26793	Aldh3a2		Gm46339	AC123724.2	1500015A07Rik	Ubr2	Tsga13		Bhlhe41	Rhbdf2
	111	Mfsd12	Pias1		Pttg1ip	Znrd1as		Selenoo	Gm4319		Cnpy1	Bhlhe41	Mpg	4930500F10Rik	Adat1		Rps13	Glt1d1		Gm16008	Plpp3		U2af1l4	Usp30	Gm9903	Dnhd1	Pomgnt1		Gm16536	Fus		Kmt5a	Mcm10	ENSMUSG00000118017	Fam181a	Adsl		Alg8	Kcnj12		Gm42596	Sdccag3	Pigz	Psma7	Itsn2		Rhog	Rexo4
	112	Tubgcp4	Syt4		Slc43a3	Gypc		Gm7862	Tubgcp2		Cirbp	Cd63-ps	Ccdc112	Mapkapk5	Rrp8		Syne1	Clcc1		2022-09-04	Mical1		Pim2	Nf1	Prkab1	Golph3	Arl2		Mfsd2a	Nwd2		Map2k3	Hexdc	Blcap	Rpl3-ps1	Fam173b		Ubr3	Sox2ot		Ubxn2b	Gm15912	Gucy2e	Ppa2	Rabep1		Gm14005	Vipas39
	113	Acp7	Gm15991		2610044O15Rik8	Rabggtb		Pcdh17	Chmp1a		Rnf10	Slc12a5	AC112142.1	Vim	Rfwd3		N4bp2	Zfp786		Ccdc62	Ankub1		Pnmal2	Gm14567	Krit1	Clcn4	Has2os		Ascc3	2610027K06Rik		Fcamr	Prnp	1700052K11Rik	Gm44645	Plin4		4732491K20Rik	Gm16251		Ahsa2	Gm19221	Gm8493	Cables1	AC121517.2		H1f0	Lman2l
	114	Rpl14	Trim11		Lat	Sub1		Zdhhc6	Liph		Eif4ebp2	Opalin	Pxk	Trir	Pcp4		Tlr13	Trappc13		Ggta1	Hgsnat		ENSMUSG00000117322	Rps6kb1	Gm10434	Pprc1	Zfp964		Ints3	Manba		Cabp4	Ppfibp1	Gfod2	Fgfrl1	Hmgb3		Gm37484	Sv2c		Hnrnpc	5830417I10Rik	Gpr17	Cib2	Gm1866		Fcnb	Mir296
	115	Psmb4	Rprm		Ripk4	Efhd1		Fgd6	Gm35339		Cryab	Stxbp2	Crls1	Srrt	Gm37625		AW554918	Dgkq		Ilf2	Bcat2		Per3	Far1	Mlec	Ppef2	Gm42489		Tcte2	Chp2		Gm15459	Gm15690	Cry1	Ptges3l	4930519P11Rik		Syngr3	Psmf1		Rspo1	Cd209f	Dgkd	Fmo2	Cdc42bpb		Gcfc2	Itga10
	116	Aqp9	Gm38102		BC022687	ENSMUSG00000117546		Ahnak	Dnah11		Gm20627	Dctn2	Ramp2	Kbtbd2	Chat		Pogz	Gm18284		Vwa5b1	Gm34376		Capn15	Hltf		Gm26569	Gm20753		Cirbp	Tmem266		Gm17354	Mtmr11	P2rx4	Sfr1	Kcng4		Snw1	Clic6		Cpsf6	Eif2ak2	Tmem200c	Cbs	Mrpl42		Calr	Glul
	117	Plch2	Gm36287		Chkb	Atrip		Scara3	Pcid2		Elavl4	Sstr2	Trp53i11	Gm14634	Gm27252		Mrpl58	Gnai3		Gm6300	Foxs1		Pspc1	Hps1		Txnl4a	Crybb3		Specc1	Tmem165		Gm30692	Hist2h3c2	Vac14	Ide	Aldob		Rgs2	Pla2g2d		Scaper	A330084C13Rik	Selenop	Bloc1s3	Gprin3		Dmrtc1a	Nsl1
	118	Slc2a8	Tldc1		Mbtd1	Cnbp		Gjd2	Pitx3		Kazald1	Ldha	Sstr2	Kirrel2	Jaml		Sugp1	Mtbp		Tmem151b	Tsen15		Klf15	Gm15720		Gm11620	Acsl1		Smpdl3a	Slc25a17		Gck	Rap1gap	Saa4	Ttc32	6430584L05Rik		Mterf2	Gm26549		Nudt5	Prr3	Hist2h2aa2	Fjx1	Acot2		Cpsf4	Gm37120
	119	Atf3	Ldb1		Tspan2	Xndc1		Fgfr2	Clmp		Hsp90ab1	Ptges2	2810049E08Rik	Ndel1	Fdxacb1		Rprd2	Gpat4		AC123857.1	Zfp251		Pllp	Pcgf2		Gm26660	Gm6089		Pllp	Mab21l3		Tsku	AC159193.1	Gm9992	Wee1	Cdyl2		Etnppl	Nccrp1		Ncs1	Chrm2	Nfil3	Dhrs3	Daxx		CT025678.1	Gm10762
	120	U2af1	2900027M19Rik		Cct8	Clec18a		Hexb	Kitl		Ccnl2	Rab3gap2	Zkscan2	Dapk1	Npas2		Cox7a2l	Rps6kb2		Sh3pxd2b	Hbb-bt		Pacs1	Zfp709		Per2	Trbc2		Mog	Prss32		Txnrd3	Sema3g	Ppp1r3c	Fgf1	A530072M11Rik		Filip1	Akap8		Gfod1	Raver2	Xrn1	Klhdc9	Car3		Klhl29	Pcdhb9
	121	Nasp	Cdc25b		Tns2	Ccm2		Nde1	2022-09-11		Gspt1	Lzic	Dcst2	Taf2	Snx10		Slc4a10	Gm27253		Adamts9	Snn		Pacsin2	Kpna1		Gm42518	Tra2a		Parp3	Clstn2		Gm8355	Nme6	Tab2	Ranbp9	Lpp		Hif3a	9330185C12Rik		Tra2a	Pum1	Gmpr	Rbm14	Mat2a		Shtn1	Hnrnpdl
	122	Zkscan3	Serpinc1		Pnldc1	Tuba1a		Gm5535	Tmco6		Cacnb3	Gm38372	B430319F04Rik	Ormdl3	AC167565.2		Gatb	AC118733.1		Mllt1	Dtymk		Rexo4	Nlrx1		B230307C23Rik	Prss35		Gm26839	Eif3j2		Slc5a6	Igfbp4	A530001N23Rik	Myrip	Gm5535		Mmp14	Dennd3		Arhgap27	Nlrc4	Scn3b	Rmi2	Myh7b		Tmem147os	1700020L24Rik
	123	Rpl4	Mettl13		Dynlt1	Gm14322		Arfgap1	Brox		Kirrel3	Tmem165	Taf11	Pigr	Mxi1		Sap18	Fam198a		Dlgap2	Gm45242		Ak3	Plekha4		Kank1	Celrr		Erc1	Lpcat3		Tubb2a	Naa60	Pik3c2g	Gdpd2	Gm19585		Gm20512	Zfp324		Tiam2	Olfr317	2310030G06Rik	Fdx1l	Hnrnpul1		Rwdd2b	Gm12002
	124	Crnkl1	Rufy2		Txnrd3	Xrn2		Plce1	Fam20b		Hlf	2010204K13Rik	Fem1b	Etnppl	Fuom		Dgat1	Zcchc10		ENSMUSG00000117189	Stra6l		Gm5466	Ell		Tctn2	Tbc1d10c		Per2	9430034N14Rik		Pik3ap1	Kdelr1	Mfhas1	Itgav	Pspc1		Fscn2	Fh1		Zswim1	Opalin	Neu2	AC162181.1	Hibch		Cnot10	1700129L04Rik
	125	Srsf6	Gm26652		Mro	Flt1		Gpr17	Gpr179		Rexo4	Snord104	Lst1	Pomgnt1	Numb		Cisd1	3110006O06Rik		Proser3	Rbp7		Smarca2	2810407A14Rik		Cirbp	Psmd3		Uap1l1	Mettl27		Maff	Cdk6	Ccdc162	Chp2	Cmya5		Cys1	Hnrnpul2		Smyd5	3110062M04Rik	Arhgef18	Rnpc3	Vash1		Hnrnpdl	Gm3534
	126	Rps11	Ide		Pign	Gm9951		Slc25a14	Ildr1		Mettl7a1	Prkaca	Efnb3	Gm14270	Lyrm9		Krtcap2	Pex11a		Rpn1	Slc40a1		B3galt6	Gm9903		Nptx2	Nudt8		Plac8	Mmp14		Sowahb	Pex19	Acnat2	Gm1821	Sulf1		Tbr1	Gm42462		9330160F10Rik	Zkscan16	Ppie	Phka1	Spata48		Chst3	Gm37529
	127	ENSMUSG00000117814	Ankrd10		Ttc28	Gm17354		Paqr8	Dbp		Slc25a11	Gm37706	Uxt	Prdm10	Pdyn		Tmem263	Tardbp		Lrp8os3	Slc26a8		Rtp3	Atp5g2		Clca3a1	Mgme1		Gm43860	Spon1		Slc25a32	Pou2f1	Flot1	Ccar1	Ifitm7		Gkn3	Fam105a		Paqr5	Cndp2	Daglb	Ythdc1	Trappc13		Gm11423	Msantd2
	128	Prps1l3	Hnrnpdl		Cxcl13	Gpcpd1		Smad3	Cnot2		Clstn1	Wnt6	Spock2	Sbk1	Pde7b		Hipk1	Pitpnm2		Gm47259	Crlf1		Dcaf7	Gm26633		Ets2	Prelid3a		Srsf6	Katnal2		Sesn1	Nmrk1	AC154276.3	H3f3b	Bcl2l15		Slc2a1	Abcb7		Ophn1	Mir7647	Gm29650	Baz1b	Pros1		Stambp	CT010505.3
	129	Psmd10	Ldah		Rabl3	Mtap		4921531C22Rik	Pik3r3		Pgam5	Sez6l2	Gnl1	Nuak1	Ezr		Stk35	Ano5		Hspa8	Mansc1		Zbtb40	BC028528		Nhp2	Slc25a15		Lrrc29	1700016J18Rik		Gm36041	Pabpc4	St6gal1	Appbp2os	ENSMUSG00000116972		2900052L18Rik	Gm14027		Prpf31	Ciz1	9330171B17Rik	Hmgb3	Dnajb12		Fam174b	C230062I16Rik
	130	Gm6184	Gm43437		Ppp1r3b	9430015G10Rik		mt-Rnr2	Sox1		Ip6k1	Zfp317	Mcc	Mfsd5	Cbs		ENSMUSG00000118440	Zfp994		BC030867	Gm33366		Cmpk2	Cxcl10		Shisa7	Synj2bp		Id2	Calu		Mpdz	Abcd2	Cdcp1	Sulf2	Aspg		Igfn1	AC139347.1		Nub1	Zfp951	Arsg	Gm16835	Elavl2		Flnb	Cpa4
	131	Bcl6	Fam83e		Msantd3	Snx12		Bmp7	D330041H03Rik		Htra1	Lta4h	Ppme1	Phf21a	Gm12033		Cnnm1	Myh7b		Gm11599	Gm6345		Cep83os	Eme2		Sgk2	Snx15		Sfpq	2510017J16Rik		Tsc22d3	Tbc1d20	Slc2a4	Spred1	Gm10516		Ctrl	Gm42997		Shkbp1	Zcchc8	Coro1b	Ino80d	Mapre3		Cyp2u1	Gm13524
	132	Top1	Gm11734		ENSMUSG00000117571	Gm26797		Glul	Gkn3		Klhdc9	Snrnp35	Hip1	Rundc1	Kynu		Oplah	Arntl		Cpeb1	Glis1		Rabl6	Diaph3		Zbtb22	Gapdh		Bcl6	Cox19		AC079680.2	Pter	Brd9	Ankrd13d	Mns1		Pqlc1	Stip1		Rbfox2	Eif3k	Elovl6	Sugp1	C77080		Ccnl2	Tmem74bos
	133	Gm13611	Tma7-ps		Fbxo9	Ncl		Epm2a	Grik1		Pcgf3	Gm807	Plin4	Prr14l	Arfgap3		Fgf10	Fam133b		A430033K04Rik	AC131586.2		Arfgap3	Nr1d1		Mc4r	Ccar1		Svopl	Tmem201		Stk38l	Rer1	Acnat1	Trp53inp2	Parp12		E530001F21Rik	Mkrn2os		Uso1	Ccdc51	Tipin	Mettl5os	Cyb5d2		Trub1	F630040K05Rik
	134	Ccdc88c	2022-03-11		Slc35f6	Mgll		Bhlhe41	Zfyve19		Dmtf1	Gm15327	BB365896	Gm12352	Gm48393		S100a16	Smim8		Gm15834	Trim29		Oxsm	Cnot2		H1f0	Hcst		Kcne4	Ang		Hsp90aa1	P2rx4	Naglu	1700123O20Rik	C130036L24Rik		D330025C20Rik	4930553P18Rik		Akap17b	Pllp	Btbd3	Dgat1	Gm12092		Gad1os	Gm37969
	135	Lin7b	Gm17234		4933404O12Rik	Arhgef33		Arntl	Eif3d		Shisa4	Elac1	Gm15635	Mertk	Fcgr3		Arhgap26	Slc52a2		Lman2	Vps45		Acin1	Braf		Sipa1	6330418K02Rik		Kif23	Gtf2ird1		Tjp3	Ltv1	Ciart	Kat5	Gm15893		Fgfr3	Mlh1		Nle1	Fam129c	Clint1	Klb	Epha8		Dnase1l2	Hmgb3
	136	Itga7	Il18bp		Muc2	Bend5		Gabrb1	Rhof		Tbx6	ENSMUSG00000117375	Arl6ip5	Gadd45gip1	Rgcc		Gm6108	Inca1		Boc	Slc18a1		Znrf1	Asb3		Eml3	Pbld2		Sdccag3	Kirrel2		Herpud1	Ankrd27	Homer2	Gm33148	AC154575.1		Gm16008	Sh3gl2		B4galt5	Gm30340	Caprin1	Crispld1	Slx4ip		Fam114a1	Slc25a19
	137	Arpc1a	Gm44661		Prag1	Mkks		E2f6	Relt		Fam120b	Prss33	Arsg	T2	Exd2		Gsto2	Gak		Ciao1	Zpbp		Tef	Agbl4		Cftr	Capn10		Ap4m1	Gm37509		Ddx5	Ak4	Ddit4l	2210408F21Rik	Gm38227		Wipi1	Khdrbs3		Creb3l1	Atp10a	Kdm5c	Zbtb40	Plekhs1		Ifitm1	Dcaf12
	138	Exosc7	Smg9		Zfp862-ps	Nup54		Sfrp5	Astn2		Gga3	Ptpa	Ift22	Gm16793	Hao1		Dcp1a	Evi5l		Slc35e1	Fech		9330159F19Rik	Coro1b		Rbm3	Olfr324		Hnrnpm	Dcakd		B4galt5	Smyd4	Ubqln1	9630001P10Rik	Oprm1		Endod1	Upp2		Creb1	Pbld2	Fam13b	Glul	Foxm1		Asic1	Gm6264
	139	Gm15950	Phf10		Cys1	Sesn3		Tex9	Cep83os		Slc39a10	Irf1	Ccnf	Bpnt1	Gm25076		Plg	Mkln1os		Nop58	Gm43679		Cbs	Myl4		Serpina3n	Chchd5		Gm12326	Synj2bp		Tmem67	Tubb2a	Zfp772	Igfn1	Accsl		Creld2	P3h4		Krit1	Gucy2e	Trim9	Abcc5	Hs1bp3		Gm37885	St3gal4
	140	Pnrc2	Tnfaip8l1		Mgrn1	Tceal9		S100a16	Tpt1-ps5		Galnt9	Mterf1a	Rhobtb2	Arhgap4	Nr3c2		Apobec1	Mgst2		Rbm11	Cyp20a1		Ndel1	Gm43597		Lgi4	Kifc3		Ddo	Nrg3		Gm16938	Pbld2	Hexdc	Brsk2	Pnp2		Ecm2	Asb2		Mthfd1l	Rb1	Cep120	Exoc2	Zfp408		Whrn	Gm11464
	141	Lsm14a	Slc9a8		Wdr75	Tpm4		Lypd2	9330159F19Rik		Agbl5	Dusp12	Tmem185a	Cln6	Cyp4f17		Hspa2	Dhx30		Fat1	Eef1akmt1		Gfod1	Ddhd1		Rsrp1	Mlh3		Rbm3-ps	Gm6134		Serpinb8	Gm8141	Ak2	N4bp3	Gm10463		D730045B01Rik	Gm2420		Tek	Fzd2	Rps6ka2	Lman2l	Lair1		Armcx5	1700034P13Rik
	142	Gm15728	Hip1		Lonrf1	Kdsr		Tmem81	Tsr1		Cldn5	Ptbp2	Stxbp2	Ppp1r13b	Maoa		Ankrd50	Dnajb2		4933407L21Rik	Gm14372		Agbl5	A430010J10Rik		Me3	Spata13		Cnp	A930012O16Rik		Phka2	Npnt	Hist1h2be	Fzd10	Bhmt		Gm43748	9330198I05Rik		Dio3	Rhog	Cnot3	Xrcc3	Herc4		Eng	4933407K13Rik
	143	Egr4	Gm48853		Tmem141	Pmepa1		Ccdc141	Gm40557		Sugp1	Med14	Tff3	Zbtb40	5430402O13Rik		Golgb1	Tbcd		Zcchc24	Msantd1		Mras	Rmi1		Rxrg	Rhov		Chn2	AI464131		Marveld1	Fam126a	1010001N08Rik	Chn2	Pabpc1l		Dnajb2	Gm11733		Socs7	Hmgcs1	Oprl1	Gm21388	Ifit3		Thsd1	Tmem185a
	144	A2ml1	Slc18b1		Slc52a2	Tsr2		Cables1	Ankrd39		Spatc1l	Slc38a10	Prss23	Calr	Prkaa1		Pcdhgb4	Nudt7		Gm16006	Duxbl1		Imp4	Uqcr10		Acbd4	Trpv4		1700047M11Rik	Cpeb1		Slain2	Ntng2	Gm10699	Ilvbl	Mpc1		Ctss	Gm28050		Cers6	Noa1	3110062M04Rik	Fat3	Tmem126b		Sord	Slc35f5
	145	Txnl4a	Micall2		Hist1h2bh	Pqlc1		Per1	Zfp952		Gm20033	Ppef1	Irf1	1700123O20Rik	Etfbkmt		Mrpl54	1700086O06Rik		Hsph1	Snord123		Cnot3	Echdc1		Pgr	Gm43048		Gm26902	Emx2		Sertad2	Fam20b	Per3	Gm11534	Gm28229		Gm26597	Rab38		Nr1d1	Rcor2	Lman2	Hnrnpdl	Letm2		Erbb3	Kif15
	146	Iws1	Saa1		H3f3b	Wdhd1		Jph4	Gm12799		Fabp5	Tmem175	Smox	Zkscan2	Tmem185a		Scn3a	Mmp14		3300002A11Rik	9330171B17Rik		Itsn1	Dcp2		Ric8a	Asna1		Npff	Pigl		Arntl	Ralbp1	Smyd4	Nwd1	Gm40309		Abcb7	P4ha3		Gm17484	Catip	Angptl2	Thap7	Lrp8os3		Ak3	Mir6941
	147	Cers6	Gm11240		Hsp90aa1	Nsun5		Gdpd5	Psd4		Zfp180	Miga2	Rab3gap2	Opalin	Dusp9		Afdn	Mthfd1l		Dis3	Fpr2		Gm20125	Paqr8		P4ha2	ENSMUSG00000116594		Rsrp1	Faap24		Klf13	Gpr182	Mfsd4b3	Megf8	ENSMUSG00000118239		Gm36266	A430078I02Rik		Gm37963	Gm14379	Zfp536	Tinf2	Zc3hav1		Oraov1	Snw1
	148	Psma7	Pot1a		Chaf1b	Fto		Acot2	Aptx		Itsn1	Fam20a	Pkm	Slit2	Gkn3		Ercc6	Sap30bpos		Adcy6	P3h3		Tnfrsf12a	Gm11738		Tbx1	Ubxn4		ENSMUSG00000118125	Zfat		Adgra3	Syt1	K230010J24Rik	Nat8l	Lamc2		Ccdc50	Lrrc3b		Pfn4	Dclre1a	Ulk1	9930012K11Rik	Ppp1r3f		Fbxo42	Slc35g1
	149	Cnpy4	1110002J07Rik		Ppid	Mcf2l		Pla2g16	Phtf2		Gm39465	Dio2	Lta4h	Zfp512	Rab22a		Kcnj6	Ece2		Slc29a3	Gm17399		Fmnl3	Gm13375		Ttc12	Sntb2		Gm15295	AW822252		Gde1	Gm37336	Ormdl3	Ntpcr	Tmem56		Idh2	Farsb		Gm36855	Aldh3b2	Cd46	Gm17244	Zfp943		Ppp1r13l	Slc18b1
	150	Gm6567	Fam129c		Dnajb2	Gm15903		Ak3	Gm9925		Gpr75	Cd86	Vopp1	Mthfd1l	Tmem165		Igf1r	Cntnap5a		ENSMUSG00000116860	Gm38160		Amd1	Gcc2		Dnajb11	Gm2991		Mmp14	Sfswap		Abcb11	Slc22a7	Cpt1a	Dgkz	Ckm		Las1l	Gm15454		Vps4a	Clint1	Olfml1	Sema3c	Fastkd2		Gmppb	Klhl41
	151	2310058D17Rik	Klhdc4		Pkn1	Lactb		Dnajc3	Cep170		Lrch2	Arhgef10	Ctsf	Cnot1	Glt1d1		Hspa5	Xxylt1		Zfp28	Calr		Gm29650	Zfyve19		Ap4m1	Gm38391		Gm26532	Plpp3		4833439L19Rik	Cyp2c69	Dhrs9	Cfap36	Gm16364		Gm19554	Pafah1b1		Pstpip1	Trim29	BC037032	Tbx21	Gm9967		Cecr2	Rnpep
	152	Tcea2	Birc5		Cpeb1	Mad1l1		Cep120	Mcam		Hdlbp	Gm10280	Tspan7	Sh3rf3	Gm5784		Fstl4	Smurf1		Trpm4	Gpr179		C2cd4a	Uhmk1		Glul	Gm17634		Ndufb2	Unc13d		Mthfr	Nras	Sdr42e1	Gbp9	Gm44949		4930553P18Rik	Chst2		Bud23	1700047M11Rik	Sowaha	Armcx5	Tada3		Gm12992	Sgol2a
	153	Gm45447	6430573P05Rik		Purg	Thada		Pop5	2210408I21Rik		Gm6990	Rhobtb2	Sesn2	Fgfr3	4930511A02Rik		D630045J12Rik	Gm29650		Gm37755	Plat		Nxnl1	Dimt1		Pdia3	Gm5801		Tubgcp2	Ripk2		Fam57a	Hsdl2	Chrna1os	Scg2	Aurkc		Sash1	Cacna1a		Cirbp	Vmn2r54	Nudcd3	Zfp967	Fcho1		AI464131	Sco1
	154	AC167565.2	Lexm		Osbpl6	Ddx27		Atp11a	Deaf1		Rest	Gm5831	Taf1b	Kdm5d	Kcnh4		Ceacam3	Pcdhga12		Cd46	Arhgef19		Bicd2	Hebp1		Slc52a2	Cradd		Klhdc9	1700123K08Rik		Gm2061	Cage1	Gpr182	Vsx2	2610028E06Rik		Nek3	Pklr		Utrn	Tango6	Zbed5	Alkbh5	Hook3		Dok3	Lgals7
	155	Rpl9	Gm17606		Unc5b	Tldc1		Usp53	Ppfia1		Nfya	Eif4a1	Spred1	Ccdc65	Itln1		Mcmbp	Gmip		Mxd4	Aldh1l2		Ap3d1	Golph3l		Gm15956	Gpatch11		Icam2	Dmtn		Gm20627	3930402G23Rik	E230016M11Rik	Homer2	Gm23303		Vps13a	Elk3		Zkscan16	Gm44763	Dock3	Mri1	Mmp14		Hist2h2be	Rbm11
	156	Nagk	Gpsm1		Mpp2	Ube2q1		Gm47033	Zfp3		Unc13a	Exoc7	Ilf2	Mras	Adarb2		Cdk13	Brca2		Mmp16	Crtam		Gm12276	Trim3		Sfpq	Pgbd1		Gm37529	Phf5a		Dnaja1	Lipa	Snapin	Dbp	Tubgcp4		Tnfrsf25	Nfxl1		Retreg3	Mtfp1	Gpr37	Cox19	Slc45a1		Hsph1	Tmx2
	157	2210016L21Rik	Pphln1		Ppp2r5a	Osbpl2		Mmp14	Il33		A930024E05Rik	Papd4	Sh2d5	Arsb	Selenos		Zbtb44	Ifnar1		Hes6	Avpi1		Mfsd2a	Spata5		Tsc22d3	Gm11681		Slc25a13	Gm7972		Rnf145	Upf2	Lgalsl	Arl5c	Ube2h		Hspa5	Gm44812		Rffl	G3bp1	Gbp9	Ermap	Gm15429		Tekt2	Spata4
	158	Letmd1	Atad2		Cfap69	Usp15		Rabl3	Gm20257		Cdc20	Smpdl3b	Mmp17	Zdhhc5	Gm14861		Kcna3	Tlr1		Zfp948	Vangl2		Crnde	Upf2		Ccpg1	Cdkn2d		Dbp	Gm13264		Nosip	Gga2	Thumpd2	B630019A10Rik	Acyp1		Bcl2l13	Tor1b		Mmd2	Btbd3	AI464131	Pex13	Inpp5e		Gm12841	Gm16025
	159	Pmepa1os	Angel1		Baiap2	Snta1		Epgn	Gm5776		Fam193b	Fbxl5	Gprc5b	Trim9	Dusp19		Cdk12	Zmiz1		Kcnn2	Gm29815		Pcdhac2	Arih1		Mthfsd	Vps37a		Gm20219	Gm2694		Insig2	Ddit4l	4932438A13Rik	Aqp1	Kcnn4		Mapkbp1	Gm16175		Tubgcp4	Igf2os	Akap1	Card19	Gm43205		Bcl6b	Gm23873
	160	Morc3	Ndst2		Gm42595	Wdcp		Gm9776	Serpinc1		Mapkbp1	Skor2	Gm17116	Lrrn4cl	Pitpnb		Cep350	BC022960		Grhl1	Zrsr1		Egr1	Rc3h2		Zc3h7a	Frmd7		Slc39a2	5430402O13Rik		Tamm41	Mxd1	Gm31036	Gm30177	Hexdc		Hexim1	Tmem33		Trim25	Igfn1	Serac1	B3gnt8	Cd5		Tfcp2	D6Ertd527e
	161	RF01962	A230050P20Rik		Mtmr14	2810030D12Rik		Chordc1	Fez1		Baz1b	Sncaip	Gpt2	Ubap1	Rimkla		Parp12	Apba2		C430049E01Rik	Camk2g		Tubgcp4	Gm31881		Dnase1l2	Arhgef28		Tacc3	Slc26a10		Rad50	Mpzl1	Dcaf8	Hspa8	Chrna3		Crip3	Gpr21		Proser3	Hist1h2bc	9030407P20Rik	Trappc3	Prdx6		Nrf1	Gm10130
	162	Hspa8	Gm26760		Cplx2	Gm45866		Mettl7a1	Hoga1		Notch4	Cytl1	Mms22l	Nabp2	Cyhr1		Srp9	Gm17066		Cers5	ENSMUSG00000117964		Gm29100	Prpsap2		Cd200	Gmpr2		Mcm6	Casp9		Ccdc66	AC167565.2	Cxcl1	Zbtb22	Atp6v1h		Tbc1d7	Acot6		Zfp207	Ubl3	Zfc3h1	Trpc5	Brd2		Plxnb3	Tmem177
	163	Parl	BC055402		2010111I01Rik	Aldoc		Usp2	Dao		Fgfrl1	Tfrc	Acap3	Slc39a2	Stk11ip		Zfp462	Ercc4		Pygl	Rnpep		Gm43848	Cdk5rap3		Ddx39	Zscan26		P4ha1	Tacr1		Ccne1	Obp2a	Eef1akmt1	Mphosph8	Fam155a		Fus	Slc38a5		Txndc5	Tmem50b	Cyp2c52-ps	Jmjd6	Gm7327		Klc4	Gpr179
	164	Fuca2	Fgfr1op2		Aplp1	4732419C18Rik		Pttg1ip	Slc45a1		Tarbp2	Cdk4	Cct5	Pllp	Per2		Gm13456	Aen		A330009N23Rik	Gm16193		Shkbp1	Timm17b		Fam174b	Tsr3		H3f3b	Fhdc1		Chka	Rtl5	4930452B06Rik	Rhof	Gm24744		Fpgt	Smox		Sgip1	Usp10	Pcdh17	Gm25266	Hdgfl2		Cep76	Ccnl2
	165	Rpusd1	4930539M17Rik		Arhgap22	Dnaaf5		Zfp318	Ppfia2		Msra	Gm20337	Mir8094	Gm43597	Pdia6		Ppp1r2	D030018L15Rik		Bora	Gm37180		Derl3	Zc3h12b		Neurl2	Dbp		Rexo4	P4ha1		Nadk	Blcap	Proca1	Tsc22d3	Ccdc66		Bche	Rad51c		Mccc2	Trub2	Ctps	Acbd4	Slc39a12		Fam83d	Stip1
	166	Alms1-ps1	Snord8		Cnpy4	Hlf		Zfp687	Kdm1a		Gper1	Trp53i11	Ttc34	Rbak	Tecta		AC124532.2	Galns		Usp21	Cdk2ap2		Mfn2	Strn3		Fpgs	Ltn1		Gm4221	Amd2		Hdhd2	Gm43545	Gm20632	Fam81b	4930432K21Rik		AI464131	Rbm10		Mlec	Nxpe3	Auh	Hey1	Gm45632		Dhodh	Mtmr14
	167	Fndc10	Cox7b2		Gm36161	Sorbs3		Unc5b	Man2b1		H1f0	Dnah14	Gm38534	Ppcs	Lrrc3b		Myl3	Slc27a4		Fam20a	Scyl3		Ppp3cc	Rock2		Gck	Pabpc1l2a-ps		Senp8	Gm12666		Tmie	Ccar2	Cnpy4	Ebna1bp2	5330409N07Rik		Sult6b2	Ninj2		Gatsl2	Slc25a11	Nlrc4	Derl3	Sacm1l		Plekhg4	Col9a3
	168	Naa40	Nek4		Gpatch3	Rtcb		Tmc4	Tra2a		Mamdc4	Slc8a1	Parpbp	4921539H07Rik	Il16		Enho	Mmp24		Osbpl5	Nme7		Rundc1	Rnf20		Adam8	Gm10463		Pdlim4	Tmem100		Foxo3	Ggct	Fbf1	Sh2d3c	Tdrd7		Arhgef19	Ccdc97		Vps11	Ceacam1	H2-DMa	BC048403	ENSMUSG00000117289		Pml	Cryab
	169	Evpl	Slc25a41		Abcg2	Fetub		Elovl5	Mfsd8		Syce2	Rbm24	Setd4	H1f0	Jdp2		Gigyf2	Txnrd3		Dgcr8	Csrp3		Nr1d1	Psd4		Smtn	Alkbh7		Hif3a	AB041806		Bid	Sult5a1	Gm11798	Coq8a	Zkscan2		Plin4	D730045B01Rik		Glul	Ddx25	Zgpat	ENSMUSG00000118074	Hid1		Gpr21	Hexa
	170	Gm33858	Twnk		Cars2	Lmna		Slc23a2	Nop14		Herc2	A330032B11Rik	Atg10	Gm43457	Kpna2		Ppef2	Cant1		Tex9	Immp1l		Ppp4r3a	Zscan25		Optc	Sfpq		Strada	Apobec2		Abtb2	Ssc5d	Ccdc90b	Get4	Crb1		A730020M07Rik	Fbxo9		Samm50	Cstl1	Tbc1d24	Fabp5	Gnpda2		Cpa4	Gm29514
	171	Rnf138	Gm26660		Lrrc8d	Gm29650		1700102P08Rik	Bbs12		Nrsn2	2410002F23Rik	Edn1	Nudt16	Gm10634		Sox11	Zbtb7a		Gm36287	Nabp1		Lgi4	Mpg		Calr	AI182371		Tmc4	Gbp9		BC028777	Gm12346	Dcdc2a	Arhgef2	4933406I18Rik		Podxl	Lyg1		Babam2	Gnmt	Taf2	Zfp760	Rad52		Narf	Slc25a30
	172	Tmem87a	Dusp11		Dnaja1	Hist3h2a		Dnaja1	Gm10563		Rangap1	Tmem117	Gm42595	Hey2	Gm15179		1700052K11Rik	Gm6434		Gm10605	Gm6311		Man2b2	Mcat		1700008O03Rik	Piwil2		Mapkbp1	Gm34220		Smarcd1	Ift46	Klf1	Gm20633	Psmb11		Rpgr	Itgam		Ftx	ENSMUSG00000117391	Gm43674	Gm8893	Gm16536		Gm10093	Mterf4
	173	Lrrc29	Fam173b		Pdcd4	Ppp1r2		Tns3	Psmd4		Tmem204	Serping1	Eif4a1	Uckl1os	Lacc1		Uqcrfs1	Gm22753		Eif2s1	Rps15a-ps2		AC167565.2	Zfp512b		Usp51	Gm47701		Gpr21	Oscar		Pomgnt2	Cyp4v3	2900076A07Rik	Zbtb11	Man2c1os		Fam19a4	Azin1		Gm37885	Hmgcs2	2310058D17Rik	Tmem134	Zfp687		Gm48804	8030453O22Rik
	174	ENSMUSG00000117264	Slc5a10		Limch1	Zfp275		Tubgcp2	Lix1l		B4galt2	Ppard	Dusp15	Ecm1	Vsig10l		Triqk	Ctdp1		Baz1a	Gm10837		Ric3	Pkmyt1		Adcy6	Cdc5l		Tmem125	Serf1		Fam69a	Derl3	Fitm2	Gm5566	Abca8a		Rnf151	Kctd8		Parvb	Rnaseh2a	Dbx2	Klf15	Nit1		Dcdc2a	Tex45
	175	ENSMUSG00000116797	Trim29		Gipc1	Tgds		Slc38a2	St13		Gm6210	Lgr6	Lztr1	Bloc1s3	Cryaa		Sft2d2	Ubtd1		Jrk	Gm29683		Hkdc1	Gm44758		Mphosph9	Zfp978		Uhrf2	BC051226		BC004004	Tesmin	Fgfr2	Trim7	Gm14965		H3f3b	Egfr		Cwc27	Slc38a1	Rpusd2	Amdhd2	Xpo1		Gm42743	Osgep
	176	Dhdh	Tubgcp2		Stambpl1	Rida		Pnp	Slc47a1		Stk35	Elovl5	Sez6	Fam122b	Tal1		Hagh	Psmf1		Ptgr2	Cyp4x1os		Dmpk	Cdc7		Gm5514	Cyp2j8		Dok3	Angptl4		Nek6	Prss36	Tcp1	Wdr6	Rbms2		Fam228a	Pitpna		BB031773	Spi1	Prss12	Inca1	Olfr1393		Ttc39aos1	Aldh1a7
	177	Gm12207	Cfc1		Phtf2	Pqlc3		Mfsd2a	Tmem144		Kcna4	Col8a2	Naa60	Slc39a1	Pdzd9		Gm6030	Zgrf1		Tal1	Acvr1b		AC123724.2	Mfsd10		Tmed8	Derl1		Fxyd3	Cdc23		Gm14097	Gm12843	Lrrc28	Hist2h2be	Acsl5		Htr1b	Ak7		Adgrl4	Ralgps2	Zfat	Fbn1	1700120C14Rik		Klhdc9	Zfp59
	178	Cks1b	Unc45bos		Nfil3	4930451G09Rik		Hmgcs1	Shq1		Zfp385b	Gm16222	Rilp	2310058D17Rik	AC123724.2		Dtnbp1	Rad9b		Tex261	Ndnf		Rere	Pkdcc		Nkd2	Trip13		Bcat2	Rbmx		Grb2	Slc2a4		Txndc16	Tsen2		Slc30a1	Dsg2		Slc20a2	2022-09-04		Sec24b	Tug1		Lama3	Timm21
	179	Hmgb3	Vps53		Cobll1	Sft2d2		Prokr1	Gm47794		Ncor1	Grsf1	Il34	Hace1	Slc4a11		Gm10069	8430429K09Rik		Gm12248	Il33		Htra1	Mcm2		Tsr2	Cd276		Atg16l2	Epcam		Fam47e	Kat8		Gm14036	Cwc27		Fam212b	A830019P07Rik		Hsp90b1	Med27		Atp5l2-ps	Cenpx		Mir124-2hg	Gm32200
	180	Eif3f	A830008E24Rik		Tmigd1	Pusl1		Sms	Cryl1		Tra2a	Tbx2	Upk1b	Bcl6	Gm47193		Clip1	Cep63		Npy2r	Gm19445		Abca3	Usp45		Gpr162	Nudt14		Egfl6	Efnb2		ENSMUSG00000117485	Gtpbp4-ps1		Hif3a	Trim62		Pgm2	Csgalnact2		Gm10037	Tdp1		Slit1	Zfp773		Fkbp4	Spata45
	181	Mdm1	Sugp1		Cd300lg	Srp72		Eif2d	Gm13093		Txlna	Ccdc112	Armc8	Serpinb6b	Ptpn9		Pclo	Osgep		Pole3	Frmpd1		Eif2b2	Tia1		9230110C19Rik	Cdkn1b		2700046A07Rik	Alyref		Tmtc2	Wipi1		Zcchc24	4930426D05Rik		Snhg15	Mettl16		Parp12	Rbfox2		Tekt5	Oard1		Fam69a	Pxk
	182	Igsf21	Gm5087		Uts2r	Mrpl50		Ddah2	Id2		Srsf6	Cd200r2	Stx3	Gm15663	Pcsk5		Prkacb	Adi1		Snapin	Gm20430		Gper1	Sbno1		Eef1a1	Mir432		Cyp4f13	AC123724.3		Hsp90ab1	Slc6a16		Top1mt	Slc16a13		Tmem132c	Jam2		Dgat2	Gm45527		Relt	Srr		Upk3a	Mri1
	183	Surf1	Gm15156		Cdk4	1700017B05Rik		Anln	Gm1141		Cttnbp2	Otud5	Nos1	Rbm28	Zdhhc5		Denr	Rab34		Paqr8	Rfc2		Bend3	Ipo7		Nol4	Gm9522		Ddx49	E2f7		Ypel2	Nup210		Ppp2r2c	Gm6341		Slc11a1	1700028K03Rik		Dnaja4	Ndufaf4		Tra2a	Frmd3		Caps2	Txndc12
	184	Gm20949	Txlng		Gm42876	Pgrmc1		Ubl4a	Rhov		Sgsm1	Ddx49	Mef2a	Insl5	Smyd4		Dpm2	F2rl2		Parp12	Brd2		Hsp90b1	Tcf19		Pnma1	AW549877		Stk39	Dlx1		Syt1	Hectd3		Arntl	Ttc33		Ccdc62	Sde2		Dynll1	Kcnip3		Fibp	Ints10		AC154311.1	Aifm1
	185	Ier5	Rbm3		Zranb3	Cd22		Cacng6	Pde5a		Gm14508	Erbb2		Eif4ebp2	AC115735.3		Akap11	Zfp395		Gjb6	Gm43568		Cand2	Zmym1		Gsr	Hist1h2be		Tbc1d30	Pdlim2		Nr1d2	Atp6ap1		Apol9b	Slc7a10		Ccrl2	H2-Oa		Sh3bgrl3	Lipc		Wnt7b	Gm37214		Fancd2	Pum3
	186	Tceal6	Pex13		Nrg4	Maged2		Dnajb1	Idh1		Prdx1	Rrm2b		Uxt	Mak16		Ptprj	Slc30a3		C030032O16Rik	Timm29		0610040B10Rik	Creb1		Gal	Gm26744		Itpk1	Lin28b		6430573F11Rik	Stk35		Rtn4ip1	Nr1d1		Psmf1	Espn		Acr	Sgsm1		Acad8	Afg3l1		Sec16b	Slc39a7
	187	Fbxo4	Gm38342		Dnajb4	Marcks		Irs2	Scfd1		Gabpa	Nckipsd		Rasl10a	Gm19619		Zbtb40	Lrrc8d		5930430L01Rik	Zscan18		Gtpbp2	Ccser2		Strada	Zfp512b		Npepps	Gm31749		Ccdc28a	Litaf		Ubqln2	Pllp		Tfrc	Eif3j2		Tie1	Ucp1		Mir7027	Ddx52		Srsf5	8430429K09Rik
	188	Zfp207	Sin3b		Rusc2	Zhx3		Fjx1	Cd46		Kirrel2	Prss23		Cntln	Gm14302		Pfdn5	Selenbp1		Rassf2	Olfr318		Dnajc3	Acp5		Prpsap1	Tubb4b		Trmt13	Prdm4		Vezt	St6galnac6		Sgk1	4833407H14Rik		Tex15	Ciao1		Atg2b	Usp19		Dnajc1	Ppp6r1		Slc25a19	Utp14a
	189	Gm28523	Gm33148		Adcy4	Med22		Adamts2	Pamr1		Fam167a	Sesn2		Ric1	Dtwd1		Per2	Notch3		Serpinh1	Hbq1a		Yipf2	Mum1		Gm44597	Cpne4		Gm9828	C1qb		Stard7	Ssh2		Bcl6	AC113291.1		Kcnj5	Def6		Mcm9	Rarres1		Tbc1d7	Tmem143		Mthfd1l	Gm43140
	190	Per2	AC131586.4		Ndufb8	Nfs1		Deaf1	Nat8f1		Dhx16	C920021L13Rik		Trmt44	Ppp1r15b		Stmn4	Cep41		Rpl18-ps1	Pcdh15		Chka	Camsap2		Ncbp3	Zfp983		Gga2	Eps8l1		Rprd2	Gm826		Usp54	Ccnd1		Gm9274	Capg		Naalad2	Gm20559		Smg1	Acsf2		4933424G06Rik	Tfrc
	191	Slc37a2	Rnf217		Kpna2-ps	Mtx2		Zfp983	Slc38a2		Nipbl	2700081O15Rik		Nfx1	Rbm12b1		Hip1	Sp2		Gm5122	Tesk2		Alad	Cdh19		Gm15912	Abcc12		Rab44	Mettl16		A530041M06Rik	Acmsd		Cisd2	Fhl3		Misp	ENSMUSG00000117982		Arhgap42	Gm37254		Adprhl2	Tmem9b		Rbm3	Gm12933
	192	A830035O19Rik	Zkscan4		Ctnnbip1	Carmil2		Tmcc3os	Eipr1		Commd8	Carf		Eif4b	Tbc1d14		Dchs2	Lrit3		Kcnj12	Gm44234		Srsf10	Man1a2		Abca17	Gm10524		Cmtm3	Ccdc97		Rhbdd2	Mfng		Trim72	Nr3c2		Gm29797	Tnfrsf10b		Zfp990	Mettl1		Kif18b	Adi1		Phka1	Gm5523
	193	Cys1	Gm20628		Fbxo18	Prkaa1		Btbd8	1700047M11Rik		Cxcl14	Tufm		Specc1	Ccpg1		Mrpl55	Gm48655		B230322F03Rik	Grik4		Rft1	Krit1		Derl2	Mettl13		Galnt15	1700105P06Rik		Tigar	Grem2		Gpc1	Gad1-ps		Gm19265	Pde1c		Cmc2	Tmem200c		3110056K07Rik	Tkfc		Gm12216	Gm44737
	194	3110040N11Rik	Rsad1		Atxn7l1	Ankrd29		Dio2	Ccer2		Map2	Diaph3		Alkbh5	Nxpe2		Kif13a	Arhgef26		Rnf138rt1	Slc19a2		Heca	Cyc1		Slc40a1	Lin7b		Pxk	Snord93		Szrd1	Fibp		Ttc9c	Nanos2		BC024063	Gkn3		Itgad	Gm37925		Slc20a2	Lsm2		Sft2d3	4930432M17Rik
	195	Spag7	Atp6v0a4		Slc13a2	Net1		Gpsm1	Gnpat		Slc2a4rg-ps	Eef1a2		Phb2	Gm16006		Oprm1	Abcg4		Eny2	Eif4b		H1f0	Ddx56		Oxtr	Hnrnpa2b1		Apod	Dync1i2		Gm26782	Frrs1		C130071C03Rik	Gm4342		Rfx5	Txnrd3		Cfp	Gm44860		Lgi4	Spon2		Gm20219	Rfxank
	196	Cwc27	Cpsf4		Tbc1d16	Wnt9a		Smyd4	Rgs18		Sirt5	Flrt3		Rrp15	Rcc1		Fgd4	Gm14963		Lbx2	Gm45949		Zfp422-ps	Gpaa1		Gm15459	Gm2986		Gm12346	Jsrp1		Tesmin	Trim7		Myg1	Slc7a3		Fkbp4	Gm29724		Fbxo16	Sgcd		Ddah2	Nanos2		Scyl1	Atp2c2
	197	Sugp1	Gm12943		Ints7	Gm4952		Hist1h3d	Zkscan3		Slc16a7	Gm28455		Spock3	Slc30a6		Cdk10	Gpr153		Glul	Pabpc1		Gbgt1	Nkrf		Cables1	D130007C19Rik		Rsad1	Irf2		Ung	Adipor1		Pnkd	Ubxn11		Cdkn1a	B4galt1		Dcaf4	Ifit3b		Sv2c	Gm16268		Sssca1	P4ha1
	198	Apex2	Fgd3		Mbd1	Cend1		Sdc4	Gm28530		Lman2	A330074H02Rik		Pdia6	Gm24616		Fn1	Zbtb8a		Inpp5k	Pdzd7		Nfya	Ppat		Amigo2	A830011K09Rik		Ppp4r1l-ps	Gm28809		Slc15a4	Gm39318		Azin2	1700063D05Rik		Cd46	Kcnk7		Gm28800	Lpar6		Kxd1	Hmgb1-ps3		Slc39a11	A330033J07Rik
	199	Lrrc39	Gm2546		Mob3a	Trip6		Hspa8	Man2c1os		Samd14	Parp12		Synpo	Gm4241		Bmt2	Nudt5		Dnah10	ENSMUSG00000117728		Gigyf2	Gm15950		Sdf2l1	Sprtn		Slc2a5	Rfx4		Coq8a	Gde1		Srpk2	Trap1		Phospho2	Lhx8		Hexim1	Mettl5os		Eogt	Gm16310		Taf3	Ucma
	200	Smyd3	Cyp21a2-ps		Lta4h	Ccl11		Mpp5	2310022B05Rik		Rsrc2	Ulk3		Ncapd3	Gm38414		Eif3i	Gm34552		Cetn4	Defb20		Atxn1	ENSMUSG00000118358		Bbs9	Gm9958		Gm44256	Rasgrp4		Hist1h4i	Hook2		Prpf40a	1700007G11Rik		Mpdz	Rbm18		Gm10687	Gm12500		Nsrp1	Vps37a		Spry4	Arf6
	201	Rps15-ps2	Gm29650		Arhgef15	Kcnj11		1700007E05Rik	Sec14l1		A330023F24Rik	Upk1b		Pla2g3	Ptn		Cspp1	Crat		Pex11g	Lig4		Pfn4	Ppp2r5e		Fkbp11	Gm16437		Zfp740	Gm11940		Gm34654	Tor1b		Ispd	Ssmem1		Cstad	Gm6548		Sec16a	Zfp110		Rprm	Actb		Krtcap3	DPEP2NB
	202	Mtm1	Efl1		Fus	Pus10		Cyp2c52-ps	Il1f9		9630015K15Rik	Ackr4		Fam83d	Ptbp2		E530011L22Rik	1700120B22Rik		Tcta	AA386476		P3h3	Rmnd5a		Rnf146	Gm45205		Dhx15	Slc38a3		Mknk2	Gm37981		Tnip2	Rpl18a-ps1		Tmem267	Gm42788		Fate1	Srd5a3		Gm17660	Qsox1		Gm17115	Trub1
	203	Rtca	Prkcq		Grk3	Pcdhb8		Gyg	Invs		Slc8b1	Nde1		2510009E07Rik	Rnase1		Mxd4	Fas		Ift172	Zfp558		Smyd4	Krt90		Nos3	Pcbp4		AC167565.2	Gm15420		Acat3	1110020A21Rik		Mgat5b	Gm17116		Gm12955	Zfp974		Larp7	Gbp9		E530011L22Rik	Gm5590		Wdr5b	Olfr520
	204	Actb	Ccdc66		Fam160a1	Sat2		Klf13	Erc1		Hnrnpm	A730011C13Rik		Spata7	Pip4k2a		Chst11	Mcmdc2		Lrrcc1	Ippk		Phf21a	Fam109a		Cadps2	Mthfd2		2210408F21Rik	Reps1		Cldn1	Cyp4a12b		Prpf4b	Sema6b		Acin1	Gm37844		Kirrel2	Tmem8b		Mcm7	Arhgef10l		Gm10812	Gm27010
	205	Arntl	Ing1		Wdr73	Arhgef19		Nus1	Strbp		Afdn	Arhgap39		Dnase1l2	Tmem38a		Ndufaf3	D830025C05Rik		Enc1	Dscam		Txnrd3	Pak4		Mgat2	Prox1os		Rbbp5	Gm36356		Gm6210	Stra6l		Mcm2	Phf10		Phf23	Nanos2		Bhlhe41	Eif5		Borcs7	Gm3617		Tmco3	Rps15a-ps3
	206	Rap1b	AW146154		6430571L13Rik	Gimap1		Manf	Gm43398		Gclm	Gm48653		Ncs1	Wdsub1		Camsap1	Mfap4		Gm15624	Susd1		Homer1	Snora34		Rbm28	Rgp1		Gm37986	AI662270		Gm16548	Taf7		Mrpl11	Umad1		Nr1d1	Gm26994		Pnma3	Serpina3n		Tubd1	Gm15912		Uck2	Strada
	207	Stoml1	Pms2		Pacs1	Kansl1l		A330074K22Rik	Pdp1		Per3	Aldoc		Lman2	Cysltr2		Ppp1r12b	Stat5a		G630018N14Rik	Plekha8		Neurod1	Hacd2		Pold3	Hnrnpu		Litaf	Piwil2		Gngt1	Lclat1		Cpsf6	Gm19705		Tardbp	Mep1a		ENSMUSG00000116898	Mfsd4a		Papola	Slc25a47		A330033J07Rik	Fam228b
	208	Wdr31	Rslcan18		Leo1	Slc43a3		Foxo3	Rrp15		Arxes1	Tcam1		Zbtb25	Asb1		Pcnx	Rexo4		Id2	Narf		Me3	Mterf4		Ldb3	Ciapin1		Gm21992	Ets2		C730036E19Rik	Gys2		Hspa4	Aqp1		Six1	Gm10457		Sgms1	Tmem246		Pla2g4e	Pcdh20		Rbm10	Gm48552
	209	Nphp3	Gm9812		Ogfod1	Paqr9		Pou3f3	Dhrs7		Ppfia4	Ramp2		Ccdc17	AC121960.2		Syn3	Gng8		Pak1ip1	Spata5l1		Fam193b	Tmem106b		1110002O04Rik	Sdsl		Acss1	Chrna10		Tjp2	E330011O21Rik		Ednrb	Tead2		A230005M16Rik	Klhl29		Ephx2	Sema3e		Gm5905	Naa25		Dnajb1	Slc8b1
	210	Mapkapk5	Mdga2		Smad4	Gm10851		Selenop	Has2		Actg1	Pcdh11x		Socs7	Creld2		Gpx4	Mgat5b		Phf14	Gm37829		Ttc4	Ulk2		Mansc1	Paox		2310058D17Rik	Emcn		Hist2h3c2	Zfp335os		Agr2	A830005F24Rik		Cables1	Gnpda1		Gm13416	Dlg5		Prdx6	Mgme1		Wwox	Afg3l2
	211	Creld2	Mks1		Ski	Bcr		Rufy2	Cacng6		Pla2g5	A330084C13Rik		Wrn	Med12		Gm10288	Ccdc103		Usp48	Ormdl2		Gm6166	Snx13		Drd1	D030056L22Rik		Inhba	Serpinb1a		Selenoh	Pde6c		Zfp385c	Smarcad1		Hspa8	Gm43592		Mir9-3hg	Gm47976		Sfpq	AI987944		Nadk	Utp20
	212	Eef1a1	Ndufb2		Fam13b	Pla2g2d		Tsc22d2	Lrrc14		Lrrtm4	Brca1		Rhot2	Dgkd		Gm15708	Polr3c		Spata7	Spsb2		Dhx16	Lrrc58		Plagl1	Ube2j2		Nfil3	Rab34		Nop53	Slc45a3		Ccdc74a	Cth		Dnaaf2	Wnt10a		Kcnip4	2610035D17Rik		Cyp27a1	Kremen1		Kcnk13	Srrm3
	213	Gm20498	Zfp212		Lrrc17	Sh3pxd2a		Sap130	Gm12482		Gm29650	Zfr		Rbl2	Tg		Gm43760	Zscan21		Tarsl2	Gm42688		Wac	Lrrtm2		Magel2	Ldhal6b		Atp13a5	Tarbp2		Mxd1	Hsdl1		Cd14	Fstl1		Park2	Nphs1os		2810402E24Rik	Atp6v0a2		Spaar	Chordc1		Prr18	Tmem151b
	214	Psmb3	Gm43320		Fkbp14	Fbxo17		Id2	Zcchc24		Pithd1	Ap2b1		Yy1	Rasgrp2		Klhl23	Gm3558		1500015L24Rik	Armc10		Gm12089	Luzp1		Trmt2a	Ppp1cc		Tns3	Pcsk2		Zbtb8b	Clock		Cybrd1	Fam229a		Mfsd2a	Mybl2		Sugp1	Tmem131l		Gm37914	Copb1		Gm44950	Bfsp2
	215	Tnfsf9	Tspan9		Ppara	Siae		Mir9-3hg	Xpo1		Fbxl22	Haus6		Usf2	D830044D21Rik		Slx4ip	Coro7		Gm9776	Gse1		Depdc1a	Msl3		Lct	Cpvl		Mettl27	Yif1a		Hspa4l	Degs2		Anxa5	Angptl4		Tsc22d3	Rnaseh1		2500002B13Rik	Matn2		Sema6c	Tmem62		Gm43774	Gm15612
	216	Dcdc2a	Gm12992		Gm5776	Rell1		Ahsa2	Cbs		Ctnna1	Sema6b		Gm33609	Gpr180		Mus81	Scfd2		Ppp4r1l-ps	Sfrp5		Slc7a8	Ap3m1		Ftsj3	Chpf		1700088E04Rik	Gm9774		Bcl2l2	Hdhd5		Gm11613	L1td1		Gm13199	Zfp518a		Fgfr3	Akap1		Slc25a15	Gm23134		A930003O13Rik	Aatf
	217	Atp5g2	Dao		Higd1b	Prmt1		Dynll1	Gm10031		Ufc1	Ccdc122		Gm11734	Cdon		Chp2	Zfand2a		Lyve1	Nr1d2		Gm36371	Hacd3		Mecr	Zcchc7		Comp	Pllp		Abcg5	Actn1		Sytl3	Trim63		Aloxe3	Odf3b		Etfrf1	Tmem106c		Gm42913	Enkd1		Cmtr1	Zan
	218	Gm10524	Gm11934		Zfp512b	Glrx		Zfp941	Epha1		Mir9-3hg	Pdrg1		Grm7	Lrrtm3		Vac14	Plpbp		Immp2l	Nr1d1		Zfp651	Rrp9		Gm20707	6430550D23Rik		Tlr7	Ttc6		Mecp2	Fgfrl1		Tor4a	Abcg3		Gm16046	Gm29676		Cox4i2	Fnbp1		Trim7	A630081D01Rik		E230025N22Rik	Elp2
	219	Gm12319	Mir9-3hg		Pmepa1	Srsf3		Ralbp1	Pstpip1		Ankrd39	Ttll3		Rbfox2	Kansl1		Pxdn	3930402G23Rik		Mcl1	ENSMUSG00000116590		Nxf1	Mrpl35		Tph2	5930409G06Rik		Aldh3b1	Esyt1		Gm47725	Slc35e3		Csdc2	Cmtm8		Gm25939	H2-Ob		Sbk1	Ccdc66		Trpm4	Rngtt		Gm11738	Fam129c
	220	Plb1	Tank		Ube2q1	Rtf2		Nupr1	Tsga10		Fam213b	Cpxm1		Cirbp	Manba		Shisa7	Garnl3		Ppp1r21	Spata19		Epm2a	Gm13717		5930420M18Rik	Gm22887		Zdhhc4	Tom1		Gm15409	Lonrf1		Gm20083	Tamm41		Cct4	Fam159b		C2cd5	Hydin		Ranbp3	Ssr2		Tcaim	Tbc1d10c
	221	Ahsa1	Cdkn1a		Cd53	Srprb		Gramd4	Nup205		D930048N14Rik	Gm26448		Ralgapa2	Ncbp1		Gm4540	Hist3h2a		Gm10030	Pla2g2d		Sfpq	Slc6a4		Stip1	Gm37056		Chka	Gm16378		Cdc42se1	Wnt9b		Rab21	Cpne9		Prss35	Oas1c		Ttc39a	Trf		Bhlhe41	Cep192		Mir22hg	Gm20426
	222	Hsp90b1	Sox6		Ttc5	Trmt6		AI593442	Gm48069		Stab2	Srprb		Crip3	4933427E11Rik		Ep300	Rmnd1		9430060I03Rik	Gm12923		Pptc7	Gspt1		1700010B13Rik	Dbf4		ENSMUSG00000118239	Mfsd2a		Camk2g	Cyp2c38		Chordc1	Sp110		Thoc6	Frem2		Marf1	Hist2h2aa2		Zkscan2	Mettl23		Gm26588	Tdp1
	223	Pecr	Cry2		Mid1ip1	Tm9sf2		E130307A14Rik	Redrum		Rbm10	C130050O18Rik		Timmdc1	Fam189a2		Sprr1a	Dmrtc1a		Mamstr	ENSMUSG00000116739		Pank4	C2cd5		Gm6030	Gm13091		Abcc6	Sat2		Cyp4a30-ps	Tmem147		Etv5	Ndc1		Smox	Arpin		G730003C15Rik	Ppp1r14c		Gp5	Ascc3		Gcc1	Maff
	224	Tnfrsf8	2610020C07Rik		BB123696	Tusc5		B3galt5	Fsbp		Srd5a3	Tmem128		Phyhd1	Tbc1d2b		Ahnak	Tra2a		Pnrc1	Trip4		Sipa1l1	Atl2		Arl10	A230103J11Rik		AC022775.2	Haus1		Rapgef4os1	Gimap8		Chpf2	Gm36445		Twnk	Mucl2		8430429K09Rik	Ints10		Egr1	Gm6451		Abca5	Rab22a
	225	Cyb5d2	Blm		Fam134b	Sema6b		Tekt4	Pla2g4e		Ctgf	Maz		Nt5c	AC163667.1		Gm38391	Gm20383		Syne2	Fus		Cyhr1	Txlng		Gm16485	Lamb3		Oacyl	Prdm9		Ttc5	Tnip1		Cebpz	Gm4654		1700110C19Rik	Adamts12		Slf2	Afap1l2		Prdm2	Slc41a1		Col1a2	Degs2
	226	Cox7a2l	Gm1141		Pigs	Gm26704		Zc3h15	Gm2a		Ank	Creb3l1		Itga10	Zfp524		Bpgm	Gm45805		Stard3	Cpt2		Abcb6	Ube2k		Tra2b	Tlr12		Fbxo45	Fgf2		Ahctf1	Nhlrc2		Calr	Fam210b		Dnajb1	Glul		Aldh9a1	Art5		Ano6	Aaed1		Haus2	Hibch
	227	Fastkd5	Get4		Rpusd2	Gclm		Limk2	Gm11808		Zbtb40	Cops2		Ccdc85a	Glis3		Gm43413	Iglon5		Dapp1	Cd36		Adam8	Mocos		Trim9	Mpnd		Fos	Pltp		Gm15318	Cd2bp2		Gstm7	Kras		Rbm12b2	Gm43766		Sfn	Dgkd		Prex2	Itga7		Ctps	Tnnc1
	228	Ppp4r2	Ankrd23		Ccar2	Klhl3		Ica1l	Gm16838		Myef2	Sstr3		Stk35	5330429C05Rik		Rhoc	Zfp777		Adam8	Anp32a		Cirbp	Azi2		Yipf2	Cited4		Zcchc9	Apcdd1		Mycl	Creg1		Lig1	2810049E08Rik		Flnb	Gm44026		Ubr3	Samd11		Mon2	F13a1		St3gal4	Odaph
	229	Mterf3	Bhlhe40		Dcbld2	Gm48139		Ccdc181	Galnt17		Aass	Plp2		Gm28535	Mrpl24		Gria2	Wdr49		Fam107a	Gm47813		Dbp	Wnk3		Fam57b	5430414B19Rik		Gm29797	Khdrbs3		Asap2	Gfod2		Cyb561	Neu2		Nktr	Gm16364		Snupn	Ptges2		4933413G19Rik	Loxl3		ENSMUSG00000117356	Gm15892
	230	Pfdn5	Chrd		Pim2	Terf1		Ifitm1	Svil		Slc30a1	Tmem185a		Gm47794	Gm232		Cirbp	Rabl6		Eid2b	Rilpl2		Sugp1	Edem3		Dok7	Rbl2		Thrap3	AC157566.4		Ctdsp1	Gm10037		Hsph1	5830408C22Rik		Kdr	Ampd1		P4ha2	Gm26944		A730020M07Rik	Nfic		Exoc3l	AA386476
	231	Slc25a28	Gm48084		4933417D19Rik	Nfic		Stk32a	Fdft1		Lrrc49	Abhd2		Cog3	Nlrp1b		Shc3	Gtpbp10		Fbln7	Galnt4		Qars	Atp6v1g1		Prcd	Gm13558		Mettl7a1	Gm14376		Hnrnpc	Kcmf1		Zfp777	Trpc7		Cyp4x1os	Il20ra		Nek11	Gm47163		Tab1	Anks1		Parpbp	Gm47071
	232	Ccdc117	Lonp1		Gm2693	Ltbp2		Dvl3	Smu1		Bbs1	Gm30108		Pign	Gm8292		Cmtm4	Hps6		Creb3l2	Gm45873		Prim1	Gen1		Eif1a	Enho		Cyth2	Gm12630		Vamp3	Cyp2e1		Stam	Rab10		Cgref1	Gm10252		Armcx4	Daglb		Gm11423	Abhd14a		Sdr42e1	4930432L08Rik
	233	Cpt1b	Cirbp		Lmtk2	E4f1		Tk2	Rnf25		Gpatch8	Tex2		Zmynd8	C330011M18Rik		Crb3	Ulk1		Nr4a1	3110062M04Rik		Ero1lb	Echs1		Gtpbp2	Gm11748		Dmtf1	A930006K02Rik		Crot	Jagn1		Dgcr14	Rpe65		Gpt2	Arntl2		Fam84a	Slc7a7		Ppp1r35	Relt		Fbxo8	8430432A02Rik
	234	P4ha1	Gm47794		Nova2	Adgrf5		Cd209b	Bcl2		Hipk1	Trmt2b		Gm38451	Farp2		Gng13	Pard6b		Adi1	Gm11629		1700016P03Rik	Chd9		Ppil4	Gstm7		Iws1	Gm44616		Slc7a2	Zfp839		Cdk14	Tsen54		Tspan9	ENSMUSG00000117488		Greb1	9930014A18Rik		Pds5a	Dubr		Shroom1	Hbb-bs
	235	Acss3	Gga1		Cdnf	Mogs		Pdia6	Fip1l1		Cep89	Sptlc1		Dis3l2	C330024D21Rik		Ppp1r11	Rccd1		6330410L21Rik	Tek		Anln	Srpk2		Dyrk3	Tsga10		Ciart	Fam227a		Cnp	Nqo1		Creb3l1	Slc37a1		Kirrel2	C1qtnf3		Thoc3	Retn		Yipf4	Osgep		Zdhhc4	Gm37928
	236	Txlng	Upf2		Gm11592	Mmrn2		Scn5a	Prr12		Tmem198b	Efcab12		Pdrg1	Fmo2		Cox6c	Rubcn		Jph2	Mtf1		Acot11	Dpy19l3		Ino80c	Cnot6		Ube2q1	C630004M23Rik		Ctsa	Dcdc2a		Fam184a	Gm4660		Per2	Lta4h		Ints10	Pparg		Gm10790	Gm43570		Rab3gap2	Hey1
	237	Chrna4	Samd11		Ighd	Irak1bp1		Zdhhc15	Colec12		Itga10	Oxct1		Pfkfb1	Tgfbrap1		Rps15a	4933422A05Rik		Hspb1	Sspn		Trip13	Gfm2		Fndc10	Gm12212		Mboat1	Rsad1		Gm45609	BC004004		Galnt18	Glp2r		Actg1	ENSMUSG00000118018		Ttc4	Gm8337		Shd	Fam173b		Ppara	Homez
	238	Stip1	Smarca5		Fnip1	Ube2e1		Slc22a6	Usp31		Camsap1	Ggh		Scn2a	Slc44a5		Rif1	A730020M07Rik		Aptx	Slc6a1		Hif3a	Zfp777		Plekha5	Fjx1		Ppp1r16b	Rims3		Flcn	Alpl		Cdkl5	Ccr9		Mvd	Tepsin		1810058I24Rik	Psmc3		Gm19353	Bmpr1b		Cpped1	Gm35835
	239	Cacybp	BC048644		Icam2	AC107711.3		Mknk1	A130006I12Rik		Msto1	Stard8		Mlh1	8430422M14Rik		Zfp592	4930401O12Rik		Gm21917	Ddx3x		Thbd	Gm44013		Zdhhc24	B230217O12Rik		Acads	D630024D03Rik		Crip2	Hist1h1c		Pacs1	Gm12279		Rbm45	Bhlhe23		Rpe	Pcca		B230303O12Rik	Gramd4		Adcy4	Hsp90b1
	240	Rps4x	B3gntl1		Zfp932	Washc2		Magi1	Fbxw10		Arhgdig	Znhit3		Zmym4	Gm10648		Lpcat3	Tctex1d2		Mgme1	Bud23		Zfp598	Mrpl50		Xbp1	Gm5904		Pspc1	Bche		Mrap	Zfp935		Rpp30	Gm6316		Cpvl	Gm10649		Itga10	Cnot3		Gm20539	Gm14827		Smarcd2	Ptcd2
	241	Prpsap1	Gm32742		Tmeff2	Ddr2		Zhx3	Zfp764		Eml3	Ccdc33		Imp4	Baiap2l2		Gm20033	Gdpgp1		Lyz1	Sepsecs		Esam	Ccno		Cdh13	Pabpc4l		Tex15	Haus6		Slc35e3	Rell1		Zfp462	4933413G19Rik		Slc2a8	Afg3l1		Noxred1	Ptger1		Pccb	Tprkb		Gpr108	Srbd1
	242	Ldah	Gm35189		Slc44a1	Pex12		Bcar1	Gm6444		Sdc4	Dmc1		Fitm2	Acot11		Armcx5	Ece1		Ttc37	Nat9		Hnrnph3	Per3		Zfp207	Ehbp1		Vcp	Gm4793		Gm36435	Efhd2		Dlg1	4430402I18Rik		1810014B01Rik	Cyth4		Fryl	Zc3hc1		Dcaf4	Ppat		Fancg	Gpt
	243	Naca	Abtb1		ENSMUSG00000117029	Clstn1		Gm28793	Scnn1a		Smad3	Nov		Rsrp1	1700123O20Rik		Ncoa1	Fbxo41		A330015K06Rik	Apmap		Glb1	Ranbp2		Creld2	Gm45206		Ric8a	Atpaf1		Agtr1a	Fdx1		Atp6v1a	Arrdc1		Zfp687	Rad9b		Wipf2	5031434O11Rik		Utrn	Prkab1		Zfp655	Efna1
	244	Eif3i	AI197445		Fgfr1	Dnajc12		Ncapd2	Gm10399		Cabp2	Catsper3		4933406I18Rik	Lrrc8d		Cers6	Elfn1		Akap5	Prss45		F830045P16Rik	Qpctl		Slc39a2	Nwd1		BC049762	Cdk2		Smarce1	Htatip2		Usp33	Insc		Sugp1	Psmc5		P4ha1	Tcam1		Gm43062	Cxxc5		Gm8741	Gm39271
	245	Hnrnpc	Tgfbr3l		Ppp2r2d	Yae1d1		Fanca	Fam26f		Usp2	Gm37174		Tbx3os1	Gm7967		Npepl1	Prmt7		Pih1d2	Uba52-ps		Aspg	Sugp1		Cbs	Gcnt1		Spata6	Ccdc181		Pdgfc	ENSMUSG00000117485		Txnrd3	Gm30655		Mettl7a1	Gm13033		Gm37206	Gbf1		Fyb	Cbx7		Hapln2	Tyrobp
	246	Rfng	4930581F22Rik		Fmo4	Dynll2		5930409G06Rik	Casp8ap2		Clock	Ppme1		Pspc1	Sgsm1		Sptlc1	Trp53i11		Gm13630	Mta2		L3mbtl3	Krt9		Phf6	Hnrnpl		Arhgap35	Dbp		AI413582	Cd34		Plek	Lekr1		Rlim	Lrrc18		Cpsf3	Kdm5c		Myh7b	Pum3		Gm20751	Zfp524
	247	P4ha2	Ap1g2		AL589670.3	Fuca2		Hnrnph3	Gamt		Ghrl	ENSMUSG00000117284		Ankrd28	Gm17473		BC028528	Zbbx		ENSMUSG00000116852	Grpel2		Ncoa4	Gm10120		Ints8	Fabp3-ps1		Atp2c1	Prdm8		Trib3	Arpc1a		Kcnn2	Gm42544		Allc	Ebf1		Luzp1	Snx16		Upf2	Smarcal1		Gm26612	Nsmce4a
	248	Gnas	Dusp19		Hlf	Pde6g		Tspan5	Gm7357		Ahnak	Gm15635		Selenop	Spred3		Cmas	Marveld1		Cryab	Gm44066		Hnrnph1	4930551L18Rik		Dclre1a	Dbndd1		Prpf19	Hnrnpm		Ptprk	Atp6v0d1		Zfp422	Gm45705		Dnd1	Eppk1		Zfp239	Acsm3		Pdzd7	Wdr1		E230016M11Rik	Gm43912
	249	Gm44777	2810013P06Rik		Gm13685	Bub3		Ctdsp2	Apex1		Phka2	Tecta		Sphkap	Gm11738		Mzt2	Sh3bp4		Ctps2	Pex5l		Ring1	Gm10434		Tef	Gm45623		Wdr82	Adh6b		Slc2a8	Slc30a10		Vps13a	Ccny		B3galnt2	Gm43668		Ndufa12	Hist2h2bb		Gm43058	Ophn1		Tmem28	Ftsj3
	250	3110062M04Rik	Ubtd1		Polrmt	Plekhg6		Abhd10	Anln		Hif3a	Slc6a13		Cd46	Ahnak2		Fam91a1	Mrpl48		Rbm15b	Gm44549		Cmbl	Ralgapa1		Cdh18	Ndufaf3		Rbm34	Haus2		2310015A10Rik	Tedc2		Rcor3	Mttp		Pop4	Zfp760		Tmem82	Hspa4		Kcnip3	Cdc25a		Gtf2h1	Usp3
	251	Rev1	Max		Dapk1	Fbxo9		Fkbp5	Gm14046		Gmfg	Bbs10		E130317F20Rik	Egln1		Cables1	Daglb		Accs	Micall2		Zfp189	Klhl9		Gm43034	Slc25a10		Olfr920	Flvcr1		Wnt5a	Cux2		Gdf10	C230057M02Rik		Colgalt1	Erich2		Mfsd6l	Fkrp		Npas3	Ctdnep1		4930515G01Rik	Rbm6
	252	C1qbp	ENSMUSG00000117557		Raph1	Lsm12		Mapk12	Pex7		Sfr1	D630029K05Rik		Lama1	Inhbe		Gm32224	Sp140		Htra1	Rexo4		Dennd2d	Ppp1r2		Tmem86a	Atp23		Gm15459	Sall4		Arsg	Il27ra		Sema4a	Gm5431		Adrb2	Dlat		AU022252	Ankle2		Arsg	Zfp664		Ghrl	Kdm1b
	253	Nipsnap1	Gm26520		Gm45218	Itga4		Vamp3	Cwf19l2		Ly6h	Tssk5		Armc4	Foxred2		Mrps10	Spidr		Mettl17	Ccdc112		1700001L05Rik	Zfp148		Exoc3l4	Ccdc91		Ptpn9	Zfp687		Gm34333	Prdx6		Lonp2	Gm18194		Comt	Gm6520		Slc7a2	A230103J11Rik		ENSMUSG00000116620	Gstt1		Cldn15	Slc29a3
	254	Rpain	Rexo4		Tmem204	Zfp513		Gm10561	Lsr		Nudt16	Limk2		Rbbp5	Cbr3		Tef	Rdx		Lrpprc	Chfr		Gm9885	Sem1		Susd5	Smc1b		Armcx5	Gm8113		Wdr6	Cyp21a2-ps		Pcif1	Gap43		Tmem185a	Popdc3		Pspc1	Klf16		Gm29674	Cep131		Slc30a1	4930563E18Rik
	255	Mettl23	Gm41077		Timm17a	Fam229b		Ubfd1	Fam107a		Col6a6	Kncn		Gm13883	Ankrd27		Psmb2	Stkld1		Npc1	ENSMUSG00000116968		Ccnl2	Gm19353		Cd37	Gmeb1		Gpt2	Gpc1		Gm38114	Cd37		Sypl	Gm5292		Rsl1d1	Gm4707		Tmem86b	4931423N10Rik		Melk	Ephb4		Gm44953	Gm2895
	256	Wars2	2900037B21Rik		Tmem206	Efcab14		Crybb1	Mamdc4		Gfod1	Gm43143		Rab22a	Sh3bp5l		Ube2m	Vwa5b2		Tldc1	C330021F23Rik		Ralbp1	Ero1l		Dcaf4	Gm47469		Chdh	6330409D20Rik		Osbpl9	4930417O13Rik		Aldh9a1	Gm46404		Armcx5	2310022B05Rik		CT025533.1	Ano2		Gm26760	Htra1		Gm43814	Dnajc7
	257	Ikbkb	Gm10805		Gpbp1	Mfge8		Klhdc9	Gm5425		Bhlhe40	ENSMUSG00000118653		Pnpla6	Fgfr3		Gm11868	Urgcp		Vangl1	4930467K11Rik		Gm15706	5330438D12Rik		Tmem151b	Dvl1		Spem1	Amn		Angptl2	Scamp5		Dnm1	Fyco1		Zbtb7c	Trim9		Recql4	Numa1		E530001F21Rik	Creb1		Dnaja4	Gm27030
	258	Zpr1	Wdr36		Rabl2	Cacna1g		Rae1	Garem2		Galns	Zfp811		Parpbp	Mfsd7a		Cdkn2d	Cfap36		Gm14046	Tgs1		Htr1b	Tmem185a		Gle1	Lin7c		Rab34	Olfr78		4930579F01Rik	Mad2l2		Asph	Hspa2		Zdhhc23	Adprm		Cyyr1	Far2os1		Sox11	Abl1		Kiz	Gm26796
	259	Nostrin	Kmt2b		Gm45572	Rab12		Klf15	Efcab12		H2-Bl	Akt1		Dhrs9	Nat8		Ankhd1	Cdh24		Ino80c	Rcbtb1		Stac3	Nup88		Fxr1	Kalrn		Prss35	Zfp428		Nat8f5	Marveld1		Numb	Atp23		Pknox1	Gm3052		4930432K21Rik	Fam20a		Cnp	Gon7		Dsn1	Gm37637
	260	Rpl7a	Snhg17		Podxl	Cdc27		Chrm2	Rps6ka3		Amt	Plxna3		Lrrc8c	Runx1		Htr1a	Hspa8		ENSMUSG00000118400	Hist2h3c2		Slc15a2	Srsf5		Fam83d	Zfp804a		H1f0	Kcng1		Rbm12b1	Tab2		Ppfia4	Ccnd2		Dhx16	Glud1		Zfp141	Slc40a1		Slc25a28	Caap1		Gm43672	Nfam1
	261	Senp3	Snord71		Gm45069	Aldh1a3		Dao	Ndp		Erc1	Serpinb1b		Gm38248	Nptx1		Clmn	Pnrc1		B230303O12Rik	Tdg		C330018D20Rik	Tank		Rbm6	Itsn2		Fam129c	Chrna4		Map4	Fbxo6		Srsf3	Polr3k		Rapgef3	Ndst4		Rgl1	Fancm		Gm45889	Gkn3		ENSMUSG00000118212	Htra1
	262	Dcst2	B3gnt3		Bicd2	Cygb		Chid1	Gm13373		Mtus2	Alpk3		Sox4	Adam32		1700040L08Rik	Armc9		Polr3e	Colq		Rab8b	Mef2b		Acaa1a	Capn3		H2-M5	Gm45705		Slc25a19	Ces3a		Arf1	Crxos		Matn1	Atp8b5		Gm43860	Tmem165		Pdgfd	Cbln2		Peg10	Mfsd8
	263	Snhg12	Fosl1		Stkld1	Adat1		6430571L13Rik	Olfr920		4930431P19Rik	Spdya		9430015G10Rik	Map3k12		Tbc1d31	4930553P18Rik		Ppil3	Lncenc1		Parpbp	K230015D01Rik		Ust	Acer3		Plin4	Gm17120		Mvd	Platr14		Hnrnpl	Gm19744		Slc29a3	Gm32585		Cr1l	Proca1		Gm16485	Xpc		Bcat1	Gm43148
	264	Snora17	Aunip		Dcaf4	Fmo2		Bcat2	Eda2r		Sae1	Dnajb1		Ifitm1	Pknox1		Gm15772	Hspb11		Pitpnc1	Gm4804		Gm26653	Gjd3		Abcb8	P3h4		Stk36	Arsg		Npas2	Gpr180		Gm37069	Card9		4930517J16Rik	Acad8		Zfyve26	Ctps		Ifitm1	Tubgcp2		Lat2	Slc13a3
	265	Sar1a	Gm43124		Gtf2b	Snapin		Slc2a9	Marcksl1		Adipor2	Nefm		Oxld1	Gpr88		Slf2	Tbc1d32		Mindy1	Xbp1		Cldn5	Zfp91		Pspc1	Rap2c		Klf13	Kcne4		Camk1d	Zcwpw1		Fam105a	Gm17494		B430305J03Rik	Abat		Pacs1	Dgkg		Cysltr2	Calr		Gm6545	Snord58b
	266	Arhgef12	Mfsd4b4		Trip10	Baiap3		Tigar	Rnf121		Cldn11	Lgmn		Aph1a	AC134468.1		Pmm1	Utp11		Sfpq	Hnrnpdl		Cd93	Gm37885		Gm45629	Zfp951		Ppp2r1b	Ms4a4c		Vsig10	Ciart		Lrrc55	Tarbp1		Map3k5	AA914427		Slc16a6	Ptprb		Slc38a9	Plekhm2		Slc25a16	Msh3
	267	Gm24888	1810059H22Rik		Hspa12b	Gsto2		Arhgef25	Adcyap1		Slc9a6	Vopp1		Gm42608	Lrrk1		Tm6sf2	Tpcn1		Gpr88	Dis3l2		Msl1	Arid4b		Alkbh3	Pex1		Ak4	Gm42717		Tbc1d10a	Ggnbp1		Ccdc190	Tmem240		Gm12166	Exosc2		Gm5830	Washc3		Cog7	Ctps2		Shisa2	Gm40466
	268	Zfp28	Gm2223		Tedc2	Wdsub1		Tmem107	Cdk5rap3		Mcm3	Mef2a		Sipa1	Eya3		Cops9	Slc38a10		Tdrd3	Tmem44		Ppp2r5a	Gm44280		Hspa5	Smim19		Trp53bp2	Kmt2b		Zfp341	Hhipl1		Creb3l2	Mapk8		Chid1	Pign		Chid1	Ogt		ENSMUSG00000117437	Thap1		Hexim1	Magohb
	269	Hspd1	Zbtb40		BC034090	Osbpl1a		Arap1	Vangl2		Cnbp	9630015K15Rik		Apcdd1	Mthfd1l		Spice1	Cnnm3		Psma6	Dtnb		Prdm2	Aplf		Tekt2	Gm40578		Pex1	Gm42903		Hikeshi	Slc13a3		Rabl2	Ccdc92b		Baz1b	1700123K08Rik		Fam241a	Doc2a		Calr	Gm36028		ENSMUSG00000117172	Fnta
	270	B4galnt4	Mb		Map2k5	Golm1		Vps33a	2410131K14Rik		Tmem191c	Mapk6		Pknox1	Akr1b3		Cys1	Gm38192		Pygo2	Ttc39d		Bcl6	Unc80		Gjc2	Unkl		Gm44646	Paqr6		Mal2	Ptpn9		Selenop	Oacyl		Zw10	Usp31		Desi2	Msmo1		A730085K08Rik	Lgi1		Fbln2	Inca1
	271	Tubg2	Gm42686		Patl1	Npdc1		Gm44421	A530072M11Rik		Grin2d	Tmc4		Bod1l	Arf4os		Sat2	Gas2		Sorcs1	Dynll1		Prpf18	Unc93b1		4930483O08Rik	Gm43597		Hmgn2	Ndufa8		Sult1c2	Gm36041		Tm6sf2	Sdc1		Sertad3	Ddo		Fam208a	ENSMUSG00000118440		A330084C13Rik	Fnbp1l		Adipor1	Gm11837
	272	Tfr2	P4ha1		Zfand2b	Tti1		D030056L22Rik	Wipf3		Stac3	Arhgef19		Sdc4	Cox8a		Pcdha11	Ifit3		Hsh2d	Gm13869		Gpbp1l1	Dlx1as		Fkbp14	Gorasp2		Smarca2	Cnih3		4930417H01Rik	Ncald		Pfkp	Hip1		D5Ertd579e	Dnah2		AL591952.3	Lypd6b		Eya1	Tmem33		1700030J22Rik	Gm14810
	273	Pus3	Gm9419		Orai3	Zfyve9		Erbb3	Casp7		Usp19	Gm12116		Heatr1	P4ha1		Mirg	2510016D11Rik		Gm14978	Slc6a19os		Caap1	Xylt1		Polr3h	Adarb2		Txlng	Bcl7c		E130311K13Rik	Cyp2c39		Ankrd35	Csnk2a1		6430590A07Rik	Slc25a3		Ptpn2	Gm47133		Gm47701	9230116N13Rik		Cldn11	Amd2
	274	Map3k21	Gm45823		F630042J09Rik	Dtx4		Emsy	BC022687		Kbtbd2	Slc25a15		Hira	Zmynd8		Tra2a	Tnfrsf23		Kmt5a	Ptprh		Igf1r	Appl1		Xrn2	ENSMUSG00000117361		Lactb2	Frs3os		Gm6158	Palmd		Atxn7l2	Cog7		Fgfr4	Gm19554		Cdc7	Gm20501		Kirrel2	Duxbl1		Herc1	Dusp9
	275	Rps3	Gm44577		Rassf2	Cdc42ep4		Trim3	Gpr146		Snrk	Egf		Trpc6	Cdh9		Ncoa2	1110032A03Rik		Prmt9	Gm43006		Vps8	Fbxo3		Klhl23	Stac		Dnase1l2	Gm42940		Bace1	Gm28535		Ap3s1	CT025678.1		Ccdc137	Gm11625		D930015M05Rik	Pla2g4e		Dnajb1	Brat1		Gm47814	Cables1
	276	Zfp541	Xab2		ENSMUSG00000118506	Ccdc61		Crtc2	Fam209		0610040B10Rik	Gm26736		Cables1	Zmat3		Commd3	BC106179		Pnmal1	Tmem18		Gmpr	Trip12		Il2rb	3110043O21Rik		Glul	Tbc1d19		Gipc1	Gm5512		Txlng	Synpo2l		ENSMUSG00000117048	B3gnt4		Morc3	Lurap1		Smad4	Rexo1		Stx2	Coq3
	277	Gm1866	Gm43748		Msi2	Gm5084		Gm12254	Kdelr2		Clip3	Rad23a		C330013E15Rik	Ggcx		Chmp7	Gm47814		Nr0b2	Ano4		Zfp207	Pdpk1		Hspb1	Smdt1		Bbox1	N4bp2l1		Gm7765	ENSMUSG00000117676		B3galnt2	Gm43062		Zbtb40	Map2k6		Cdadc1	Hnrnpm		Fer1l6	Abcg1		BB218582	Gm29367
	278	Pithd1	Nol3		Ankrd50	Bcl7a		Rbp1	Rev1		Tamm41	2310035C23Rik		Iqsec3	Lfng		Xpot	Zcrb1		Zfp213	Apoa1		Zfat	Gm27010		Gm47210	Rit1		Slc34a3	Gm6012		Neu3	Ptdss1		Pcyox1	Rpl9-ps3		Mrpl45	Krt20		Dnajb4	Nudcd3		Zfp933	Mnt		Etfa	1110018N20Rik
	279	1700056N10Rik	Nasp		Timp4	Mutyh		Gm32444	Rd3		Nxph4	Gm42595		Zfhx2	Bhlhe41		Dnajb1	Laptm4a		Tbce	Zfp950		Pbdc1	Adk		S100a16	Cep83		Tfg	4930511M06Rik		Ccdc96	Scml4		Gm37755	Gm15892		Kcnip3	Gm14403		Pdxk	Nr5a1		Cd200	Os9		4930553P18Rik	Sox6
	280	Odf3b	Egr3		Meox1	Ap1m1		Ciart	Dlgap5		Nln	Sarm1		Dock7	5830432E09Rik		Mrpl12	Srrm3		Gnl2	Rpn1		Anxa5	Msto1		Gm37959	Gm8801		0610040B10Rik	Gm12312		AC154738.2	Gm6787		Serinc3	Gm48903		Gnat1	AC168977.1		Prr18	Cfap77		2900052L18Rik	Nfe2l2		Plekha4	Gm6569
	281	Fus	Tmem241		Ppil1	Traf6		Hspb1	Gm8129		Cd33	Pigs		Mllt10	Gabra4		Aldh1a2	Gm48084		B3gntl1	Hnrnpd		6430584L05Rik	Il1rap		Cntrl	Rassf6		Stip1	Gm11520		Pxdc1	Rad51c		Capn1	Mmp19		Mlh3	Ripk1		Nudt18	Zmym6		Gm10419	Spaar		Gm5837	Nsun3
	282	Cfp	C79130		Asf1b	Cdkn1a		Sox2	Gm9866		Timp3	Ddn		Srrm3	Bicral		Jrkl	Icam4		Aaed1	Sh3bp5		Zrsr2	Mob2		Armcx5	Rtp3		Nwd1	Adam8		ENSMUSG00000117494	Gm14164		Nup210	Otop1		Gm31408	Pdzph1		Svop	1500015A07Rik		Fgfrl1	Ctdp1		Opalin	Gm46430
	283	Ttc4	Gm29054		Slc16a9	Nif3l1		Luzp1	Slc41a3		Cntnap4	Them4		G630018N14Rik	Mrpl51		Arpc4	Triqk		G530011O06Rik	Gm13874		Erlec1	Hnrnpu		4933406B17Rik	Apeh		Slc5a3	Dgkk		Nim1k	Mrpl24		Casp7	Hdac2		Vip	Tubgcp4		Epb41l4b	Ldb3		Jcad	Fabp7		Tbp	Nat8
	284	AC165278.1	Gm5421		1700020I14Rik	Ubtf		Dnajb11	Nt5e		Vps13c	Tmprss9		Slc25a38	Nexn		Tmcc1	Anks1		A230077H06Rik	Txndc9		Ddx24	Ppp1r13b		ENSMUSG00000116835	Gm14286		Parp8	Prkcz2		Stx1b	Fbn1		St13	Gm19792		Opalin	Far2os1		Chordc1	Gm29514		Aloxe3	Zscan25		Lsg1	Fsbp
	285	Nufip2			Arhgap1	Pnkd		Nsmce2	Nr1d1		Acr	Stx6		Fv1	Acer2		Gm35657	Bbs12		Tti2	Slc7a14		Hip1	Rnf8		Tmco6	1110008P14Rik		Tbc1d7	Cr2		Elovl3	Utp11		Fbxl20	Slc25a46		Tmem151b	St13		Add3	Gm10334		Gm39271	Atp13a4		Mettl21b	Gm32391
	286	Cbx1			Hist1h2bc	Glb1		Ccdc86	AC174678.1		Mroh5	Rbfox3		Mxd4	Arhgef10		Gm42527	Gm10030		Sec14l5	Gm9824		Man1c1	1110046J04Rik		Gm16023	Sc5d		Rbm3	Rnase1		Itpr1	Foxo1		Srsf6	Lhpp		9430015G10Rik	Epha4		Nr1d2	Gm22106		Fam71e1	Prdm11		Tmem51	Gm48071
	287	Syt2			Helz2	Rgs7bp		Slc20a2	Gm26803		1810019D21Rik	Ackr1		Blmh	Gm10260		Cbl	ENSMUSG00000118232		Cirbp	Mrpl34		Rbm3	Zfp638		Drc1	Atf6b		Parpbp	Clcn1		Gpx6	Nedd4l		Rpe	Atp2a3		Ormdl2	A730089K16Rik		Pcdhga3	Gm42787		Gm20655	Dbr1		Zfand1	A530041M06Rik
	288	Kcnip3			Chst10	Ddx50		Flnb	Gm10073		Arfgap1	2700046A07Rik		Hps4	Usp3		Fndc3a	1110017D15Rik		Gm36932	Gm10801		Armcx5	Prrc1		Gm13016	Smad4		Pomt1	Gm40332		Atxn7l2	ENSMUSG00000118017		Cacng6	Gm15872		Pecr	Nr2f2		Swap70	Dlg3		Sumo3	Otud6b		Kcnj14	Lactb2
	289	Zmiz1os1			Usp14	Ddx39b		Tecpr2	Gm10575		Zdhhc14	Trnau1ap		Nup62	Mgat2		Slc29a1	Lipt1		Gm2990	Gm29681		Plxnb3	Ric8b		Gprin1	Nr1d1		Dcaf12	Snhg17		Nek4	Col4a1		Gm12405	Piezo1		Srms	Ly86		Prss16	Gm17244		Tescl	Vamp3		Mpp3	Prss33
	290	4933412E12Rik			Zfp410	Mc5r		Gm34294	Lrrc55		Entpd5	Gcfc2		Mfsd2a	Rcan1		Emd	Prrt4		Pla2g2c	Zfp942		Erlin2	Neurl3		Zfp512	Tomm40		Tmod1	Stk10		Dynll1	Slc5a6		C1s2	Trim10		AL645745.1	5033426E14Rik		Fktn	Xpr1		Mkks	Mir99ahg		Parn	Paqr9
	291	Fezf1			Park2	Hoxa1		Tor2a	Zfp236		Wscd1	Tomm40l		Dpf1	Mylpf		Nmnat3	Gm8234		Nfil3	Asb3		Spef1	Dmap1		Mtus2	Gm2721		Hip1	CT010505.2		Rprd1a	Gm44787		Iqsec3	Scp2		Cdhr2	Gm22107		Ebf1	Rhbdl3		Tmem141	Cfap20		Mal	Fbxo27
	292	Fam60a			Elk3	Gm10644		Tbc1d2b	Xkr4		Zranb2	Rwdd3		Rcor2	Casc1		Gbf1	Atp13a1		Galnt6	4930412M03Rik		Ankrd66	ENSMUSG00000117440		Stk36	Rell2		Plce1	Hnrnpll		Slc25a44	Usp2		Polr3h	Zfp52		Tra2a	Qpctl		Zbtb22	Icam2		Zfp651	9330159F19Rik		Ccl7	Gm3468
	293	Prrt3			Arhgap23	Acvrl1		Kcnn2	Gm45216		Xylt1	AC161165.5		Tm6sf2	Gm10433		Ncoa3	Smg9		Gm13033	Cramp1l		Rasl11b	Mgat1		ENSMUSG00000118581	Tardbp		Llgl2	Gm16089		Cdkn2d	Gm8941		Pdlim3	Tspyl5		Tnpo1	Hbb-bt		Slc25a12	Smyd5		Aldh3b1	Tmem29		Gm44421	Fbxo22
	294	Bdkrb1			1810055G02Rik	Mlkl		Sh3bp5	Pnma1		Vcan	Tspan7		Npr2	Col4a2		Ubap2l	5930409G06Rik		Ina	Itgb3bp		Gm14120	Egfl7		Kmt5a	Gm26575		2310068J16Rik	Hat1		Nid2	Mrps9		Syt4	Glod5		Dennd6a	Rsph10b		Kif3b	Zfp661		C330018A13Rik	Gm27320		Dock7	D830035M03Rik
	295	Cdk10			Emg1	Pde4d		Rcan2	Megf9		Dazap2	Fam129c		Polr3gl	Gatsl2		Zfp652	Stat5b		4930539E08Rik	Gm4430		Gm12940	6430584L05Rik		Hexdc	Rps6ka4		Add2	Rasl2-9		Ggt6	Klhl20		Fbxo17	Tnfaip8		Sdf2l1	9530062K07Rik		C230062I16Rik	Map2k6		Moap1	Gm5778		Abcc4	Rbbp6
	296	Fam118b			Cct4	Anxa6		Actb	Fam129c		Ndufa4l2	Gm15666		Ddx46	ENSMUSG00000116637		Cks2	Mto1		Dlg1	Rimbp3		Sh3bp5l	Npepl1		4930431P19Rik	Tango6		Zbed5	Neurl1a		Flnb	Apex2		Itgb1	1700084C06Rik		Xrcc3	Kcnd3		Hnrnph1	Cep152		Gdf11	Gm27042		AC167565.2	Cisd2
	297	Rnf8			Efemp1	Gm15720		Phyhd1	Tekt4		Naa30	Mphosph9		Nkapl	Tacc3		Tenm3	Asap1		Alkbh3	Ccdc43		Cep68	Gm42688		Fabp7	Plcd4		Gm45949	Gm29514		Cdk3-ps	Ssmem1		Ptrh2	Gm4482		Tmem198b	St3gal4		Gm17354	Traf3		Tti2	Ube2w		Alms1-ps1	Gm15601
	298	Gmeb2			Tmem120a	Nudt2		Syt16	Togaram1		Slc38a2	Mir433		Tnr	Aqp9		Plce1	Zhx3		Itk	Afg1l		Bhlha9	Casp3		Gp9	Mrpl28		Cptp	Pax6		Mvp	Rap2a		Gm44421	Slc26a8		Mms19	Cep68		1700088E04Rik	Fbn2		Flad1	Papln		Sat2	Gm5468
	299	Mut			L3mbtl3	Pafah1b1		Lrrc55	Tpd52l1		Tmem86a	Hrh3		C230037L18Rik	Gm26703		Gm3436	Fasn		Slc22a13b-ps	Peg3		Mfsd9	Eif4g2		Stat5b	Gm26916		Proser3	Fkbp10		ENSMUSG00000116858	Tmem237		Arhgap40	Lyrm9		Tubgcp4	Synj2bp		Xbp1	Cep120		Tmc7	Fam133b		Gm12416	Ppil4
	300	Ndufaf6			Sik2	Inpp5a		Cryab	Cacna1f		Hsp90b1	Ccpg1os		Hyou1	Clmp		Cpsf6	Gm29514		Arhgap35	Ndufb2		Myo1h	Cltc		Npy5r	Actb		Pmf1	Gm14168		Sap130	Whamm		Gpt2	Oat		Aoc2	Htra1		Kctd10	Cyp1b1		Polr3k	Zbtb7c		Txnrd3	Pa2g4
	301	Zfp128			Gm10069	Csf3r		Slc7a2	Sp140		Lhfp	Srd5a3		Stk36	Timp4		Aff4	Nol9		Gm19439	Nek3		Cry2	Atg7		Tcf19	Gm24091		Spire1	Gm13431		Hmgcs1	Cyp2g1		Tlr7	Rhoj		AC154532.2	Rhot1		Sirt4	Lman2		Rad51ap2	Gm47328		Zfp964	D930030I03Rik
	302	Snx1			Kdr	Gm14005		Hikeshi	Cirbp		Slc35b2	Acvr1		Ssh3	Slc15a3		Pag1	Loxl3		Ypel1	Skp2		Cdh19	Fam118a		Fam171a1	Gm12482		Nfya	Gm38391		Nt5e	Tbx3os1		Gm47108	Gm13562		2900064F13Rik	Zdhhc4		Tm7sf3	Galm		Slc35e4	Rfc5		Mphosph9	Emilin3
	303	Tmem132a			Rce1	C1qtnf9		Adgrl4	Casp9		Xrn2	Dlg2		Nbea	Txnrd3		Slc9a7	Pptc7		Cfap77	Appl2		Rad18	Ercc2		Per3	Zfp560		Abca17	Snapc4		Ipo5	Fut8		Tars2	Gm26571		Id2	Gm31557		Ubxn4	Fkbp9		Nufip2	Papss1		Bche	Itpkc
	304	Plrg1			Fibin	Itgal		Brpf3	Cnp		Nlgn3	Gm47588		Atp10a	Utp15		Rbm6	Gm9385		Fam228b	B230112I24Rik		Jade2	Hist1h4k		Pik3ca	Rabgef1		Aif1l	Dis3		Afp	Egf		Cpped1	Krt20		Lpcat3	Spire1		Eif2s3x	Fam71f2		Gm44200	Arhgef17		Fxr2	E130201H02Rik
	305	Rpl10			Gm37691	Cd28		Mxi1	Cct6b		Slc2a9	Mink1		Gm9017	Meox1		Gtf2a2	Gm16894		Mtmr4	Gm19587		Il18rap	Pola2		Smim3	Atp6v0c		Dnajb1	Fgd3		Hsd3b7	AA474408		1700028E10Rik	Cabyr		Ift80	Gfod2		9530036O11Rik	Bcl2		Spr-ps1	Tfe3		Gm43432	Gm15222
	306	Slc25a26			Dnaja4	Parvb		Ppp1r13l	Zfp512		Slc39a2	Ly96		Tmem132b	Htra1		Spred1	Ccnh		Sdf2l1	Hyou1		Xrcc3	Pias4		Ralgapa2	Gm9996		Trbv12-2	Gm45743		Por	Sfi1		Gpm6b	Me2		ENSMUSG00000118020	Mlx		Nepro	Comt		Pigo	Gm8860		Cfap97	A730020M07Rik
	307	Xrra1			Golga2	Sh3bp5l		Bcl7a	1700102P08Rik		Ccdc97	Ankrd42		Fjx1	BC022960		Axin2	Alpk3		Plin4	Tmc8		Jmjd6	Gm45743		Slc38a2	Cdc42se2		G6pdx	Rbfox2		Asb13	Ripk4		Amn1	Gm44234		Glul	AI606473		Sdc4	4930474N09Rik		9030407P20Rik	Arhgap27		Sdf2l1	Tceanc
	308	Sod1			Pimreg	Lctl		Nt5c2	Poldip2		Lap3	Gm45790		Slc13a3	Baiap2		Mfsd2a	Gm6807		Smpd5	AC121517.2		Ncoa5	Gm8228		Fam46a	Rint1		Oxld1	Gm47439		Thrsp	Retsat		Ankrd13c	Plscr1		Ccnb2	C1qtnf2		Atp6v0a2	Irf1		AC138177.4	Cuedc1		Hypk	Erich1
	309	AC134468.1			Amt	Casp8		Hdac7	Tfr2		Mtch1	ENSMUSG00000118501		Ice1	Gchfr		L3hypdh	Elavl3		2022-03-10	Ankmy2		Apln	Gm16133		Cbx3	Gm27239		Slc2a9	Galnt4		Rad9a	Ccdc162		Bpifb2	Sfxn1		Smarcd2	Cstad		Wdr6	Stxbp4		Ndufaf3	L3mbtl4		Abcb6	Snx9
	310	1700121C08Rik			Nup210	Mtrf1l		Rad21l	Gm12918		Mxd4	Zfp185		Gm20045	Impg1		Papd5	2310014F06Rik		Gm45949	Dbil5		Tmem116	Mtrf1l		Ptpn9	AC122035.2		Slc20a2	Gm12089		Grb14	Tmem86a		C030006K11Rik	Gm10280		Pcif1	Gm10418		Per2	Rps15a		Mknk1	Svet1		Fam84a	Gm42884
	311	Cdkn1a			Atp23	Arpin		Ankrd66	Gm12405		Fam76b	Trim28		Slc22a21	Pik3c2b		Rhoj	Gm44421		Il4ra	Txnrd3		Asb4	Iws1		Cnn2	Txlng		Tfrc	Cnot4		Taf1	Ywhae		Sfpq	Paqr4		Lrrcc1	Gm40692		Tesk2	Zgpat		Ralgapa2	AC123061.2		C230062I16Rik	A230060F14Rik
	312	Jpt2			Ccdc32	Fgd2		Pantr1	Apom		Npas3	Ank3		Trim17	AI427809		Tex264	Pskh1		Fgfr3	Ddx46		Gm9946	3000002C10Rik		Dlk1	Tcte2		0610030E20Rik	Sema4g		Arhgef26	Irf5		Zcchc12	Secisbp2		Trh	Fam198b		Prkab1	H2-M6-ps		Elovl7	Exd2		BC024978	Chrnb1
	313	Anapc4			Pfkfb3	Bckdk		Ptges3	Topbp1		Ccnt1	Nid2		Efcab2	Paqr4		Cd302	Ccpg1		Gm43423	Phf12		Kdr	Lonp1		Pccb	Gm45311		Axin2	Glb1		Cdc42ep4	Sfxn1		Gm8113	C030017D09Rik		Rbm15b	Tpi1		Slc1a1	Mmrn2		Kbtbd2	B4galt4		Sybu	Dnaja3
	314	Fjx1			2310061I04Rik	Il11		Tacc1	Gm27042		Maz	Bop1		Banp	Lgi1		Kdm5c	Dlx1		2810032G03Rik	Sparcl1		Mab21l2	Strn		Dppa2	Nifk		Anln	Perm1		Pdss2	Hnrnpc		Peg10	Hs3st4		Cd93	Sertad2		Tsga10	Arhgef18		Nkpd1	Cdt1		Ddb2	Kif11
	315	Ythdc1			Nmral1	Sh3glb1		Hmgcs2	Gm43137		Errfi1	Mvp		ENSMUSG00000118398	Tuba4a		Ptx3	4933425D22Rik		Higd1a	Gm34776		Numa1	Itch		Pgm2	Efna2		Slc38a2	Higd1b		Dedd2	Kidins220		Olfr549	Amer1		Osbpl2	Alpl		Rtp1	Ephx3		Lztfl1	Zfp963		Usp16	Impdh2
	316	3110056K07Rik			Themis2	Cyb561d2		Phf11c	Kat8		Igdcc4	1700109H08Rik		Epm2a	Gga3		Fam196b	Tmem119		Dhrs2	Gm7536		Gm28374	Arap2		Myh13	Slc25a19		Slc25a45	Gm3604		Lpin2	Neu2		Gspt1	Erich6		Gm12830	Sh3d21		Zfp831	Gm9916		A830008E24Rik	Scrg1		Plat	Trim35
	317	Lyrm1			Trib1	Umps		Anks1b	Tprkb		Chn1os3	Rem1		Nadk	Gm9017		Cpeb2	Mthfd1		Tdgf1	Irak2		Acrbp	Elf4		ENSMUSG00000117679	Mcm6		Elavl1	Gm7507		Lmo7	Gamt		Yme1l1	Dynlt1a		Slc17a8	Odf2		Fkrp	Oaz2		Mab21l2	Ss18l2		Slc5a1	Ccdc181
	318	Gm48296			2610301B20Rik	Nqo2		Cox6b2	ENSMUSG00000117298		Slc6a17	Pld4		Hes6	Gm7173		Eif4ebp2	Masp2		Tspan31	2310007B03Rik		Spred1	Eps15		Spdef	Gm6474		Slc48a1	Gtpbp10		Slc25a47	Tmem134		Rufy3	Sema3g		Mir17hg	Ralgapa2		Kpna2	Dlx1as		Gm21284	Prcp		Gm9954	Gm37829
	319	Kcnd1			Dusp4	Tmem246		Rasl11b	Ncln		Stk25	Tyro3		Ing4	Gpatch4		Dopey2	Rapgef1		Mtnr1a	Adipor1		Mxi1	Dmd		Exoc2	Slc17a9		Cop1	Tinf2		Hacl1	Ccdc34		Scd1	Dpysl3		Smad5	Syndig1		Smox	Sapcd2		Cmc4	Gm13861		Usp21	Smox
	320	Gm27030			Tpx2	Smarca4		Soga1	Fus		N6amt1	Katnb1		Fpgt	Xdh		Nipbl	Rbmx2		Gm16209	Prkab1		Ccno	Tssk6		Papola	Pip5kl1		Mir22hg	4933406C10Rik		Pop4	Zfp35		Ube2d2a	9230110C19Rik		Cpsf6	Fkbp4		Nell1	Fam13b		Lhfpl5	Nkain4		Cep57	Gm12405
	321	Fabp7			Tle4	Syt11		Zkscan2	Bysl		Rabl2	Haus4		Wdcp	Gm5796		Herc4	Pmepa1		Xbp1	Casq1		Gramd1b	Nup107		Sema4a	Hexdc		Tnfrsf22	Chst7		Tuba1c	Sap18		BC034090	Steap3		C030029H02Rik	Mmrn1		Zhx3	Mrpl49		Rxfp3	Pcbp3		Plk4	Dubr
	322	Bcas1os1			Cul7	Syn2		Gm26509	Errfi1		Comp	Cpne2		Gm9885	Gm23297		Erc1	Rpl31-ps8		Plekhf1	Foxn2		Rbm12b1	Fabp5		Cln8	Cyb561d2		Clk3	Rpsa-ps9		Ssfa2	Tsc22d3		Zar1	Oxnad1		Npepps	Sos1		Thap1	Fsbp		Muc3a	Rbm6		Gm15743	Rabgef1
	323	Dtnbp1			Slc9a3r2	Slc6a13		Riiad1	Gm26801		Maged1	Pcnx3		Gm16268	Gpr156		Cox8a	Cyb5d2		Cnp	Fam114a2		Fabp7	Aimp2		Mras	Scaf1		Gm9354	9630013D21Rik		ENSMUSG00000117775	Gm48878		Ak3	Fut9		Fbxw23	4930500L23Rik		Fam126b	Actr8		Gm17354	Dcun1d5		Zfp850	Gm26520
	324	A930003O13Rik			Nat8l	Arf4		Senp8	2610017A05Rik		Sbno1	Ccdc184		Tfrc	Gm28959		Dcbld1	Ccdc146		Acer2	Zfp703		Paxbp1	Abcc6		Gm11944	Alad		Hps1	Acsf3		Mtmr4	Rpap3		Smarcd1	Gm43483		Anapc4	Fam210b		Cgn	Nkain1		Gm4118	Btn1a1		Optn
	325	Vps28			D030056L22Rik	Clpx		H2afv	Gm6166		Rom1	Fam171a2		Stk38	Krt10		Tmem242	Elmod2		Mex3a	Gm17530		Mir219a-2	Dedd2		Ahsa1	Sh3glb2		Lars	Adcy8		Gpat4	C8a		Pdia2	Etv1		Fer1l5	Tmem18		ENSMUSG00000117964	Glul		Cys1	Usp36		Fgfr2
	326	Gm43128			Prim1	Fdft1		Atg12	Htr2b		Abhd4	Mbtd1		5930403N24Rik	2810001G20Rik		Eid2	Pusl1		Nog	Gm22571		Hacd4	Smg1		Zfp729b	A230056P14Rik		Itga10	Plekhg4		Pard3b	Ormdl3		Tead2	Mettl24		Gm12243	Kirrel2		Zw10	Tmprss4		Fam206a	Brk1		Sult1a1
	327	Agpat4			St7	Bmf		Ddit4l	Klk1b9		A530016L24Rik	Atg10		Zfp551	Gm10059		Btf3	Smarca4		Vrk1	Ankrd12		Ulk4	Sfpq		Ofd1	Nab2		Creld2	Crocc		Derl1	Exosc8		H1f0	Sh3kbp1		AC132317.1	Ccng1		Atp2a3	Dbx2		Gm15264	Gm13803		Gm11827
	328	Pnpo			Rassf4	Gm10044		Cpsf4	Lrfn2		Gap43	Abca1		Ankrd17	N6amt1		Bche	Gm7600		Mogs	Afg3l2		Srsf6	Gm15691		Wrn	Tgfb2		Gm35339	Foxb1		Mreg	Gm9725		Phka1	Gm42829		Psma7	Gm10561		Pars2	Endou		Setd5	Tmod3		Tnfrsf25
	329	Coq10a			Bbs10	2810006K23Rik		Usp31	Gm11478		Rpap2	Tnfrsf17		A230083G16Rik	Zfp985		Il11ra1	Jrk		Med7	Dgkq		Spry3	Ahcyl1		Gm48420	Exoc4		Trem2	Gm10687		Srms	Anln		Dnaja2	Rpl30-ps9		Hs3st6	Edn3		Naglu	Aph1b		Plg	Ss18		Gm12345
	330	Lrrc57			Ucp3	Sulf1		Smco3	Fam118b		Sel1l	Dock5		Gcfc2	Gm9871		Myadm	Cul7		Etnppl	Gm136		Trip6	Zfp414		B230369F24Rik	Taco1		9230112E08Rik	Haus5		Slc16a1	Cpt1a		Pttg1ip	Ptpn6		Chordc1	Fkbp6		Dgkg	Zmym1		Smyd4	Vps13c		Gm47698
	331	Il4i1			Ccdc115	Siah1a		Tm6sf2	Tnip2		Pllp	Ube2ql1		Rnf181	Fbxl4		Lbhd1	ENSMUSG00000117335		Jup	Wdr20		Egr4	Wdr44		Scd3	Slc6a6		Gm28455	Gm42686		Per1	Ezh2		Polr3c	Lap3		Hdac4	Gnptab		Adap2	Gm37018		Clec2d	Cln6		Acot4
	332	Gm45698			H6pd	Tbc1d2b		Slc25a46	Nmral1		Zscan26	Ccnf		Ubr3	2810459M11Rik		Arfrp1	Dnaja4		Trank1	Nckap1l		Ago3	Spry3		Gm35339	Sergef		Slc37a2	Tmem236		Msrb3	Mocos		Gm37885	Klk6		Plpbp	Nsun6		Mterf4	Arhgef33		Trp53bp1	Crot		Fabp7
	333	Gm13889			Asf1a	Gm42847		A330074H02Rik	Prkdc		Dvl1	Cpz		Gamt	B4galt4		Hif3a	2900076A07Rik		Mlec	Gm28707		Mcf2l	ENSMUSG00000117674		Eif4a1	Gm26944		Tsc22d3	Wdr75		Cpped1	Gm47652		Mafg	Nos3		Scmh1	Fermt3		Fmo2	Gm48225		Gm42547	Chaf1a		Phyhipl
	334	Pak2			5830454E08Rik	Tbc1d32		A930017M01Rik	Rbm12b1		Tfrc	Zfp518a		E530001F21Rik	Myadml2os		Map3k19	Kifc5b		Nckap5	Zfp784		Zfp90	Dmrta2		Gpt2	Psca		Xdh	Kntc1		Gm31717	Gm42636		Nrip1	Tmtc4		1500004A13Rik	Naaa		Gfra4	Cd46		Eri1	Gm45925		Kcnn2
	335	4833403J16Rik			Arf6	Asah1		Slc13a3	Gm10297		Jcad	Gm3002		Manf	Gm12841		BC031181	Efcab12		Metap1d	Saysd1		P4ha1	Fgfrl1		Cnot4	Pold2		Manf	Ccdc138		Pptc7	Yif1a		Adap1	2310058D17Rik		Ttc41	Cdk7		Hexa	Gm43674		Hif3a	Cul4a		Gm12494
	336	Rsph9			Gnb1	Slc16a9		Art5	Ercc3		Bcat1	Nid1		Junos	Gm48381		Gm16099	Fam174b		Aloxe3	Gm5909		Upf2	Ddx5		Olfm1	Scnn1a		Cndp2	Qrfp		Snx24	Mfap3l		Adgrl2	C330013E15Rik		Mettl22	Gm43412		Pde4a	Apc		Hspa5	Gm4609		Gprc5c
	337	Tmem126b			A530020G20Rik	Olfr558		Trub1	Ints8		Tmprss5	Vhl		Sdccag3	Zranb3		Nop10	Golga2		Zfp157	Rasgef1a		Cryl1	Gsdme		Sirt3	Reck		Zscan29	Klf1		Tedc2	Atp2b2		Vmn1r206	Pdia4		Cmtm7	Arhgap22		Tns3	Gm16861		Dnaja1	Gm5067		A430110L20Rik
	338	Ncdn			Hsph1	Gm11730		Tecpr1	Mapk3		Adamts18	Mettl4		Mipol1	5930430L01Rik		ENSMUSG00000116652	Rrp12		4930506C21Rik	Frg1		Fchsd1	Usp15		Psmf1	Mansc4		Lin9	Spata25		Dnah8	Gm15787		Zfp977	Nrg4		Ppid	Mrpl19		1700001L05Rik	Tmem107		Gstt4	Fam229a		Atp10a
	339	Fcho1			Kifc1	Gm3854		Tnfrsf25	Lypd6b		Csnk1d	Gm8325		Gm15832	Abcc4		Lsm14a	Jmjd4		Cngb1	Srrt		Denr	Gm37356		Ldhb	Zfp62		Mettl16	2310022B05Rik		Srd5a2	Mrto4		Tspan9	Syt11		Gm15411	Nsmce3		Adam8	2210408F21Rik		Tsta3	Gnb1l		Mcc
	340	Vwa5b2			Unk	Gm37933		Sfpq	Fam129a		Ascc1	Fem1b		Gm48327	Gpat4		Maip1	Gtf2i		Gpr17	Gm5089		Dio2	Kdm7a		Fam221a	Chrna7		Herpud1	Gm25394		Lclat1	Leap2		Cln3	Adora2b		Ccndbp1	Ormdl1		Zmynd8	Zbtb40		Nanos3	Stard4		Mmp23
	341	Blm			Zbtb14	Acrbp		Phactr4	Zfp747		Unc79	Rnf44		Rcor3	Zfat		Spin4	Hpgd		Svil	Luzp2		Usp33	Fam208a		Manf	Neil1		Fubp1	Htr3a		Fgf1	Pclo		Inpp5f	Cd46		4930505N22Rik	Card11		Pop4	Dhrs7b		Cyp2c52-ps	Arhgef26		Mapk4
	342	Nfu1			Hspb8	Hnmt		Ndufaf1	Snrnp40		Manbal	C630004M23Rik		Ndufb2	Oxct2b		Gm42489	Accsl		Msrb2	Ubr3		3000002C10Rik	Xpr1		Rpap3	Zfp459		Vps13a	Rsrc1		Tef	Gm11437		Psme3	Gm25014		Xdh	Crebzf		Cant1	Selenop		Gemin8	Cdh22		Gm20632
	343	Cby1			Exd2	Gbf1		Bcl6	Itga10		Pitpnm2	BB365896		Gm5857	Gm34574		Trmt61b	Gm16675		Dph2	Gm11730		Gm11613	Nmt2		Gm47629	Pnisr		Timm17b	Alox12b		Ncoa5	Abca4		Ddx25	Fzd1		Dnase1l2	Fdxacb1		Pigp	Egfl6		Ankrd39	Flna		Zfhx2
	344	Gm5741			1110008F13Rik	Kbtbd6		Trafd1	Rreb1		Mllt11	Eif3s6-ps2		Timm44	Ccdc13		Gm17115	Nrg2		Spag17	Neto1		Ppp2r5d	Mrpl16		Tspyl2	Elfn1		Dnajb4	Trim72		Tmem57	2022-09-04		Nova2	Clcf1		Mknk1	Gmnc		Rab15	Nr1d2		5033417F24Rik	Snx5		Zfp184
	345	Gm26704			Mettl4	Pml		1700036A12Rik	Bcl6		Erich6	Ppil2		Map3k6	Gm15541		D430042O09Rik	2022-03-01		Chn2	Uvssa		Oit3	Ppm1a		Nxf1	Rasip1		Gm45117	Gm33594		Mettl27	Angptl2		Erp44	Cfap52		Sox2ot	Gm4929		Glt8d1	Paqr8		Fastk	Gm16485		Zbtb3
	346	ENSMUSG00000118283			D330041H03Rik	Pdhb		Plekhg4	Mog		Txndc16	Aldob		Slc25a12	Zfyve1		Pnisr	2610307P16Rik		Aspa	mt-Ti		Mpdz	Lyar		Mms22l	Spint1		Fam83h	Rps27a-ps1		Ptch1	Idh3a		Setd7	Cpeb1os1		Dync1h1	Tceanc2		Glra3	Gm7967		Tmem28	Chd4		Epha1
	347	Gm12940			Hsd11b1	Ifnar1		Txnrd3	Sfpq		Npepl1	1110059G10Rik		Dbndd1	Irf3		Nudt18	Crlf1		Acot11	Nmnat1		Mdm2	Cacna2d1		Lap3	Aloxe3		Opa3	Crybg1		Gata5	Mkks		Abhd14b	Pou2af1		Gm47204	Vopp1		Aass	Rbm12b1		Abhd1	mt-Rnr1		Gm10030
	348	Parn			Trmt10b	Bcap29		Ddi2	Cdc42bpg		Luzp1	Carns1		Ccng2	Zfp687		Ccnl2	Cux1		Cpm	Pqlc1		Nasp	Rbl2		Ssr1	Gm47204		Pacsin3	Sec1		Gm14393	Brd9		Pgpep1	Vangl1		Tmem186	Gm28807		Ythdc1	9230020A06Rik		Chordc1	Trim34b		Cyp2d22
	349	5330425B07Rik			Atad3a	Npc1		Pard6a	Jag1		Herpud1	Gm44878		Gm37020	Gm43397		Slc52a2	Gm20554		Hypk	Gm10561		Sdc4	Gm19863		Tnni1	Eno1b		Pex11g	Gm5564		Fam120b	Rpl13-ps2		Nedd4	Zfp707		Ly6k	Zfp174		0610040B10Rik	C530008M17Rik		Aifm3	Dmap1		Hsp90b1
	350	Pdia3			Gpr171	Kank4		Gm42527	Nipbl		Dnajb1	Zfp354c		Mamstr	Exosc1		3930402G23Rik	Rbmxl1		Aven	Hjurp		Gm45137	Dlx6os1		Micall2	Ctu2		Edc3	Dlx5		Tbc1d20	E230016M11Rik		Actg2	Sarm1		Hnrnpc	Tubgcp2		Ddx60	Stt3b		Hexa	Tctn3		Ufd1
	351	Gm10060			Ppp1r3c	Plxnb1		Rhoj	Cav2		Ago2	Tspyl4		Spata25	Lat		Pdcd2	Vstm4		AL589670.3	Arhgef38		Gm8925	Zmym2		Mlh3	Gm5917		Sh2d5	Gcfc2		Tspan4	Pparg		Ahsa2	Gm14061		4930513N10Rik	Pcif1		Vav2	Slx4ip		Tra2b	Tmco5		Agbl3
	352	Vps37a			Arfgap1	Dcdc2b		Tspan4	Gm45591		Gm996	Gm44907		1700102P08Rik	BC028528		D130043K22Rik	Gm43830		Chid1	Purg		Zbtb16	Agfg1		Ugdh	Gm10735		Lst1	Mfng		Wisp3	Arsg		Stra6	Gm37376		Tigd2	Gm7831		Ss18l1	Cyp2c52-ps		Slc15a2	Gm44812		Fzd4
	353	Cnga4			Ift80	Tm2d1		Cav2	Plin4		Garem2	Zfat		2310015A10Rik	Mapre1		Yipf2	Cct4		Dhdh	Gm47033		Rbm11	Gm43173		Fbxo25	Elp4		Taco1	Rpl36-ps12		Steap3	Zfp87		Slc17a6	Llph-ps2		Abcg2	Zfp277		Osgepl1	Pex3		Col13a1	Usp22		Alox5ap
	354	Gm38414			4933406P04Rik	Coq10b		Galt	Gm5781		Supt5	Arl6ip5		Park2	Gm12263		Inpp4a	Cacna2d4		Bid	Zfp597		Etv5	Phf6		3110070M22Rik	Uevld		Schip1	Dck		Serinc3	Abcc2		Thoc5	Hmg20b		Aif1l	Cab39		Oacyl	Dnaic1		Dtx1	Vmn1r4		Cd52
	355	C230037L18Rik			Med24	Sptan1		H1f0	Platr14		Suco	Wnt9b		Spag1	Ypel4		Proser3	Gm16287		Arid5b	Rap2c		Dnase1l1	Tnks2		Tbc1d2	Gm11944		Gm14634	Gm4779		Glt1d1	Pskh1		Rnf207	Gm48623		Slc6a13	ENSMUSG00000117882		Ccdc91	Il33		Hspe1	Rasip1		Dnajc27
	356	Pcbp4			Rbm47	Surf2		Rft1	Lrrtm3		Mcam	Tmsb15b2		Zdhhc24	Fanca		Htr1b	Sfpq		Ccdc92b	Nfrkb		Rab11fip3	Ino80d		Hnrnpdl	Ccdc141		Dnah14	Hnrnpdl		Pld1	Nr1d1		Chst2	Sh2d5		Wisp3	ENSMUSG00000117418		Leo1	Col9a1		Rnls	Gm43789		Spaca6
	357	Nlgn3			Eda	Saraf		Cyp4f41-ps	Gm5805		Gpr62	Gm39271		Gm9924	1700047K16Rik		Tcp11l1	Afg3l2		AL645745.1	Calcoco2		Mknk2	Lztfl1		Polr3k	Dctn2		Pxdn	Mansc4		Hmgn2	Card14		Gm9143	Alpk3		S100b	Gm39129		Gm43059	Crtam		Gm13136	Rcor3		Elovl1
	358	Tnnc1			Lep	Kctd12b		Plcl1	Cep89		Gorasp1	Dnajb2		Hnrnpm	1700018A04Rik		Dnaja4	Gm11407		Zfp182	Otof		Mmp14	Tubb6		Gm9320	St6galnac5		Gm45472	Ptprn2		Gm7542	AC122858.2		Plin2	Blm		Usp35	Klhl1		Gpatch11	Sowaha		ENSMUSG00000117250	Sqle		Ddit4l
	359	Corin			Fgfr1op	Dazap2		Bmper	Paqr7		Trim37	Rogdi		Plk1	Brf1		Cadm1	A530001N23Rik		Med24	Ipo5		Tada1	Slc38a2		Dnaja1	Rnf17		Cars	Pipox		Morc3	4930593A02Rik		Hps1	Gm15850		Adcy6	Gm12404		Gm17193	Rubcn		Chd9	Gm12915		Mxd4
	360	Nop10			Lrrc14b	Cpeb1		Mpp6	Kansl1l		Ankrd12	Soat1		Hivep3	Madd		Slc25a42	Rfxank		Cdr2	1700047M11Rik		Taf7	ENSMUSG00000116823		Tspan9	Cope		Gm36356	Tekt4		Sco2	Tmem97		Ldb2	Acan		Knstrn	Pdzrn4		Snapin	Gm13421		Hsph1	Prdm4		Scrn1
	361	Pdia6			Gramd4	Aifm2		Fbxo32	Ago3		Pip5k1b	Gabrb2		D430020J02Rik	Tsc22d3		Ralb	Snapc4		A230057D06Rik	Gm10252		Zfhx2	Gm47980		Glt1d1	Hdhd5		Fmo2	Ywhaq-ps3		4833417C18Rik	Casp6		Sec16b	Whamm		Zfp758	Gm35147		Pdia6	Prss12		Gm45447	Aspscr1		Alg5
	362	Gm27320			Fam102b	Ephx3		Akap6	Gm44672		Paqr8	Pkm		Dlg2	Eef2k		Ocrl	2210408F21Rik		Psmd6	A530013C23Rik		Rbm10	Rpgrip1l		Slc18a1	Ten1		Gm13375	Mir22hg		Tchh	Aven		Snx1	Ckap4		Rnf146	Cacna2d4		1700001O22Rik	Tmco1		Dnase2a	Isca1		Mir421
	363	Pef1			Prr18	Cers2		Ddx39b	Mtus1		Alg6	Dr1		Urod	Wwc1		Wdr82	3000002C10Rik		Arhgef28	Gm13493		Zfp692	Baiap2l2		Smpd4	Gm12359		Rcc1l	Gm4673		Igkv8-30	St3gal3		Inpp5k	Gm30085		Ccdc163	Traf6		Hsph1	Tspan4		Cspg5	Fam149b		Slc35b3
	364	Zfp882			Stip1	Arxes2		1700047M11Rik	Taf15		Sec14l5	Cysltr2		Paqr8	Tcte2		Amt	Dbp		Crem	Foxq1		Chrnb4	Ccl25		Creb3l3	Gm43674		Sgms1	Slc35b2		Ddhd2	Clmn		Chml	Erbb3		Mfhas1	Got1		Heca	Nmnat1		B230377A18Rik	Retreg2		Chd2
	365	Prpf38b			Isoc1	Sec16a		Ppfia4	Prdm11		Fam3c	Irf2bpl		Cobll1	Nox3		Zcchc24	Pigf		E130307A14Rik	Baz2a		A230087F16Rik	Zscan2		Eif2s1	Eif3g		Gm13610	Rabl3		Parp3	Zfp53		Crat	Tsc22d3		Atg3	Spata19		Erc1	Tcaf1		Gm13212	Togaram1		Sfpq
	366	Rps6			Bbs1	Tm9sf3		Dcaf15	Stard3		Crygn	Clock		Rbm34	Hif1a		Cox6b1	Lgals4		Mobp	Gm16104		Zmat1	Ncoa7		Hspd1	Stt3b		Psmd2	Htra1		Zfyve9	Gm9992		Flot1	Fmo1		Gm20636	Gm29460		Dpf1	Skiv2l2		Baz1a	Ubl4a		Tmem241
	367	Zfp24			Gramd2	Cpt1a		Tmem145	Kcnk10		Gm47644	Babam1		Pinx1	Slc26a4		Socs7	Rce1		Dnajb1	Nit2		Gm44741	Gm36989		Hsp90b1	Gm5855		Dhrs7	Gm36638		BB123696	Gm6225		Mcph1	Clec4a3		Cd33	Gpr119		Hif3a	Gmpr		Gm7457	Zfp316		Meg3
	368	Ubxn4			Plek	Nol6		8430422M14Rik	Apln		Fgfbp3	Stx3		Gstm7	Smyd3		C330013E15Rik	Lonp1		Polr3b	Gm42717		Aftph	Gm29724		Galnt15	Cirbp		Haspin	Nckap5		Fhad1	Bhmt-ps1		Ints8	Gm20083		Hopx	Fam20a		Rcan1	Zik1		Lst1	Pdgfrb		Pecr
	369	Zbtb22			Rpl7l1	Xdh		Gm32391	Ppp4r1		Dnaja1	Ccdc177		Wipf2	1700001L05Rik		Rsf1	Adamts17		2610008E11Rik	Mvk		Fam8a1	Tmc8		Sgsm1	Chfr		Acot1	AC115304.2		Rassf3	Csf3r		Cebpg	Abhd6		Otof	8030423F21Rik		Klhl18	Gm19705		Nktr	Gm23713		Mrip-ps
	370	Gm20627			Gtse1	Lsm8		Tmem35a	Lhfpl5		Sulf1	1700007K09Rik		Fer	Zfp810		Derl3	Mfsd4b4		E130311K13Rik	Ankib1		Ggnbp2	Cc2d1b		Mpg	Mprip		Gm32005	Mok		Rfk	Ism1		Mfsd2a	Tac1		H1f0	Gm43860		Hnrnpdl	Aggf1		Ccdc159	Thrb		Acvr2b
	371	Fgf22			Ei24	Ginm1		Cfp	Hpn		Pkia	Stk32a		Bicd2	Glb1l2		Uqcrc1	Grk1		Rbm7	Gm44550		Socs7	Gm12992		A530076I17Rik	Noc4l		Syne4	Wdr77		Rorc	Bace1		Zfp783	Pdzph1		Impdh2	Gm42769		Pnisr	Il34		Prpf18	Nat8f4		Tsc22d3
	372	G6pc3			Gipc3	Prpf18		0610040B10Rik	3110062M04Rik		Ablim1	Gm9936		Gm44292	Grap		Abca1	Adgrb3		Ccdc138	Cog4		Snx16	Acaa1b		Smox	C8g		Phf21a	Zc3h4		Etfbkmt	Abhd10		R3hdm1	Gm8420		Kremen2	Eln		Klhl29	Gm26902		Gm33378	Irgq		4933406P04Rik
	373	Zfp316			Pafah1b3	Naa50		Cracr2a	Cdkn1c		Gm9776	Wsb1		Zfp956	Hmgxb3		Med30	Qpctl		Ptcd1	Prtg		Srfbp1	Vps13c		Cox19	Gm47108		Adam8	A730035I17Rik		Hsph1	St6gal1		Tns3	Agmat		Atf7	Gm44224		Ddx10	Trat1		Rbm6	Per3		Usp4
	374	Vwa5a			Cd1d2	Nat6		Gm24497	Tmem52		Arglu1	Aldh1l1		Map3k4	Ankrd61		Pigg	Herc6		Sgk2	Gm7407		Ttll3	Ankrd13c		Ecm1	Irf1		Scara3	ENSMUSG00000117431		Ulk1	Gm34574		Hrasls	Gm45790		Exoc2	Apoa4		Rad23a	Ipo8		Arrdc1	Gm27167		Gm45206
	375	Mir344d-1			Arap1	Afmid		Gm6838	Mir17hg		Bend3	Mettl15		Atg2b	Gm16364		Tcea1	Zfp651		Gm42462	Gpam		Klf11	Xrra1		Gm15760	Dlgap3		Itgb4	Cyth3		S1pr1	Insig2		Pvr	N6amt1		Hpx	Rab22a		Acsf3	Tnip2		Lars	A830092H15Rik		Disp3
	376	Sel1l3			Homer2	Tmem79		Tanc2	Gm44437		Epb41l4b	AC122356.1		Cep295	Vapb		Nsd3	Cep85l		Per2	BC049715		Zfp839	Gm23201		Rhbdd1	Angptl4		Prpf18	Bhlhb9		Nedd4l	Nrn1		Cep83os	Alyref		Tbcd	Zfp977		D330041H03Rik	AC121860.1		Il6st	Tmem218		Ppp1r37
	377	Rnf151			Vdac2	Rps19-ps4		Podn	Gm48622		Crtac1	Col5a3		Mfhas1	Sapcd2		Cd1d1	Rlf		Gm26685	Aco1		Ccdc151	Ccdc13		Zfp951	Selenow		Hmgb3	Lins1		Klc4	Rab11fip5		Cys1	Gm22063		Klhdc9	Zfp747		Emg1	Prps1l3		4632404M16Rik	Gm15663		1700003M07Rik
	378	1700093K21Rik			Rin2	Gdpd5		Efemp1	Plekhg4		Inca1	Fbxo21		Fbxl21	Gm14342		Tmem198b	Htr1f		Gm5678	Vaultrc5		2022-09-06	Synj2		Tfdp1	Ints4		Ing1	Nudcd3		Ankrd9	S100a10		Rhobtb2	Slc38a5		Dhtkd1	4933407L21Rik		Stmn4	Corin		Nkd2	Platr25		Grk3
	379	Trp53inp1			ENSMUSG00000117775	Kif9		Cdh1	Pla2g4a		Mlxip	Lztr1		Fibp	Kdm8		Zfp382	Birc7		Ficd	Gabrr2		P2rx7	Slmap		Khk	Gm47980		E230001N04Rik	Gm16794		Nfkbia	Usp22		Kras	Cenpu		Gm43860	Patj		Cdh19	Nr1d1		Sspn	Cdyl		Rasl11b
	380	Hif3a			Gm16794	Cyb5d2		Gm4117	Yap1		Igfn1	Mobp		1700047M11Rik	Rnf4		Tnpo1	Gramd1c		Sdk2	Epm2a		Dand5	Bend3		Sgpp2	Uhrf1		Psma7	Gm715		Gm38190	Gm4953		Mir7664	Zfp488		Erich2os	1700056E22Rik		2510016D11Rik	Sptlc2		Gm32816	Krit1		Cpm
	381	Aamdc			Trim68	Rgs12		3930402G23Rik	Arhgap29		Hnrnph1	Tmem30a		Tubgcp4	Trim34b		Ptdss1	Rad51c		Alk	Alg6		Ankmy2	Lats1		Fkbp5	Tdrd12		Hs3st1	Hhipl2		Park2	Tsga10		Cdh19	Gm11401		Cdk5rap3	Irak1bp1		Ercc6	Cysltr2		Swt1	Gm48123		Wipf3
	382	Gm14287			Ezh1	Sox17		Shkbp1	Maf		Gnptg	Lipt2		Lap3	Ghdc		Sipa1l1	Lbh		Mlc1	Capn8		Yy1	Mrps10		Shisa2	Zfp422		Gm42544	Gm19936		Gm43136	Zfp346		Dtd1	Txndc16		Gm8281	Cd79b		Dcaf7	Xaf1		Haus7	Rnaset2b		Nod1
	383	Hsd17b2			Snx24	Pcnp		Pde8a	Atp6v1b2		Prom2	Gm44439		Pcdhgb4	Zdhhc9		Rab24	Tspyl5		Rapgef6	Eif2s1		Tra2a	Ireb2		Srsf6	Mdh2		S100a16	Adgre4		Cyp2j9	Usf2		Ankrd39	Ints11		Pgrmc1	Slc39a13		Arid5b	Scn10a		Ilvbl	Msl3		Galntl6
	384	Otud6b			Pfkfb4	Atp1b3		A730011C13Rik	Hcst		Csnk1e	Pfkl		Ints13	Trappc13		9930021J03Rik	Gm42437		Glipr2	Pcyox1l		Igbp1	Tial1		9930014A18Rik	Gm44950		Tnni3	Gcdh		Sec61a1	Zfp457		Dhx29	Uvssa		1110046J04Rik	Tfr2		Gm9776	Aunip		Sirt4	Kank2		Gm10516
	385	Eif2b3			Gm23119	Mknk2		Susd6	Ubr2		Pgm2	Abcf2		Spns2	Ect2l		Arhgap35	Vps25		Gtf2f2	Gm13270		Elp2	Adam9		Rfx2	Cox7a2l		Tnfsf10	Ctnnal1		E130102H24Rik	Nop16		Itpkc	Tmem57		Gm1715	Ranbp6		Fbxo8	Hnrnpc		Prpf4b	Mansc4		AC162302.2
	386	Kank4os			Tmed8	Cdc42		Itgb8	Tmem38a		Rbm7	Eny2		2310061I04Rik	1110008L16Rik		Cbx2	Adcyap1r1		Gm41077	Sphk2		Pknox1	Hdac11		Irak2	Gm10241		Insig1	F2r		Tmem14c	Ano1		Ero1lb	Ccdc57		2210408F21Rik	Map4k1		Olfr1344	Fam120a		Zkscan3	9530062K07Rik		Foxo4
	387	Krtap17-1			AC107711.3	Kiss1r		Ankrd10	Dnah14		E430024P14Rik	Cd82		Rexo4	Sh2d5		ENSMUSG00000118029	Nepro		Airn	5730455P16Rik		Ezr	Eea1		Mettl16	Cul4b		Arhgap22	Dffb		Stom	Slc2a2		Rtn4r	Psors1c2		Rftn2	Sox2		Bdh1	Gm44220		Efnb2	ENSMUSG00000116822		Phka2
	388	Adam11			Mpp5	Rapgef5		Gkn3	Matn2		Mrln	Cnot10		Anapc1	Oxnad1		Gm11973	Optn		Gm14271	Jag1		Ush1g	B3galt1		Pllp	Bin2		Galnt6	Rpe		Fam114a1	Pik3ap1		Gtf3c2	Gm37426		Gm17746	Cdc45		Arrdc3	Mir494		C8a	Cabin1		Enpp2
	389	Zmym5			Por	Hykk		Lamb3	Mir7026		Klf11	Psca		Asap2	Gpx2		Zfp236	Exoc2		1700007L15Rik	Olfr874		Mafg	Selenot		Pdia4	Gnpnat1		Carns1	Gm37718		Ppil2	Higd1a		Papola	Hdac7		Mtpap	Procr		Fance	Pnmal1		Rps10-ps1	Tmem144		Ccnd3
	390	Stk32b			Glis3	Tubb2b		Dnah14	BC034090		Mtg1	Gtpbp2		ENSMUSG00000117499	Gdf9		Atp2b4	Ovgp1		Cops5	Dytn		Idh2	Ndst2		S100pbp	Cuedc2		Gm29460	Gm26947		Gm44916	Dnlz		Gm20531	Ctss		Tef	Tmed1		Rsad1	A230065N10Rik		Trpt1	Gfra4		Gm45705
	391	3000002C10Rik			Gm6169	Rfk		Dicer1	Lox		Srgap3	Usp6nl		9330159F19Rik	Ttc17		Ptger3	Zswim4		Krt25	Cep76		Prdx6	Phip		Suv39h1	Fam84a		Plekhm1	Plaa		Cd3eap	Camk1d		Usp3	1700113A16Rik		Hyou1	Rcc1l		Abhd6	Trio		Selenop	Tmem230		Vmn2r86
	392	Cln5			Gm29650	Gm16572		Ndor1	Gm26707		5730455P16Rik	Vcp		Ttc13	Gm12191		Tmco1	2810032G03Rik		K230010J24Rik	Kmt2b		Clip1	Rgs11		Lpcat1	Tmem230		Ptpn18	Bcl3		Dis3l2	Ucp2		Ly75	Htra1		Lig1	Slc12a9		Specc1	Myo1e		Ldlrad3	Uty		Odaph
	393	Wwc1			Scimp	Snx4		ENSMUSG00000117814	Calcoco2		Ubr4	Gm37499		Prr5	Pdzd2		Larp6	Psen1		Ppa1	ENSMUSG00000117406		Gm13423	Tnfsf12		Ahsa2	Mrpl43		Kat7	Chaf1a		Spsb4	Enc1		Stx1a	Nr3c1		ENSMUSG00000116632	Gm2237		Lonrf1	Map3k21		L3mbtl3	Nupl2		Mark1
	394	Mrpl55			ENSMUSG00000117901	Kcna5		Hmg20a	Ncam1		Prdm15	Srsf11		Rab15	Lrat		0610040B10Rik	Rexo5		Rbmx2	Spag1		Gbp9	8430429K09Rik		Itga10	Tll1		Eef2k	Oaz2-ps		Mcmdc2	Slc25a40		1700019D03Rik	Them4		Nt5c1a	Vdac1		Med1	Ppil2		Ulk3	Rpl17-ps4		Ankrd27
	395	Mir3070b			Nufip1	Lpcat1		Mdga2	Gm37206		Wdr11	Efnb3		B4galnt3	Edn3		Usp29	Zfp369		B230110G15Rik	Nol7		Scaper	Homer1		Agpat2	Pdpk1		D330041H03Rik	Tle4		Arsa	Ngef		Capn9	Chrnb4		Cpeb1	Gm16853		Ice1	ENSMUSG00000117478		AC131178.1	Pelp1		1700112J16Rik
	396	Cfap57			Fam32a	Tmtc1		Slc26a7	Gm7808		Mtus1	Fen1		Wdr82	Chmp5		Tma7	Sugp1		Dnah7a	Tmem241		Epop	Slc27a6		Slc7a10	Gm43080		4833417C18Rik	Actr6		Fdft1	Xkr6		Gm39465	Cables1		Fgfr1	Neurl2		Tigd4	E130308A19Rik		Rab1b	Slc35c1		Nrros
	397	C130093G08Rik			Ppm1f	Gm15927		2410002F23Rik	Fcrls		Fus	Gm5452		4833439L19Rik	Irx3		Mdp1	Slc26a10		Bbs4	H2afv		Xrra1	Cd68		Chek1	Parp12		Eps8l1	Dapk2		Snord13	Il11ra1		Lamp2	Snapc3		Pigz	Tsc22d3		Fam174b	Zfat		Coq10b	Hsf2bp		Wdr43
	398	Dusp11			Gm15401	Timp3		Gm47982	Cdk11b		4930447C04Rik	Znrd1as		Mtbp	Hdac9		Adam12	Bbs2		Gm17102	Mrps6		Diaph3	Hectd2		Cldn5	Spire2		Txnl4a	Gm9884		Gm13243	Cd93		Thsd7b	4931403E22Rik		Prpf4b	Adamts8		Dimt1	Htra2		Hacd1	Fam213a		Tead4
	399	Nbdy			Otulin	Gm16223		Tmem222	Sema4f		Rab15	Trpm3		Gm20491	Foxi1		Abcg1	ENSMUSG00000118245		Mchr1	Zfp472		Abhd14b	Ubr1		Gpr101	Parg		Ctdsp2	Myo3a		Abhd8	Ercc3		Col26a1	Ltbp2		Dusp15	Gm4462		Gm42743	Ppm1e		Cstf3	Rai1		Myo3b
	400	Qars			Wnk2	Utp18		Itga10	Rasl10a		Dmpk	Crls1		Hnrnph1	Dtl		Lrrc7	Gtf2ird2		Prr13	Atxn3		Dnajb5	Ube2i		Zc3hav1l	Ccdc171		Slc13a5	ENSMUSG00000118284		2310007B03Rik	Brsk2		Relt	Anpep		Gm42918	Ubxn2b		Mthfd2l	Dctd		Leng8	Rara		Gm14966
	401	Uhrf1bp1			Lama4	Myct1		Pcdh9	Bend5		Tstd1	Itpr2		Timp3	Lpin1		Gm3095	Fads2		Tufm	4930553P18Rik		Srf	Ankib1		Pnma3	Plscr5		Nr1d1	Pappa2		Atp6v1c1	Nnmt		Zfp82	Vstm4		Smpdl3a	F8		Spef1	Slc4a5		Hyou1	Mrps25		Xrra1
	402	Zcchc7			Mphosph6	Pld1		Mpdz	Rgl2		Glul	Dpysl4		Parn	Tnfsf10		Brk1	Nusap1		Notum	Dnaja4		Rnft1	Dis3l2		Noxred1	Primpol		Cobl	Golt1b		Slc35b2	Hist1h2be		9130604C24Rik	Pls3		2500004C02Rik	Plet1os		Gm44256	Gm14040		Edc4	Por		Rfx4
	403	Grpr			Lalba	Pctp		Nrsn1	Jak1		Lrrc41	Fancm		Ccnd3	Trim9		2210420H20Rik	Gtf2h4		Plat	4732496C06Rik		Pold4	Cacul1		Wdr48	Ofd1		Tmem144	Trim67		Gabarapl1	Tmem169		Gabrr2	Llgl2		Gsx2	Fbn1		B4galnt4	Map3k7		Gadd45b	Akap9		Slc35f1
	404	Ttc6			Gm3617	Rabl2		Daam2	Kirrel2		Ppil3	Gm19684		Gm13293	Prtg		Dhx15	Plat		Prkdc	Lmf1		Bhlhb9	Ints8		AL589670.1	Slc41a3		Mchr1	Sdccag3		Senp2	Acat3		St6gal1	Gm24187		Srsf2	Fbxo45		Zfp488	Gm1715		Lsmem1	Aldh18a1		ENSMUSG00000117442
	405	Sft2d2			Pxylp1	Rap1b		Tmem5	Tulp3		Mical3	Thbs4		Golga3	Plek2		Prdm2	Fam173b		Fam184b	Gm32834		Jagn1	Cyb5r4		Ncoa5	Gm43545		Gm12990	Papolb		Nepro	9330160F10Rik		Matn2	Gtf2a1l		Gm15816	Klhdc9		Ino80	D330041H03Rik		Eif4ebp2	Snx16		Rbm11
	406	Bbs12			Gm17399	Scarb1		Aoc2	Nrarp		Msantd2	Cog1		Hsf1	Grk3		Zfp385c	Gm45623		Aldh7a1	Bclaf3		Api5	Rgcc		Ubtf	Paqr8		Camkmt	Gm20186		Nop16	Syne1		Gm9967	Gm3693		Slc20a2	Eif2s1		Gga3	Fam184a		Cyc1	Ppp1cc		Gm5529
	407	Zfp410			Tead1	Msl3		Ppp1r14b	Habp4		Exoc6	C1qtnf1		Maoa	Nol11		Khdc3	Gm13016		Stx18	Cmip		Smpd4	Ighmbp2		Txndc9	Neto1		Ebf1	Gm9333		Ccdc62	Ccne1		Gm46376	Fam163b		Sat1	Gm10244		Arl4c	Btbd6		Nsun6	Gm10240		Lag3
	408	Ltv1			E2f7	Wsb2-ps		Scn3a	Olfr48		Bcl2	Nop58		Zyg11b	Serinc3		Zfp110	Mapk8ip2		Tada2a	Slc35f5		Plin4	Mthfd1l		Gp5	2600014E21Rik		Gm44837	AC122769.3		Smo	Prelid2		Rbm14	Gm9936		Gm26953	Gm26645		Ift80	Rmdn3		Pkd2l1	Fam91a1		Gm4118
	409	Hsd17b1			Tcaf2	Fabp7		Ipo7	Stk4		Slc25a25	Gm43272		Gm10649	2210408F21Rik		Gm29570	Ttc30b		Cited2	4933436E23Rik		Aspa	Zfp804a		Ptcd2	Pik3ca		Hspa8	Scgn		Rap2a	Slc25a28		Slc20a2	Gm13187		Gm19582	Adat2		Igsf11	ENSMUSG00000116702		ENSMUSG00000117004	Dclre1a		Spag1
	410	9030407P20Rik			6430548M08Rik	Serinc3		Glra3	Cdc23		Cog1	Rpl13a		Dact3	Dusp15		Gm38366	Pacs1		D16Ertd472e	Wdr76		Mat2a	Hbs1l		Fmo2	2022-03-01		Ctsh	Gm10132		P3h3	Gm43359		Fmo2	Timp3		Ctsk	Gm45117		Ccnb2	Gm10634		Fcf1	ENSMUSG00000117679		Ciapin1
	411	Lrrn4			Eml3	Dkc1		Cdipt	Frmpd1		Pfkfb4	Gm4247		Gm37885	Gm9439		Lck	Gnl2		Ints4	Cbs		Prokr2	Gm47179		Txndc2	Gm24195		Mobp	Fn3k		Gpd1l	Wipf3		Lgi4	Hadhb		Nudt5	Gm31274		Setd7	Erbb2		Smim20	P2ry4		Bphl
	412	Xylt2			Ier2	Gm45363		Hsp90b1	Gm44349		Ypel4	Cdkal1		Gm37233	Lrrc75a		Pum1	Rasgrf1		Fam229b	B230208H11Rik		Agbl3	2210016F16Rik		B230303O12Rik	Dusp11		P4ha2	Erp44		Scap	Actr8		4930405A21Rik	Cspg5		Hist3h2a	Eif3s6-ps1		2810006K23Rik	ENSMUSG00000117003		Igf1r	Nabp1		Nkd2
	413	Dph2			D930048N14Rik	Snx2		Grm2	Tubb4a		Tns3	Tbl2		Tex15	Dcaf12l2		Polr1a	Dnmt1		Mical3	Rexo2		Oaz3	Azin1		Fndc3a	Sclt1		Kcnk9	Gem		Mapk14	Txndc5		Far1	Gm15675		Casp7	Lao1		Ccdc141	Gm37753		A930005G22Rik	Zfp580		Tmem151b
	414	Hnrnpa2b1			2900076A07Rik	AC107711.6		Abhd1	Gm35161		Otub2	Chpf2		Stc1	Elf5		Gm11716	Gm37296		Lss	Trerf1		Spry4	Usp34		Slc10a4	Lhpp		Pop4	Tcte2		Mmaa	Rorc		Gm6745	Frmd6		Rad51c	BC030499		Gm48585	1700001L05Rik		Snap23	Zfp68		Lrig2
	415	Msantd2			Gm43162	Tbc1d4		Cyp2d22	Sphkap		Boc	St3gal3		Rag1	Crnde		Frrs1l	Mlip		Gnl3	Fnbp1		Pabpn1	Cdyl2		Cd302	AC151836.1		Rapsn	Sgk2		Nipsnap3b	Wdr6		Mlec	Nudcd2		Zfp963	4833422M21Rik		Sesn1	Gm38451		Parn	Med16		Slc10a4
	416	Ism1			1700066M21Rik	Tsc22d1		Gm42547	Kbtbd11		Stk36	Gtf2a1		Rfesd	Dbndd1		Gm25328	Zfp938		Smg7	Mrpl15		Exoc3l4	Tmco4		Cdkl2	Ccna1		2022-09-04	Cacng6		Ahsa1	Gm45456		Angptl1	Ccdc178		Klf15	Cecr6		Dmrtc1a	Gm39244		Hdac3	Slc39a10		Alpk1
	417	Fahd2a			Rcan2	2810002D19Rik		Gm15743	Mcm2		Tcea2	Fetub		ENSMUSG00000117840	Lca5l		Gpt2	Fam160b1		Fat4	Gm4017		Uaca	Tab1		Cdk2ap1	Ints10		Aass	Zfp775		Asl	Tomm40		Zfp316	Raver2		mt-Nd1	Gm14681		Ttll1	AC170810.2		Gm47765	Ccnk		8430432A02Rik
	418	Immp2l			Xrcc1	Kdm7a		Rab31	Synj2bp		Gm34220	Pak1		Kcnip2	Tspan32os		Kat6a	Fam81a		Pcbp1	Thyn1		Asb18	Abce1		Taok3	Armc6		C330027C09Rik	Gm7049		Rap1gap	5830428M24Rik		Sdcbp2	Gpld1		Gm37422	Gm37885		Foxred2	Slc7a8		ENSMUSG00000116883	Zfp442		C330002G04Rik
	419	Tbc1d10b			AC163032.1	Adh1		Hnrnpm	Gm45311		Gm11613	Rhcg		Hip1	Mphosph10		Atp5g3	Gkn3		Gm13594	Gm44416		Mfsd4b4	Thoc2		Gm13680	Slc25a33		Plekhg4	Stradb		Tob1	Tcp1		Atp1b2	ENSMUSG00000116635		Siglec5	Iqcm		Dzip1l	Tbc1d24		Thoc3	Rabif		Ppp1r3c
	420	Rpa2			Hspa1a	Abcg2		Fkbp7	Chordc1		Arntl	2610035F20Rik		Alkbh3	Stk3		Ppp1r13b	Clcn2		Susd5	Bco2		Avpi1	A730020M07Rik		Adamts14	Lipt2		Exoc3l2	Enpp1		Ppp1r3g	Tssc4		Akirin2	C8b		Nid2	Psmb11		Psph	Pak1ip1		Ric1	Tspan31		Wdr75
	421	Cct6a			Ganab	Tmco4		Rbm6	Cep55		Rab10os	Sh3bp5l		Ppat	Zswim2		Gm42979	Irf8		Nefm	Trmt61a		4930451G09Rik	Fance		Zfp799	ENSMUSG00000116815		Gtf3c2	Etf1		Fam149a	Fgf1		Phka2	Gm47936		Gsr	Mir3475		Zscan25	Plek		Srsf6	Psme2b		Tctn3
	422	Ino80c			Mprip	Sf3b2		Rab9b	Htra1		Xk	Gm10499		Nwd1	Rapgef3os2		Kcnip3	Ncan		Muc1	Myl12a		Noxred1	Dusp11		Pms2	Lig1		Trdmt1	Poc5		Mif4gd	Cryzl1		2310035C23Rik	Zmynd8		Ankrd39	Sh3yl1		Cc2d1b	Zfp931		Gm44780	Arl6ip6		Mri1
	423	Creb3			Fmnl3	Oxnad1		Magt1	Akap8		Il16	Mmp17		Atg16l2	ENSMUSG00000117520		Tnrc6b	Dnaja1		Gm4577	B3gnt4		Mboat1	Ccdc88a		Ccnc	Ftsj3		1190007I07Rik	Gja4		D630024D03Rik	Dnajc27		Gm6204	Slc35f3		Sdc1	Gne		Abhd1	Gpr161		Sf3a1	Snx7		Tmem211
	424	Klf16			Gja1	Xaf1		Sgsh	Gm38604		Fjx1	Tmem86a		Dennd4a	Fgf15		Plscr3	Slc32a1		Rnd1	Nudcd3		Fam83d	1700093K21Rik		Bcl2	4930519F16Rik		ENSMUSG00000117069	Spaca9		Gm36070	Arhgap24		Vstm4	Prdm15		Alg5	Gm43579		Med7	Acsl1		Gm13093	Cenpo		Gm12405
	425	Col5a3			Atp6v1c1	Chmp5		Slc6a8	Rims1		Lman2l	Xpa		Ccnl2	Phactr4		Rgl1	Usp36		Gm20383	Mettl23		Cxcl12	Pcdhb6		Acsf3	Gm37226		Ggps1	Rpl21-ps9		Naa35	Nrep		Slc6a7	Impa2		Ldb3	Gm44949		Efhd1	Snrk		Sfmbt2	Pcbp2		Riok3
	426	C030037D09Rik			3632451O06Rik	Fgr		Cdk2ap2	Nxf1		Cryl1	Mcm10		Nr1d1	Gm9694		Sdhc	Gm6184		P4hb	Pde1c		Sf3a1	Mvb12a		Fam126a	Gm35618		Htra1	Ddx27		Atp1b1	Gpr146		Kank3	A730020M07Rik		Actn3	D230025D16Rik		Agmat	Acot1		Pex14	Rif1		Slc9a3r2
	427	Dnaja1			Lonrf3	A830018L16Rik		Plin4	Ntn4		Marf1	Unc79		Egln1	Tmem204		A930017M01Rik	4933406C10Rik		Gm44421	ENSMUSG00000116673		Slc6a13	Tmem150b		Paqr4	Gm1673		Reck	1700047M11Rik		Klkb1	Lyrm1		Tubgcp2	Klhl30		1700052K11Rik	Gm48438		Rab8b	ENSMUSG00000117835		Ceacam1	Tubgcp4		Axin2
	428	Gm16153			Thoc3	Vasn		Spcs2	Zdhhc13		Ak3	Gm16170		Lrrc75b	Retn		Gspt1	Phospho2		Gm29508	Hpse2		Trim34a	Zpbp		Adgrf4	Pgc		Nell1	Gm43279		Ube2f	Nr1i3		Pelp1	Smarcd2		Klrb1f	Hnrnpdl		Gldn	Atl3		Hspa14	Gm24608		Sgce
	429	Cfap20			Aph1b	Akirin1		2610035D17Rik	Adamts10		Dennd6b	Slco1c1		Lpcat3	Greb1l		Klf12	Rnase10		Rims4	Rbm10		Pygl	Gm48604		Tmem200a	Adck2		ENSMUSG00000117488	Nt5dc3		Nle1	Gm11798		Fkbp14	Gm37979		Tacc2	Slc7a14		Srek1	9530077C05Rik		Dusp11	Nectin3		Myadm
	430	Kdelc2			Pex14	Skap2		Nav1	Rab3d		Rbm12b1	Kcnc4		Scrt2	Srpk1		Lmln	Slc20a1		Ino80dos	Metrnl		St3gal4	Brat1		Zfp369	Prdm15		6430584L05Rik	Chordc1		Desi2	Smarca2		Dis3l2	Nectin1		Smg1	Thnsl2		Tspan1	Zfc3h1		Cbln2	Klhdc1		E130307A14Rik
	431	Gm21986			Ctnnbl1	AU020206		L3mbtl3	Gm14303		9530062K07Rik	Taf11		E230016M11Rik	Zdhhc22		Cox7b	Frmpd3		Arhgef18	Rpain		Pttg1ip	Chmp4c		Chid1	Gm14061		Rab23	4930539J05Rik		D630039A03Rik	Kif13a		Spcs2	Srpk3		Slc35b1	Gm26604		Pdp1	Ccdc122		Gm34121	Mical1		Ldah
	432	Tmem240			Usp6nl	Dnttip2		Naa16	A230077H06Rik		Rfc2	Yipf2		Hexa	Gm13371		Dnttip1	Gm14232		Serpinb1a	Syndig1l		Srsf1	Csf3r		A530072M11Rik	mt-Tm		4930452B06Rik	Zdhhc16		Sebox	Zcchc11		Rgp1	Gm14419		Slc13a5	Aloxe3		Hnrnpm	Scn3b		Mrpl54	Gm9761		Serpinf1
	433	Aimp2			Carmil1	Abhd1		3110056K07Rik	1700066B19Rik		Aak1	Gm15459		Gm45493	Dnajc18		Ncam2	Gm3411		Ccdc162	Gm16099		Paqr8	Immp2l		9330159F19Rik	Angptl3		Slc35b4	Il1r2		Fgfrl1	Mms22l		Zbtb20			Rflnb	Ltk		Il4ra	Vstm4		Tarbp2	Cherp		Aass
	434	Snhg5			Gm26682	Slc28a1		Ntn1	AC104200.1		G630022F23Rik	Tnrc6c		Spata2l	Gm43206		Magi1	2310030G06Rik		Gm45250	Umps		Aoc2	Raly		Tsr3	Mmrn2		Cth	Hbb-bs		Gm10032	Bdnf		Ezr			Zfp207	Gm25328		Ccng2	Parp9		Hspa2	Inppl1		Mafg
	435	Mprip			5430430B14Rik	Cdk9		D030046N08Rik	Tkt		Smad5	Cntn6		Lrsam1	Tyr		Rps24	Frem2		5430416N02Rik	Gm42608		Hhipl2	Alg13		Pik3ap1	Ncor1		Timm44	Six6		Tprkb	Tjp3		Rpgrip1l			Cdh17	Cbx4		Tekt4	Trmt61b		Pkmyt1	Ssb		Spred2
	436	Commd6			ENSMUSG00000117859	Dusp4		Fgd5	Gm26782		Zfand5	Rnf187		Tsc22d1	Optn		Gm30906	1700064M15Rik		Txlna	Ss18l1		Trmt44	Kif22		Tmem81	Pitrm1		Yme1l1	Sfpq		Mcl1	Sprn		D430040D24Rik			Zcchc24	9330162012Rik		Dio2	Prtg		Patz1	C1qa		Btrc
	437	Ubxn11			Gm40761	Ing1		Isoc1	Trav9-2		Fez2	Slc13a4		Pfn4	Mms22l		Gpr165	Zfp46		Gm3510	Gm28807		Shank2	Unk		Gm19439	Ift80		Hnrnpdl	Zc3h12d		Gmeb2	Gm20302		Pkd2l1			Acat2	Trp53rka		Polr1a	Gm29508		Spidr	Trit1		Catsper3
	438	Hax1			Dcst2	Rspo1		9330159F19Rik	Nucb2		H3f3b	Ssc4d		Zbtb16	Gm29100		Myt1l	Polr3b		S100a16	Gm48181		Slc40a1	Csnk2a1		Prrx1	Zfp212		Hspd1	Cep85		Zc3h8	Slc38a3		Kcnj6			Stmn2	Draxin		4930599N23Rik	Mir1193		Fus	Zfp511		C330013E15Rik
	439	2900079G21Rik			Hspa1b	Rbck1		Ulk1	Fam166a		Qdpr	Slc13a5		Med1	Rhot2		Rnaseh2a	Fbxo21		Mdh1	Gas8		Tfdp1	Pds5b		Ntf3	Megf9		Gm16701	6430573F11Rik		Gm36264	Tmem57		Mia2			Hnrnpdl	Dbp		Amt	Zfp286		Dimt1	Ech1		Pspc1
	440	Apmap			Mtbp	Fbxw2		Parm1	Aldoart1		Ylpm1	Spdef		Pcdh9	Fcmr		Mertk	Sema6c		A230001M10Rik	D930036K23Rik		Tmem52	C230004F18Rik		Fmo1	Trim43a		Fam196a	Uap1		Tsc22d1	Gpt2		AI464131			Rab22a	Fuca2		1700052K11Rik	A730020M07Rik		Etnppl	Atg2a		H2-DMa
	441	Trappc4			Gm14634	Rab40b		Gsta3	Cdh1		BC022960	Fstl5		Kidins220	Zgpat		4932441J04Rik	ENSMUSG00000117406		Ap3d1	Gm10039		Adamts19	Cpsf6		Dnajb4	Zfp207		Pogz	Gm8801		Gm28644	Gm16063		Sulf1			Chka	Gm15872		Aph1b	Tns3		Tspyl5	Abhd16a		Cnrip1
	442	Dnajc30			Zfp652	Slc25a19		Adipor2	Zik1		Zbtb22	Timm21		Ak3	Gm45474		Sp3	Nol10		Ubap2	Acadsb		Mtcl1	Gm8778		Adgrg5	Fam83d		Gprasp2	Nectin4		Myh7b	Gstt2		Gm16548			Nxf1	Adam5		4930578M01Rik	Ttc12		Lpcat3	Slc7a11		Stt3b
	443	Gm17709			Rnf150	Pnldc1		Zfp276	Gm37277		Dctn2	Gm26783		Slbp	Zfp964		Uty	Hist1h2ad		Map3k4	Fam173b		BC037032	Wdr90		Dpf1	Tnfaip8l1		Mtg2	Rabif		Plg	K230010J24Rik		Cdo1			2900005J15Rik	Med18		Lingo2	Hemgn		Ggcx	Hist2h2be		Mccc2
	444	Epm2a			Cbx5	Slc29a3		Ppp1r1b	Gm43081		Ralbp1	Ctdnep1		Ppp1r3c	Gipc3		A330058E17Rik	Pxmp4		Gm14276	Gm16861		Ccdc167	Gck		Mafg	4933440N22Rik		Ctbp2	Iqcc		Ezr	Tek		Ugdh			Zc3h4	Aass		Itsn1	Stx8		Mir9-3hg	Phf2		Ppp1r16b
	445	Tubd1			Gm44950	Rab11fip5		Fam107a	Gm5106		Apex1	Spock2		Crybb1	Gm45231		Slc45a4	Gm3264		Dpysl2	4930417O13Rik		Copa	Ifi203		Txnrd1	Gm6934		Pmp22	Egf		Hexim1	Rhbdd2		Olfr1226			Fn1	Rbm48		Zfp967	Ncoa3		D5Ertd579e	Dpysl4		Lypd1
	446	Plekhm2			Inpp4a	Gm28557		Bnip2	Slc26a3		D630045J12Rik	Ppat		Gfod1	Slc6a6		Ndufb6	Cad		Usp40	Malt1		Ttc34	Tubgcp4		Wdr82	Zfp523		Nhp2	Ensa		Slc35d1	Asb1		Sat2			Paqr7	Gm45137		Brd8	Chchd4		ENSMUSG00000118159	Cul2		Prodh
	447	Sumo3			Hrh2	Fbxl21		Col11a1	Pou2f3		Gm12416	ENSMUSG00000118544		Galnt9	Tbl1xr1		Gm20627	Homer2		Susd2	A730035I17Rik		Clk3	Btbd1		L3mbtl3	Nol3		Enoph1	Gm45089		Tmod1	Eif4e2		Pcbp2			Zc3h14	Tbata		Bcl2	4931409K22Rik		Gm23318	9330121J05Rik		Sfrp4
	448	Kat6a			1700029J07Rik	Gja4		Gli2	Hkdc1		Srrt	B230323A14Rik		Kmt5a	Kctd3		Ilvbl	Gm26653		Heatr5b	Msl3		Rgs20	Zfp451		Irf3	Nme7		Fgd4	Mir804		Tuba4a	Ppif		Mapk4			Recql	4930511E03Rik		Mms19	Hdac8		Tmem231	Sdk2		Nr1d1
	449	Haus7			Bace1	Gm45380		Zfp362	Foxp1		Zfp276	Pgm2l1		Gm20627	Rangrf		Dnajc8	Cenpl		Kcnip1	Cep85l		Lrrc14	Htra2		CT030170.3	Dhx15		Mxd4	Gm47385		Nat10	Kcnab3		ENSMUSG00000116883			Prpsap1	4930502E18Rik		Lefty2	Pms2		Ppp2r1b	ENSMUSG00000117361		Bicd2
	450	Fscn1			Megf6	Rmi1		Xpc	Zfc3h1		Gja1	Gm39526		Rasa2	Gm16046		Tmem28	Nlrp1c-ps		0610040B10Rik	Tarsl2		Ahctf1	Ttc14		Casp9	Pptc7		ENSMUSG00000117729	Susd5		Tubd1	Gm14097		Gm29562			Hnrnpd	Gm45336		Slc16a1	Ubxn2b		Cnpy3	Polr2a		Duox2
	451	Zfp622			Elovl5	Kank3		Sidt1	Tldc1		Ptp4a3	Gm16046		ENSMUSG00000117975	Cep104		Arl1	Atad5		Ganab	Hnrnpm		Syce2	Sugt1		Nrep	Mtmr12		Pnpla7	D1Ertd622e		Ipmk	C130036L24Rik		Med7			Usp4	Pde4c		Gm5529	Btf3		Gm43844	Snrnp40		Riok1
	452	Gm17244			Ifit1bl2	Ercc1		Zfp953	Ecm1		Amd1	Slc19a1		Ccm2l	Rbm20		C1qbp	Atcay		Gm43241	Ccdc18		Kremen1	Cdc73		Ptprg	Hspb6		Pdlim2	Bcl2a1b		Gm48386	Gm16845		Plcd3			Sidt2	Gm12408		Ift43	Srsf12		Cr1l	1700082M22Rik		Gm10129
	453	Gm13093			Cdc25b	Afap1l2		Zbtb40	Rbm24		Sdccag8	Kdm5c		Galnt15	Msrb1		Trappc3	Nomo1		Id4	6530402F18Rik		Angel1	CT025678.1		Rnf39	Amn		Gm8778	Alg8		Caprin2	Impg2		Cc2d1b			Rida	Eif4g2		Frmpd1	C330024D21Rik		Ube2b	Sh3glb1		Derl3
	454	AC161165.2			Klb	Gm5741		Zfp119b	Baiap2		Ciz1	Clybl		Gm17606	Slc7a1		Bloc1s6	Bet1		Mbp	Zfp459		Snapc3	Supt4b		Cmc1	Stoml2		Rgs8	Btg1		Gtpbp4-ps1	Gle1		Gm44837			Commd6	Larp7		Trio	Gm11427		Cept1	Phactr4		Trim29
	455	Gm44109			Nupr1	Polr3e		Mgl2	Gm47209		Thap2	Ptges3l		Gm17491	Xntrpc		Hsph1	Gm10644		Kifc3	Fam20a		Trmt2a	Pcif1		Slc26a10	Zfp607a		Gm34776	Evpl		Gm40893	Usp6nl		Tril			Shisa7	Fcrlb		Net1	Tctex1d1		Gm47595	Usp15		Lpcat3
	456	Zrsr2			Icosl	Sox5		ENSMUSG00000116763	Pnma3		Hrh3	ENSMUSG00000117122		Slc36a1	Sgk1		Stk36	Gm5668		Bcas1	Gm47644		Gm9347	Gm18300		Alg8	Xkrx		Tnni1	Gm39129		Gm38345	D330041H03Rik		Tmem44			Pts	Cracr2a		4930506C21Rik	Tm4sf1		Gm43099	Zmym1		Gem
	457	Gstp1			Xdh	Klf13		Dennd6b	Atp5l2-ps		Sdr39u1	Mapk8ip3		Proser3	Rab28		Polr2f	Dscc1		Sec61a2	Acp1		Sult1a1	Mrps9		Ola1	Zfp781		Slc25a42	Sspn		Lpin3	Srsf5		Myo16			Neb	Gm37407		Txnl4a	Zfp976		Ahsa2	Smg1		Gm37069
	458	Uxs1			Dnmt3a	Arc		Asah2	Srxn1		Osbpl1a	Nefl		Zfp46	Gm28529		Pccb	Pex26		Gm8055	Col11a1		Thsd1	Zfp653		Il1r2	Nos1		Wdr31	Tsc22d3		Dnajb4	Myo1b		Eme2			Casq2	Ube2n		Cdon	Rnf225		Tmod3	Heatr4		Gm26782
	459	Hdac3			Prickle2	Sgms2		Nktr	Cacna1c		Atg16l2	Htr5a		Ints12	A930033M14Rik		Hr	Fbxl19		Tph1	Fchsd2		Ypel3	Pfkfb3		Rbm12b1	4632404H12Rik		Pcyt1b	BC049987		Tnfrsf19	Rpa3		Washc2			Vps39	Atp8a2		Lurap1l	Ndufab1-ps		P4ha1	Dhps		Rho
	460	Eif3l			Cdh19	Ahcyl1		Foxd1	3110001I22Rik		P4ha1	Tgfb1i1		Sppl3	Cx3cl1		Dhcr24	Camsap3		Myom3	Cep89		Gm30238	Mir328		Adamts6	Gm43823		Wdr54	Tut1		B3gntl1	Ncf4		Tbx21			Gm14861	Amotl1		Mettl3	Mcf2l		Slc25a33	Gm47814		Psg29
	461	Dock3			Naa60	Eif2s3x		Rit2	5930403N24Rik		Hyou1	Glb1l2		Ints5	Gm29514		Pgm2	Smarcc2		Tubgcp2	Socs4		Phospho2	Cyp17a1		Uvssa	Mkln1		Dcxr	Bnip3l-ps		Ints7	E130309D02Rik		Dsp			Shroom3	A730090N16Rik		AC087902.3	Rpf1		Ppp1r15b	Numbl		Gm20627
	462	Gng3			Cnn2	Gm39464		Tmem37	Gm14017		Il6st	Zfp846		Plekhm1	Manf		Rab13	Rcan1		Astn2	Gm5977		Ccdc87	Zfp773		Prdm15	Stat5a		Ccl5	Rgp1		Zbed4	Rtp3		Tepp			Mir1946b	Gm42854		Usp31	Accs		Gm13534	Gm4707		Pms2
	463	Gm48374			Ablim1	Mast4		Rhbdf1	0610005C13Rik		Abcf1	Cyp2u1		Ciart	Pgbd1		Crim1	Tspan31		Recql	Kntc1		Exoc3l2	Snx16		Frem2	Snx21		Gm32151	Kbtbd11		Fmn2	Fzd4		Sult2b1			Gm36634	Gm29543		Prpf18	D830039M14Rik		Vmn1r90	1700012P22Rik		Gm10617
	464	Pcgf5			Plekhf1	Pik3r4		Sox5	Prpf4b		Igsf11	Armc8		Ints3	Gnb5		Top1	Usp10		Gm37477	Atp5l		Mettl27	Gpank1		Fut4	Pnpla8		Rhou	Cep83		Amd1	Gm13910		Trappc12			Sigirr	Mbd6		Cfap77	Mgat2		ENSMUSG00000116657	Shisa3		Hs6st2
	465	Hspa1b			ENSMUSG00000117546	Sfn		Slc2a10	4930423D22Rik		Ddx11	Nudt22		Cby1	Ranbp17		Ythdc1	Nipsnap2		E130102H24Rik	Gm47023		Gm7932	Gucy2d		Hmx2	Cep131		8430432A02Rik	Tubb4a		Pdk4	0610040J01Rik		Tchh			Gm48657	Spdya		Camsap1	4930412C18Rik		4931406C07Rik	Ski		Dhx16
	466	Rhbdd1			Doc2b	1110002J07Rik		Ripor2	Mcm5		Stac2	Anln		Casq2	Lipo2		Tenm4	Brip1os		Plekho2	Hist1h4i		Wnt9b	Rab30		Trip13	Gm17115		Ube2z	Rnf32		Elovl6	Slc22a26		Pgbd5			Mettl27	Ndufs1		Slc17a3	Tpm4		Zfp777	Dpys		Elfn1
	467	Gm10167			Gm29668	Sdhaf3		Gnb5	A730065G17Rik		Kcnq2	Fastkd1		Kif3a	B230322F03Rik		Kat6b	Abcb9		Wrn	Atic		Zcrb1	Trappc13		Shd	Tspan4		Neb	4932438H23Rik		Bmf	Tspan31		Rgs2			Prps1l3	Gm10432		Trpc7	Gm10069		Gm19938	Prex1		Cep83os
	468	Gm12762			Zbtb5	Sgce		Spry4	BC028528		Hmgcs2	ENSMUSG00000117438		Tmem209	Nacc2		Fam234b	Cacna2d1		Zfp423	Mmp9		Tmprss9	1810011H11Rik		Coro1b	Trpc5		Padi2	Gm29200		Flvcr2	Hectd2		Prkg2			Bcl7b	Cacng6		Necap2	Nrf1		Itga7	Rgma		Eya1
	469	Fbxl21			Dhrs9	Cnnm4		Ccnd3	Tefm		Sdcbp	Gbp9		Noxred1	Itga5		Lamc3	Pnma3		Fryl	Taf5l		Kdm7a	Ddx6		Zfp35	Gm20878		Ddx56	Spag5		Sh3rf1	Agxt		Tmem94			Tnfsf9	Elmo1		Usp40	Gm29650		Adck1	Mthfd2		Tsr2
	470	Gm5464			Mmp15	Ltbp4		Csrnp1	Cdkn2c		Gm44550	Mpg		2410131K14Rik	1700007G11Rik		Myof	Gpatch1		Rpgrip1	Poc5		Snora73b	Sumo3		Oscar	4933408B17Rik		Gm42797	P2ry4		Brd8	Mcur1		Tmem132a			Inhbb	Onecut2		Gadd45gip1	Sdc4		Ppara	Gipc2		Csnk1g1
	471	Misp			Ift122	AI597479		Ankrd54	AC131033.1		Pabpn1	ENSMUSG00000116953		Immp2l	Nrg2		Abcc3	Ripk3		Guf1	Stard3		Adprm	1700001G11Rik		2310001H17Rik	Lrrc25		Tle4	Slc7a6		Hspb1	Nat8f5		ENSMUSG00000117628			Fam45a	Zbtb22		Eef2k	Prmt8		Ints8	ENSMUSG00000116995		Crip3
	472	Zfp873			Coro1c	Sp1		Brca2	Rab44		Izumo4	Casp12		Nek4	Gm30893		Ddx5	Prmt5		Xkr8	Serf1		Fam181a	St7l		Cd93	Nt5c		Papola	Gm20632		Ppip5k1	Mtmr4		5830418P13Rik			Phf12	Mcoln1		Ldah	Hexim1		Bbs1	Arfgef2		Ctgf
	473	Dok3			Gprin2	Itgam		Zfr	C230012O17Rik		Ranbp9	Gm19705		Rin2	Gm9999		Rsrp1	Mrps21		Hip1	Nup88		Spns2	Blvrb		Tex10	Clrn2		mt-Tq	Myl12b		Ociad1	Slc44a4		Sdc4			Chst10	Gm26670		Arfgap1	Ano7		2310022B05Rik	Nol6		Fbxo18
	474	Lcmt1			Hist1h1d	Neto1		Gmppa	Urah		Dnajb5	4930474N09Rik		Trhde	2310007B03Rik		Slc35d1	Usp29		Hkdc1	Cysltr2		Cstad	Crtam		Gm11629	Cdc37l1		Vmn2r1	Stac2		Slc34a2	Kynu		Tmem183a			Fopnl	Man2a1		Hdgf	Gins3		Ppil4	Sptb		Gm25395
	475	Ralgapa2			4632427E13Rik	Cep128		Gle1	Hps5		Gucy2e	Nmt1		ENSMUSG00000118094	Gm39271		Rabl6	Gm45187		Lrtm2	Extl1		Tsc22d2	Aven		Rab3gap1	Dixdc1		Slc35f3	Gspt1		Leo1	Amacr		Gm43912			Fsd1l	Rnf113a1		Txndc16	Ccnl2		Ctsk	Sf3b2		Prpf38a
	476	Zfp119b			Exog	Grem2		Gpt2	Tubb2a		Gm16794	Ccdc89		Zfp593	Ccnjl		Klhl41	Acsf3		Gm37277	Faf2		Nfe2l2	Wee1		Htr1b	Rsad2		Odaph	Mtmr6		Micu1	Fbf1		Rnaseh1			Acer3	Gm6729		Nup205	Krt12		Tgfbr3l	Rapgefl1		Pdxk-ps
	477	Nfya			Lrrc42	Gm37584		Git2	Maged2		Nedd4	Gjb6		Malsu1	Zfp251		Kctd21	Gm28286		Ostc	Nap1l2		Cys1	Rps6ka3		2010111I01Rik	Cd86		Trf	5930420M18Rik		Cars	Gnl1		Gm266			2600014E21Rik	Ghitm		Mapre2	Rps6ka2		Gm47204	6530437J22Rik		Szrd1
	478	Gm15834			Amer1	Zfp583		Tmem243	9430025C20Rik		Ciapin1	Grap		Il15	Gm36287		Gm43686	Atg12		B230398E01Rik	Gm44280		1810059H22Rik	Rab8b		1700065D16Rik	Pcif1		Dmc1	Piezo2		Fkbp14	Atp6v0a2		Exoc7			Tril	Eif5a2		Rtel1	Hic2		St3gal4	Piezo1		Zzef1
	479	Gm7278			Rab44	Itih5		Anxa7	Ubxn2b		Myadml2	Stt3b		Nop58	Adamts2		Siah1b	Islr2		AC123724.1	9330118I20Rik		Naa60	Tmc7		Snw1	Etnppl		Paqr5	Peg10		Fkbp5	Aatf		Ebf2			1700015F17Rik	Slc18b1		Ate1	Gm43873		Mettl21a	Gmfb		Tg
	480	Eef1g			Cul4b	Camk2d		Tfec	Tial1		Rp2	Pusl1		Tmem220	Gm34045		Gm46332	Adgrg3		Zfp729a	C030034I22Rik		Pou3f3	Ogfod1		Fastk	Gm11750		Ahsa2	Usp16		Tex12	1010001N08Rik		Eno2			Fubp3	Gm42922		Pid1	Tbxas1		Mrpl2	Gm11266		Gm10561
	481	Slc9a5			Tsen54	Zfp120		Socs2	Prr18		Mpp2	Dhps		Gm16302	Gm13749		Cenpb	Gm37200		Tm6sf2	Rps2-ps13		Srsf3	Gstm4		Enpp3	Zfp423		Whamm	2900005J15Rik		Fancl	Slc27a2		Sult5a1			Ccdc155	T2		Gm38386	Fmo2		Sap30bp	Sirt5		Tom1l2
	482	5033426O07Rik			Snrk	Nfil3		Mroh5	Xpnpep1		2310043M15Rik	Kctd14		Mir370	Gm17980		Rpl17	AC154636.1		AC126028.2	Gm48125		Nudcd3	Ddx39b		Gria1	Capsl		Chordc1	Tcea1-ps1		Entpd8	Cd300lg		Cstf2			Hspa1a	Gm48265		Atg16l2	9030407P20Rik		Foxs1	Heph		Uqcrh-ps1
	483	Kifc2			Ica1	Pan3		Nfya	Dnaja4		Actb	Repin1		Gm38150	Pclaf		Plxna1	Slc14a1		Sox2	Vps26a		Ppp1r37	2010320M18Rik		Lsamp	Pcdhgb6		Firre	Slc1a3		Epm2a	Gulo		Exosc2			Fndc3b	Tmem135		Srsf9	Tipin		Kcnn2	Selenoi		A930024E05Rik
	484	Otp			Ssu72	Tmem30a		Gm43825	Tarbp2		Spast	Ina		1700028K03Rik	ENSMUSG00000117807		Osbpl2	Unc45a		Cdk5r1	Slc9a1		Pnma1	Gpatch2		Vsig10	Them6		Gm26588	Patj		Manba	Arrdc4		Pcdh1			Rexo4	Gdf10		Gm10709	Xrn1		Gm37710	Ormdl1		Smu1
	485	AC137842.1			Trim8	Fam117a		Canx	mt-Tm		Gm5176	Scn2b		AL589670.3	Dscr3		Smarcc1	Spata6		2900076G11Rik	Gm47701		Zbtb22	Atp6v1c2		Rfx5	Hcn3		Zrsr1	Gm38944		Atp1a1	Slc35d1		Nus1			Khdrbs3	Timm8a1		Frmd8	Gm16497		Bcl3	Gm20594		Gm5113
	486	Nampt			Prr13	Tsc22d3		Sox4	E130208F15Rik		Zfp853	Akap5		Ccm2	Gm6788		Plxna2	Slc25a20		4930578M01Rik	Cul4a		Angpt2	Aasdh		Aldh1a7	Gm31152		Tex10	Gm17661		Osbpl5	Adamts17		Nat8f4			Paqr5	Klhdc7a		Tmem177	Anks1b		Zbtb8os	Stxbp4		Fmo5
	487	Mir3070a			Haus3	Cndp2		Mgat2	Hist1h1d		Phka1	Ift80		Gm18194	E130208F15Rik		Nsun6	Nxpe1-ps		C030034L19Rik	Zfp369		Cdc42ep2	Mtfr1l		Btbd10	Tmtc2		Stac3	Cacng3		Clstn3	Poldip2		Lman1			Sntb1	Slc7a10		Dok3	Hnrnph1		Amd2	Lcor		AC158986.1
	488	Actr6			Ocstamp	Col13a1		Was	Gm9385		Grpel2	Bora		Gm43268	Myo16		Arpc1b	Zfp13		Nucb2	Tma7		Plekho2	Uckl1		Brs3	Hist1h1c		Ewsr1	Kctd18		Brf2	Eml5		Gpd2			Pus7l	Gm6627		Egr3	Myo9b		Cth	Bahcc1		D130058E05Rik
	489	Aspscr1			Synrg	Stk26		Spire1	Pcdhb13		Gm30122	Gm37899		Ddx3x	Ncoa5		Gm14005	Stard3		Cebpz	Gm14001		Fam110b	Gm44366		Tmem125	Gm31749		Mapk12	Zfp512b		Slc1a2	Gm16244		Lrmda			Zfp335	Tmx2		Oard1	Gm12017		Rpl10-ps5	Dnm1		Hip1
	490	9530077C05Rik			Mthfd1l	Trip10		Adam8	Mest		2610021A01Rik	Lmntd1		Skil	Parpbp		Sez6l	Hk1		ENSMUSG00000117901	AC116487.3		C130074G19Rik	Dctn4		Yipf4	Mark3		Hhipl2	Mettl14		Fam241b	Agl		Gm36989			BC003965	Gm43340		Adamtsl4	Ulk1		C77080	Aatk		Stard3
	491	Apip			Gm36660	Cdk4		Gm17334	Gm36849		Coa7	Cpxm2		Hecw2	Gm5518		Cacna1c	AC161165.5		AC131586.2	Gm33979		Parn	Ndc1		ENSMUSG00000117695	Mir3544		Oaf	A430078I02Rik		Abtb1	Wnt7b		Gm17224			Aaed1	Gm48702		Brd3	Pigz		6430573F11Rik	Tecpr1		Apex2
	492	Hnrnpa3			Aagab	Slc39a14		Gm10054	Cth		Slc39a14	Pggt1b		Phkg1	Gm3772		Gm29773	B230377A18Rik		Trim39	Dpp10		Isy1	Apln		Kctd21	Gm5566		Prdm15	Phlda1		Gtf3c5	Ndufa8		Chrm1			Ak4	Tmem151b		Ifitm1	Gm13661		Spry4	Dglucy		Atad3a
	493	Sh3yl1			Pcdh1	Nap1l1		Zfp943	Tmem26		Nek2	Rilp		Fam35a	Orc6		Zfp11	Cacng2		Fhl4	Gm9908		Phrf1	Gemin6		Ssr3	2210408I21Rik		Plekhf1	Lman2		Aifm2	Bdh1		Pfkm			Tarsl2	Gm46336		Orc3	Zcchc24		P2rx7	Liph		Atg16l1
	494	Hexim1			Serac1	Ctdsp1		Pdia4	Rarb		Tiam1	Gzmm		Txlna	Ppl		Ankrd17	Mbl2		Gm11419	1110004E09Rik		Zfp687	Brd2		B3gntl1	Tmod2		Spata48	Gm11868		5031439G07Rik	Susd4		Tmem255a			Speer4a	Spata32		Stk4	Gm34933		Parg	Kif24		4930540M05Rik
	495	Eif4a1			Smtnl2	4921507P07Rik		Rwdd1	Hspa5		Tsku	Desi1		Dync2li1	Gm11574		Ndufa3	Gm16536		Pafah1b2	Calb2		Egr3	Cab39		Sec22c	Zfp260		Slc35b2	B3galnt2		Tubb4b	Capn2		Ccdc106			Chst1	Atp2a2		Cryl1	Gm16200		AC104200.1	Spata25		ENSMUSG00000117893
	496	Slain2			Tbc1d9	Tomm70a		Mdp1	Arntl		Tcirg1	Zfp831		Pcdhb18	Fbxl12os		Btf3l4	AU022133		Atp6v1c2	Ets1		Smim19	Has2		Gmip	Gm17999		Churc1	Enox1		Dnajb6	Mup21		Osbp2			Fam133b	Tbp		Htra1	Nsmce1		Tfr2	Sugp1		Bid
	497	Tk2			Wtip	Pex3		Slc35b2	Mkks		Fbrs	Elovl1		Gm18300	Grk2		Lap3	Rrp15		Mroh5	Tmem167		Nlrx1	Zbtb40		Gm13027	Mbtps2		Nfkbie	Tnfrsf11a		Gm35986	Ttc7b		Rheb			Pla2g4f			Gm38569	Eif1-ps1		Gm10524	Mast1		Gm7233
	498	Ufc1			Luc7l3	H2afv		Mtcl1	Dapl1		Gm5398	Gm8722		Sh3d19	Micall2		Gkn3	Snx20		Mfhas1	Ccdc181		Gm48349	Smarca2		3110062M04Rik	Nudt16		Cys1	Fabp7		Tmc7	Ilf2		Ppp2ca			Gm29054			Pcyox1	Ap2m1		Fam3a	E230001N04Rik		Mier2
	499	Kctd21			Col4a2	Hoxb6		Epha4	Stoml1		Vegfd	Gm47508		Pusl1	Hip1		Orc6	Fbxo18		Lrp4	Smim8		Gm45416	Gm17115		Nudt7	Farp2		Sys1	Zdhhc22		Cct6a	Psme3		1110008F13Rik			Ptpn6			Hs6st3	Ankrd37		Neil1	Mrps35		Lactb2
	500	Ttll13			Il34	Gm44697		Pou6f2	Calr		Shmt1	Aqp9		Gm48063	Gm12996		Celf1	Cyp2j9		Sat2	Uggt1		Gm20219	Tnks		Grb10	Gm15500		Zbtb22	Sgcb		Amdhd1	Zfp772		Ube2h			Oaf			Ddah1	Kank1		Snhg5	Gm38225		Hinfp
	501	Ptpn9			Hmgcr	0610040J01Rik		Col15a1	Adora2b		Sar1b	Gm5398		Mir9-3hg	Fbxo18		Med12l	Trap1		Gm13610	Gm8213		Smad3	Spaca1		Gsta3	Nrap		Ankrd50	Lingo2		B3gat3	Msrb1		Tubgcp4			Mgme1			Gm12407	Gm10290		Anp32e	Gm43545		Rdm1
	502	Herpud1			ENSMUSG00000116733	Cdk10		Nfe2l2	Cenpo		Anxa6	Pdha1		Cwc27	Traf2		Tgfbr3l	Traf3		F730016J06Rik	Txn1		Snx27	Gm9889		Nr2c1	Snrnp70		Gm47814	Ube2a		Gm32540	Gnat1		Npm3-ps1			Gm43597			Snx3	Catsperd		Ndufs3	Zfp526		Ubtf
	503	Gm42769			Paip2	2310011J03Rik		Shc2	Cnst		Akap7	Asb16		Cbx6	Tpte		Ccnt2	Gm47708		Mphosph9	1700003M07Rik		Gm4787	Gm28438		Pomt1	Znhit1		Zbtb40	A430018G15Rik		Smagp	Rpn1		Zswim9			Gm9922			Ldlrad3	Irak2		Tmem203	Zfyve27		Gm20597
	504	Spcs2			Snx19	Atp2b2		Tbx1	Prss16		Chrd	Rmdn1		Pccb	Htr3a		Gm6166	Fgd2		Neurog2	Gm10649		Gm12784	Jak2		Birc5	2310010J17Rik		Mrln	Sag		Gin1	Itgae		Epm2aip1			Rbm5			Helz	2610301B20Rik		Tspan13	Iqcd		Pex1
	505	Blmh			Vwa3a	1110002L01Rik		Mslnl	Gm5292		Eps15l1	Clpb		Irak1	Secisbp2		Cd46	Gm15264		Siah3	Pcna		Arhgef3	Maged1		Brpf1	Ceacam2		Srrm4	Nfic		Kbtbd12	Hilpda		Pip4k2a			Cyp2c52-ps			Slc26a10	Atp2c1		Paqr6	Ttc4		Cyp2j12
	506	Gm45428			St5	Adrb1		Ctsf	Gm12371		Zfp113	Rcor2		Gm38214	AC161269.1		Sall1	Gm9017		Rabepk	Ap3m1		Gm10687	AC153911.1		Oprl1	C030006K11Rik		Borcs5	Gm15997		Gpcpd1	Slc22a27		Amy1			Herpud1			Robo3	Gm39929		Gm47246	Rnf19a		Fkbp5
	507	Psg16			Gm29797	BC048403		Tmem201	Gm8520		Cic	Pex12		Tnik	AC154636.1		Rpl23a	Gm8407		Dtx4	Rassf5		Ppp1r13l	Gm37264		Mthfd1	Lhx5		Nol7	4930578C19Rik		Ccdc85b	Cyp17a1		Thg1l			Meox1			Lrp12	Shisa7		Gm5879	AC162302.1		Gm44646
	508	Ddx5			Fam107a	Pcdhga7		Zfand1	Naa15		Hes6	Tipin		Cry1	Mcf2l		Slx4	Tspan32os		H2-T10	Paqr9		Ubxn11	Casq2		Opalin	Mmp14		Frem2	Lrp6		Appl2	Cipc		Mib1			Ripk1			Suv39h1	ENSMUSG00000116733		Erv3	Phf12		Wipf2
	509	Gm38317			Hpcal4	Htatsf1		B3gnt9	Btaf1		Hectd4	Gm11732		Icmt	Ndnf		Smg1	Kirrel3		Irf2bp2	Ralgds		Rce1	Best3		Cacng7	Ghdc		Rbfox2	Lrrc34		Junb	Pir		Rnf34			Kdm5d			Psmc4	Gm37415		Gm4810	Actr5		4930419G24Rik
	510	Fxr1			Cebpg	Tmed2		Dpysl4	Ephx1		Mical2	Caprin2		Gm16499	Gm37928		Iws1	Tmem17		Polr2a	4930524O07Rik		Sctr	Zfp407		Klhdc9	Cep290		Snapin	Arntl		Bach1	A530001N23Rik		Rnf114			Gm10564			Snn	Tefm		Zfp446	Top1		Timm44
	511	Vps25			Ppp2r2a	Rnf217		Sp6	Gm24325		Hint2	Gm12338		Acsf3	Rapgef1		Tjp1	Accs		Gm6421	Cyp3a57		Ipo9	Mir320		Gm20627	Zxdc		Efemp2	Gm44950		Adnp2	Bach2		9130213A22Rik			Gas1			Mmp14	Fbxo32		Tipin	Capn7		AC160637.1
	512	Dnajc3			Mtrf1l	Nkiras1		Fdx1l	Parn		Stat3	Myom2		Gm48624	Kremen1		Gm7993	Hdac7		1700001L19Rik	Elovl2		Alpl	Gm6277		Ostc	Tubgcp2		Misp	Polr2l		Tyk2	Rom1		Pecam1			Gm39317			Snx16	Nop56		AL645745.1	Ankrd29		Irf3
	513	Gkap1			Sdf2l1	Xpa		BC048644	Gm4366		Rasgef1c	Fkbp4		Igf1r	Gm48878		Dazap2	Tbp		Stx3	Tll2		Ccdc85b	Mlec		Gm1141	Polm		Tubgcp4	Cd209f		Lonp2	Gm32899		Gm12791			Tmem150c			Pus10	AC162181.1		Las1l	Baz1b		Il11
	514	Dennd6b			Slc39a2	Plppr2		St3gal4	Lap3		Mcf2l	Ptprf		Krt12	Tcaim		Kcnh1	Gm43597		Gm44593	Slc29a3		Npc1l1	Dus1l		Eef1g	Plpp7		Insrr	Gm9762		Glrx	Zfp81		5033406O09Rik			Gm10461			Amn	Tmtc4		6530409C15Rik	Zfp90		Nfyc
	515	Dspp			Stk16	Gm42577		Ptch1	Nsd3		Mcl1	Gm37932		Nrxn3	B930094E09Rik		Pcdh18	Mybbp1a		Dynlt1c	Gm40477		Ifi30	Gm23098		Mrpl55	Ccdc116		Nsmce3	Vash2		Irx1	Timm17a		Gm45070			Sec61a2			Shroom3	Ccdc141		Manf	Slc20a2		Sctr
	516	Nhp2			Cdr2l	Ezr		Trim9	Mipep		Sec23ip	4931423N10Rik		Slc26a6	Pskh1		Prkar2a	Gm15834		H1f0	Nup85		Nr1d2	Gm6257		Gaa	Glrx2		Snx27	Dcstamp		D5Ertd579e	Cyp2b10		Srek1			Cdc37l1			Nostrin	Zswim9		Pik3r2	Top3a		Nme7
	517	Dmac2			Vdac1	Rusc2		Nudt5	Plcb4		Cdkn2aipnl	C230053D17Rik		Tgif2	Smim3		Elovl2	Phf11b		Lbhd1	Pwwp2a		Eif3j2	Mib1		Sfr1	Mettl15		Igfbpl1	Lbhd2		Acer2	H2afv		Rnf103			Igfbpl1			Zfp687	Dgcr8		4833417C18Rik	Bbof1		Fam221a
	518	Gyg			Cdk20	Gm11266		Zdhhc14	Aldh3b1		Trim13	Rrp7a		Arhgef33	Srp72		AC123724.3	Gm40477		Efhb	4933434E20Rik		ENSMUSG00000116652	4930474N09Rik		Hlcs	Epb41l4a		Serpinb1a	Tmprss5		Gm15401	Gm14827		Gm10657			Dock5			Nes	Ikbkg		Nt5c2	Ccdc87		Slc25a37
	519	Serpina3i			Sema4b	Rfxank		Cldn15	Slc43a2		Nipsnap1	Atp10b		Pecr	Pcdhga7		A330076H08Rik	Smco1		Trim7	Gm4540		Uvrag	Ccdc115		9330104G04Rik	Bcas1os2		E530001F21Rik	Alpk1		Samd10	Zfp964		6430571L13Rik			Pon2			Brms1l	1700063D05Rik		Galnt15	1700027A15Rik		Aox3
	520	Csnk2a1			Aven	C87436		Fkbp10	Grin2c		Opalin	Il34		Sgms1	Nr1d1		Phyhd1	Gm48482		9330020H09Rik	Ascc1		Ints9	Mthfd2l		Pacsin2	Tnks2		Zc3h15	Mcat		Amdhd2	Sytl5		Paip2			Rab35			Tnfrsf19	Gm12326		Ddx19b	Fam57b		Rbm45
	521	Sec22b			Midn	Zic4		Stx18	Zfp689		Med18	ENSMUSG00000117926		Creld2	Clpb		Fbxo5	Pik3ca		Fam193a	Gm6395		Lpl	Ubxn2b		Il11ra1	Prkci		Btnl7-ps	Gm43597		Gm32468	Slc22a29		Sp3os			Gjb6			Ak4	Gm37897		Txnl4a	Kmt2c		Gm4926
	522	Gm42814			Fam227a	ENSMUSG00000117872		Zfyve28	Hist1h3d		Gm43597	Lman2		Rras	Kansl2		Gm30382	1700030C12Rik		1700086O06Rik	Rbks		A730017C20Rik	Abcc5		Fer	Pop4		Gm42567	4930505A04Rik		Pla2g12b	Pop1		Nrg1			Gpr179			B3gntl1	Htr2a		4930519P11Rik	Shd		Zfp810
	523	Ccdc181			Prkaa1	Ifit3		Grik3	Gm11534		Fbln1	Camkk2		Dok3	Itga4		Mtg1	Brat1		Slc15a4	Slitrk1		Foxp4	Fkbp10		Zfp52	Pdcd7		Bmp15	Narfl		Ss18l1	4931406P16Rik		C5ar1			Mcam			Fam228b	Tecrl		Obp2b	Vangl2		ENSMUSG00000117679
	524	Impdh1			Klhl21	9530068E07Rik		Ak4	Hk2		Il4i1	Gm44560		Acer2	Paqr7		Fam184b	Gemin8		Arglu1	Baz1b		ENSMUSG00000117728	Me3		Gm32444	Tacc3		Abcc5	I830077J02Rik		Gab1	Lgalsl		Rnf32			Hba-a2			ENSMUSG00000118099	Heatr5b		Sox2	Zhx1		C130060K24Rik
	525	Gm38413			Tox2	Arhgap27		Atp6v1d	Atg14		Gpr3	Gm16124		Glul	Gm36995		Cacna1f	Lctl		Xrcc5	Gm7299		Unc119b	Bet1l		Gm42783	Pcdh18		Per3	Psd		Fbxo6	Gm4734		Lingo1			Pla2g15			Sephs2	Gm47547		5330438I03Rik	Dtymk		Gm38413
	526	Gm2974			Elmo2	Kcnmb1		Ggact	Rpl37rt		Cfp	BC003965		Hnf1b	Samd1		Fam171a1	Angptl4		Gm47260	Fxyd2		Ttyh3	Fat3		Gm12416	Gm39464		Dync1i1	H2afx		Rad51c	Isg20		Abca3			Gss			Rit1	Gm15687		Fkbp4	Tmem184b		Kdr
	527	Elf5			Ucp1	Iffo2		Lmnb2	Tmem222		Mir124a-1hg	Abcf3		Map3k13	Gdpgp1		Phka1	Edc4		Cldn11	Zdhhc6		Vps13a	Hgh1		Fkbp4	Vmn2r85		Gm19040	2022-09-04		Nsmf	Thumpd2		Gpr89			E2f4			Sema7a	Carf		Bbc3	Rpl23a-ps3		Thap6
	528	Ankrd35			9530018F02Rik	1810019D21Rik		Rab3il1	Reps1		Ap3d1	Cfap65		Gm1141	Grip2		Zkscan17	Scrn1		1500004A13Rik	P4hb		Arl4d	Igip		Nek10	Ensa		Gm38391	Chek2		Nicn1	Nudcd3		Arpc4			Cx3cr1			Slc25a44	Pcdh17		Fyco1	Armt1		Nmnat3
	529	Eif1			Dpysl3	Parp14		Chic1	Furin		Tcta	Sf3a1		Mpg	Epm2a		Fxyd2	A730009L09Rik		1700123K08Rik	Parp16		Slc16a1	Dcst2		Pdia6	Cpsf6		Gm34376	Gm9522		Carhsp1	Ube2e2		Scap			ENSMUSG00000117711			A830073O21Rik	Gm47096		Emsy	Fam220a		Edaradd
	530	Treml2			Gm17530	Tnrc18		Actg1	Pls1		Clic4	Gm8034		Usf3	Adgrb3		Svil	Tmc7		Brip1	Pnma3		Zfp282	Pdcl		Hist1h1e	Upf2		Cthrc1	Gusb		Amd-ps3	S100pbp		Itga5			Vill			Slc25a11	ENSMUSG00000117172		Kmt5a	4930461C15Rik		Gm9308
	531	Sumo2			Rbks	Scrg1		Sytl2	Bbs2		Sik3	Mctp1		Mdn1	Irf4		Commd4	Xkr6		Dcaf13	Gm25193		Rpap2	Elovl6		Id2	Rbm14		Socs7	ENSMUSG00000118157		1110020A21Rik	Fam47e		Phactr2			Gm21092			Manf	ENSMUSG00000116610		Btnl4	Fastk		Klhl23
	532	H3f3a-ps2			Muc3a	Dnm2		2600014E21Rik	Col9a3		Rundc1	Acadm		Ddo	Hrh1		Arl15	Col9a2		Pbld2	Slc11a1		Hnrnpm	Slco4c1		2810004N23Rik	Elmod2		Sgk2	Whrn		Gm4737	E030018B13Rik		Gpr153			Sstr2			9230112E08Rik	Dhx16		Gm24966	Unkl		Galm
	533	Gnl3			Srgap1	Trim13		Tnfrsf22	Btbd1		Atf7	Nr1d1		Fam84a	Gm10384		Rab11fip2	Serpinb6a		4933439C10Rik	Ethe1		AU040320	Gm44560		Galnt16	Zfp143		Trpt1	Car7		Gm6545	Nr5a2		Foxn3			Treml2			Rubcnl	AC108416.1		Nwd2	Las1l		Rhobtb2
	534	Tmem176b			Ankrd16	Mapre3		Errfi1	ENSMUSG00000118346		Pglyrp1	Gchfr		Fxr2	ENSMUSG00000118087		Il6st	Slc10a6		Tpd52l2	Gne		Phf21b	Usp37		Pcif1	Nxph2		Prps1l3	Vti1a		Gm48199	Klf13		Mocs2			Nhlrc3			2410002F23Rik	Cep95		Mvd	Sf1		Rabl6
	535	Baat			Zbtb22	Coq8a		Kirrel2	Pim1		Kif1a	Snhg3		C230062I16Rik	Spdya		Lsm8	Gm4813		Lmbrd1	A930017M01Rik		Tmco5	Cfap20		Nr1d2	Peak1os		ENSMUSG00000118555	Gm11425		Thap12	Mettl14		Hebp2			Gm4705			Gm43081	Phf23		Nr1d2	Sbno2		Gm10698
	536	Tmem216			Hspb1	Ubqln1		Gm19938	CT030732.1		Pop4	Eml3		Opa1	Setd5		Set	Tmem131l		Zfp977	Arl6ip6		Lrrc1	Rcor2		Dnal1	Vopp1		Gm44421	Slc14a1		Cdk20	Erp29		Orai2			Zhx3			Gm12500	Slc30a10		Plppr1	Vps51		Gstz1
	537	Atxn7			Ell	Aplp2		Ahsa1	Bmp3		Zswim8	Gm37415		Sh2b3	Fth1		Tmem63c	Bfar		Rab11fip4	Mylip		Slc25a42	Gm12416		Jdp2	Cecr6		Fkbp1b	Gm17359		Mcfd2	ENSMUSG00000117428		Zc3h15			Gm30329			Ppp2r1b	Elfn2		Per3	Dnajc3		Rsph4a
	538	Slc39a3			P4ha2	Pno1		Tlr3	AC114585.1		Gm5621	Ubr4		Sel1l	D030056L22Rik		Togaram1	Iqsec1		Ip6k3	Tiam2		Isca1	Faap20		Zdhhc15	Gch1		Nme2	Rab28		Cep78	Zfp454		Amdhd1			Ism1			Trim35	Zswim4		Ppif	Cspg5		Adap2
	539	Fer1l6			Gemin6	Car4		Slc5a7	Slc26a2		Wdr90	Ostc		Trub1	Tlr5		Pcdh10	Plekhn1		Tspan9	Slc25a14		Tecpr2	Deaf1		Col26a1	Atp6v0c-ps1		Etv5	Gm43517		Wdr5b	Gm7781		Tubb2a			Zfp108			Lrch3	Gm10649		Mbd4	Trim35		Gldn
	540	Rab39			Neu2	Actr3		Rab10	Gm43031		Lhfpl2	Haus5		Pigg	Mrpl28		Gm11839	Ttll10		Txnrd3	Col4a2		6530411M01Rik	Pnn		Wdr6	Gm43322		Gfod1	Hmgb3		Nr3c2	Mocs3		Susd2			Nwd1			Lss	1700101I11Rik		Gm15337	Gypc		Scnn1b
	541	Nsrp1			Pdk4	Sun2		Bdnf	6330562C20Rik		Polr3h	Acr		Zfp458	Gm5913		Ago2	Zswim9		Gm43443	Tpm3		Tmod4	C87436		Csnk2a2	Nanos2		Rab22a	Podxl		Sfxn1	Cwc27		Cep89			Slc25a42			ENSMUSG00000117980	Meis1		Mtmr6	Crk		Bves
	542	Thumpd1			Stradb	Fam186b		Gm47644	Birc5		Eya2	Epm2aip1		Paqr5	Grm8		Phlpp2	Fam186a		Gm36839	Csgalnact2		Cdc37l1	Snhg14		Satb2	Gm42903		Cryl1	Hsd17b7		Rtp3	Stx18		Grik4			Atrip			Fubp1	Larp7		Ano3	Snord93		Dhrs3
	543	ENSMUSG00000116995			ENSMUSG00000116903	Tfip11		Rab7b	Lonrf3		Hcfc1	Gm38534		Xdh	Gt(ROSA)26Sor		Chrna7	Atp9b		Arhgap1	Gm45437		Gm34466	Nup210		Gm10037	Gm37490		Fzd8	Gm31513		ENSMUSG00000118017	Lrrc28		Dcaf11			Rpgrip1l			Tceal6	Osbp		Pts	1700030K09Rik		1810062G17Rik
	544	Znhit2			Polr2a	Bag2		BC030867	Ap2m1		Gstt2	Sdk1		Morn1	ENSMUSG00000116883		Rnf216	Mpp4		Kcnj10	Slit1		Mtfr1l	E330011M16Rik		Prdm2	Tmf1		Tmc3	Pycrl		Blcap	Ube2r2		Sugp1			Limch1			Yy1	Ift80		Fkbp8	Prrx1		Ankrd13a
	545	Nt5c1a			Dlg2	Scamp1		Myt1	Plin5		Mlec	5730403I07Rik		Cep63	Gm19569		Mkks	Vangl2		Cyp27a1	Gm37101		Sec23ip	Ldb1		Kcnk2	Uso1		Zdhhc16	Urgcp		1700052K11Rik	Slc25a3		Rab11a			Ilk			Glrx3	Muc6		Gm3636	Dmrtc1a		Cdkn1a
	546	Camkk2			Xab2	Gm9870		Skap1	Gm23027		Pusl1	Zkscan2		ENSMUSG00000117886	Gm17102		Parl	Cstad		Apool	Tuba8		0610030E20Rik	Arfgef3		Rgs3	Gm27206		Slc25a28	Sypl2		Nrbp1	Aldoc		Hnrnph1			Eif2s3x			Gm47204	Per2		AC161165.5	Mrm1		Arl6
	547	Eif4e3			Serpinh1	Spc25		Nap1l2	Cdkn1b		Cog4	Mt1		Cpne8	Cys1		Rps27l	B3gat1		Peg13	CT025678.1		Rbm14	Gm40513		Amd1	Fxr1		Shisa7	Trpc7		1700010I14Rik	Morn1		Picalm			Gm46376			Spata2	Chmp1b		Gstt2	Dtwd1		Gpr45
	548	2510002D24Rik			1810013L24Rik	Ppp1r15b		A630072M18Rik	Slc30a3		Gm42547	Galns		Ets2	Tgif1		Ankub1	Purg		Tvp23bos	Zfp408		Smarcd2	Arcn1		Azin2	Edem3		Ikbke	Gm8927		4933436N17Rik	Prkacb		Paqr6			Phf7			Myg1	Prph		Gm12905	Ints8		Gm15538
	549	Hook2			Plekhg4	Acin1		Gabbr2	Zc3h4		Ncoa5	Gm45102		Gmip	Clk3		Sra1	Lifr		Gm15706	Tescl		B230398E01Rik	Sod1		Homer3	Ubald1		Lrrc18	Llgl1		Gfod2	Elmod3		Pdlim1			Nanp			Mfsd2a	Asxl1		Col12a1	Tonsl		Lias
	550	Ddx19a			Wdr78	Pex11a		Zfp111	Rassf7		Gm14827	Nudcd2		Gm17147	Tceanc2		Lamtor4	Rabl2		Cep19	Ebpl		Mbd2	Gm10030		Peg10	Nhs		Stmn4	Sorcs2		Prpf18	Stau2		Ankrd29			Gpbp1l1			Kdr	Cep89		Uba6	Angel1		Ccdc77
	551	Oaz2			Chst7	Rspo3		Pex7	Psg17		Wdcp	8030453O22Rik		Irf3	Nek3		Usp9x	B4galnt4		Hexim1	Pmp22		Cyb561d1	Tmub1		Sh3bp5	Prdm1		Thoc3	Tldc2		Fermt2	Homer2		Catsperd			Gm27343			Ostc	Gm48550		Zfp493	Vps37b		Mir409
	552	Lin7c			Podn	Fam102b		Vps37a	Rab39		Pygo2	Sapcd1		Tmem18	ENSMUSG00000117728		Rbm28	Gm14399		Pllp	Pak6		Crispld1	Fnip1		Gmfb	Tmem240		Tspo	Gm9918		Cry1	Nos1ap		Gtf3c6			Trub1			Ddx59	Myo1b		Arntl	Sema5b		Tgfbr2
	553	Ift27			Etl4	Large2		Pitpnm2	6720475M21Rik		Mybpc3	Gpr39		Slc22a8	Chst10		Tsc2	Larp1		Gbp11	Gm10300		Ercc3	Top1		Fam76a	Frrs1		Fgd2	Gm48158		P2rx4	Psen1		Txnip			Spdya			Hspe1	Arhgef11		Zhx3	Sox1		Rbm14
	554	1700018L02Rik			Cystm1	Arhgef15		Endod1	Trim15		Vstm2l	Gm6767		Ifrd2	Galnt3		Gm13375	Calr		Tfap2b	Mtfp1		Ate1	Prx		Mctp2	Tvp23bos		Mir9-3hg	Nr5a2		Gm12279	Nodal		Spred2			Gm5093			Trpm4	Naa25		Dock4	Appl1		Gm47204
	555	E230016M11Rik			Dhrs1	Gm18025		Tbc1d14	Gm11100		9330159F19Rik	Smox		Nedd4l	Gm14966		Yif1a	Trappc9		Slc36a1	Tspan31		Mettl16	Rfc3		Actn1	Nom1		Zmynd11	Gm29793		Ube2ql1	1810032O08Rik		Stoml1			Vezf1			Gpsm2	Gm10790		Actg1	Tpt1-ps3		Trmt6
	556	Ppp1ca			Pfkp	Wasf2		Greb1	Kirrel		Lypd6	Gm17116		Trappc3l	Gm47644		Nfu1	Slc2a9		Pmp22	Fam192a		H2afj	Gm33940		Cyhr1	2022-03-06		Glns-ps1	Fbln5		St3gal1	Plekha1		Esrp2			4632411P08Rik			Irs2	Bicd2		Gm15650	Tvp23b		Gm43912
	557	Kmt2e			Tbl1xr1	Stard13		Ing1	Hmgcs1		Gm26782	Glrx2		ENSMUSG00000116815	Ms4a6d		Atg2b	Lrfn2		Lama3	Tyk2		Id2	Erc1		Ddx25	Gm47594		Nelfe	Add1		Fut10	Gimap9		Glt1d1			Ak3			Zfp326	Lrrd1		Xrcc6	Tnfaip8l3		Kpna2
	558	B4galt4			Enah	Hsp90ab1		Fign	Mcm3ap		Pak6	Qk		Armcx5	Gm45470		Prepl	Clip2		Col9a1	4933432K03Rik		Per1	Slc9a8		Upk1a	Focad		Crispld1	Zfp955a		Nhej1	Sdr9c7		B930036N10Rik			Atg16l2			Hyou1	Zfyve28		Rbm12b1	Gpr89		Nppc
	559	Hddc3			Tmem201	Gm47447		Tmem263	Pxdc1		Slc20a1	Baz1b		Etnk1	Slc29a3		Adora2a	Cpd		Gm26660	Slc41a1		Fgf1	Exoc5		Btbd16	Gm15487		Tti1	Rflna		BC052040	Gm20632		Lmo7			Trappc13			ENSMUSG00000117896	AC154575.1		Pank1	Trip11		Gm16835
	560	Fat1			Otub2	Ano10		Sost	Zfp410		Tspyl4	Eif2a		Gm14681	Rccd1		Fkbp1b	2210408I21Rik		Gm11650	Egln3		Maoa	mt-Tq		Prss30	Kcnq1		Pls1	Hic2		Fbxo32	Gm11784		Lgi3			Galnt15			Deptor	2310058D17Rik		Topbp1	Ddr1		Atg10
	561	Golph3l			9330151L19Rik	Gm43860		Tarbp2	Ddx5		Ppil2	Etf1		Nwd2			Kcnk7	Ampd3		Pirb	Gmnn		Rwdd3	Rnaseh1		Hyou1	Gm47508		Mir369	Tmem119		Cyp2j8	Lpp		Txnl4a			Zswim9			Ociad2	Tspan3		Gm33707	Timmdc1		Gm43668
	562	Rgs11			Map9	Rab18		Kcna6	Asic4		Peg13	Rdh1		Klhdc8a			Lamtor2	Kank4		Mbip	Zfp9		Polg	Gpx4		Mblac2	Gm12758		Msl1	Gm36981		Cir1	Rangap1		Lpgat1			P2rx3			Tbl2	Aspg		Rnd3	Fubp3		Ldlrap1
	563	Chordc1			Papss2	Gng12		Vash2	Fam186b		Ptbp2	Alg8		1700001L05Rik			Rpl30	Gm15541		Mkks	Mcub		Gm35025	Gm20652		Pigz	Prom2		Smim19	A230103J11Rik		Cep83os	Cplx2		Gria2			Il21r			Lrrc66	C630031E19Rik		Camsap3	Arsk		Prdm15
	564	Rsrp1			Map3k6	Sorcs2		Mpp3	Gm4787		Gm42971	Cep19		Bbs1			Rnf149	4930412L05Rik		Gm12830	Caln1		Srsf7	Stk17b		Plpbp	Gm44646		Yif1a	Zfp831		Fam104a	1810043G02Rik		Ostc			Slain2			Galnt15	Gm9899		Efhd1	Elovl6		Slc20a2
	565	Id2			2310033P09Rik	Tril		Gm26783	Dach2		Tmf1	Glul		Med28			Ppcs	Pln		Per3	Akap7		Slc9a8	Usp53		Fbxo10	Hsd3b7		Crip3	Rhobtb2		Vac14	Rpusd2		Dync1i1			Pprc1			Tmem178b	Paf1		Gm10516	Tril		Cavin2
	566	Fmnl3			Pcgf2	Laptm4b		Cnga3			Mink1	Gm9402		Rasip1			Kndc1	Rph3al		Grb14	Pip5k1b		4933440N22Rik	Cwc27		Gm31513	Htr2a		Morn1	Cpxm2		Fchsd2	Gm10069		Scara3			Crhr2			Mfsd8	Emc4		Htra2	Apip		Olfm2
	567	Hsf4			Pqlc1	Tbc1d17		Gprasp2			Gm12481	Csf1r		Ryr2			9330154J02Rik	Epdr1		Hist1h3d	Gm47270		Pcdh12	Zfp397		Fah	Ap3b1		Mvp	Gm28050		1700007K13Rik	Gm20300		C230057M02Rik			Zfp799			Ddit4l	Mettl11b		Slc22a15	Safb		Gm26747
	568	Ccdc97			AC114585.2	Slc22a21		AC122858.2			Rhob	Mtf2		B3gnt9			Cox5a	Bmp8b		Gm20655	Hba-a1		Gm38342	Ttc34		ENSMUSG00000118145	Slc4a1ap		Ier5	Eppk1		Saa4	Xkrx		Sh2d5			Wdr72			Efcc1	Fam171b		Vps16	Fzd3		Klhl25
	569	Zfp961			Mitd1	Hnrnpdl		Abcc1			Trdmt1	Eif4ebp3		BC031181			Mtmr9	Fam187a		Gm15952	Prr19		Tcirg1	Washc4		Tmem198b	AI314180		Ubxn11	Rbm6		Mfsd9	Ptgr1		Ube2o			Kdelr3			Gm42777	Hist4h4		Slc35b2	2210408I21Rik		Ghdc
	570	Ptpn22			Kdm2b	Tmem222		Mab21l1			Blcap	Calm3		AC115735.4			Fgf2	Gm831		Zkscan2	Rev1		Pecam1	Mbnl2		Arf2	H2-DMa		Ptpn22	Tmprss12		Zfp993	2900011O08Rik		Synj1			Ipmk			Rcor3	Optn		Hpgds	Ak4		Gm15616
	571	Gm6061			Hus1	Gspt2		Hpdl			Gm44005	4632404H12Rik		Zhx3			Ryr2	Syt16		Opa3	Hbb-bs		Cyfip2	Gm44190		Cdc42se2	Fam219aos		Coro1b	Matn4		Lnx2	Saraf		Trpt1			Hes3			Dbp	Tecta		BC024063	Panx3		Gm13920
	572	Stac3			Hspa8	Kcne1l		Sacm1l			Gm47017	Letm1		Slc7a5			Bptf	Dusp12		4930448E22Rik	Psma3		Ndufb2	Ubfd1		Spint2	Nudt22		Arfgap2	Gm16062		Dll4	Tmtc2		Exoc8			Nrm			Mpg	2310001H17Rik		Igfbp4	Glul		Fbxl20
	573	Gm44931			Prkcd	Dgcr8		Hsd17b12			Sema6d	Hist1h2bc		Gm16894			Gm42528	Apobec2		Nwd1	Pax8		Tmem8b	Gprin3		Zbtb42	Gm8493		Mif4gd	1110002J07Rik		Gpx7	Gm32699		Gm33460			Hlx			1110004F10Rik	C3		Ppp1r21	Uba2		Gm4793
	574	Gm28905			Micall1	Rbm15b		4933431E20Rik			Tmem51os1	Dck		Exd2			Ptgr2	1700093K21Rik		Lrrc40	Itpr2		Ptpn1	Adsl		Gm10710	Hnrnpul2		Parp6	ENSMUSG00000117957		Gm9992	Commd10		Ccnd3			Plcd4			Ndst1	Amer3		Hemk1	Zfp787		Etfbkmt
	575	Zcwpw2			Cdc42se1	Trappc6b		Ube2j1			AC167565.2	Gm14276		Gm48375			Sirt5	8430422M14Rik		Gm12996	Tmem8b		Slc52a2	Hspa13		Rnf6	Gm13456		Gm9954	Mypop		ENSMUSG00000116835	Timp2		Grin2c			Tipin			Fbxl4	Ciart		Tmprss5	Pabpc1l		R74862
	576	Mtrr			Npas2	Actg1		Rcan3			Eif2ak1	Pak1ip1		Bhlhe41			Nedd8	Gm45495		Kcnmb1	Ostc		Tubg2	Lrrn3		Cdt1	Gm9936		ENSMUSG00000117679	Srebf2		Xylt2	Gm30918		Stx7			AC152940.1			Smyd3	Zfp143		Rps15a-ps5	A930007I19Rik		Tymp
	577	Pdia4			Acd	Pex5		Sptbn2			Azin1	Skor1		A930029G22Rik			Pkd2	3830408C21Rik		Tacc1	Actr3		Tmem151b	Trib2		Fam76b	Atxn7l1		B230206H07Rik	Dok3		Zfp369	Cyp39a1		Klhdc9			Commd10			Snx11	Xpo1		Gm13787	E2f5		Gm29508
	578	Igsf8			3110043O21Rik	D330041H03Rik		Pcdh7			Chordc1	Cmc1		Crispld1			Glis3	Gm29100		Hepacam	Lcp1		Peg10	Zfhx2os		Zfp811	Tfpt		Nxpe4	Akirin2		Aars2	Slc20a2		H19			ENSMUSG00000117011			2410006H16Rik	Nop2		Khdc3	Gba2		Gm10524
	579	Gm40117			Slc25a34	2610301B20Rik		Cdc7			Kcna2	Zfp788		Gm44646			Cnot6	Ccdc62		Adm	Elavl3		Rps13-ps1	C1ql1		Ss18l2	Grp		Wdr64	Rexo4		Smim19	Rrp9		Stard13			Rnf32			Acot5	Msl3		Trim67	Prcd		Gm26397
	580	Ass1			Nes	Hcfc2		Ccdc142os			Tril	Mcc		Spred3			Pfdn6	Fxyd5		Cth	Tnpo3		1700052K11Rik	Psma4		Nmt1	Klhdc4		1700021N21Rik	Gm37833		Aspg	Ak2		Slc7a4			Mapk14			Zfp410	Qdpr		Pole	Tet3		Plekha5
	581	Gm16092			Usp4	Gm8927		Abhd16a			Trappc13	Gm36495		Arfgap3			Sgpp1	Tmem240		Rtcb	Wdr26		Cpt1a	Zfp1		Upf2	Top1		Zeb2os	Spata7		Strip1	Txndc15		Plce1			Irak1bp1			Chst2	Per3		Ptgfr	D6Wsu163e		Ctnnal1
	582	Nagpa			Tpbgl	Slc39a3		Scmh1			Rnf4	9330118I20Rik		Lrif1			Myom3	Cdc42bpb		Gm11423	Arhgap33os		Atxn2l	Gm16098		Dock7	Otog		Gtpbp2	Zbtb17		Mir22hg	Gm31717		Hat1			AI115009			Csnk1e	Glt1d1		Gm6567	Gm26685		Ablim1
	583	S100pbp			Rab10os	Trmt112-ps2		Gnpat			Rflnb	Ilf2		Asxl1			Gm37084	Gm8430		Pcsk5	Tmem132a		Tcta	Zfr		Rab20	Arih1		Ncbp3	Gm36595		Srcin1	Nagk		2700033N17Rik			Ankrd34a			Cdpf1	Grb2		Naa40	Apopt1		Tnxa
	584	Nfyb			Zfp235	Pde9a		Rffl			Dtd1	Cd1d1		Gm36855			Haghl	Creb1		Bzw2	Pold1		Nppc	Mkrn3		Mamld1	Sugp1		Gm38843	Me1		Hspd1	Zcwpw2		Mmp19			6430573P05Rik			Slc2a3	Zbed5		Mageb3	Pla2g4e		Nol11
	585	Gm32699			Ing1	Nostrin		Herpud1			4930412L05Rik	Asb1		Psma7			F3	Rps23-ps2		Trim59	Prdx6		Spcs3	Maged2		Saraf	Mcm10		Foxo4	Rps19bp1		Rbm12b2	Cyp4a30-ps		Mical1			Cacybp			Ch25h	Oprl1		Gm5535	Gstk1		Trp53i11
	586	Gm47079			Car7	Il6ra		2900052L18Rik			Calr	Gm10257		Nlrp1b			Gm8615	Gm12462		AA645442	Tha1		Copg2	Plekhh3		Hbq1b	Pikfyve		Rcor3	Syt17		Oxnad1	Ube2i		Mms22l			Fastkd3			Lmln	F830112A20Rik		Gm43713	Ift74		Zbtb6
	587	Gm45833			Ccm2l	Cdip1		Pdp1			4930474N09Rik	Dhcr7		B3gntl1			Med13l	Csf1		Tube1	Adamts2		Gm11525	Lnp1		Gm4864	Eps8l1		Gm14964	Ints8		Edc3	Pltp		Klhl29			Tbp			Gm20491	Dhrs13os		Ppp1r14a	Psat1		Anks6
	588	Gm8399			Sult1a1	Stxbp3		Accs			Zfp141	Parpbp		Prdx4			Akap9	AC138604.2		2900076A07Rik	Foxr2		Gm10282	Tmed5		Card19	Gm9396		Kirrel2	Tubgcp2		Mettl7a1	Srm		4931440P22Rik			A930040O22Rik			Prps1l3	Plat		Malsu1	Zbtb49		Gm3716
	589	Gm47573			Gm13710	Wdr48		Zc3h6			Bphl	Gm28586		1700047K16Rik			Myl6	Sap30bp		Ubiad1	Mrps36		Gstt2	Tarbp2		Col5a3	Ppp1r3f		Acer2	Gm48022		Ppp1r3c	Tgfbr3l		Nudt10			Ncoa5			Ccdc127	Ssr4		Dmtf1	Dctn1		Kctd5
	590	Vps51			4930581F22Rik	Itgb1		Nudt12			Galnt13	2610042L04Rik		St6galnac4			Gm16153	Scd3		Rwdd2a	Srfbp1		Tbx6	Ndufs8		Carmil1	Ttc4		Gm12212	Thrsp		H2afx	Rbm47		B4galnt4			Prpf38b			C030029H02Rik	AI846148		Xpc	Nab2		Slc2a1
	591	AC112945.1			Rogdi	Fbxw8		Lonrf2			Ccm2	Thap12		Gm8885			Stk16	Sfswap		Pwwp2b	Cdh20		Faap20	Pias2		Plin4	Slc35c2		Kctd16	Bcl2l11		Dhx32	Kctd1		Acsf3			Nuak2			Gm20518	Adtrp		Ncoa5	ENSMUSG00000118020		Hps6
	592	Ccar1			Ap5s1	Gm45456		Kank1			Cpne2	Tmem50b		Ubr5			Gm13630	Hdgf		Cacybp	Gm37045		Lyve1	Sox12		Smu1	Papd4		Homer3	Slc15a4		1810062O18Rik	4930506C21Rik		Drd1			Plce1			Lmbr1	Dzip1		Acsl1	Zfp865		Tmem44
	593	Gm48277			D830039M14Rik	Zfyve28		Uspl1			Eml5	Gm15234		Tmem214			Gm38394	Rsad1		Champ1	Serf2		5830417I10Rik	Trmu		Arhgef33	Stoml1		Mc4r	Gm17131		Serpinf2	Lmod2		Stmn4			Nup210			Gm8407	Sumo3		Aifm2	Olfm2		Zfp30
	594	Uggt1			Dgke	Dusp18		Caap1			Tpra1	Plin4		Katna1			Hdac4	BC050972		ENSMUSG00000116780	D430040D24Rik		Higd1a	9430041J12Rik		Tspan33	Ttf1		Mapk1ip1	Ric8a		Dclk3	Hdgf		Mkks			Tmem177			Gm15688	Gm22953		Acat2	Gm10059		Noc2l
	595	Traf3ip3			Alg9	Exosc2		Taf13			Per2	Fam136a		Virma			Ttbk1	Tti2		Styxl1	5730559C18Rik		Reep6	Isg20		Cct2	Slc40a1		Gm43380	Nrp2		Commd4	Plcg1		Irak2			Kars			Chuk	2310030G06Rik		Wnt6	Gm13192		Plekhm3
	596	Tsks			Frmd8	Tmem243		Elmod2			Gpi1	Por		Ift52			Tubb6	Tubgcp2		4632411P08Rik	Lnx1		Tmem165	Gna14		Mxra8	Abcd1		A230087F16Rik	6430503K07Rik		Tbck	Gm10699		5730522E02Rik			Mfsd11			Gm5535	Efhd1		Otop2	Decr1		E530001F21Rik
	597	Abcb6			Fam20b	Noxo1		Zmynd10			Btf3	Spred1		Pcolce2			Fabp5	Ankrd13d		Tbx3os1	AC154276.1		Tceal6	Cop1		1700093K21Rik	Gm1866		ENSMUSG00000117959	Drd4		Gm16121	Rab10os		Gm37465			Hacd2			Stox2	ENSMUSG00000117768		Mertk	Rnf168		0610040B10Rik
	598	Gm44597			Otop1	Tmem202		ENSMUSG00000062327			Gm48710	Mapre2		Senp3			Mga	Ophn1		Nmrk1	Acox3		Cry1	Kcna3		Amt	Poli		Bmp8a	Hps3		Sort1	Slc39a2		Fbxo3			Mrpl9			Stk35	Ift122		Spty2d1	Zfp61		Asic2
	599	Rtcb			Ctgf	Gna14		Hspa1a			Otud7b	Scn2a		B3galt6			5033430I15Rik	Adam21		Kazn	Cmtm3		Grid2ip	Gm45828		Celf6	Rlf		Vps37a	Nip7		Commd7	A930006K02Rik		Ctc1			Gars			Hip1	Ighm		Zfp953	Sat1		Rad1
	600	2310081O03Rik			Syf2	Slc45a4		Pcnt			Qprt	Gm14303		Gbp9			Rbm27	Mylk4		Ntrk2	Gm48542		Nell1	Uqcrfs1		Panx2	Rpp25l		Mir219a-2	Kcna10		Btaf1	Exoc3l4		Dimt1			Nat8			Wdr11	Adam32		Rhoc	Gm44712		Parp11
	601	Brdt			Fbn1	Gm10605		Tsc22d3			Gm2011	Fam35a		Klhdc9			Cd63	Supt5		Ptgdr2	Olfr460		Cdh5	Slc35e4		Dhx57	Myh7b		Hspa4l	Ctnnbip1		Tab2	Cxcl1		Ppa1			Lama5			Ndufaf3	Fbxl13		Gm37953	Tgfbi		Phf23
	602	Hsph1			Lrrc3b	Polr3h		Zfp410			Gm7276	Atcay		Lgals9			Ndufc1	Tmem200b		Gm5601	Bmt2		Golga2	Mgea5		Stambp	Gm48181		Rhbdf2	Npy5r		Fhl1	2610203C22Rik		Erc2			Cth			Itk	Gatsl2		9530036O11Rik	Heatr1		Tprkb
	603	Ighmbp2			Mdh1	Jag2		Slc16a1			Sipa1l2	Gja4		Haglr			Rpl34	Gtpbp1		Wdfy4	Zfp869		Dusp4	Jag2		Itga1	Slc39a10		Efhd1	Zyx		Spink5	Akr1c21		Cadm3			Pdia6			Gm11738	Gm43848		Plod1	Sarm1		Gm6560
	604	Tdp1			Ppme1	Oaz2		Anapc1			2410002F23Rik	Gm5424		Txnl4a			Steap3	Pcdhgb5		Tgfb3	G430095P16Rik		Dusp11	Gm21399		4930474N09Rik	Mid2		Apold1	A630023A22Rik		Dusp3	Pcyt1b		Ldlrad4			Abcc5			Pltp	Dcakd		Pex5	Pbx2		Epn2
	605	E130308A19Rik			Esrrb	Apcdd1		Zrsr1			Lrfn2	Gm12454		Abcc5			Gm10309	Utp23		Fam118a	Ppp1r3e		Sf1	Ahcy		Gpd1l	Xpnpep3		Prima1	Tmsb15l		Rfx4	Dis3l		Gm45311			Bpifb3			Mkl2	Rsrc1		Pgls	Fbxo3		Ifi27
	606	Xbp1			Tspan13	Bag5		Tceal9			Pfkfb1	Dusp15		4930453N24Rik			Rpl28	Hexdc		Gm44987	Egr4		Ctdp1	Spr		Zfp879	Ubxn2b		Mxra8	4931428F04Rik		Atp10d	Nkg7		Zfp647			Nox4			Tsc22d3	Gm8493		Gm37977	4930523C07Rik		Ankrd39
	607	Ebag9			Gm32688	Tbcel		Pltp			Ago3	Gm45353		Gm47817			Gm3362			Cog4	Gm3002		Cebpz	Atp8a1		Art5	Hnrnpdl		Prdm2	Orc2		Srebf2	Ccdc151		Zfpm1			Ppp4r1l-ps			Mir124a-1hg	Suds3		Prdm10	Gm5881		Wnt7a
	608	Pgrmc2			A530084C06Rik	Fbp1		Dgkz			Stx5a	9330160F10Rik		Rfxank			Dusp2			St8sia5	Gramd4		Sat2	Pold1		Wdr26	Gm45650		Nr4a1	Gm7102		Arfgap1	Herpud1		Gm31683			Pole3			Gm28496	Sox6		Fkbp5	Mrpl24		Trank1
	609	Fgd3			Rnu12	Rangrf		A230087F16Rik			Stk3	Cct3		1700112J16Rik			Tbl2			Irs2	Sdad1		Gnai2	Acer3		Hps1	Mcat		Mroh3	Vipr1		Gm32872	Mtap		Gm45650			Abhd18			Prdx5	Arfgap2		Gm43753	C130074G19Rik		Colgalt1
	610	Hspa5			Dnajb1	Fam184a		Arhgef10			Ly6e	Taf1b		Zfp810			Fmo1			Akna	Dubr		Smox	Fam8a1		Vmac	Usp3		Mlec	Kctd21		Mid1ip1	Aptx		Olfr32			Tmem98			Mpdu1	AI464131		Per2	Xrcc3		Dmp1
	611	Srp54b			Gdpd3	Srgap3		Ephx3			Chuk	B3galt2		Clk2			Ier5			4930502E18Rik	Ccnd3		Taf1b	Adamts6		Rps6ka1	Thnsl2		Ankub1	Krt73		Polr3g	Gm9755		Omd			ENSMUSG00000117183			Plin4	Arhgef2		Tgif2	Gm8420		9630015K15Rik
	612	Trmt1l			Eng	Arhgap31		Ccdc60			Fancg	Cd151		Dus1l			Wdr78			Gm43154	Pum3		Sirt4	Atg10		Hoxa1	Map3k10		ENSMUSG00000117421	ENSMUSG00000117541		A530001N23Rik	Gm45895		Rpl5-ps2			Per3			Gm13199	ENSMUSG00000118314		Nprl3	Slc25a20		Rhbdf2
	613	Snupn			Pcbp3	Ube2s		Kcna1			Tdo2	Nkiras1		Nudt5			Tiam1			Rpap2	5830454E08Rik		Grrp1	Mtmr4		Panct2	Bpnt1		Gm29514	Cd79a		Rnf217	Tmod1		Fyco1			Gm3608			Ina	Pias3		Gm31663	Sdcbp2		Tepsin
	614	Atp6v1f			Herpud1	Cidec		Cfap69			Rimklb	Rassf7		Chst2			Socs5			Gm15408	Abhd17b		Robo3	Atxn2		Nadk	Smad3		Cyp27a1	Tedc2		Cpsf4	Cpt2		Cnga2			Xpo1			Zfp426	Gm16278		Rrp36	Fam8a1		Gas2l3
	615	Gm2693			Brsk2	2022-09-02		B3galt1			Decr1	Stac2		Dio2			Ormdl2			Itgb5	9430021M05Rik		Gm43713	9030624G23Rik		Zfp146	Spag1		Dpf2	Gm11730		Pik3c2g	Pmm2		Kif1b			Ercc3			Mtrr	Ppie		S100a16	Klhl21		Klhl8
	616	Gstz1			Efcab7	Phlda3		Rbm28			Rpl37rt	Acan		Isoc2b			Ccnd2			Tmem109	Gm23639		Slc25a31	Psma1		Ddit4l	5330411J11Rik		Cyp2c52-ps	Kif13a		Gm15343	1810058I24Rik		1700093K21Rik			Fbxo46			Zfp189	C030029H02Rik		Imp4	Ccar1		Snapc1
	617	Gm30003			Slc41a2	Igf1os		H2afj			Nnat	Haus1		Rcan1			Sdc4			Gm38451	Commd2		Cercam	Gm35721		Ankrd26	Rhbdd3		Dnaja4	Sin3b		Thap2	Sult2a7		Pkdcc			ENSMUSG00000118138			Lyrm9	Slc29a3		Gpr17	Pcnx3		Gpalpp1
	618	Lingo1			Gjc1	Deaf1		Gm44007			Cdh7	Gtf2f1		Nfs1			Herpud1			Sft2d3	Gpr37		Mllt1	Fzd3		Gm6563	Swt1		Lgi4	Lrrd1		Pde9a	Trmo		Ccdc62			Mlst8			Hspa5	4930594M22Rik		Tmem167b	Vmn2r118		Zfp119b
	619	Nek7			AI464131	Ptgir		Fam103a1			Prpf4b	Rsad1		Prpf18			Fam227a			Mss51	Trmt1l		Dnd1	Clasrp		Helz2	Tmco3		Chst10	Tm7sf2		Prkdc	Dchs1		Klhl9			Jmjd4			Lysmd3	Sbk1		A330023F24Rik	Pkd1l1		Tmem63a
	620	Cacng6			Krt28	Gm44616		Pspc1			Lsr	Gm23257		Trp53bp1			Btaf1			Itgb2	Mfsd2a		Nol6	Mccc2		Snx11	1110046J04Rik		Cr1l	Ccdc65		Mfhas1	C8b		ENSMUSG00000117541			Scara3			Ing3	Nes		Tardbp	Gm48827		Slc22a23
	621	Egr3			Gm11730	Dtl		Pla2g7			Srcin1	Tmem59l		Hmgb3			Nfasc			AC163018.2	Glud1		Pyroxd2	Dcaf15		Wnt8b	Sox9		Aspa	Zdhhc15		Lrrn4	Sec24a		Adam21			Mrln			Slc7a14	Erc1		Mxi1	Gm12115		Gm13431
	622	Vrk1			Olfr1396	Hist1h3i		Nrcam			Rbms1	Uso1		Pbx1			Rpl27			B3galt2	D030007L05Rik		Jrk	Utp6		Mtmr6	2310022B05Rik		Cchcr1	Ckap4		Klhl8	Plcg2		Zbtb39			Hspb1			Tldc1	Ppif		Aif1l	Cux1		1810032O08Rik
	623	Dcaf4			Gabrr2	Klrg2		Plxna2			Tet2	Thbd		Phka1			Fmc1			Gm4221	Pabpc1l		Gm43759	Vcpip1		Ftsj1	Hnrnph1		Eif2b4	8030474K03Rik		Traf3ip2	2610008E11Rik		Rflnb			B230323A14Rik			Tspan9	Thumpd1		Selenoi	Acsf3		Dspp
	624	Mcmbp			Meis2	Tiprl		Tspan9			Elovl5	Cdc37		A730017L22Rik			1700037C18Rik			Cmtm4	Gm11646		4930448E22Rik	Dzip3		Serinc4	Cnpy3		Nfe2l2	Gm45070		Amz2	Hmgn5		Tia1			Nup205			B130034C11Rik	Nip7		Gm12941	Pgap1		Primpol
	625	Dhx16			Poglut1	Ankrd12		Gm26707			Sult1a1	Ovgp1		Sema6d			Ppp1r1a			Rps6ka2	2610017A05Rik		Slc38a2	Zdhhc20		Ifngr2	Gm19040		Mcam	Cracr2a		Hdac11	Lancl1		Man2a1			E030044B06Rik			Cysltr2	Gm47059		Mettl22	Ccdc141		Pigp
	626	P2ry1			Zbtb42	BB123696		Nwd1			B230303O12Rik	Pim2		Med12			Acss3			Kctd1	Gm15691		Gm15834	Trappc6a		Tdrd6	Gm15328		Gm46376	1500009L16Rik		Kif1b	Pard3b		Nkd1			Ctdsp2			Galnt6	Nedd4		Catsperg1	Rpl31-ps15		Per3
	627	Dhx40			Bcl2l1	Ptp4a2		Nrbp2			Znrf1	Mms22l		Cacng6			Mtr			Shq1	Kif3a		Gdpd3	Recql		Creb1			Mtm1	Lias		Sema3e	Gins1		Hapln4			Hsph1			Patz1	Ralbp1		Lgals2	Slc9a1		Trim68
	628	Sptbn4			Carmil2	Zfp52		Trim36			Hs3st4	Zfhx2		Shkbp1			Adrb1			Uhrf1	Serpinh1		Specc1	Tmem26		Myadml2			Pdpn			Ccdc162	Pgpep1		Klhl40			Ifnar1			Pim2	Efhb		Exoc3l4	Ackr1		Car2
	629	Wdr54			Tfe3	Arl6		Mrgprf			Nr2c1	Sh3gl1		Tmem38a			D530033B14Rik			Prrg3	Nrp1		Sez6	Gm22888		Tril			Rpp38			Acnat2	Tspan13		Accsl			Gm26728			Arntl	Gm5176		Pfn4	Phf11c		Eif2s3x
	630	Gas5			Ccdc28a	Fam109a		Prpf19			Col3a1	Slc6a9		Ecsit			Sik2			Adsl	Spata2		Clk1	Man2b2		Lamb1			Inpp5b			Flot1	Klf1		Wif1			Spaar			Aagab	Ifit1		Mtag2	Cep170b		Myrf
	631	Cd6			Sptlc1	2022-09-08		Rgs16			Washc3	Hid1		Gm13821			Pdzd7			Dhx37	Rpf2		Ing1	Shisa5		Trub1			Hsp90b1			Dhcr7	Numb		Senp3			Hnrnpm			Caprin2	Pgbd1		Wdr18	Wfdc10		Pfn4
	632	Zfp131			Abcc5	Gm26533		Ccl24			Mapk1ip1	Lst1		Tll1			Acot9			Sphk2	Gm12481		C1rl	Eif1ad		ENSMUSG00000117728			Hdgf			Rnf152	Nebl		Gm27030			Bag3			Glb1l	Lfng		Plekha4	Gm15222		Plbd1
	633	Nfe2			Ikbkg	Tbc1d13		Gm32817			Gjb6	Spag5		Dbp			Trappc6b			Spatc1l	Gm25982		Ccdc97	Ccdc30		Mllt1			Gm8281			Gpr18	Flot1		Chrna6			Cryab			Papola	Gpr37		Nnmt	Rapgef5		Nmbr
	634	Tmem138			Klf13	Dtnbp1		Tceal7			Pdzd11	Setd7		Itsn1			Ppib			1500011B03Rik	Sbspon		Xdh	Pilra		Mapk1			Kctd20			Stx4a	Mb21d2		Adipor1			A530016L24Rik			Hlf	Coro1b		Ing1	8430429K09Rik		Ifnar1
	635	Ctr9			Lins1	Ptger2		Slc26a10			Rrp9	Lrrn4		Pank2			Thap1			Gm6556	Gm36120		Gm38250	Ccdc85a		Atxn3			H2-M6-ps			St6galnac3	Pik3r6		Pdzd8			Scnn1b			Nlrp5-ps	Fndc4		Gm16372	Pip5k1a		Chn2
	636	Derl3			S100pbp	Crlf1		Fancc			Usp31	Alms1-ps2		Wnt10b			ENSMUSG00000117728			B3gnt9	Prr5l		Gm16518	Etnk1		Zcchc12			Palb2			Map3k21	Saa4		Garnl3			Magi2			Trim65	Zfp207		Gm48790	Smurf1		Mbp
	637	Araf			A830035O19Rik	Rsph3b		Ccdc126			Gsr	Dcst2		Adcy6			Timm10b			Gm15743	Mrrf		6030408B16Rik	Serpinb6e		Gm17634			A530076I17Rik			Tmem9	Auh		Rgs19			Gm44421			Agl	Gm26592		Etv5	Gm42875		AL589670.3
	638	Anp32b			Arsi	Trmt5		B230118H07Rik			Gm17491	Trub2		Mmaa			Timm8b			Gm12033	Tmem216		Gm33148	Ppm1g		Slc9b2			0610009L18Rik			Ccdc17	Atad3a		Masp1			2900076G11Rik			Wdr60	Ly6c2		Trim13	Derl2		Shc3
	639	Uhrf2			Ctr9	Nme7		Tmem82			Mettl17	6330409D20Rik		Zfp105			Chchd2			P4ha3	Tef		Acy1	Ighm		Gm48606			Pdia6			2810002D19Rik	Fam110a		Fbxo7			Slc41a3			Crip3	Gpr151		Coro1b	Gm3716		Zfp951
	640	Copb2			Slc35e1	Zfp607a		Shisa2			Ptk2	Pllp		Tnfrsf25			Serpine1			Snhg11	Kazn		Bambi-ps1	Hpf1		Kyat1			Hcfc2			AC154276.3	Chrna1os		2310033P09Rik			Fhl2			Gm41030	Gm33467		Gm13844	Ddx49		Usp12
	641	Grhl1			Dusp14	Ccdc71		Las1l			Stk11ip	Gnl1		St6galnac2			Cox4i1			Cstad	2210408F21Rik		Gm12260	Gnptab		Gm16758			Rhoc			Jph1	Pde4b		Nxpe4			Uggt1			Gan	Gm28514		Mrpl17	Pex13		Kdsr
	642	Gm973			Fat1	2510009E07Rik		Flna			Gm19935	Nog		Ak6			Sik3			Gcfc2	Cd200r1		Aptx	Clgn		2900009J06Rik			Gm11605			Setdb2	Mfhas1		Gm32834			Gm5590			Tmem241	Auh		Gm17999	Fsd1l		Gm38099
	643	Gm29797			Hmgn1	Kcnj8		Il34			Wrn	Ggps1		Lta4h			Eps8l1			9530085L11Rik	Fut8		Mmgt1	Zc3h12c		Tram1			9630015K15Rik			Adh4	Coq10b		Dclk1			0610040B10Rik			Tfcp2l1	Ncbp2		Hspd1	Ppnr		Klf15
	644	Rbm19			4930481B07Rik	Lancl2		Ctdspl			Ak6	Ptpn3		Spag7			Camkk2			Defb30	Gm47572		Scap	Tmem167		Nfe2l2			8030423F21Rik			St6gal1	Fam57a		Elmo1			Dnajc3			Zscan18	6430573F11Rik		Brca2	Gm10309		Hyou1
	645	1110004E09Rik			Sigmar1	Usp46		Slc17a5			Slc15a4	Ttc34		Ptger1			Gm9936			Exoc1	Ssr2		Wdr92	Dusp19		Pip5kl1			Cfp			Fam234b	Gm31036		Psat1			Ap1g2			Slc29a3	Klhl3		C230062I16Rik	Syne2		Lyrm7
	646	Pgbd1			Map2k6	Ube2g1		Rnase1			Dst	Gm1976		AB041806			Ssh2			Cngb3	Nfya		Stk4	Cd163l1		Lmo3			Gm11843			Gm38832	Ppp1r1b		Aloxe3			Gm13375			St7	C2cd3		Gm3764	Slitrk4		Hepacam
	647	Mtch1			Rcc2	Pgam5		2610318N02Rik			Bbs9	Ttc29		Cry2			Pcdh19			Cnot6	AC163667.1		Ncor2	Abhd17b		Gm5828			Eif2s3x			Fbxo7	Larp4b		Plpp4			Gtf2i			Zfp955b	Serac1		1700008J07Rik	Ssr3		Trim65
	648	Med7			Slc25a3	Mtfmt		Hist1h4i			Ldb2	Gm38393		Panct2			Neurl3			Nfyc	Megf10		Trappc6a	Dhx29		Cyp2c55			Kcna6			Zfyve19	Cdipt		Pcmtd1			0610009B22Rik			Ercc3	1700110I01Rik		Nifk	Nrxn2		Arhgap27os1
	649	Serpina3n			Aldh1l1	Nrm		Sp8			Tnfrsf25	ENSMUSG00000116673		Zw10			Pcdh1			Tbata	Kcnq1ot1		Vars	Pafah1b1		Apoc3			Gle1			Dkk4	Ap2a2		Bcl6b			Tubd1			Jmy	Tspan33		Rab39	Sorcs2		Cd46
	650	Gm4926			Bahcc1	Heatr3		Pou3f2			Nanos1	Plscr1		Cltc			Rpl27a			Kndc1	Il5		Lacc1	Prkar2a		Mmachc			Gm44597			Zfp687	9530068E07Rik		Coro7			Farp1			Ric3	Gm31881		BC034090	Fnbp4		Fer1l5
	651	Gm43263			Kctd7	Antxr2		Cym			Zcchc24	Pttg1ip		Gm26588			Atp5e			Foxq1	Gm11510		ENSMUSG00000117080	Mir421		Dll3			Ticam1			Nsmce1	Mpp1		Jpt2			Trim80			Ccnt2	Gm7541		Rrp8	1700018L02Rik		Exoc2
	652	Rbm28			Wee1	Gcdh		Ect2l			St6galnac3	Cyb5b		Gm15850			Npc2			Scd3	Psmc3ip		Dtymk	Zrsr1		Qrfpr			Prep			Chordc1	Ing2		Mfsd12			Kptn			Lgi3	Nrros		Rala	Pts		Brf1
	653	Spats1			Napepld	Gabra1		Uhrf2			Myo1a	Prkar1a		ENSMUSG00000117921			Gm45645			Iqsec1	ENSMUSG00000117048		Col20a1	Prpf40b		Ilf2			Plekha2			Nudt16l1	A430033K04Rik		Dnaja1			Mblac2			Ahsa1	Mybpc1		Bloc1s6	Gm42525		1810012K16Rik
	654	Gm4737			Cln8	P3h3		Max			Nufip2	Styxl1		Gm16023			Ptpn12			Gm4598	Cdc25b		Abcf1	ENSMUSG00000118411		C030006K11Rik			Tmeff1			Tm4sf1	Gm15318		Cfap69			Aass			Rfx5	Hip1		Mapk1ip1	Calcoco2		Slc9a9
	655	Rtl8a			Cdc6	Cdc42se1		Gm20633			Cep350	ENSMUSG00000117959		Mmp24			Add1			Pcdhgb4	Prrt1		Fam98c	Insl5		Map2k4			Gm20684			Hdac6	2310034O05Rik		Magi1			AC133496.1			Bsg	Gm37885		Hlcs	Uvssa		Car8
	656	Lrrc14			Ackr3	Elp4		Myadml2			Ispd	Hspa13		Tmem266			Ss18l2			6720489N17Rik	Anxa9		Il12a	Txndc5		Bdh1			Gm10125			Fchsd1	0610009O20Rik		St7			Golga2			Zcchc7	Eml3		Grpel1	Sidt2		Glra1
	657	Resp18			Ddx41	Nagk		Eif4e			Pigp	Slc7a11		Mastl			Dgkd			Immt	Zfp111		Masp2	Pomgnt2		Pdyn			Haus1			Cdcp1	Paqr7		Tekt4			Fam90a1b			Actg1	Abca1		Dlg2	2310074N15Rik		Gm4459
	658	Ccdc160			Agtr1a	4931414P19Rik		Plekhg6			Zw10	Xlr3c		Ldb1			Hspa13			Mgst2	Cox6b2		Fxr1	Emd		Gm45495			Tk2			Fbp1	Gng11		Padi2			Cct6b			Sema3b	Cyp4b1		Gm11274	Hmgcs1		Setd3
	659	Sema6b			Gas7	Rcbtb2		Gjb3			Dpp9	Hsd17b7		Phka2			Dnajc9			Pacsin2	Klra2		Rbbp8	Ncoa4		4833422M21Rik			Gm19439			Slc2a4	Lsamp		Hipk3			Gm43814			Kansl1	3010001F23Rik		ENSMUSG00000117980	Rpl36-ps12		Cep120
	660	Jmjd1c			Ankrd54	AW112010		Fignl2			Tmem214	Gclc		Gm14776			Fam117b			Znfx1	Irf3		Slc43a1	Ogg1		Jazf1			Qdpr			Caprin1	Stard5		Sbf2			Pla2g6			Alkbh3	Zfp90		Lpar5	Angptl4		Paqr3
	661	Gm26532			1700048O20Rik	AI429214		Ece1			Doc2a	Gtf2i		Sirpa			Chordc1			Coro2b	Rnf144a		Zfp804a	Gm15361		Lrrc39			ENSMUSG00000117807			Nsun6	5033403H07Rik		Efnb2			Klf10			Fbxo32	Smyd3		Ddx5	Neat1		Olfml3
	662	Slc38a8			Abi3	Cops3		Brpf1			Onecut2	Taok2		AC150314.1			Atp5c1			Trib1	Gm35585		Fabp5	Ccdc129		D5Ertd579e			Gm44946			Tmem260	Ccdc174		Fbxo41			Sp3os			Gm26782	2210406O10Rik		Cdc37l1	Vis1		Hmgcs1
	663	Rbbp4			Zfp687	Chmp2b		Ilkap			Ephb2	ENSMUSG00000117507		Klhl18			Tcta			Snx3	Exoc4		Gm15459	Kcnq1		Gkn3			Cfb			Gm6658	Vps45		Pla2g16			D430019H16Rik			Nmnat3	Eml5		Gspt1	Erf		Gm10432
	664	Ptdss1			Prkar1a	5430405H02Rik		Phactr3			Trappc12	Hlf		Gm7008			Nktr			Ddx52	Recql4		Igfbp1	Cog7		Bzw2			Tmem229b			Gm47719	Igf1os		Zmat3			Igbp1			Gtpbp2	Neurod1		Actb	Gm6145		P4ha1
	665	Adck1			Zrsr1	Gm14634		Smim3			Cep83os	Itga4		Prkab2			Etnppl			Slc2a1	Gm47026		Col3a1	Lexm		Nhlrc3			Xntrpc			Gm10030	Terf2		Id4			Gm17399			Rbm12b2	Siah1b		Lyst	Pgap2		Srrm4
	666	ENSMUSG00000116903			Fignl2	Hacd4		Cyp4f17			Chchd2-ps	Kcnip4		Abca4			A330041J22Rik			Emilin2	Prr13		9030407P20Rik	Gm48236		Tom1			Zcchc24			Brd9	Lyn		Trpm7			Gstt2			Zfp35	Rhod		Blm	Clcf1		Trim34b
	667	Npas3			Ddx51	Leng8		Rbm5			Ensa	Ak3		Efhc2			Ccdc91			Gpr89	Zfp318		Josd2	Neurl2		Htatip2			Rbm10			Acnat1	Cd9		Cep170b			Snx4			Otud1	Gm44745		Gm43912	Lgi4		Gm17147
	668	Ice1			Mgea5	Exog		Golm1			Syt4	Cnmd		Mdm2			Misp			Fam20c	Gm24907		Gm44899	Agpat2		Tfrc			Coq8a			Lrit1	Dnttip1		4930570G19Rik			Cdc20			Gm28756	Mnda		Kctd12	Vstm4		Efhc2
	669	Sec13			Serinc3	Tspan4		Slco3a1			Wee1	Abhd4		Fhit			Dlgap2			Rnf10	Nrf1		ENSMUSG00000117440	Taco1os		Apln			Tipin			Timm29	5033430I15Rik		Dennd6a			Phldb1			Slc36a1	Prdm10		Mrps10	2610042L04Rik		Pus10
	670	Ttc32			Slc39a10	Gm9442		Kif5b			Lmnb2	Gm37017		Neo1			Chdh			Adam19	Itga4		Cdkl2	Lpar4		Zfp949			Gm45437			Opa3	Gm38391		Sdcbp			Melk			Wasf3	Angptl4		BC043934	Eif4g3		Galnt11
	671	ENSMUSG00000117375			Tmem175	Lipa		Cct3			Smim19	Ankrd16		Gm37226			Pex3			Gm4129	Gpr146		ENSMUSG00000117003	Fcho2		Actr6			Adamts12			Gm15448	Ccdc90b		Sowahd			Gm42997			Mpdz	H2-DMa		Cd53	Dnaja1		Ypel1
	672	Gm32834			Rbm3os	Hemk1		Usp50			Neu2	Rictor		Smim19			Agbl4			Caprin2	Bhlhe40		Gga2	Reps2		Tra2a			Lpcat3			4430402I18Rik	Dnm3		Prrc2b			Gm42670			Uqcrc1	1700003F12Rik		Ivns1abp	Jmjd4		Cenpe
	673	Camta2			9430015G10Rik	Nsmaf		AC167565.2			Fgf22	Gm43737		Zkscan16			Fam161b			9130221H12Rik	Manf		Ccdc91	1700054M17Rik		Cr1l			Fgfbp3			Gm45941	Btbd8		Nyap2			Creb1			Sil1	Atp1a4		Gadd45g	Nvl		Gm42748
	674	Polr2e			Hgsnat	Fam78b		Ly6c2			Kdm5c	Sspo		Amt			Tmem256			Gga3	Spata4		Tmed1	Qk		Slc20a1			Zbtb26			Dhx57	Pik3c2g		Hspa5			Fubp1			Cdsn	Zfp408		Usp2	Derl3		Galns
	675	Meg3			Tcf23	St6galnac2		Osbp2			Dio2	Acss3		Zfp101			Slc4a11			Vps50	Gcdh		Gm20627	Sema3c		Kcnip3			Ccdc6			ENSMUSG00000118376	Ppt1		Hapln1			Gabpa			Vps9d1	Cntnap5c			Ppp6c		Tmcc3os
	676	Bmp2			Nt5c2	Pex16		Ino80			Tardbp	Mroh5		Gss			Ids			Pln	Slc4a8		Tril	Slc35a2		Gm10635			Erlin1			Ahcy	Rsph1		Zfp433			E230016M11Rik			Ccdc60	Gm9936			Diaph1		Phactr4
	677	Pkdrej			Cinp	Stam2		Npas2			Ccdc136	Camta2		Rnpep			C130060C02Rik			Gm37584	Irx4		Atp1a2	Zfp408		Brd2			Rbm6			Tmem140	Ahsa2		1700003M07Rik			Tmtc1			Sumo3	2810405F17Rik			Rbm19		Samd4b
	678	Ulk4			Lbh	Gm45242		Ndufaf7			Mtfr1l	B430319F04Rik		Vav2			F9			Rnf170	Slc43a1		Gm45552	Hist1h2bh		Atad3aos			Ddx5			Mmab	Zgrf1		Phtf1			Foxo4			Nol6	Efcab8			Gm27374		Prex2
	679	Dock11			2510009E07Rik	Ntm		AK157302			Gm13293	Gm42769		A930002C04Rik			2610507I01Rik			Cwc22	Plin4		Mmaa	Stub1		Rps6ka2			Zbtb16			Irf6	Ddost		Nfya			Pdia4			Myh2	Kidins220			A530058N18Rik		Prlhr
	680	Xrcc3			Hat1	Slc25a17		Prkab1			Acvr1b	Zufsp		ENSMUSG00000117818			Tep1			Khdrbs3	ENSMUSG00000116733		Ccdc126	BC037039		Nprl3			Mgme1			Casp8	Hnrnpl		Fam131a			Adam8			Schip1	Mid1			Stip1		Tcof1
	681	Tmem235			Foxp3	Zfp202		Rorc			Gm35638	Dmd		Gm47204			Bend5			Commd2	Tfdp2		Slc35g2	Mon2		D030056L22Rik			Cryab			Gm8326	Rexo5		Slc46a1			Heatr1			Galnt7	Cgrrf1			Sparcl1		H2-Ob
	682	Tm6sf2			Endou	Lhfp		2200002D01Rik			Gm15952	Ppp2r5d		Epb41l5			Slc25a10			Mettl6	Palb2		Irf3	Ranbp9		Gm5535			Cenpn			Acacb	Nfs1		Got2			Sox30			Iqgap1	Odf3l1			Zfpm1		Sh3bp1
	683	Rpl7l1			Gm5464	Gm28424		Calr			Wipi2	Abhd14b		Mapre2			Ly86			0610037L13Rik	Cav1		Myc	Gm36981		3110009E18Rik			D630039A03Rik			Synm	Osmr		Cyth4			Cln6			Gpt2	Gm42798			Man2b2		Gpt2
	684	Tarbp2			Cklf	Banp		Has3			Socs2	Gdf10		Nostrin			Atp2c2			Gm5586	Ctc1		Dgcr8	Gm12691		Gng2			Gm8546			Hfe2	Pxdn		Ipcef1			Gm27030			Mir132	Theg			Mccc2		Dgat1
	685	Gm47735			9430091E24Rik	Ngly1		Gpbp1l1			1700124L16Rik	D10Jhu81e		Utp15			5930403N24Rik			Ccl22	Gm48623		6230400D17Rik	Gm43712		Ncaph			Celsr1			Hdhd3	Gm6161		Sf3b2			AC157602.1			Haghl	Hsph1			Tcf4		Cipc
	686	Nt5c2			Ift140	Adamts15		Vsig10l			Gm15688	Madd		Mlec			Gm27002			Atp5s	Cavin3		Lsm14b	Pygo1		6430571L13Rik			Pik3ip1			Utp14a	Pex11a		Xbp1			Sun1			Ptprr	Amigo2			Nploc4		Gpt
	687	AI837181			Timp3	Mylip		Gatsl2			Nmnat3	Aox3		Cks1b			Rab10			Pbx1	Gfod2		Lyrm9	Gm13493		Aagab			Def8			Cul7	Timm9		Nfam1			Olfml3			Tmem126a	Sdf4			Nfrkb		Dcaf12
	688	Klhl18			Smg5	Tubb4b		Ninj2			Ankrd40	Rab8b		Bag3			Elk1			Fbxo7	Cln5		Upf1	Prkab1		Cyp2j6			Rft1			Slc2a9	Cyp20a1		Xlr			Gipr			Gm11944	Bace1			Katna1		Kcna1
	689	Tamm41			Lrrc29	Slc41a2		Lgi4			Slc7a10	Serpinb1a		Gm4924			Grm5			Lcat	1700123O20Rik		Ccpg1	Zfp90		Trim43a			Mettl22			Naglu	Cnnm1		Rgs11			Rbm6			Fuz	Gpr17			Ormdl2		Pdpn
	690	Sfxn3			Fam69b	Ndufaf4		L3mbtl2			Paxx	Tsks		Pax6			Trappc11			Alg5	Gm43637		Fam229b	Arl6ip4		L3hypdh			C030029H02Rik			Mypn	Atf5		Kcnmb2			Ecm1			Cct4	Gm34376			Dynll1		Gm29054
	691	Cabp5			Lrrc40	Pak1ip1		Gm17399			Atp11a	Rbm26		Lrrc6			Idh3g			Spr-ps1	A330033J07Rik		Ccdc42	Tctn2		Kdm4d			AC154377.1			Ciart	ENSMUSG00000117406		Slc2a1			Pthlh			Adck1	Krt77			Tada2a		Gm13093
	692	Eif3d			Nfya	Pla2g6		Dnase1l2			Tmpo	Zfp938		Xbp1			Sccpdh			Gcnt4	Gm37645		Pigg	Chordc1		Lcorl			Nus1			A930007I19Rik	Emg1		Dvl2			Glra2			Atp10a	Ankrd29			Klhl35
	693	Smarcb1			Sfi1	Atad1		Tpm4			Wdr1	Trim9		Stip1			Mccc1os			Hmgb1-rs16	Dcaf7		Slitrk6	Mkln1		Rnase1			Zfp251			Trim32	Cnpy4		Zfp981			Sergef			Rnpep	Hirip3			A2m
	694	Ccdc59			Chd4	Tbx2		Farp2			Gm12989	Nucks1		Plin4			Fbxw23			Sptssb	Plg		Sidt1	Hspa4		Gm7816			Col22a1			Gpn1	Gm16638		Cnn3			St13			Blm	L3mbtl3			B230303O12Rik
	695	Clk1			Med19	Por		9330104G04Rik			Mms19	Gm16486		Rdm1			Fmnl3			Tbc1d9b	Col17a1		Bpnt1	Rgs7bp		Hspa1b			Zfp189			Gm3953	ENSMUSG00000116842		CT025679.1			Gm10775			Arhgef33	Grpel1			Ano8
	696	Morn1			Tbc1d22a	Sigirr		Snrnp48			Ina	Ccne1		Irgq			Tacc3			Luzp1	B230323A14Rik		Synpo	4933429H19Rik		Dbp			Bpnt1			Zbtb21	Itih5		Gp5			Plscr5			Zfp981	Gm17344			Rnf19b
	697	Eaf2			Zfp954	Nfe2l3		Ceacam18			Myh7b	Plk5		Fam13b			Prrc2c			Rnf151	E330034G19Rik		Map3k12	Chchd4		Osbp2			Fam120b			Atxn10	C1ra		Gm19243			Ddx43			Rasl11b	Rgcc			Ccdc92b
	698	Glod4			Tctn2	Gm20457		Glipr2			8430432A02Rik	Fabp7		Ubxn2b			Phactr3			Etv5	Ciart		F730311O21Rik	Btaf1		Tex9			Prmt5			Sdhaf2	Nfx1		Rnf185			5730422E09Rik			Ndufb2	Parn			Gtf2ird2
	699	Ints13			Slc35b2	Tnfrsf21		Slc6a16			Hspa8	Ikbkap		Cep85l			Gm18706			Doc2b	Spata5		Gpr161	Lmna		Atp1a1			Clec12a			Uros	Usp3		Nt5c2			Ciz1			Phb2	Lrp8			Gm25262
	700	Klhl35			Pdgfrb	Fam122a		Rab34			Amh	Gm20033		Wdr17			Gm10699			Acap3	Slc20a1		Phf7	Osbpl8		S1pr5			Cby3			Gm32511	Cep135		Cables1			Pim2			Srprb	Gm47218			Acaa1b
	701	Creb1			Chka	Tm6sf1		Gm19439			Pex16	Ccdc50		Gm42651			C130073E24Rik			4930523C07Rik	Wdcp		Mlxipl	Gm48713		C1ql3			Spred3			Hist2h4	Ppa1		Spata2			Gm29650			Gm43279	Rgs11			Tbc1d9
	702	Aunip			Ccdc69	Cops2		Pdia3			Atp6v0e2	Drd4		Rab11fip2			Fzd1			P4ha1	Lzts3		Ilvbl	Taf5l		Cfap73			Ccdc151			Parp2	Nlrp9c		Arf4			Angptl2			S100a10	Spink13			Bpnt1
	703	Tmem86b			1810024B03Rik	Cryzl1		Dnaja3			Ankrd23	Nes		Gm32856			Atrnl1			Crtc3	Gm8349		Misp	Trabd		Gpalpp1			Srrt			Akap7	A530072M11Rik		Gm13688			Smim3			Foxk1	Nup107			Sprtn
	704	Casq2			Gm18113	Wwc1		Nol10			Scfd2	A930040O22Rik		Elk1			Tmbim4			Itgad	Cisd2		Copg1	Fam227b		Armc8			1700028E10Rik			Bysl	5730420D15Rik		Gm5134			Lpcat2			1810010H24Rik	ENSMUSG00000117786			Plekha7
	705	AC157515.1			Atad2	Wdr6		Cry2			Otud5	Sptbn2		Cr1l			Gimap6			Pdlim2	Gm34006		Tnfrsf25	Mkln1os		Vdac1			Zfp672			Gm16551	Gm11346		Xlr3a			Gm14207			Snord89	Gm20426			Mib2
	706	Gm12976			Zfp783	Prelid3b		Lrp8os3			Wdr82	Psd2		Dyx1c1			Rhobtb2			Prpf40a	Mapk6		Ltbr	Gm47573		Npas3			Ubl4a			Wdsub1	Fgfr2		Clybl			Srpk1			Imp4	Gm11872			Nrarp
	707	Pcsk2os1			Ccdc162	ENSMUSG00000117080		Tarbp1			Mtf1	Smc2		Snx27			Ankfn1			Ninl	Gm47648		Crip3	Trpc1		Capn8			Gm9269			1110002J07Rik	Cdcp1		Htra1			Stambp			Elk1	Mfsd2a			Rpp14
	708	AC154687.1			Slc30a1	Cxcl12		Lgals4			Alkbh5	Itgb4		Rad18			Tmem178b			Pigv	Sdhaf1		Kansl1l	Rsad1		Ppp1r21			Egr2			Hist2h2be	Gm16740		Shisa4			Tspoap1			Pdzrn3	Chil5			Ftx
	709	Trappc2l			Gorasp2	Ddx24		Tgs1			Tipin	Gpt2		Tra2a			H3f3b			Gm16364	Gpr22		Usp21	Med14		Lig4			Lgr6			Vps33b	D630033O11Rik		Gm1976			Kyat3			Med13l	Stip1			Bcar1
	710	Gpr137			Dus1l	Grrp1		Aspa			Slc25a42	2310002F09Rik		Prox2os			Lama5			AW551984	Gm43423		Tmem86b	Itsn2		Nagk			Rnf6			Clk3	Pop4		Rasl11b			Cd3g			Hmgb3	Myocd			Ttc13
	711	Rbm10			Gm43935	Lsm11		Slc38a9			C78859	Grina		Cand1			Pgm3			9530080O11Rik	Cpn1		Arsg	ENSMUSG00000116919		Ces1d			Lgi1			Tgfbr3	Mpp4		Gm30003			Dbn1			Cyp4x1os	Zmynd8			Cr1l
	712	Bhlhe40			Cwf19l1	Gne		Ppm1a			Nefm	Tff3		Gsr			Atp5j			Smim7	Eif4enif1		Trappc12	4931423N10Rik		1190002N15Rik			Mapk14			Phf20	A530013C23Rik		Ctps2			Ccdc116			C130026I21Rik	Tatdn2			Rptor
	713	Dhcr24			Hdac11	Slc2a3		Mapk13			Fkbp4	Reps1		Zmym1			ENSMUSG00000117003			Ubxn11	Gm4673		Brpf1	Cdca3		Pcsk1			Spata13			Srgap3	Gmpr2		Lrpap1			Pdlim2			Ino80c	Poc1a			Zfp110
	714	Lamtor2			Mcc	Tnfaip8l2		Efna4			Tesk1	Lyrm1		Ino80			Tecpr2			Hspa5	Gm48457		Ehd3	Plpp1		Pigo			Gm2670			Fam96a	Zhx2		Agfg2			Etv5			Oip5	Abhd17b			Gm13509
	715	Hnrnpa1			Carhsp1	Cdca5		Tob2			Gm47972	Slc26a8		Mgme1			Zfand2b			Hs1bp3	Taf10		Caps2	Pik3ca		Gm43242			Zcchc18			Hspa1b	Gemin2		Bcl2			Sf3a1			Pglyrp1	Aldoa			4930474N09Rik
	716	Lin7a			Gpr137c	Fam241b		Rorb			Ift80	Ptcd1		Samd4b			Gm13920			Trub1	Gm38312		BC024978	Gm27040		Gm44230			Gm6311			Tecpr2	Cadm4		Homer1			Rcan1			Rfx2	Zfp609			Dnajb11
	717	Arhgap27os1			Mageh1	Rrp1		Gli1			Trim32	Shroom1		Gm44508			Farp2			Pla2g15	Gm20633		Efnb3	Rbbp5		Thoc3			AC157566.4			Anapc4	Tnfrsf19		Ephb6			Fam117b			Zfp354b	Fahd1			2310022B05Rik
	718	Rpl13a			Col4a1	Mkln1		Tmem51			Lrrc8d	Ccdc80		Arhgef18			Creg1			Eif4ebp2	ENSMUSG00000117341		Zfp326	Gm17590		Gm40548			Tfr2			Rhbdf2	Gpr108		Hsd17b11			Actl6a			Tmcc1	Gm34184			Bbs2
	719	Arhgdig			Pex3	Per3		Lrrc29			Rufy3	Krt18		Rnf6			Gm6123			Ick	Acss2		Spocd1	Pank3		Cyp4f13			Crxos			Wdr89	F3		Slc38a8			5830418P13Rik			4731419I09Rik	Clpb			Gpsm1
	720	Armcx6			Rtl6	Vat1		Efnb3			Ppard	Msrb1		Otub1			Iscu			Zfp626	Lrwd1		Txnip	Zfp644		Sec14l2			Ctnnbip1			Homer2	Ces2c		Dnajb9			9230112E08Rik			AI593442	Ankrd50			Aqp9
	721	Ptp4a3			Rgs12	Lgr6		Creld2			Galnt15	Sult2b1		Steap4			Ctbp2			Gm6807	Gm48684		Mrps18b	Tnip2		Gpx3			Gm47687			Aqp8	Fkbp11		Meis1			Uhrf2			Fads6	Mob3c			Zfp873
	722	Gm24497			Bricd5	Gm11450		Gm37277			Cdk5rap2	Ppp1r3g		Elp4			Xpo1			Idh3g	Aimp2		Swap70	Fxr1		Klra2			Atxn7l1			Ddit4l	Dhdh		Raver2			Igfbp4			Atp8b5	Nme7			Rexo4
	723	Txndc9			Atp6v1d	Cd164		Adamts16			Gm9801	Nmnat3		Per3			Itm2b			Tox4	Limch1		AC133103.1	Npas3		Gapvd1			Ezh1			Gm35164	Gm5096		Gm11628			Tmc4			ENSMUSG00000118383	Gm34006			B430203G13Rik
	724	Gm20036			Gm10300	Gm43201		Gm15932			Abca1	Cbr4		Vps13c			Nsd1			1700109H08Rik	Mrps17		3110040N11Rik	Dbr1		Rtl1			Rgl3			Lpin1	Stt3b		Prrt4			Zfp638			Gm12089	Zfp622			Nudt5
	725	Bcl2			Gm37391	Trim32		Alkbh3			Il20rb	Ttc41		Nemp2			Khdrbs1			Ccdc148	Podn		Slc2a9	Akap11		Tipin			Cpsf4			AL589670.4	Bcl6		Hcn4			Kidins220			Ttc26	Gm8234			Plcd4
	726	Tbc1d8b			Chst15	Myh11		Jam3			Gm35339	Usp8		Gm47370			Ndufa8			A830082N09Rik	Tubb4b		Agtrap	Picalm		H6pd			Casc3			Kif1a	BC025446		Siah1a			Thoc3			Zscan26	Gm43364			AC163032.1
	727	Pnisr			Slc43a2	Hecw2		Mum1l1			Gm10419	Alkbh8		B230217O12Rik			St8sia2			Gm16159	ENSMUSG00000117810		Lrrc61	Gm10059		Hs3st6			2310022B05Rik			Sftpa1	Cyp4a12a		Mapk8ip2			Olah			Rimklb	5930430L01Rik			Gm15385
	728	Gm31577			Gm13772	Acss1		2010204K13Rik			Dnaja2	Zfp264		Ncoa5			Gapvd1			Gm26645	Cdk13		0610037L13Rik	Fam126b		Gm29200			A330076H08Rik			Plet1os	Lrrc29		Ralgapb			Wipi2			Aif1l	Wdfy1			Nr3c2
	729	Slc2a6			Arhgap18	Fgfr2		Ptpro			Pnck	Ilf3		A130006I12Rik			Zfas1			Gm48482	Idh2		Tmbim1	Zcchc7		Zfp9			Htr1b			Slc16a9	Tpi1		Tpm4			Slc38a5			Slco1b2	Gm26782			Asah1
	730	Fntb			Osr1	Alkal2		Nid1			Slc50a1	Trim37		6430584L05Rik			Arhgap27			Chchd7	Ppp4r1l-ps		Foxred1	Muc20		Gga3			A3galt2			Ralgps2	Dcaf8		Lima1			Cryl1			Fem1a	Pcsk6			2810004N23Rik
	731	Ppp1r3e			AC162302.2	Bnip3l		Frmd4b			Eny2	Mapk3		Snx18			Tmem219			Ccl25	Scrg1		Ipo7	Nxt2		Pdpk1			Pnmal1			Mir17hg	4732465J04Rik		Gpld1			Aox1			Dctn6	Zfp697			Nxnl2
	732	Srcin1			Ammecr1	2310015D24Rik		Gm17244			Gm42462	Epn1		Mapk1ip1			Ceacam1			Tmub2	Dnajc27		Gm22771	Sgk2		Grik4			Nrap			Sigmar1	Rtn2		Gm16701			mt-Cytb			Gm37296	Lias			Gm45016
	733	Gm3200			Yae1d1	Galnt15		Hnrnpul1			Ccnk	Txnl4a		Pbx2			Pip4k2b			Rps24-ps2	Zbtb1		Slc1a6	Ttc33		Npy2r			5330439A09Rik			N4bp2l1	4930511M06Rik		Mycbpap			Gm28578			Impa2	Taf2			Etnppl
	734	Stt3b			Rhou	Gltp		Srsf12			Trim10	Axdnd1		Nrcam			Cenpo			Gm15596	Vstm2a		5330413P13Rik	Gm38014		Ufl1			Stx16			Zfp7	Tamm41		Dnm1l			Ubxn4			Nadk	Dsn1			Armc9
	735	Grin2d			Vamp3	Kyat1		Impg2			Prickle1	Abcf1		Smyd3			Slc38a5			Lin54	A830082N09Rik		Haus1	Ccdc169		Trnp1			Msl3			Pnrc1	Carmil1		Pip4k2b			Mat2a			D030055H07Rik	Phf2os1			Gm10384
	736	Ciao1			AI480526	Cd1d1		Tfe3			Prkra	Zfp449		Kdm2a			Atp5l			Gm16153	Mfap1b		9430038I01Rik	Aqr		Myh9			Grp			Gm11439	Idh3b		Pusl1			Stard8			Dbt	Hrh3			Prrt3
	737	Cct4			AI846148	Zdhhc7		Lfng			Zkscan7	Man2a2		Gm48804			C2cd3			Mras	Bahd1		Snx4	Skil		Ing1			Gm43242			Tymp	Rnaset2b		Ak4			Rac2			Idua	Zfp536			Alg8
	738	Polr3h			Gm26671	Uqcrc2		Etnppl			Chmp6	B3galt1		Mettl7a1			Ccdc66			Gm48393	Tdh		Tubd1	Ankrd9		Ar			Pisd			Ptprs	Snapin		Ttc21b			Faah			Sdccag3	Klhl7			Gm14305
	739	Dnaja4			Zfp810	4933406C10Rik		Slc2a4			Ccser2	Gm38067		C230024C17Rik			Gm27320			Hsf5	Slc38a10		Zfp35	Chst10		Gprin3			Lipa			Ubqln1	Peg3		Fam49b			Rbmx			Timp3	Mlxipl			Mzb1
	740	Gm16581			Cldn9	Lima1		Eml1			Gm14286	Gm38325		Armc9			Nsmce4a			Yeats4	Zfp770		Nolc1	Gm22314		Pigk			Mettl17			Gm27252	Primpol		Rasgrf2			Odf2			Mir1188	Fyco1			Sapcd2
	741	Tmem145			Dlec1	Slc37a1		Sfxn4			Nmd3	Rcsd1		Cyyr1			Qdpr			Gstz1	Gm10704		Gstm4	Gm14639		Gpr50			Gm28982			AI838599	Lig1		B4galt6			Cdip1			Synj2bp	Tmem119			Slc35e3
	742	Gm37176			Cldn1	Gabrr2		Cacna1f			Anapc2	Msra		Mpp2			Enc1			Hfe2	Yif1a		Pomt1	Cnot6l		Slc25a42			Secisbp2			Onecut1	Gatad1		Ctxn3			Gm45336			Fgfr2	Hltf			Lrrc8d
	743	A430027H14Rik			Olfml2b	Afap1l1		Trim28			Syvn1	ENSMUSG00000117768		Cyhr1			Foxn1			Pan3	Ddx54		Hnrnpul2	Slc36a1		Dmtf1			4933402J07Rik			Rpl36-ps3	Osbpl3		Sbsn			Exoc3l4			Gm37711	C1galt1c1			Camsap3
	744	Inpp5j			Dync2li1	Ecm2		Coq8a			Cnih3	ENSMUSG00000117359		Tmed9			Kif1bp			Dmp1	Gm30934		Rnf166	Tsga10		Hsd3b7			Med9os			Lbhd1	Plppr1		Phb			Pepd			Gm43196	Atg2b			Wnt7b
	745	Gm12655			Gdpgp1	Cnnm3		Heyl			2210016L21Rik	Zfp40		Ispd			Isg15			Ropn1l	Zfp760		Ints8	Ubac1		Gm36855			Paqr8			Gm45425	Ces1b		Chd7			Mcm3			Dact2	Tnnc1			Il17d
	746	Dhx35			Rad51	Ints1		Hax1			1110004F10Rik	Nudt10		Zfr			Spag7			Vps37c	Trmt5		Egr2	Mbnl3		AC122397.3			Thbs2			Pald1	Gm43162		Rbm12			Mafg			Slc52a2	C030034L19Rik			Gm13481
	747	Plekhn1			Dennd5b	Tada2b		Ptpn14			Wsb1	Phgdh		Gm16274			BC022960			Rgs6	Morn2		Adgrb1	Gm12630		Pipox			2700046G09Rik			Ifnar1	Alox15		Ddx52			Lrrtm3			Ipo8	Spata21			Wdr83os
	748	Ncl			Ccdc25	Stxbp4		E530001F21Rik			Unc13c	Bicra		Ppp1r15b			Hadh			Utp14a	Usf3		Kdm3a	Gm42460		Gm25540			Brca2			Bcl7c	Naglu		Fbxo28			Gm47113			Prdm2	Trhr			Tmc7
	749	Rnpep			Chmp4b	Nov		Gadd45b			Zfyve9	Dynlt1c		Bckdk			Manf			Fam227b	1300014J16Rik		Cym	Gm43633		Sppl2b			Mapre2			Tspyl4	Zfp459		Slc7a5			Fam173b			Xpo1	4930511M06Rik			Psmd11
	750	Rbm3			Dock8	Cnot10		Ppp1cb			Shkbp1	Sez6		Cacna1d			1700007K13Rik			Neb	AC152827.1		Izumo4	Gm807		Josd2			Fam78b			Aox1	Kcnk1		Gm47865			Gm34552			Ipo9	D11Wsu47e			Eftud2
	751	Smarce1			Dnase2a	4930461G14Rik		Atp6v1c2			Zbtb3	Gdf5		Oard1			Mlec			Ppp1r32	ENSMUSG00000118342		Gm4247	Dalir		Ccdc171			Snapc3			Slc16a10	Afg1l		Ago3			Mkl2			Acrbp	Morn5			Map3k21
	752	Chmp6			Phactr2	Tmem63a		Pkmyt1			Rab37	Phox2a		Gm20219			Bpnt1			Rassf6	Xkr7		Uhrf2	A230009B12Rik		Cyb5r3			Gm45221			Gm14848	4932438A13Rik		Arsg			Rpap3			Gramd1b	Arl16			Gm37336
	753	Mat2a			Slc15a4	Tslp		Cadm3			Bicd2	AC112142.1		Mtdh			Spdef			Tfrc	Gm42830		Lst1	Grm5		Aqp11			Gm15328			Ube2m	Cd4		Wnt10b			Gm8834			Smoc2	1700086P04Rik			2810006K23Rik
	754	Sqstm1			2022-09-09	Slc25a31		Plekhm3			Pnpla7	Ppm1n		Jade2			Arhgap18			Gm12679	4921504E06Rik		Zfp46	Gm29650		Idh2			Gm20754			Itpk1	Shtn1		ENSMUSG00000117818			AU022751			Hist1h1c	Ddx19a			Kcnd1
	755	Catsperg2			Dnph1	Megf6		Cog7			2310022B05Rik	Adipor2		A930017M01Rik			Atp5k			Tenm3	Hspb1		Meltf	ENSMUSG00000118581		Hdac8			Gm20627			Tmem185b	Gm37245		Islr2			Scarb2			Dis3l2	Saa1			Lzts3
	756	Spatc1l			Six1	Glod4		Tlr2			Tns2	Ofd1		Zscan30			Gm13429			Gm44758	Gm2810		Caprin1	Mvp		Crk			Itpa-ps1			Xk	Mcoln1		Lrrc20			Sh3pxd2b			Gm32200	2500002B13Rik			3830406C13Rik
	757	Fkbp5			Zfp513	Snx5		Bicd2			Bcat2	Gprc5b		Gm14296			Gm44812			Klhl26	Prss22		Cables2	Gm10657		Dnaja4			Gm42743			Zfp772	Tgfb1		Ccdc189			Tbx6			Tmem88b	ENSMUSG00000117507
	758	Tnfsf13b			Gm12164	A430110L20Rik		Slc46a1			Dgat2	Rps19-ps7		Rbm45			Tmc4			Exoc8	Rbm3		Med20	Tmem43		Gbp9			Lum			Gm28857	Gm5345		Gnl3l			Ttc28			Apln	Mthfs
	759	Gm25266			Hps1	C3		Tbccd1			Rarb	Eif3b		Gm10702			P2ry2			Gm6344	1700105P06Rik		Antxr1	Gtpbp3		Rab22a			Apex2			Rbm22	3110082I17Rik		Gm47179			Trim66			Cbs	Ss18
	760	Gm37035			Kctd10	Htra3		Kif26b			ENSMUSG00000117172	Map3k21		Gm16098			Grtp1			Gm10335	Kdm6b		Gm43443	Spata7		Mir9-3hg			Csnk2a2			Psmd11	Fdxr		Sdccag8			Snapc5			Zbtb26	Fabp5
	761	Gm43682			Slc46a3	Pgap3		Il27ra			Fyco1	Rabl6		Ngdn			Nudt16			Sirt2	Lamtor5		Acat2	Nin		Hpdl			Katnal1			Hexdc	Pnrc2		Wnt3			Oxa1l			Gspt2	Gm13357
	762	Mphosph9			Cnot11	Rorc		Fam196b			Gsto1	2810049E08Rik		Pcgf3			Shisa4			Tctex1d2	Gm39929		Srrt	Med9os		Ankrd6			Pnpo			Nup214	Ccs		Wdr78			Zc3hc1			Gm47573	Elovl6
	763	Hnrnpdl			Adgre5	Cdc42bpa		Sult2b1			Ptpn1			D630045J12Rik			Mast4			Sidt2	Fkbp4		H13	Gm10617		Gm9768			2022-09-10			1110002L01Rik	Slc7a6		Stk32c			Zfp410			Dnajb11	Mroh5
	764	Upf3b			Atp9b	Nmnat2		Dnajc11			Cfap77			Fam174b			Ift20			Ndufaf4	AI987944		Ccnb2	Coq10b		Oxa1l			Fam8a1			1700027J19Rik	Zfp954		Bcorl1			Cdkn1c			Trappc12	Gm37686
	765	ENSMUSG00000118364			Fkbp5	Lrrc3b		Sec14l1			Adgra1			Dlx1as			Mir7651			Rps19-ps7	Rpl7l1		Fech	Dennd4c		Ormdl1			Gm5884			Mrpl48	Dnajc28		Fkbp4			Idh3a			Wdcp	Lipa
	766	Arf5			Car11	Clcn2		Pax8			Gm20219			Cyp4x1			P4ha1			Polg	Klhl5		Fnbp1	Cbx7		Arhgef10l			Lsp1			Hacd3	Osbpl5		Dlx6os1			Slc5a3			Mcm2
	767	Arrdc1			0610040J01Rik	Cyp2d22		Cyp39a1			Cmtm7			Chrm1			Opalin			Klhdc9	Serpinb6a		Eva1a	Sh2b3		Sys1			Zfand2a			Stxbp2	Inafm2		St6gal2			Vps53			Gas2l2
	768	Gjb3			Camsap2	Isg15		Pcif1			Grhpr			Chrna2			Dhx9			Foxf2	Pnp		Ddx50	Ipo8		Tat			Gli1			Rcan1	Ric8a		Idh3b			Agtr1a			Dnajb1
	769	Impdh2			Osbpl11	Ak2		Rbm3			Ccng1			Usp31			Adgrl3			Thap11			Cntfr	N4bp3		Kitl			Sp7			Helq	2810001G20Rik		Lingo2			Klhdc4			Slc16a12
	770	Limd2			1700010I14Rik	1700084C06Rik		Trim41			Pcgf5			Gm38056			Txndc17			Ttyh3			Arfrp1	ENSMUSG00000117111		Gpr35			Wee1			Cyp2s1	Sft2d1		Gm11527			Gsto2			Rps6ka1
	771	Mtg1			Ldah	Mss51		Alad			Opn1mw			Gm5881			Zfp664			Chfr			Trub1	Ambra1		Gm26666			Mecom			Rac3	Akr7a5		Rcor2			Sqstm1			Ksr1
	772	Bok			Ndst2	Chpt1		Hibadh			Rabl6			Kctd2			Kcnq2			Il23a			Fam43b	Fyttd1		Dnajb1			Gm45493			Ak2	Bptf		Mlh1			Gm12901			Lman2l
	773	Ngrn			Rbp7	Pbx4		Snapc3			Dcaf12			Man2b1			Sdf2l1			Dpagt1			Wls	Ppp2r3d		Slc16a1			R3hdm1			Hist1h2be	Scamp1		Greb1			Miat			Tmc4
	774	Tor1aip2			Myd88	Kcnh2		Fam126b			Syne2			Mllt1			F12			Chrna1os			Igfbp5	Gnai2		Acrbp			Tmem198b			Fads3	Eef1akmt1		Zfp658			Txnrd1			Snap23
	775	Pde1c			Prkaa2	BC030867		Nle1			Tmem184c			Cep72			Tax1bp3			Naip5			Gga3	Bfar		Elk1			Mettl1			ENSMUSG00000117914	Actg2		Smyd5			Chrnb1			Anks1
	776	Gm9917			Klf11	Wtip		Hspa5			Plekhn1			Gm27002			Ssfa2			Nelfa			Herpud1	Tbk1		Lax1			Thpo			Angptl4	Asap3		Arhgef26			Gm7276			Hspa1b
	777	Abhd11			Nup35	Gm43935		Tmem255b			Noxred1			Cracr2a			Wasl			Agpat1			Oscar	Ccdc74a		N4bp1			2310033P09Rik			Ap3m1	Dnah8		Ebp			Tmc7			Nwd1
	778	Nadk			Spg21	Ints8		Snupn			Unc93b1			Usp47			Aff2			Dnaja1			Gm26679	Vav3		Cdkn2b			Pwwp2b			Mup-ps2	Gm5884		Rhobtb3			ENSMUSG00000116733			Bace2
	779	Eri3			Gm17597	Pwp2		Fubp3			Sst			Nans			Stmn3			Rufy3			Ccdc117	Plekha1		Tubd1			Gm47962			Nolc1	Hdhd2		Jph4			Pigc			Kcnn2
	780	Gm17660			Ccdc9	BC028528		Dusp12			Fgd6			Mthfsl			Sdhd			Morc2b			Hdgf	Wdr34		Dffb			Paqr6			Sprtn	Mapk14		Fam196a			Lsm12			Trim72
	781	Srsf3			Emcn	Gm12184		Ranbp10			Qtrt1			Ttc41			Rfx3			Pnpla3			Ppp1r12b	Gm33148		Fam228b			Mtfr1l			Sgk2	Dcn		Hpse			Mylk4			Ip6k1
	782	G3bp1			Polk	Nrd1		C130060K24Rik			Gm5512			ENSMUSG00000118077			Lypd3			Fos			Ppp1r16b	Bdh1		Gm37928			Kcnj15			1010001N08Rik	Incenp		Scoc			Gm26577			Cnih2
	783	Dhx15			Ak4	Baz1b		Zfp180			Psip1			Dcaf12			Eif4a-ps4			Ints5			Cryab	Tha1		Echs1			Gm13562			Ccdc8	Acnat1		Ubn1			1110004F10Rik			Retsat
	784	Med22			Slc39a6	Smg8		Usp22			Reep6			Ift81			Ahsa2			Plekhh1			Spata48	Gm15801		Dhx16			Gm25014			Fasn	Armc9		Noxred1			Fsbp			Prrt1
	785	Gm35188			Pccb	Dnah8		Nbl1			Cygb			Gm14964			Pdzd2			Syngr3			Gm47204	Gm19327		Spcs2			AC132317.1			Atp6v1e1	Slc9a3r1		Stx5a			Gm7238			Dlx1as
	786	Ghr			Igsf9	Zbed3		Hc			mt-Co3			Herpud1			Sult6b2			Fn1			Rsrp1	Arl14ep		Ndufb2			Kif22			Gm4795	Gm45504		Zfp105			Cct2			Mlip
	787	Nrf1			Gga3	9130221H12Rik		Mindy1			Dcun1d3			ENSMUSG00000117992			ENSMUSG00000117840			Adh6b			Tlr3	Birc6		Ngb			Itga7			Sox9	Fnip2		1700001J03Rik			Hspa9			Nelfcd
	788	Tbata			Chchd4	Dtx3		Jcad			Mmp11			Gm26512			Dnase1l2			Zfp277			Cenpm	Gm13351		Prps1l3			Tcta			Aass	Gm4673		Gm6166			Fbxl21			Tnfrsf25
	789	Wdr83os			Bloc1s2	Ccser1		ENSMUSG00000117401			Gripap1			Pcdhga4			ENSMUSG00000117286			Ankrd29			Fbxw23	Dtna		Kif20a			Msh2			Zfp551			Pdia6			Gm7972			Zfp169
	790	Lrp3			Map3k9	Thrsp		Oxld1			Ppat			Gm44928			Klhl24			Lsp1			Brd4	Hdac7		Echdc3			Derl3			Gm45792			Dhrs1			Mkks			Klhl3
	791	Cct3			Gm26532	Tmem57		Tle1			Sf3a1			AC158605.1			Cercam			Plekha7			Chid1	Cul3		Hacd2			Tekt4			Twnk			Utp14b			Lrrc8c			Uhrf2
	792	Mrto4			Itpripl2	Lins1		Gsdme			6030458C11Rik			Rapgef3			Lyst			4732491K20Rik			Best3	Gm45704		Naa40			Meox1			Mkrn1			C2cd2l			B3gnt9			Etv4
	793	Zfp239			Tmem185a	Rhou		Aldh9a1			Haus2			AI464131			Zpr1			Gm33594			Ano10	Slc14a1		Slc35b2			Jrkl			Tatdn3			Ctgf			Zfp800			Emilin3
	794	Parpbp			Prkce	Cdkal1		Rapgef3			Hspb1			Rpgr			Rbm12b1			Ccdc74a			Trim32	Zdbf2		Lmbrd2			Trmt6			Gm10804			Aph1c			Ift140			Hyls1
	795	Lin54			Mkrn1	Tomm20		Nfyb			Elac1			Ankhd1			D330041H03Rik			Aff3			Oaf	Npm2		Ptcd3			3000002C10Rik			Nceh1			Plec			Dusp19			Arl9
	796	Zmynd12			Gapdh	Mtif2		Mbtps1			Misp			Vldlr			Snord49b			Mannr			Mettl22	Ric8a		Gm9856			Shtn1			F420014N23Rik			Clstn1			Ryr1			Efna3
	797	Tsc22d3			Fam184a	Kif2a		Cldn5			Trim59			Aass			Prdm15			Kcnu1			Zfyve1	Gm17098		Phf23			Gm17530			Scarb2			Zbtb40			3110009E18Rik			Gm26653
	798	Kcnk4			Nectin1	Ddx19a		P4ha2			Dhh			Hectd1			Rnf145			Gm20468			AI464131	Gm3650		Oat			Hsp90ab1			Suv39h2			Fus			2022-09-03			Hist2h2be
	799	Slc25a17			Gpat4	Mpzl3		Zufsp			Slc7a5			Zfp746			Acaca			Plcd4			Gm45853	Ccdc57		Rbl2			Gm26564			Gm6286			Pigp			Nphs1os			Cyth3
	800	Rbm12b1			Tagln3	Exoc3l4		Fibcd1			Xpo1			Trappc10			Gm28959			Rufy2			Rflnb	Ankrd23		Asb4			1700109G14Rik			A230050P20Rik			Rab28			Emp2			Zmat3
	801	Slc25a10			Zfp46	Atf7		D630045J12Rik			S100a16			Synpo2			Rps27			Ube2d-ps			Gm29543	Notch3		Gm42456			Tnn			Map3k5			Wdr11			Psma1			Mrpl2
	802	Gm14057			Ankra2	Gm4761		Mfsd7a			Olfr1564			Kctd10			Btrc			Gm42979			Pla2r1	Gm43266		Tmem132c			Cyp4f16			Maf1			Myo1h			Gm48890			Mcf2l
	803	Zfr2			Asb3	Traf5		Kmt2d			Lrrc42			Hipk1			Slc35f5			Gm32389			Masp1	Zfp469		Hmgb3			Gm10571			Snta1			Slc39a7			1110020A21Rik			Timeless
	804	Slc6a7			Clic4	BC037039		Gm26559			BC004004			Pex5			Gpr26			Pigp			Acaa1a	Mapre2		C920006O11Rik			Gm43858			Gm3617			Rapgefl1			Nrf1			Zfp397
	805	Tmem147os			Tbc1d4	Perp		Fam160a2			Pcca			Gm13002			Gm38165			Akap7			AC123870.1	4933439K11Rik		Wdr62			A730020M07Rik			1810010H24Rik			Yod1			Nutf2-ps1			Fjx1
	806	Gpr162			Dmtn	Arf3		Gabra5			Fbxl21			Mrpl20			Gm45552			Hcn4			Park2	Hnrnpa3		AI467606			Sec63			Sephs1			Fam46a			Cldn5			St13
	807	Dnajb11			AW112010	Gm16062		Kcp			Lgi4			Heatr5b			Lcor			Tmem198			Syvn1	Bbc3		Ybx3			1700047F07Rik			Xylb			Smg1			Dbp			Cables2
	808	Etohd2			Stx4a	Evl		Gm4349			Mgll			Klhl25			Rab22a			N6amt1			Calr	Ylpm1		Mhrt			Lap3			Slc16a12			Asrgl1			Sfmbt2			Ilvbl
	809	Tprgl			Ednrb	Tmem237		Hsph1			Gm9968			Layn			Gm8495			Spdya			Smarcd1	Kctd14		Dusp7			2010320O07Rik			Gm10699			Prpf40b			Mettl16			Ppp1r16b
	810	Prkca			Phf23	Rarg		U2af1l4			Clic5			Hspa5			Gins2			Paqr7			Atf6b	1700018A04Rik		Gm17244			Cand1			Tmem33			Dynll1			Clec16a			Csnk1d
	811	Tpx2			Dolk	Unc119b		Aspn			Grin2c			Rnf151			Slco1a1			Gm43797			Heyl	Gm48882		Fibp			2810049E08Rik			Stbd1			Gm996			Slc38a7			Nhsl1
	812	Arc			Ugp2	Rpl31-ps10		Nfrkb			Ccr10			Ccdc151			Psmf1			BC067074			5930430L01Rik	Dmxl2		Sncaip			Fendrr			Fpgs			Phf8			Serpinb1a			Tanc1
	813	Snx17			Rpf1	Fer		Kctd3			Abcg2			Slc6a4			Gm15104			Ankrd28			Ccar1	Drd3		Gtf2e1			Fkbp4			Per3			Hmgcl			Lrrc27			Phyhd1
	814	Gm26779			Nelfb	Gtf3c5		Plcd1			Gm47096			Smad9			Kbtbd11			Gbx2			Lrrc8c	Gm43793		Coa5			Gm20646			Lingo4			Ktn1			Terb1			1700021N21Rik
	815	Mrpl58			Tm4sf1	Tns1		Zdhhc23			Cnot3			Gm9996			Hint1			Cdk16			Gm16322	Cxcl5		Rab9b			Pcdhb17			Adgrg3			Orc4			Zfp551			Mrnip
	816	Rfx5			Pde3a	Spsb1		Ppp1r3d			Slc30a10			Tbc1d22a			Gm14532			Pcbp2			Manf	Tamm41		Cbx2			Spred1			Gldc			Map1lc3b			C4b			Gm16310
	817	Pex1			Srcin1	Sqstm1		Alg12			Rho			Gm9903			Lrrc25			Zfp866			Irak2	1700008O03Rik		Phyhd1			Ntmt1			Rsrc1			Elk1			Dbf4			Prkab2
	818	Mrpl24			Slc25a11	Zfp932		Gramd3			Atp2b4			A430106G13Rik			Gcsh			Tfb1m			Lgi3	Vps11		Fam98c			Upf3a			Esm1			Ssbp2			Gm13179			Snap29
	819	2410015M20Rik			Rpia	Rab7		Enox1			Idh2			Klk7			Mtfr1l			Gm35065			Sec24c	Pccb		Sox11			Tbcd			Wnt5b			Washc1			Alkbh5			Izumo4
	820	Cdc42se2			B230112G18Rik	Psmb8		Cyp2j9			Fam129c			Khdrbs1			Uqcrb			Tmem234			Gm31024	Fam13b		Ighm			Rbl2			Gm22571			Adamtsl2			Ndufa4l2			Tfip11
	821	Phf5a			Fastkd2	Ifi203		Sesn1			Chn1			St6galnac3			Tyw3			Rpl36-ps12			Slc38a3	Rnf128		Cux2			9430038I01Rik			St5			Csmd1			Rapgefl1			Csmd1
	822	Fbxo5			Ets2	Clcn4		Nov			1700027J19Rik			Cc2d2a			Prps1l3			Abcb1a			Nupr1	Epb41l4b		Mboat7			Nup50			Hs1bp3			Tle1			N4bp1			Cnot9
	823	Fam241b			Lck	Adarb1		Best4-ps			Man1b1			Thoc2			Gm39244			Adamts15			Gli2	Smim27		Pdia5			Ppil4			Smyd4			Dmxl1			Itga10			Gm47629
	824	Gm44618			Atg4d	3110082I17Rik		Camk2b			2022-03-09			Casp3			A430103D13Rik			Mob3c			Gm20172	Gid8		Gm38451			Gm5176			Lamp1			Nsmce1			Mrpl3			Slc24a4
	825	Insig2			Fam83g	Hba-a1		Adgrl3			Ppp1r13l			6030445D17Rik			A530076I17Rik			Dnase1l1			Usp14	Ppm1b		Ythdf1			Gm6483			Meiob			St6galnac2			Dhdds			Sertad2
	826	Spns3			Mfsd4b3	Fbn1		Hlf			Kcnc3			1500009C09Rik			Gm37019			Myadm			Gm43651	Klf9		Rgcc			Rab3ip			Fzd5			Rrp1			Ppp1r37			Casq2
	827	Dnajb1			Kif1bp	Slc29a2		Galnt6			Fam107b			Ovgp1			Vps16			Haus7			Otop3	Lrrc6		D430019H16Rik			Pnp2			Dopey2			ENSMUSG00000117499			Ammecr1			Ptges3
	828	D130020L05Rik			Ltbr	F420014N23Rik		Calcb			Parn			Trip13			Ppp1r14c			Ift122			Rgl1	Rps24-ps2		2900045O20Rik			Zfp750			Amigo1			Fmr1			Tfe3			Amer3
	829	Rbm5			Alkbh1	Fam214b		Insrr			Myo15			Tyk2			Eif4a3			Fbxo27			Gm37885	Zscan26		Prlr			Kcnn2			Gm20498			Adal			Aspa			Ubxn10
	830	Hspb6			Ubash3b	2810004N23Rik		Gm8186			Mknk1			Tcaf1			Ndufa6			Irgq			Tmem33	Gm42851		Yipf5			Gm34069			Tbce			Id2			Edn1			Cstad
	831	Hsbp1			Xrcc3	Nipal3		Cebpd			Sqstm1			Snapc4			Ripor2			Prokr2			Serpinb8	Gm6218		Lrpap1			Slc2a4rg-ps			Pus7			Ar			Zfp236			BC024139
	832	Coq8a			Gnl2	Alad		Arhgef2			Ift81			Pla1a			Rapgef3			Acsbg1			Arhgef19	Evi5		Mef2b			Actg1			Palld			Mrps25			Uck1			Mrps11
	833	Npc1l1			Coq7			Rcbtb2			Prkcz			Hnrnpdl			Gm10118			Gm4034			2610035D17Rik	Gm17823		AC107711.2			Capn11			Wdr24			Krt77			Dennd2d			Rsrp1
	834	Ccdc14			Brap			Ksr2			Pls3			Svop			Zfp790			Coq2			ENSMUSG00000116557	Atp5o		Tnfrsf25			Cdca7			Rev1			Gfm1			AC102847.2			Slc35b2
	835	Gm27246			Tirap			Hexa			Prnp			Rho			Pfdn1			Nefh			Enox1	Gm8801		G3bp1			Pde4c			Tspyl2			4933434E20Rik			Gm43755			Pde8a
	836	Gm15408			Papola			Rbfox3			Galt			Usp6nl			Hnrnpdl			Gm10644			Soat1	Mocs1		BC024978			Elk1			Gm6682			Cryzl1			Tnfsf13b			Antxr1
	837	Eif3k			St6galnac3			Fn1			Clcf1			Slc25a42			Abhd10			Hif3a			Ndufa4l2	Tmem135		Rpl10			Fjx1			Cdip1			Gm6567			Syne3			Gm10069
	838	Cyp2s1			6430573F11Rik			Pou4f2			Lrrc29			Mapkbp1			Znfx1			Plekhm1			Pcyox1	Ccl6		Cacng1			Mat2a			Dusp12			1810020O05Rik			Nfkbid			Ppp1r9a
	839	Mterf1b			Gm8539			Ap5s1			Thbd			Kat6a			Col1a2			Odf1			Arhgap27	Stag2		Dph6			Mad2l2			Mfsd4b3			Necab1			Ttll8			Gm37069
	840	Trub1			Fbxo10			Raver1			Prdx4			A230052G05Rik			Nadk			Orc5			Cpsf3			Zfp113			Tsta3			Ankub1			Gm8797			Bnip3l-ps			Slc37a1
	841	Nudt17			Tarsl2			Fgf13			Ep300			Naalad2			Hcfc1r1			D7Ertd443e			Psmd4			Gm48653			Zfyve28			Rpl30-ps9			Grm2			Anxa9			1700047M11Rik
	842	Tdrd7			Klhl18			Flt1			Moxd1			ENSMUSG00000117341			Zrsr1			Cd300e			6430550D23Rik			Opa3			Sult2b1			K230010J24Rik			Adipor2			Gjc2			P2rx6
	843	Mmachc			Nov			Derl3			Iqgap1			Syne1			Sfxn3			Prpf38a			Gtdc1			Zfp638			2310009A05Rik			Sh3pxd2a			Rgs16			Gm14488			Lias
	844	Unc5a			Sfxn4			Vrk1			Pxmp4			Tpr			Dynlrb1			Pfkm			Sik3			0610040B10Rik			Kansl1			Timp3			Ap1s2			Hpdl			Pth1r
	845	Arfip1			Tbc1d25			Slc5a3			Gm37755			Slc36a4			Chd9			Ccdc66			Ptges			Dzip1l			Adcy6			Ormdl3			Nuggc			Cd248			Pank4
	846	Gm42547			Scara3			Cdadc1			Gm16124			Zeb2			Mrpl11			Ptprt			Zcchc8			Gm15910			Carf			Hgsnat			Slc25a3			Bzw2			Csf3r
	847	Rps8			Necap2			Bcl2l1			Clmn			Arnt			Cep170			Rexo5			L3mbtl2			Arfgap1			Ica1l			Ppp2r5e			Ldb1			Rasa2			Plod3
	848	4930553P18Rik			Itpkb			Htr2a			Slc25a33			Spata4			Gga2			1700110C19Rik			9330104G04Rik			Gm15682			Dennd6b			Mroh2a			Wipf3			Gm3272			Alkbh5
	849	Pitpnm3			Mllt3			Tmod4			Phactr4			Enc1			Taco1os			Mmp15			Zfp709			2700069I18Rik			Tmcc1			Azin1			Klhl24			Fbxl18			Gm12708
	850	Tmem176a			Tob2			Mettl13			Mmp23			Pcdhb22			Gpr63			Zfp976			Pigz			Mex3a			Gm48062			Gm2602			Camk2b			Cd160			Abcc12
	851	Gstm4			Nfu1			Spaar			Igf1r			Gan			Acbd4			Gm17259			Gm31834			Apmap			Ipo8			Cpt1a			Rbfox3						Gm36989
	852	Manf			Slc25a46			ENSMUSG00000117375			Srpk1			Gm6445			Srsf7			Hspa1b			Hsf1			Gm26532			Gm38155			Inca1			Tubb2b						Ctdsp2
	853	Mad1l1			Samd10			Gm5751			Rgma			Guca1b			Taz			Ablim3			Jhy			Lin7c			Xbp1			Trim24			Crybb3						Slc2a4rg-ps
	854	AC154141.1			Ptprk			Prpf38b			Clu			Trap1			Ndufc2			Tmc7			Rrp9			Crlf3			Tra2a			Gpatch4			Pnma3						Pmp22
	855	Pklr			Chd2			Nxn			1700102P08Rik			Med13			Nfe2l1			Kdm5a			Mum1			Ints12			Gabrr2			Gch1			E2f2						Shc4
	856	Ptges3			Gm15987			Cdcp1			Nrcam			Tmem117			Gm37885			Clock			Wfikkn1			Sertm1			Slc9a9			Mfn1			Phldb1						Pomt1
	857	Sult4a1			H1f0			Zkscan7			Sptbn4			Tnks			Cdc42bpa			Gm43279			Gm13375			Tbc1d2b			Tmem170			Mark1			Gm7972						Cacna1f
	858	Dlgap3			Letm2			Stac			Irs1			Atp10b			Srrm4			Gm14120			Casq2			Abce1			Rabgef1			Bfar			Rsrc1						Enox1
	859	Tpd52l2			Nynrin			Hdac4			C1galt1c1			Txndc5			Gcc1			Lsm11			Wdr47			Calb1			Mag			Dhrs9			Cavin2						Cog6
	860	Swi5			Cry1			Kctd4			Nup98			B3galt4			Rbm34			Gata3			Adipor2			Gm19461			Airn			Prr18			Adra2c						D630045J12Rik
	861	Rps6kb2			Cab39l			3110053B16Rik			Ahsa2			Lgi4			Atad2b			Gm35721			Chordc1			Haus2			Dnase1l1			AC169509.3			Gm28883						Pigb
	862	Zfp109			Zxdb			Sdhaf1			Snn			Rhbdd1			Hcn4			Gpt2			Kdm5c			Wdr1			Gpc4			Rpia			Tufm						Zc3h6
	863	Mettl3			Ndufs5			Slc25a44			Prr14			Nup153			Upf2			Stpg2			Alg1			Sh2d4b			A830052D11Rik			Zmynd19			Grsf1						A530076I17Rik
	864	Gm19426			Tmem140			Naa40			Spata5l1			Gm5069			Hdgf			1500015A07Rik			Mark2			Ccdc186			2510046G10Rik			E330011M16Rik			Asb1						Arfgap2
	865	E130307A14Rik			Sv2c			Hpcal1			Rbfox2			Plcd4			Trio			Gsta3			C030013C21Rik			N4bp2l1			Odc1			Sdr42e1			Aldh3b1						Crispld1
	866	Ifitm6			Gm43859			Dot1l			Rasd2			Ikbkap			Mtor			Fbxw23			Prpf3			Kdr			Ankrd66			Rnf125			Dgkh						Fam210b
	867	Zfp423			Arv1			Lhfp			Chst5			Igfbp4			Zkscan2			Mknk1			Snx18			Gm40557			Phactr4			AI597479			Pnck						Tmem141
	868	Atp10a			Lgi1			Nipsnap2			Ubiad1			Cwc22			Dctn6			Kcns1			Syt11			Gm12454			Dnajc19-ps			Gm28875			Vpreb3						Nova1
	869	Ehd1			Crybg1			Tmem198b			Gm48699			Zfp354b			Snapin			Ica1			Gm25395			Cacna1e			Atp10a			Mug2			Golt1b						Pitpnm2
	870	Ttr			Washc3			Slc25a27			Traf3			Ankrd6			Ndufb11			Fbxo41			Fbxl5			Atg12			Amt			Chrna1os			Kcnk1						Eif4b
	871	Otos			Mbd4			Serpinb1a			Npr2			H3f3b			Taf15			Gm11646			4930426L09Rik			Mgrn1			Zfp511			Ubtf			Tspan3						Ankrd44
	872	Rspo1			Tstd2			Mest			Trp53inp2			Zfhx2os			S1pr3			Cyp2c52-ps			Tspan4			Adipor2			ENSMUSG00000117790			Tubgcp2			Ppp1r3g						Gm35339
	873	Ncoa5			4933405D12Rik			Pnma2			Top1			Mex3c			Lhpp			Tmem126b			Atp1a4			Espl1			Cnot4			Psma5			Slc1a5						ENSMUSG00000118008
	874	Rtf2			Pex11g			Dap3			Ino80c			9430065F17Rik			Gm1141			Primpol			Klhl29			Syt14			Il33			Tle1			Colec12						Itga11
	875	Aatk			Gpr155			Gm10291			Chd8			Gm47814			Mien1			Plpp7			Tns3			Mir338			Plcd4			Gpr182			1300002E11Rik						Slc39a2
	876	Nectin1			Dcdc2b			Efemp2			Kif13a			Scrn1			Ndufa11			Myo16			Jchain			Col20a1			Ttl			Ttc23			Txndc2						Adra2a
	877	Fsd1l			ENSMUSG00000116883			Zfp467			Abca7			Zfp317			Zfp637			Usp54			Tlnrd1			Ddx39b			Rbm28			E230016M11Rik			Xpo1						Gm47163
	878	Mthfd1l			Plxna2			Eva1a			Tmem56			E430018J23Rik			Cobl			Slco4a1			Wdr82			Ihh			D330050G23Rik			Lag3			Rab11fip5						Sult2b1
	879	Aknad1			Ccnd1			Gm36908			Heatr6			Gpr152			9230110C19Rik			BC003331			Tsc22d3			Klhl40			2810006K23Rik			Slco2a1			BC030500						Banp
	880	Gm6969			Ube2h			Ftsj3			Apmap			Sh2d5			Rgs20			Ift20			Ftx			Slc15a2			Gm37145			Smim11			Foxj1						Sun1
	881	Adamts3			Gpihbp1			Baiap2			Tmem150a			Ccdc186			Platr22			Riox1			Alg8			Cdkl4			Spag16			Gpsm2			Mpdu1						Grhpr
	882	Gm34376			Galr1			Hif3a			Cobl			Hrh3			Akap13			Coro6			Ndc80			Zim1			AC161165.6			Slc11a2			Dmrtb1						Gm35021
	883	Ccdc88b			Arhgap19			Hnrnpdl			Ctsk			Sqstm1			Atg9a			Lad1			Pdrg1			Gm10687			Gm6916			Trpm4			Plb1						Hes6
	884	Hnrnph3			Gm20655			Tmem86a			Gm42743			Ido2			Tipin			Gm5532			Dlk2			Kl			Noc2l			Ppp1r15b			Gm15743						Pla2g4e
	885	Stk36			Gm7160			BC024139			Nol3			Khk			Ghr			Dkk3			Galnt9			Tnfrsf10b			Adamtsl4			Snx10			Gm29156						Zbtb40
	886	Foxp4			Slc13a3			Itk			Arih1			Sap130			6330409D20Rik			Umps			Gm13589			C530025M09Rik			Setdb1			Necap1			Gm37396						Stx6
	887	Gm28592			Stmn2			Tapbpl			Tpm3			Gm44056			Gm45216			ENSMUSG00000117322			Lrp4			Lpcat3			Lin7b			Gm44421			Jup						Mgme1
	888	Aloxe3			2410089E03Rik			Fmod			Zc3h6			Gm28784			Coq6			Cntfr			Sgk2			Ucp2			Gm42568			Snapin			Arih1						Ccno
	889	Fam50a			Clstn3			Sec1			ENSMUSG00000117004			Crebl2			Pttg1			6430573P05Rik			B4galnt4			Plcd4			Tspan13			Yars			Tpbgl						Farp1
	890	Ube2g2			Phf2os1			Gm48691			Smarca5			Tssk4			4930473A02Rik			Map2k3			Zmynd8			Crip3			Msh5			Dcaf15			Zfp950						Amz2
	891	Btg3			Kcnd3			Tbpl1			Aatf			Ufl1			Zdhhc5			Emp2			Txnrd2			Gm15246			Gm17210			Timm44			Adgrl4						Ttc19
	892	4932435O22Rik			Lrrc47			Heatr1			Evc			Tlr3			Prpf3			Rbm28			Crmp1			Dmpk			Galnt11			Ppp1cc			Hspb1						9130023H24Rik
	893	Itk			Zfp120			Synj2bp			Nudt5			Gm16145			Gm29093			Ralgds			Mapk1ip1			Optn			Ubp1			Esrp2			Slc6a3						Myh10
	894	Arhgef33			4930434F21Rik			Chka			Smap2			Ddb2			Gm28784			Cachd1			Cdadc1			Lrch3			Gm14305			Nexn			Mcrs1						Taf12
	895	Rnf135			Tomm40			Rfk			Zfhx2			Parp12			Slc35b2			Rfx2			Mfsd8			Gm9776			Gm10704			Ttc38			Cldnd1						Rnf6
	896	Las1l			Ppp1r9b			Hmgb1-rs16			Usp21			Atp11b			Pdia6			Fbxw8			Lrrc7			ENSMUSG00000117093			Smpd4			Gm37607			Igf2os						Usp22
	897	Calr			Adam19			Smim11			Haghl			Sirt7			Rab44			Erich1			Josd1			Pak3			ENSMUSG00000117964			2500004C02Rik			Gm29684						Eif4e2
	898	Rnf113a2			Hspb11			Slc26a1			Zfp809			Map1b			Mef2d			Rapsn			Atxn1l			Gm16477			Hsp90aa1			Crybg1			Lama5						Spag7
	899	Grk5			Chst8			Mthfd2l			Pgs1			Stx11			AI849053			AI115009			Klhl40			Csnk1d			Cadm1			Igf2r			Gm15421						Plekhd1
	900	Spata20			Fbxw5			Slpi			Slc31a2			Dmrtc1a			Caprin1			Tnfsf13os			Arhgef18			Mroh5			Lrrtm3			Atg14			Prkca						Rab34
	901	Zbtb40			Hnrnpul1			Trnau1ap			Gm19705			Pald1			1700010B13Rik			Mfsd4b1			Slc25a16			Vmn1r206			Fn3krp			Rbm15			Ptgs1						Dhx35
	902	Adra2c			Mgat5			Mpzl1			Parp12			Adipor1			Rnd2			Gm10421			Umodl1			CT025678.1			Srsf9			Ces2h			Tgm3						Zfp951
	903	Dcdc5			Atg10			Hoxd1			Ranbp3l			Fxyd1			Rab34			Trp63			Naalad2			Irf2bp2			Fzd4			Dpy19l1			Perp						Ppp1r14a
	904	Ccdc82			Gars			Tfrc			Mthfd1l			Ccdc122			Mrps15			Pla2g4e			ENSMUSG00000118145			A930040O22Rik			Slc22a3			Pfkfb4			Amot						Rars2
	905	Xpnpep3			Lrrc51			Xrcc3			Vdac2			Ptcd2			Stag3			Wnt7a			Hdhd3			Gm43808			Bnc2			Gm17552			Parvaos						Fbxo34
	906	Cntnap1			Gm42525			Btbd1			Plod1			Nek11			Gm8188			Nppa			Tsga10			Gskip			Ccnl2			Tubg1			Tarbp2						Gmip
	907	Tmem143			Map4k4			AL591952.3			Kcnb1			Nsd3			Nme1			Pdzrn4			Bdh1			Capzb			Gm11525			Pfn4			Gcfc2						B4galt3
	908	Hmgn1			2510016D11Rik			Tmem52			Tmem229b			Gm14399			Plekhm3			Baz1b			Lyplal1			Mirg			Ccdc136			Zkscan7			Mettl22						Rab22a
	909	Npy1r			Creb3l1			Tnfrsf13b			Syt12			Kmt2a			Chrna4			A830009L08Rik			AU020206			Gm20518			Zfp983			Magix			Gm16316						Pmepa1
	910	Mfsd11			Snapc4			Gm22486			Rasa2			B3gnt2			Acta1			Dvl3			Papola			Natd1			Pkd2l1			Msh3			Mamstr						Neil3
	911	Tcaf2			Rab21			Slc24a4			Npm1			Atraid			Ndufa1			A330084C13Rik			Gm44056			4930581F22Rik			Slc52a2			Limd2			Thrsp						Cemip
	912	Abcc3			Reep1			Nlgn2			Tmprss6			Samd1			Rnf157			Atp2a2			Mafk			Rars2			Actn1			Zfas1			Jsrp1						9930014A18Rik
	913	Fastk			2200002D01Rik			Misp			Rbm3			Snx32			Ccdc170			ENSMUSG00000118099			Nipsnap3b			Gdpd1			Fip1l1			Atg4a-ps			Aif1l						6430584L05Rik
	914	Jmjd6			Supv3l1			Tuba8			Caly			Tnfaip8l1			Cdh2			Dcx			Slc6a15			Igsf1			4632428C04Rik			Obox4-ps3			Mpzl1						Arpin
	915	Ccer2			Cd22			Arhgap1			Ccdc17			Gm12191			Enah			Gm36964			Ets2			Gm17455			CT009489.1			Gm28373			Dgat2						Rhbdl3
	916	Mir23b			Phyhip			Rab11a			G6pc3			Nr2c2			Ranbp1			Ankrd16			Bcor			Ccar1			Galns			Polr3h			Agpat2						Bckdk
	917	Gm8719			P2rx1			Il7			Tex2			Klf3			Gm10775			Tacc2			Zfp758			Lncenc1			Tnip2			Lgalsl			Sntb1						Tspan31
	918	Pou3f4			Ntn1			Insig1			Prkg1			Cc2d1b			Kat7			B930025P03Rik			Rapgef3			Lypd6			Plekhg3			Gm47718			Plpp5						Sbsn
	919	Hist2h3c2			Gm32856			Taf12			Sephs1			Chst1			Surf1			Pdss1			Rsad2			Tst			E530011L22Rik			Zmym1			Gm43951						Cptp
	920	Vstm5			Lurap1			Megf11			Rmnd5a			Rps15a-ps3			Sorbs1			Acr			Gm44597			Cacybp			Ogfod1			Enho			Glul						Irf2bpl
	921	Gm43011			Cluh			Slc17a7			Gm28050			Mcm3			Isoc1			St6galnac3			Mfhas1			Wdr54			9230110C19Rik			Thumpd2			Gns						Pnpla8
	922	Polr2j			Radil			Phyhip			Chrac1			Rbm11			Tmem141			Fan1			Arsb			Acat3			Daam2			Rab3gap1			Chaf1a						Tpst2
	923	Rasa3			Tnfaip1			Il7r			Tcf12			Eif2ak2			Tmem147			Gm42654			Gm7008			Zfp14			Fam198b			Il10rb			Ccl17						Ncoa5
	924	Htra2			Eif2b3			Grm7			Gm10687			Rnf214			Gm9725			Fmo2			Tcf7l1			Zfp53			Fam78a			Gm14963			Gm12762						Sdr39u1
	925	Rps2			Gm14443			Ppm1e			Mamstr			9230112E08Rik			Tbc1d1			1700022H01Rik			Lrrc8d			Sema5b			Map7d2			Tango2			Gm9001						Vps37a
	926	Hnrnph1			Depdc5			Rab11fip2			Ctsw			ENSMUSG00000117926			Sec11c			Clip2			Trim9			Gsx1			Pcdh20			Anp32a			Dio2						4933439C10Rik
	927	Nxpe4			P4ha1			Gm14168			Slc9a5			Mgp			Bcl6			Klhl8			Nim1k			Pcbp2			Gm9670			Btbd9			Sec31a						Gm7802
	928	Pnpla3			Sec31a			Lrrc61			Phrf1			Gm13416			Mfhas1			Rcn1			Rida			Prmt7			Ap3m2			P4ha2			Mmp23						Dnaja1
	929	Tmem175			Abcd1			Cpne8			Heatr5b			Sclt1			Cep72			Gba			Xpc			Parn			Srbd1			Cend1			Zfp326						Hdac8
	930	Bckdk			Gm11266			Txnrd2			Ap1m1			Bdh2			Lyz2			Fam102a			Ctdsp2			Ercc3			Pak1			Pnpla5			Pcgf2						Eif1b
	931	Ccdc74a			Gm48880			Plppr2			Rbm18			Elavl3			Dag1			Cpne2			Ppp1r3c			Pcdhb6			Gstm7			Ash2l			Pdia4						Rbl2
	932	Tardbp			Gspt1			Setd5			Por			Hspa8			Lztfl1			Rptor			Zfp384			Pdcd1			Srd5a1			Gtf2i			Psd						Pias3
	933	Gm3512			Kcng4			1110004E09Rik			Rsrp1			Slc4a4			Klf15			Dhx32			Atp2a3			Paxbp1			Gm5628			4932438A13Rik			Mns1						Gm13375
	934	Efcc1			Emc10			Chmp7			Kcnn2			5830417I10Rik			Pla2g4b			Prr29			Lefty2			Sec61a2			Dbndd2			Cxxc5			Pla2g2f						Foxo4
	935	Tceal5			Rbbp6			Zmynd8			Cdon			Mtrf1l			Adam4			Bend5			Lpar2			Nelfe			Gm10032			Bhlhe41			Fgf12						Fam168a
	936	Gm42853			Magix			Gm8483			Plpp3			Clpb			Itga10			Polr3c			A330023F24Rik			Pcdhb22			Cdh19			Pafah1b2			Zfp532						Gm47469
	937	Reps1			Sgta			Gm5977			4631405J19Rik			Cntrl			Nptx1			Gm2225			Phf23			Gtf3c2			Tmem51			Syde2			Ctsl						Itm2a
	938	Gpatch3			Rtca			Bhlhe40			Ctnna2			Sh3tc1			Mgme1			Lrrfip1			2810429I04Rik			Cyp2c52-ps			Gm26679			Clic4			Gm15832						Dcaf1
	939	Gm11725			Gm5112			Mark3			Sfswap			Lgr6			Zfp217			Wdr31			1700102P08Rik			Chrna1os			Thbs4			Gm31036			Krit1						Lyrm7
	940	Exoc2			Gm11527			Gucd1			Tspyl2			Gm5278			Gm48161			Srprb			Wipf2			Dnajc10			2500004C02Rik			Dcaf8			Cysltr2						Bpnt1
	941	Gm17324			Tmem55b			Serinc2			Tubgcp4			Gm26782			Tnfrsf26			Rlim			Dusp15			Whamm			Adamts18			Zbtb7a			Dennd2c						Impdh2
	942	Gm9294			Aacs			Ahrr			Naa40			Slc16a1			Gtf2h5			Kbtbd2			Rbm28			Gm43137			Gltp			Cxcl1			Vps8						Glod4
	943	Polr3gl			Pfas			Gm16230			Vpreb1			Rnf185			Snhg10			Slc22a15			Ipo11			Dhx9			Borcs7			Gprc5c			Gm29093						Uggt1
	944	Supt3			Nolc1			Cyp27b1			Slc6a12			AC166491.1			Tie1			Tmem14a			Mnt			Srrt			Lacc1			Rpl10a-ps1			Snx30						Usp2
	945	Gm28187			Daam2			Spaca6			Ankzf1			Stx3			Zfp451			Gm44439			Gm47976			Gm5415			Tradd			Capn1			Tnfrsf13b						Gucy2g
	946	1700001C02Rik			Osgin1			Hspg2			Derl3			ENSMUSG00000117290			Naa38			Ccdc88c			Dpf1			Hsp90ab1			Exog			Tmem255a			Srsf2						Rell1
	947	Myh6			Impg2			Gab1			Abhd6			Spice1			Nat10			Sspo			Tsn			Taf9b			Hexim1			Ifitm1			Crygn						Slc15a3
	948	Arhgap27			6330403L08Rik			Atad3a			Aplp1			Prpf3			Gpr17			ENSMUSG00000117004			Zc3h3			Gm14827			Tmem28			Prkci			Snhg18						Fkbp5
	949	Lrrc58			Trdc			Itih2			Mast2			Smox			Exoc2			Smim6			Ints13			Arhgef19			Dhfr			Eef1akmt1			Cltc						2410131K14Rik
	950	Ggct			Gm7935			Gm10837			Cbln3			Irf2bp2			Grb10			Fnip1			Acr			Grpr			Gm14286			4930452B06Rik			Slc7a8						Fbxw10
	951	Foxred1			Crtc1			Rbms3			Dmrtc1a			Gm38082			Actg1			Dedd			Gucy2e			Adamts15			Pim2			Proca1			Olfr1419						Slc38a5
	952	Rab11fip5			Sez6			Fnbp1			Fibp			Gm19269			3632454L22Rik			Aim2			Abcd1			Sfxn5			Gamt			Nln			2022-09-02						Copa
	953	1500002F19Rik			Sulf1			Itgbl1			Hist1h3d			Prkd2			Fuom			Gbf1			Olfr61			Cyp19a1			Tnfrsf13b			Nde1			Vps16						Irak3
	954	Kctd2			Gab1			Slc10a7			Nucks1			Sptbn2			Unc50			Gm9432			Gphn			Xkr8			Ctf1			Shank2			Tmem86b						Nbea
	955	Zfp235			Tram2			Rgs10			Ptprf			AC154616.2			Slc25a11			Gm12816			Stt3b			Trip10			Pfkp			Samd1			Cep63						Wnt10b
	956	Rabggta			Gm12915			Mical2			Creb3l1			Stxbp4			Gm38569			Gm45552			Sec61a2			Gm10616			Tcp10c			Tbcd			AC166323.1						Gm22027
	957	Frg2f1			Mpdz			Kcnj9			Trappc2l			Morc2b			Socs1			ENSMUSG00000118074			Pqlc1			Vps35			Gm19196			Mfsd2a			Cend1						Mad1l1
	958	Prelid3a			Ripor1			Ash2l			Hs3st1			Serpinh1			Drp2			ENSMUSG00000117250			Ddb1			Birc7			Slc27a2			Sat2			Efnb1						Gm45187
	959	Gm9768			Lnx2			Teddm2			Sfrp5			Mplkip			Ccdc141			4930447F24Rik			Pnpo			Fyb2			Dmrta1			ENSMUSG00000117322			Abhd6						Sbno1
	960	Mettl26			Mgat3			Gm43743			Frmd8os			Ksr2			Pfdn2			Rnasel			Ankrd40			Gm10702			Slc40a1			Nfil3			Elovl5						Adgrf2
	961	Prps1			Zfc3h1			Slc47a1			Gm45629			Fut8			Usp54			Map3k6			Dusp5			Mypn			Gm15179			Gm9726			Rwdd4a						Alad
	962	Zfp58			Zfp869			Arrdc2			Stxbp4			Slco4c1			Parp14			ENSMUSG00000118107			Mcmdc2			Ahctf1			Gm13293			Ppef2			Zdhhc13						Neurl2
	963	Nr1d2			4933440N22Rik			Gm18336			Sntb1			Gm47976			Ndufa5			Gm26612			Gm42031			Gm15590			Alkal2			Dnajb1			Sema4g						Tmbim1
	964	Cdc14a			Apmap			Pgm2			Armcx2			Prrt1			Nexmif			Gpr176			Atp1b2			B230319C09Rik			Ranbp9			Gstp2			Slc9a6						Thap2
	965	Grm4			Slx4ip			Barhl1			Anln			Fcrl5			Lpin2			Gm27008			Gm10037			Lhfpl2			Ptgr2			Gm37201			Smad4						Smg7
	966	Zfp330			Nectin2			Sdc1			Rrp15			Kdm5c			Dennd4c			Arhgap33os			Akap8l			Igfbp3			Rap2a			Fam151b			Zfp94						Gm9946
	967	Gm5297			Cd79a			Spag17			Zmat3			Ccdc116			E130317F20Rik			Cul5			Gm20522			Epn3			Foxl2os			Lsm11			Pik3r1						Pcsk2
	968	Stx18			Fam53a			Ubxn4			Mrpl33			Nol9			Rcan1			Trp53inp2			Tbc1d22b			Slc9a6			Map6d1			Nme7			Thpo						Pcdhac2
	969	Srp14			Ufd1			Scgb3a1			Ankrd33b			Eif1b			Per3			Zfp939			C530005A16Rik			Sos2			Gm13443			Ptpn13			Angptl4						Cdc42ep1
	970	Gtpbp4			Tnfrsf25			Adam11			Tgoln1			Gm12941			Thoc3			Gm33940			Kdm2a			Casp8			Ythdf1			Cerkl			Eif4h						Fosl2
	971	Mageh1			Lix1l			Ldha			Gpr162			Leo1			Gm5801			Abca8b			St7l			Bid			Glyr1			Supt3			Stac3						1500015A07Rik
	972	Rbm8a			Mdm4			BC004004			Chrm2			Gm17195			Pnmal1			Rapgef4			Atf1			Gm33586			B3gnt4			Cldnd1			Vwa5a						Gm24182
	973				Tesk1			Dnajc30			Abhd14b			Agl			Ndufaf6			Ppard			Pold3			Zfr2			AC157212.1			AC127578.1			Dpysl4						Rapgef2
	974				Epb41l4b			Exosc7			Phyhipl			Qprt			Cmtm6			Il6st			Arfgap1			Gm12715			Trappc6a			Rbm17			Cbs						Dnajc30
	975				Piezo1			Rad51c			Platr6			Wwtr1			Id2			Fermt3			Yif1a			Ispd			Cdrt4			Adssl1			Dnaic2						Haus7
	976				Tmem81			Gpr179			Gstz1			Nphp3			Ston2			AC174678.1			Elovl6			Noxo1			Gm43674			Ier5l			Bhmt						Dtx3
	977				Phlpp1			Brd2			Mrfap1			Odf2			Stk17b			Isy1			Gm17501			St8sia5			Bhlhe41			Gm20632			Cryl1						Tcp11l1
	978				Gm45866			Zfp72			Phospho2			Zcchc8			Ankrd2			Cnot11			Rnf6			Mapk1ip1l			Mtmr4			Gm48890			Sez6l						Pla2g3
	979				Gm15410			Sgk1			Pik3ip1			Gm26542			Oacyl			Ppp1r37			Pdk4			Gpr17			Cox6b2			Maged2			Cspg4						Itgb5
	980				Larp4			Cdc42se1			E530011L22Rik			5031434O11Rik			Igsf9b			Ptpn14			Ppp4r2			Top1			Mslnl			Asb7			2022-03-07						Rasgrp3
	981				Brf1			Phox2b			Rtl8c			Pglyrp1			Rpl18a			Rbpms			Slc22a8			Tpi1			Cd46			Zfp180			Haus8						Nus1
	982				Sh3pxd2b			Vamp4			Gm15337			Slc31a2			Dusp11			Afap1l2			Ilkap			Gm20632			Kctd3			Gm15706			Fkrp						Hmgb2
	983				Tubb2a			Elovl6			Tmem40			Nmrk2			Cox14			Pawr			Zfp773			Mknk1			Hopx			Yipf2			Tab1						Trerf1
	984				Lsm14a			Kcnj16			Pcdh8			Faxc			Mapre2			Amy1			Nubp1			Gm11839			Gm35911			3110043O21Rik			Svip						Nmt1
	985				Gfra3			Bok			Ifitm1			Gm45137			Emc9			Brox			Hspb6			Nipsnap2			2610020C07Rik			Inhba			Klhdc8a						Zfp46
	986				Dbil5			Mtus2			Ubl3			Smim3			Kidins220			Rnf182			Otud5			AW551984			Efcab12			Rasl12			Cthrc1						Pigz
	987				Pip5k1b			Rpl31-ps15			Rassf3			ENSMUSG00000118245			Xpo7			Adamts16			Dck			Ddhd2			Sytl2			Cln8			Slc25a38						Ankrd13c
	988				Gm21917			Pde7a			Dusp3			Hhipl2			Nsun5			Mag			Gm45643			Meox1			Rabl6			Afmid			Col4a2						Sult1a1
	989				Gm17745			Atp6v0e			Myo18a			Nubp2			Ppp1r14a			Plg			Gm48062			Ropn1			Cdhr4			Ache			Eif4e						Ica1
	990				Psme3			C130013H08Rik			Pex2			Spred2			Atp8a1			Cntln			Olfr56			Klhdc8a			Ubr2			Slc38a2			Rnase1						Coq8a
	991				Tcaf1			Fam241b			AW046200			Nipsnap2			Gabpa			5930409G06Rik			R3hcc1			Ccl11			Gm14863			Tcf20			Tmem132b						Parp1
	992				Nlrp3			Prkaa1			Mreg			Brd8			R3hcc1			Irf2bpl			Dnlz			Gm48639			Baz1b			Gm42984			Aptx						Gm44421
	993				Dhfr			ENSMUSG00000117202			Atoh8			Myh1			Kcnv1			Pcnp			Cbr4			Neil1			Gm19461			Rras			Dmap1						Rbm8a
	994				Tbx2			Gm13066			Gm5464			Trio			Gm37805			2700099C18Rik			B9d1os			Gm14388			Sec14l5			Cnpy4			Klhl30						AC113305.1
	995				Eme2			Gm20535			Lrrc66			Taok3			Adck5			Slc25a28			Gm19810			ENSMUSG00000118154			Gpr62			Rpp40			Gm26793						Rhobtb1
	996				Pla2g2e			Rnf223			Spag5			Gpd1			Emc4			Zfp316			Gm38215			Mgme1			Nipsnap2			BC106179			AC130671.1						Kmt5a
	997				Spata13			Proser1			Sh3pxd2a			Ralbp1			Heatr5b			Tmem42			BC004004			Slx4ip			Ikbkb			Jade1			Srsf10						Cln6
	998				Rxrg			Scd1			Epb41			Upf2			Fscn2			ENSMUSG00000116793			Ptpn18			Mir124a-1hg			Serinc3			Mesd			Spsb3						Lpin2
	999				Gck			Lrrn2			Paics			Klf13			Ric8a			Specc1			Nr4a1			Nucb2			Cd34			Syt9			Cdk5r1						Dnajc3
	1000				Rars			Ccdc137			Pantr1			Kcnq2			Acot11			Limd2			Olah			Fcor			Pnkp			Sgpl1			Erf						Exoc2
	1001				Ppfia2			B230334C09Rik			Plekhm1			2022-03-10			Sh3bp1						Hpn			Bche			2610021A01Rik			Gm45053			Elmo2						Adcy10
	1002				Actr1a			Zbtb8a			Tatdn3			Fmn1			Nlgn1						Sec23a			Lactb2			Sh3rf3			Pdlim3			Itgb8						Prkag3
	1003				Rap1b			Zfp286			Ccdc184			Chil1			Wdr73						Kpna2			Mrvi1			Prox2			Tubgcp3			5830408C22Rik						Gm42489
	1004				Serpinb6b			Edil3			AC115005.1			Hnrnpul2			Dnajc1						Fbxl4			Fopnl			Ttf1			Rragc			Dcaf12l1						Gucy2c
	1005				Ric8a			Fgfr3			C920006O11Rik			Psmc4			Oas1b						Spata19			Cyp2s1			Magi1			Btd			Afap1						Gm6277
	1006				Trim17			Crlf3			Gpr158			Zfp236			Pfn4						Nsmce1			Rtl6			Hint2			Pcnx4			Alg1						Zdhhc5
	1007				Far1			Ccdc120			Mcfd2			Rab34			Raph1						Hspa5			Gm10644			Cgref1			Fbf1			Tmprss6						Anxa3
	1008				Zcchc24			Fbxo33			Egfl8			Gm16310			Gm10433						AI115009			Gm36266			Gm28035			Fer			Dcaf12						Dbndd1
	1009				Smad6			Depdc1b			Kat8			Rab23			6720483E21Rik						Ascc3			Timm8a2			Bicral			Mrnip			Maged1						Myo1d
	1010				Dclre1c			Ivns1abp			Atxn1			Nfe2l2			Lgals9						Smarca4			Hook2			1810044D09Rik			Pnldc1			Olfr1424						Rexo4
	1011				Tbcel			Casq2			Abhd11			BC060293			Zfp641						Afg3l2			Isg20			Gm43748			Cdk5rap3			Abcg2						Gucy2e
	1012				Zfp418			Dock1			AI464131			A3galt2			Gm43481						Rars2			Ss18l1			Scfd2			B230377A18Rik			Ppp6c						Map3k6
	1013				Stau2			Arl8b			Gm14033			Tns2			Gm5819						Prss36			Tmem51			Slc35b3			Rgs4			Pla2g4e						Fbxo4
	1014				Zfp445			A530076I17Rik			Tspyl1			Nalcn			Tmem51						Dync2li1			Tmem206			CT025679.1			Cep41			Opn3						Rbm28
	1015				A930001C03Rik			Pip5k1c			Fmo2			Scaf11			Slc25a4						Gm42865			Ddx49			St6galnac2			Cars2			Gm10790						Gm8493
	1016				Gm10603			Grin3a			Fam126b			ENSMUSG00000118159			Pold3						Sssca1			Rax			Exoc2			Atf4			Tspyl1						Prr5
	1017				Hip1r			Nat14			Gbf1			G3bp1			Rps23						Aspn			Slc25a3			Pfkfb3			ENSMUSG00000117013			Gm7276						Rgs4
	1018				Ly6d			Mgp			Fam20a			ENSMUSG00000117628			Uqcr10						Fgfbp3			Erlec1			Top1			Eef2kmt			Dazap2						Epop
	1019				Gm37019			Sbk1			Cysltr2			Hacd4			Rpl39						Samd4b			Adi1			Ccdc170			Dctn2			9330159F19Rik						Fgd6
	1020				Zfp28			Pik3c2b			Lgr6			Ndrg2			Usp49						Slc25a33			Iffo1						Kdf1			C1ql4						Ilkap
	1021				Rhob			Mfhas1			Dalrd3			Papola			Acvr2a						Tmem35b			Gm13868						Bpnt1			Nfatc1						Gpr17
	1022				Tsku			Trub2			Ass1			Phf20			Nos1ap						Galnt15			Zfp385a						4921524J17Rik			Olfr168						Gm37139
	1023				Ube2ql1			Gm29100			Fut11			Ptx3			Syndig1						Dmrtc1a			Prrc1						AC131586.2			E2f1						Bcl6
	1024				Rhobtb3			Fbxw23			Ugdh			Spaca9			Ncoa6						Dgkeos			B930094E09Rik						Gm13777			Ngrn						Mtx3
	1025				1110002L01Rik			Spag6			Mapre2			Trak1			2610005L07Rik						Gm13111			Defb25						Fam110c			Mxi1						Tsc22d1
	1026				Myh10			Nck1			Kyat1			Ppp2r3a			4930447K03Rik						Actn3			Galt						Gm11798			Gm35725						Gm45426
	1027				Tceanc2			Dhx58os			Nipsnap3b			Psd2			Ntng1						Leo1			Gkap1						Dnaja4			Dleu2						Denr
	1028				Arhgef37			Cyp51			Katnal1			Nanos2			Prpf38b						Gm5493			Rgs11						3110062M04Rik			Gm20628						Slc5a10
	1029				Gm10644			Fgf22			Slc30a9			Prss44			Ccr3						Vwa5a			Gm16596						Lrsam1			Galnt16						Wdr73
	1030				ENSMUSG00000117893			Setd3			Hnrnpc			Aldoc			Kif27						Gm43860			Bricd5						Cyfip2			Pkmyt1						Pigk
	1031				Dgcr14			AC122035.2			Fbxo27			Rbm3			Tmem100						Rprm			Alpl						Azin2			Plekho1						Gm29961
	1032				Tbl3			Nxph2			Chdh			Prdm15			Gm45686						Hnrnpdl			1700034P13Rik						Pdxp			Sdf2l1						Atp23
	1033				Tmem67			Eif2s1			Ndufs1			Emp3			Smad5						Spata21			Arhgap27						Zfp202			Vcl						Upf2
	1034				Serpine1			Wdr92			Dnd1			Elp6			Gm16170						Fes			Gm30978						Eef2k			Inpp4b						Mical1
	1035				Satb1			Astn2			Kbtbd4			Abhd6			Nfya						Lap3			Bhlhe41						Gm14319			Snx10						Dgkd
	1036				Prom1			Mybpc1			Arpp19			Gm36908			Armc9						Pnma3			Plekhf1						Pnkd			Acta1						Stk33
	1037				Pik3ip1			Wsb1			1700018L02Rik			Surf1			ENSMUSG00000118171						Wdr77			Cmtm5						Tppp			Adamts16						Gm44829
	1038				Sp110			Zfp398			Tprgl			H2-DMb1			C130023A14Rik						Dnaja2			5430416N02Rik						Naaladl2			Egflam						Tmem200c
	1039				Ifi204			Ntn5			Ap1g2			Unc119b			Hdx						Egln2			Gm12988						Ccdc90b			Vrk1						Snw1
	1040				Rinl			1810019D21Rik			Mpg			Gm42141			Plcz1						Wdr76			Txnrd3						Cog3			Tsnax						Fbxw23
	1041				Xpo5			Poldip2			Zcchc9			Pdpk1			Uqcrh						Mri1			Dhx40						Rwdd3			9430015G10Rik						Nup88
	1042				Rpa1			Slc16a5			P3h4			Rnf139			Unc79						Elp4			Ddb2						Elmo3			Med12l						Wee1
	1043				Scara5			Wwp2			Plcd4			Gm19410			Sec24c						Ciz1			Adprm						Camk1			ENSMUSG00000117255						Plxna2
	1044				Rgs9bp			Scml4			Prdx6			Pik3ip1			Ctsz						Vps37a			Nudt17						Snap29			P2rx4						Gm17981
	1045				Exoc6b			Gm32834			Mlx			Fkbp4			Dgcr2						Zfp113			Pate2						Adarb1			Adcy6						Mrpl54
	1046				Mad2l1			Rbm11			Hdac7			Leng1			Syt4						Noc2l			Tppp3						Pnkp			Olfr644						Fbxo3
	1047				Perm1			Trhde			Kctd20			Rgs13			Gm16310						Drd4			Arl16						Clcn5			Pip5k1c						Arsb
	1048				1810041L15Rik			Spon2			Tmem80			Chrac1			6430503K07Rik						Lhx2			Smarce1						Sgtb			Tnks1bp1						Pias2
	1049				Xlr4b			4930535L15Rik			Ccdc112			Accs			Scn7a						Traf3ip2			Olfr1564						Pik3r1			Tspoap1						Hmces
	1050				Eif3e			ENSMUSG00000117728			Chgb			Acap3			Nudt14						Plpbp			N4bp3						Tmem39a			Gm31045						Snap47
	1051				AC130671.1			Sox1			Il22			Ccer2			Cfl2						Zfp580			Susd2						Gpr39			Ccpg1						Rab38
	1052				Spr			Tomm22			Tln1			Ppp6r1			Yipf7						Rbm45			Pcyt2						Mnat1			Ap3s2						1700037C18Rik
	1053				Zcchc6			Tmem202			Cep120			D330041H03Rik			AC126028.2						Fkbp2			Cend1						Itch			Il4ra						Srp72
	1054				Dysf			P2ry1			Bptf			Sgsh			Dnajc30						Mtmr1			Ceacam1						Sgsm1			Fance						Wipf3
	1055				Setd4			Syndig1l			Flywch1			Gpt2			A930040O22Rik						Mturn			Fbxo45						Rps6kl1			Pth1r						Gpbp1l1
	1056				Cyb561d2			Grb7			Nwd1			Sptbn1			Cenpm						Selenop			Yme1l1						Nbdy			Nkg7						Rnf165
	1057				Camk2n1			Cd274			Kmt2d			Nup160			Aurkaip1						Anapc7			Gm6652						Wrnip1			Eif3d						Kif15
	1058				Mknk2			Nipsnap3b			Trub1			Rgl2			Adra1a						Rtn4ip1			Hcn2						Dcdc2a			Fam169a						Selenop
	1059				Phkg2			Hsp90aa1			Gm43860			Srm			Gm44286						Rbm42			Hsd17b7						Gm10335			Pdia3						Slc25a38
	1060				Gtf2ird1			Samd15			Zfp710			Srgap3			Prkra						Sytl1			Mif4gd						Gm7972			H2-Q6						Cpped1
	1061				Timmdc1			Ss18			Sp3os			Tsx			Gm16835						Rab42			Klhdc7b						Klf1			Gm13648						Armcx5
	1062				Apold1			Nat8f7			Akr1a1			Zfp407			Rps11						Elavl1			Slc6a15						Zfp445			Crtc1						Rnf216
	1063				Adrb1			Rpsa-ps12			2900076G11Rik			Gm9403			Gm24682						BC051226			Scly						Usp10			Metap2						Neu4
	1064				Fmo2			Inpp5a			Rit1			Casd1			Tmem231						Mis12			Chordc1						2700069I18Rik			Hexa						Ctsa
	1065				Ffar4			Prkar2b			Pdia6			Wdtc1			Lhfpl5						Cln6			Snx10						Naa16			Sirt5						Spast
	1066				Mrps18a			Basp1			Gdi1			Haus2			Cnr1						Tubb2a			Npy						Zmym6			Zfyve27						Arl4a
	1067				Sorbs3			Tmem125			Nedd4l			Mgea5			Unc80						Dcaf5			Hnrnpc						Smim6			Rabl6						Paqr6
	1068				Jak2			Tmcc3			Sh3gl3			Rtbdn			Crnde						Gng12			4933412E12Rik						Gm15408			1700084C06Rik						Gm6988
	1069							H2-Eb2			Dnajc3			A530076I17Rik			Zbtb14						Sdf2l1			Marveld3						Hmgxb4			Pccb						Plcl1
	1070							Pelp1			1810043G02Rik			Amh			Mettl2						Usp31			Wasl						Blzf1			Gm6851						Slc25a26
	1071							Pdzd8			Rnf146			Hspa4l			Mrpl20						Cd276			Ccl17						Zc3h12d			Agbl3						Plcb1
	1072							Gramd2			Arid1a			Eif2ak4			Cep112						Psma4			Dhx35						Exoc7			Susd4						Rassf2
	1073							Mtmr10			Bin1			Gm45706			Tfrc						Gm2814			Cntnap5b						Ctbs			Gm17354						Hist2h2aa2
	1074							Wdr81			Tcaf1			Gm35558			Brinp1						Opalin			Eno1						Faim			Nkiras2						Gm6767
	1075							Gm29650			Nfyc			Ppp2r5d			St7						Slc27a1			Cercam						Ccdc159			Matk						Gm20939
	1076							Cxcl12			Iqce			2810454H06Rik			Creld2						N6amt1			Zfp84						Cacul1			Gm47652						Srrm3
	1077							Dnaja2			Plekha7			Vrk1			Peli2						3110043O21Rik			Rcn1						Rreb1			Klf16						Frmd4b
	1078							Qpctl			Unc119b			Cep162			Fyco1						Hspa8			Nwd1						Fam198a			Pls1						Gm42894
	1079							Plcl2			1500004A13Rik			Gm14508			Hmgn3						Exoc2			D830044I16Rik						Gm13127			Psmd12						Pcgf6
	1080							Krt19			Itfg1			Dip2c			Sin3a						Tcerg1			Trp53inp2						Fzd7			Srp72						Tom1
	1081							Homer3			AC112142.1			Gm11455			Cftr						Armt1			Rs1						Itga5			Peli3						Gm13391
	1082							Gnl2			Fgfr1			Xrra1			Tmcc3						Rab44			Abi2						Lrfn3			Oxsm						Tbcel
	1083							Prg4			Asb5			Grpr			Mrps26						Tbc1d24			Rab43						Ints9			Mtg1						Nepn
	1084							Tstd1			St13			Nfyc			Tek						Etfdh			Mettl1						2900076A07Rik			Gm15246						Myh7b
	1085							C1galt1			Pxk			Best1			Zbtb11os1						Gm44815			Snx4						Fitm2			Elovl6						Foxo3
	1086							Zswim3			Ccdc115			Nubp1			Tmem131						Inip			Gdpd2						Pmvk			Coro1c						Saraf
	1087							Peg3			Srsf7			Rnf166			Cenpn						Glb1l2			Lrrc29						Pdcd6			Sspo						Cox17
	1088							Gpr146			Dglucy			Nol12			Cbr1						Lonrf1			Rev1						Qars			Creld2						Fzd1
	1089							Tmprss7			Kifc2			Tcp11l1			Adgrl4						C130071C03Rik			Nlrc3						Zfand4			Gapvd1						Far2
	1090							Nap1l5			Acin1			Slc6a6			4930590J08Rik						Rbm12b2			Ppm1e						Gm20621			Itih5						Wdr82
	1091							Armcx5			Anks1			Gm20691			Tmem128						Dap			Gm18830						Fastk			Hdac11						E530001F21Rik
	1092							Gm11186			Gm10269			Gm24339			Ccdc117						Kmt5a			Dusp22						Pspc1			Mtap						Bcat2
	1093							Dtx4			Nagk			ENSMUSG00000118125			Cuta						Rcor3			Dnajb9						A230005M16Rik			Pik3r4						Cntnap2
	1094							Arhgef7			Gm48086			Kansl3			Kansl1						Nagk			Rps6kc1						Gm43820			Plcxd2						Crebl2
	1095							Ccdc17			Snx25			Acrbp			Gm38190						Plekhf1			Cdc5l						Sntg1			Mpg						Grik1
	1096							Cct8			Gm16701			Harbi1			Gm44646						Cdk2ap1			Hhipl2						Rgs12			Prkab1						Tcerg1
	1097							Lctl			Canx			Aebp2			Stat5a						Mcl1			Tmem5						Fgfr2			Pex13						Six4
	1098							Ccdc88c			Nudt11			Dnajc1			G3bp1						Elobl			Etnppl						Dnase2b			Pbld2						Golph3
	1099							Sez6l			Crls1			Stoml2			Gar1						Hes6			Rcor3						Miip			Aurkb						Hlcs
	1100							Rexo4			Tlcd1			Zbtb4			Coq7						Actrt3			Rgs9						Tmem50b			Ddb2						Nfil3
	1101							Kcnip2			Oplah			Aim2			Sbno1						Trpc6			Tmc4						Nup62			Gm14094						Ssh3
	1102							Zbtb22			Gm7887			Agbl5			Wrap73						Amigo1			Ssb						Cenpb			Hepacam						P3h3
	1103							Spc24			Sgk2			9030407P20Rik			A330084C13Rik						Jdp2			Rnf38						Uri1			Map3k19						A930024E05Rik
	1104							Mapk6			Frem1			Rbm15b			Mir7026						Gm996			Ccdc59						Kiz			Rbbp5						4930473A02Rik
	1105							Bloc1s3			Paqr7			Uba1y			Lmo2						Mapk4			Prr15						Tcp1			Ddx11						2810429I04Rik
	1106							Adamts10			Ppp3cc			Pcdh12			ENSMUSG00000118257						Tmem74bos			Paqr8						Tnfsf12			Chrd						Crebbp
	1107							Ubqln1			Gramd1b			Mfsd4a			Epn2						Top1			Bbs4						Spcs2			Bcl7a						Dhdh
	1108							Abcg2			Clasp1			Colec12			Wdr60						Ndufaf1			Slc2a4rg-ps						Kcnd3			Fam133b						Txlna
	1109							Mir339			Ramp2			Slc16a4			Mrpl17						Kctd20			Gm30074						9030616G12Rik			Eif2s1						Fbxo44
	1110							Gm37336			Rps4x-ps			Dffb			Pllp						Ube2g1			6330403K07Rik						Tnfsf13b			Tap1						Bicral
	1111							Cln8			Fam71e1			Sult1a1			Trove2						Dmp1			Tmem255a						Tbc1d17			Gm6142						Crk
	1112							Hoxb4			Tax1bp1			Thoc3			Rnf111						2010111I01Rik			Klf10						Lrrc28			Mitf						E130317F20Rik
	1113							Rnf31			Pvt1			Mir434			Wnk3						Slc25a14			Immp2l						Crnde			Ppp1r18os						Xrn1
	1114							Bag3			Trp53i11			Itm2a			Dapk1						Emp2			Gm11203						Arhgef10l			Nlrp10						Snx27
	1115							Vim			Cwf19l2			Mdm1			Bag4						Pms2			Osbpl11						Trmt1l			Prmt3						Mcm6
	1116							Stk25			Smarcd3			Prrc1			Adssl1						Gatsl2			B230312C02Rik						Rcor1			Gm37711						Gm12758
	1117							6030458C11Rik			Sfpq			Cd1d1			Tead1						Isyna1			Fndc4						Gm43848			Dnase1l2						Sft2d1
	1118							Pole4			Pum1			Anapc7			Zc3h13						Gm23301			BC016579						Adck5			Prkar1a						Gm36236
	1119							Eaf1			9430041J12Rik			Htra2			Notch2						Aldh9a1			Gpr161						Gm28707			Smg7						Slc35e3
	1120							Fbxl21			Ipo9			Mir491			2900078I11Rik						Col2a1			Dnaic1									Pan3						Gm38250
	1121							Gng2			Krit1			Wnt6			L3mbtl3						Cmya5			Zfp944									Clic3						Depdc7
	1122							Fkbp4			Hdac8			Gm12353			Rtca						Rps10			Rpl4									Gm43272						Klhl35
	1123							Xpr1			Ccdc134			Herc1			Sdr39u1						Epha10			Gm15420									Gm12758						Opa1
	1124							Ovol2			Sstr2			St7			Kctd2						Serinc3			Mroh3									Ifitm1						Mag
	1125							Irf3			Kif3b			Foxd2			Dcun1d4						Calhm2			Dis3l2									Urah						Scrn1
	1126							Gpld1			Slc10a7			Mfsd4b4			Sbds						9530026P05Rik			Cass4									Lrrc61						Gm31266
	1127							Patz1			Sike1			Ramp2			Macrod2						Wdr4			Ccdc173									Mslnl						9430060I03Rik
	1128							Zc3h12c			Cyp46a1			Polr3h			4930584E12Rik						Uap1l1			Mterf3									Ddx5						Chrm1
	1129							Iqsec3			2810049E08Rik			Zfp651			Prss41						Ccdc88b			Dusp1									2810408A11Rik						Dync2li1
	1130							Cd37			Dpf2			Ranbp10			Polr2h						Gm42525			Eaf1									Kcnj4						Ppfibp2
	1131							Tmem70			Tspan13			Akap17b			Nans						Itga11			6430573F11Rik									Pnpla8						Adam23
	1132							Gm47797			Rsrc1			mt-Rnr1			Rassf3						Disp3			Morf4l2									Rif1						Moap1
	1133							Pkhd1l1			Cnbd2			Taf8			Tnrc6a						Casc3			Grm1									Fzd3						Shc3
	1134							Cd93			Chchd6			Fastkd5			Cx3cl1						Tial1			Fbxw11									Vamp4						Plcd4
	1135							Tie1			Gria2			4933405L10Rik			Uchl1os						Zfc3h1			Smc4									C230038L03Rik						Errfi1
	1136							Cdc5l			Zfp322a			Gm6649			Mea1						Itfg1			Plekha3									Zeb2						Nbn
	1137							Akr1b7			Dync1li2			Clta			Guk1						Mvk			Gm10069									Tmod1						Spaar
	1138							Mrps30			Rttn			Rtn4ip1			Wnt3						Enox2			Cbfa2t2									Mfge8						Abca7
	1139							Etv4			Stim1			Wsb2			Ate1						Gm10524			Vegfa									Lypd6						Psmb2
	1140							Wdr5			Gm43263			4933440M02Rik			Mpg						2810002D19Rik			Gnl2									Gm39244						Ankrd10
	1141							Wdhd1			Hexim1			Mau2			Zfr						Cnot11			Dexi									Ptar1						Pard6g
	1142							Nfix			Dda1			Nfe2l3			Stat2						Arsk			Letm1									Casq2						Ints12
	1143							Mycbpap			Gng2			Snord83b			Rab26os						Il25			Slc5a3									Mzt2						Disp2
	1144							Ern1			Micall1			Tbc1d4			Mettl13						Ticrr			Ltbp3									Atp1a1						Mettl24
	1145							A330009N23Rik			Trip11			Vps13d			Nbea						Foxq1			Impg2									Akap11						Armc8
	1146							ENSMUSG00000117371			Eif4a2			Mcam			Pim1						ENSMUSG00000117185			Gm7729									9530062K07Rik						Rin2
	1147							Ypel2			Tal2			Gm13091			Kras						Erc1			Dact1									Igsf5						ENSMUSG00000116641
	1148							Ggt6			Arhgap27			Arntl			Kctd12						Pusl1			Timp4									Eml2						Zkscan2
	1149							Ubr2			AI597479			Ptrh1			Synpo2						Mir124a-1hg			Pcp4l1									AI314180						Tmem216
	1150							Tspan13			Zfp605			Ahsa1			C8g						Pdia6			Mybl2									Nol6						AL589670.1
	1151							Gabra2			Trp53bp1			Crkl			Cdk5rap3						Tfpi			Ifit1bl2									Hlf						Btf3l4
	1152							Slc16a11			Mafg			Tmem40			Ndufs6						Trim36			Adamtsl4									Rcc1l						Esyt1
	1153							Slc17a6			Mllt6			Arhgef7			Tmem60						Tsc22d1			Ralgps2									Smpd5						Ndufv3
	1154							Tsku			1700028E10Rik			Gm22009			Gm12669						Gm16845			N4bp2									Atp2a2						Vsig10l
	1155							Gdi2			ENSMUSG00000118245			Fkrp			Snrpd1						Ccdc66			1700086L19Rik									Gm6542						Pan3
	1156							Gspt1			Cpne8			Gm45102			Wdr45						Abcg1			Usp31									Clcn2						Pcdhga2
	1157							4930507D05Rik			ENSMUSG00000117246			Vwa3a			Epc2						Dhx15			Gpr149									Paxbp1						Prpf4b
	1158							B3gntl1			Nat8f4			Lrrc43			Efhd1						Slc37a3			Alas1									Kirrel2						Zfp934
	1159							Ints8			Foxs1			Foxred2			Cyp4v3						Gm45120			Rpl3-ps2									Ube2w						Usp49
	1160							Vmn1r90			Arrdc4			ENSMUSG00000118232			Hrh1						2410002F23Rik			Gabra5									Arid3c						Prmt9
	1161							Zfp28			Dmap1			Cep170			Ace2						Htatip2			Mettl7a1									1700102P08Rik						Tmub2
	1162							Prkd2			Dnm2			Dmpk			Wapl						Elovl2			Gm5936									Ttc7b						Ikbkap
	1163							Jaml			Gm20751			Gm15706			Ndufa4						Napg			Nuak2									Manf						Zdhhc8
	1164							Kmt5a			Zbtb4			Mri1			Spg11						Ermap			Mrps7									Gm8825						Trappc2l
	1165							Txlna			Sox4			AC104325.1			Eif3g						Otud6b			Msto1									Fundc1						Gm11110
	1166							Uba2			Gm15743			Rcor1			Rps11-ps1						Ccdc170			Atf7ip									Umodl1						Gm30122
	1167							Ppp2r2b			Plk2			Pdia4			Gm9776						Scn9a			ENSMUSG00000117421									Pex16						Qsox2
	1168							Slc39a2			ENSMUSG00000117916			Kdm2b			Edc3						Mnda			Rabl6									Ccl4						Ccl28
	1169							Ifi207			Cnot4			Nop2			Rdh13						E130307A14Rik			Gm13205									Eno3						Bbs2
	1170							Bphl			Fxr2			Dnajc13			Zbtb43						Ddx39			Gclc									Daam2						Nipsnap2
	1171							ENSMUSG00000118347			Alkbh3			Gm22027			Txnrd2						Tvp23b			Cdh17									Scamp5						Rufy3
	1172							Ephx1			Ikbkb			Kif1b			Cryl1						Zdhhc20			Mcam									AW549877						Repin1
	1173							Jakmip3			Zfp207			Ift80			Rad23b						Zmynd11			M5C1000I18Rik									Ube3b						Gm35394
	1174							Rab3ip			Vps50			Kbtbd12			Gm23027						Uba6			Gm5276									Rap2a						Etfa
	1175							Abcc4			Gm26777			Trip12			Prkd1						Recql4			Tnks2									Stk32a						Dnajb5
	1176							Noxred1			Ctxn2			Slc38a2			Ctsf						Prr14l			Slc7a14									Herpud1						Pigo
	1177							Ccnl2			Gm13111			Exoc2			Rps20						Tmem238			Dnajc30									Gm14296						A830082N09Rik
	1178							ENSMUSG00000118280			Zhx3			Smg7			Baz1b						Ppil6			Gm13629									Hspb7						2022-03-10
	1179							Ccdc25			Trim43a			Gm36485			Gm5578						Gm37069			Igbp1b									Ndrg2						Rufy2
	1180							Epn3			Zkscan2			Zfat			Agpat4						Mettl4			Plekhg4									L3mbtl3						Kat7
	1181							Cbx7			Gm20257			Ezr			Zfp646						Map7			Gm16238									Chmp5						Isg20l2
	1182							Wdr49			Gm32856			Adam5			Zdhhc13						Ggcx			Armcx6									Alkbh8						Ccpg1
	1183							Zfp282			Zfp612			Marf1			Efhc2						ENSMUSG00000118075			Srsf7									Stk16						Gmpr
	1184							Polr1e			Usp54			Macf1			Eml4						Rab13			Pfn4									Notch4						Procr
	1185							Zfp27			Gm10432			Narf			Opa3						Cep104			Rasgef1a									Mast2						Pex5
	1186							Ugdh			Gm14964			Tas1r1			Wsb1						1700008J07Rik			Cpne6									Kcnq4						Tmed8
	1187							Gm14407			C2cd2l			Jmjd1c			Gpx1						Gm20342			Rbm43									Gm5138						Greb1l
	1188							Pnma5			Rbm6			Nt5m			Cstb						Ccdc62			Ascc3									Acsl4						Usp21
	1189							Gins2			4921507P07Rik			Gm47725			Glra1						Gm16124			Magix									Arhgef25						1110019D14Rik
	1190							Pbdc1			Dcst2			Ctnnd1			Aqr						Gnat2			Sult6b1									Txnrd2						Mgat1
	1191							Zc3hc1			Runx1			Lama3			Kcnb1						Gm38345			Gm42829									AI597479						Senp3
	1192							Hist1h1c			Homer1			Syce1l			Gspt2						Sgsm1			Incenp									Hist1h4d						Pdia4
	1193							Fbxo4			Spaca6			Slc27a6			Pdp1						Chchd4			Senp1									Entpd5						Mau2
	1194							9530077C05Rik			Zfp862-ps			Pygo2			Etnk1						Bco2			Qdpr									Nxn						Adipor2
	1195							Vamp8			Adcy4			A430105I19Rik			Mtm1						Rps6ka4			Canx									Alkbh1						Gm47987
	1196							Gm38944			Sars2			Ctsf			Phyhip						Tmtc2			Lipc									Gpnmb						Scn3b
	1197							Lrwd1			Nrm			Mta3			Mical1						Gm4118			Mllt11									Prdm15						Elavl3
	1198							Ttc12			Gm47233			Col14a1			Gm15496						Dleu2			Impa2									Snca						Akt2
	1199							Dhrs11			Gfra4			Coro2b			Csnk2a2						Arih2			Scrt1									Trappc13						Gm1141
	1200							Uba6			Casp7			Ccdc137			Rybp						Lin54			Asb2									Mrpl49						Tmem222
	1201							Slc23a4			B430319F04Rik			Zfand4			Tfdp1						Map4k1			A530016L24Rik									Gon7						Gm16499
	1202							Gm43935			Dnmt1			Ensa			Negr1						Gprc5b			Zdhhc4									Lrrfip1						Ccnd2
	1203							Gm26666			Ubxn4			Rpl11			1810032O08Rik						Isg15			Neurod2									Grasp						Gm15694
	1204							Gm10702			Nans			Hspa1b			Mrpl42						Rnase13			Slc30a5									Zfp58						ENSMUSG00000117231
	1205							Mir697			Atp6v1g2			Wdr19			H2-Bl						Gpr37l1			Rai2									Slmap						Gm43737
	1206							Gm8539			Taf11			Tmbim4			Tsn						Synj2bp			Pgr15l									Gm17251						Syne1
	1207							Id3			Slc29a1			Fam149b			Dhrs11						RF01962			Epb41l4b									Prdx6						Gm26559
	1208							ENSMUSG00000116913			Cbx5			Rflnb			Pcdhgc5						Fam71d			Gm30122									ENSMUSG00000116912						Tcfl5
	1209							Gm8659			Uri1			Dopey1			Mettl17						Btaf1			Aoc2									Strada						E430024P14Rik
	1210							Ackr1			Mybpc1			Exosc5			Dnajb11						Eef2k			Cxcl12									Socs5						Map1lc3b
	1211							Mgme1			Hps5			Zfp319			Rundc3b						Spaar			Adamts18									Arhgap5						Ppm1l
	1212							Tprn			Pth1r			ENSMUSG00000116597			Ptch1						Gucy2g			4930432K21Rik									Gm26739						Arglu1
	1213							Edn1			Gfod2			Emilin2			Phrf1						Spred3			D130017N08Rik									Slc16a7						Edn3
	1214							Gm16170			Lgi1			Gm715			Psma7						Osgin2			Lcp1									Polr2j						Ubfd1
	1215							Hk2			Xbp1			Arhgap27			Gdf11						Lemd2			Fes									Osbp						Slc2a1
	1216							Gucy2f			Zfp652os			Jrk			Gm17203						Lactb2			Impdh2									Klhdc8b						Spred2
	1217							Raly			Laptm4b			Maz			Actn1						Gm29681			Zfp975									Noct						Paqr7
	1218							Gm35339			Irf9			2010111I01Rik			Crip3						6720427I07Rik			Klf13									Rtel1						Gm2420
	1219							Capn15			1700037C18Rik			Enox1			Mtf1						Slc6a9			Sumf1									Gm9625						Eif4ebp2
	1220							St18			Ltn1			Pja2			Nol9						Aktip			Smco3									Fbxl12						Kmt2c
	1221							Mthfd1l			Fem1b			Pcsk9			Mafg						Aqp9			Tarbp2									Eda2r						Mir26a-1
	1222							Tcp1			Cx3cl1			Cyb561a3			Kxd1						BC067074			Zfp92									2210406O10Rik						2310030G06Rik
	1223							Wdyhv1			Zdhhc5			Arhgap35			Ttll1						Fmnl1			Ccnl2									Peli1						Dnal1
	1224							Cdr2			Atg12			Foxo4			Srgap3						ENSMUSG00000117926			Cct3									Syngr1						Neu2
	1225							Lsm14b			Aoc2			Babam2			Olfr691						Ebna1bp2			Gm30655									Zbp1						Maneal
	1226							Wipf2			Camk2b			Bhlhb9			Aco1						Nudt6			Gm39653									Gm26542						Zbtb8a
	1227							Gm48265			Brd8			Notch4			Cisd3						Omp			Hspa13									Gm11687						Kbtbd2
	1228							Gdf10			Nelfe			A930036I15Rik			Strada						2700046G09Rik			Gm10863									Cyfip2						Eif4h
	1229							Cplx2			Gm42656			Ttc4			Creb1						Nfix			Mir432									Cnot7						Acer2
	1230							Gm42583			Smarcd2			Slc7a8			Gm37760						Gpr17			Ttc38									Prrc1						Mpp2
	1231							4930405A21Rik			Lst1			Cd209b			Slco4a1						Tmem170			Rps19-ps6									Elf3						Cryab
	1232							Col20a1			Rab35			Adgrg5			Evc2						Gm23172			Rab34									Ipo7						Papd5
	1233							Rfx5			Gm26660			Hddc2			Gm9770						Wdr73			Nudt3									Slc25a28						Gjb6
	1234							Fbxo27			Fem1c			Tns3			Slc5a11						ENSMUSG00000117592			Myl6b									Papln						Parpbp
	1235							Fxr1			Bbs7			Tcap			Platr21						Tkfc			Proser3									Lrrc8a						Arhgef18
	1236							Ilvbl			Osbpl7			Alkbh8			C1d						Prr15			Dcaf15									Tnfsf13						Gm10571
	1237							St6galnac4			Slc23a4			Sbsn			Slc11a2						AY074887			Jpt2									Nat8f1						Ppie
	1238							Tmem128			Esyt2			Dnajb1			Nxt1						Gm38387			Auh									Gm42808						Ttc9c
	1239							9330171B17Rik			Efnb3			Eml4			Tro						Hepacam			Etnk1									Cdk10						Mpp4
	1240							Rngtt			Scnn1g			Zrsr2			Cldn1						Icos			Cc2d2a									Pdcd10						Shroom1
	1241							AW011738			2022-09-03			Add2			Nf2						Lsm14a			B4galt4									Cpne9						Tmem175
	1242							Zfp783			Pdia4			Nktr			Gm47469						Tmem53			Sfxn1									Colq						Zfand4
	1243							Ercc6			Ndn			Cep83os			Sos2						Frem2			Il34									Asb10						Nasp
	1244							Sfxn3			Tmem132e			Ddit3			Fip1l1						Smug1			Tmem147os									Tspan4						Cyp2j12
	1245							Mkrn3			Rsph3b			Gm42896			Sh3bgrl3						Lias			Tyw1									Hmcn1						Slc25a42
	1246							Chrnb2			Flywch2			Snx3			Dguok						Zcchc10			2810049E08Rik									Slc44a3						Daglb
	1247							Gamt			Hmbox1			Smarca2			Gm48713						D2hgdh			Ssh2									Gm14173						Cnot1
	1248							Dhcr7			Fgf18			Zfyve16			Alkbh3						Mindy4b-ps			Map9									Hnrnpa2b1						Gm29650
	1249							Prkcz			As3mt			Gm44130			Wwtr1						Gamt			Cstf1									Zfp946						Mtmr7
	1250							Tbc1d20			Uchl1			Noc4l			Rbpj						Bcat2			1810020O05Rik									Cmc4						9330171B17Rik
	1251							Pknox1			4933415A04Rik			Slc6a21			Hectd1						Atg10			Fosl2									Ksr2						Supt20
	1252							Ostn			N4bp2l1			Smad3			Plcxd3						Lin9			Grb2									Mnat1						Nt5dc1
	1253							Cltc			Sh2b1			Zmat3			Svbp						Rho			Coro6									Slc35e2						Ptpru
	1254							Gm44224			Rcc1l			Zfp811			A930028O11Rik						Pde4dip			Commd8									Ube2q1						Kcng2
	1255							Bfsp1			Rasa3			Gm4787			Tmem185a						Gm24366			Mir3093									Epas1						Arsg
	1256							Gmfb			Gm14204			Zfp239			Hnrnpul2						Rgl2			Rad23b									Atp6v0e						Abhd2
	1257							ENSMUSG00000117428			Ddx5			Gpatch8			Atp5j2						Rnf223			Sgms1									Nfyb						3110001I22Rik
	1258							Fam134b			Trak1			Ralgapa1			Ldhd						Eya2			1700010I14Rik									Dync1i2						Ikbkb
	1259							Plcd4			Rasal1			Atox1			Ccdc8						Eif4ebp2			Eno1b									Ablim2						9230009I02Rik
	1260							Jup			Fn3krp			Traf2			Igf2r						Rcbtb1			Narfl									4930539E08Rik						Ints8
	1261							Dcaf7			Tubgcp6			Pigk			AC151836.1						Sfswap			1700123O20Rik									Gpi1						Coro1b
	1262							Boc			Zfp949			Gm26704			Sowaha						Camk1d			Rimbp2									ENSMUSG00000117298						Gm13111
	1263							Slc26a2			Lrch3			Kdr			Gm10138						Zdhhc5			Gm10421									Itga2						Gm17501
	1264							Exph5			Gm43672			Yae1d1			Glt1d1						Gm12462			Gm15743									Cnot1						Shroom4
	1265							Fam53a			Tnfsf10			Mustn1			Large1						Kiz			Esrrb									Sh3glb2						Mettl26
	1266							Nudt6			Kmt2e			Gm6226			Gm17116						Fam166b			Zfp866									Crebrf						Ccdc59
	1267										Gsk3b			ENSMUSG00000118202			Ptges3-ps						Scg2			Hip1									Gm5113						Gtf2h4
	1268										F13a1			AI182371			Nol7						Sh3bp4			Vat1									1810010D01Rik						Elovl6
	1269										Uxt			Gm42205			Ppp2r5e						Dhx30			ENSMUSG00000117813									Paics						Dph1
	1270										1700112J16Rik			Ptger3			Pabpn1						Armcx6			Nipbl									Sft2d3						Cwc22
	1271										Wdr72			Pdia3			Gm42547						Nfyc			Uri1									A830082N09Rik						Pofut2
	1272										Dcdc2b			A330032B11Rik			Fryl						Gm12522			Lrrk2									Slc9a8						9930104L06Rik
	1273										Exoc1			5730408A14Rik			Rbms2						Ahcy			Actg1									Cmah						Med20
	1274										1110006O24Rik			C1qtnf9			Zfhx2						Snap29			Cyb561									Nfe2l2						C78197
	1275										Dnajc17			Gm14963			Prrg3						Cbfa2t3			E530001F21Rik									Slc38a4						Sphk2
	1276										Spock2			Adam17			Smpd4						Tmem214			Slc11a1									Mri1						Rbm41
	1277										Gnl1			Tle3			Slc9a6						Rnf41			Prdx4									Fah						Soat1
	1278										Cep162			Zfp318			Arid4a						Ptpn9			Eml1									Tmem176b						Amz1
	1279										Bok			Gm42549			Ppa2						Gm12164			Klhl9									Tfrc						Cry2
	1280										Acvrl1			Tmx4			Sult1a1						Alkbh5			Tead1									Cryab						ENSMUSG00000118018
	1281										Crem			Gm11706			Atp5f1						Dusp7			Gm42929									Gsk3b						Fnbp4
	1282										Pcsk2			Fam46a			St13						Plekhm1			Gm37670									Ap1g1						Tipin
	1283										Insm1			Acsl1			Hspb1						Fgf17			Hsd17b14									Stx12						Ensa
	1284										Hspa1b			Gnpda1			Rtraf						Shisa2			Ahi1									Tnrc6a						BC106175
	1285										Spef1			Slc17a8			Gm42696						Tusc1			Aida									Man2b2						Erc2
	1286										Gm33148			Gm15179			Nxf1						Ano6			Slc35d1									Aldh1l1						Pabpn1
	1287										Hlcs			Brca2			Trpm4						Hnrnpc			2310022B05Rik									Zfp451						Mettl7a1
	1288										Olfm2			Csk			Abcc1						Cpeb1			Tmem44									Gm5401						Ddr1
	1289										Msantd1			Wdr44			Eps8						Acss1			Cfap70									Gm10353						Abcb1a
	1290										Pdlim2			Gulo			Get4						Zmynd15			Smim12									Fam76a						Egln1
	1291										Wrnip1			Rpp38			Samd11						Fmod			Angel1									Gm37780						ENSMUSG00000117729
	1292										Mcc			Pitpnb			Proser1						Ilf3			Acot6									Rpl10						Btbd3
	1293										Lor			Smyd5			Mgst1						Gdap2			Csrp1									Acvr1b						Arhgef15
	1294										Tprkb			Gprc5d			Rarg						4930453N24Rik			Palmd									Magel2						Insl5
	1295										Sp6			Ddx56			Ccdc32						Gm37837			Rad18									Ubb						Ctnnd1
	1296										Uba1			Mphosph9			Cntn4						Erp44			Tmprss5									Gm35558						Adcyap1r1
	1297										ENSMUSG00000116652			Exog			Cnot4						Trat1			Fcna									Rab20						Zfp296
	1298										Lin7b			Cd33			Rab11b-ps2						Zscan18			Gm23458									Zcwpw1						Mkl1
	1299										Prpf39			Chchd2-ps			Pjvk						Gm45187			Babam2									Bdp1						Pecr
	1300										Mau2			Mvp			Chrm5						Tdrd9			AI839979									Zfp605						Gsr
	1301										Zfp58			Dnajb4			Clcn7						Nelfe			Sbk1									Cth						Gm44007
	1302										Psma5			Tomm5									Il11ra1			Ddx21									Gpr183						E530011L22Rik
	1303										1700024G13Rik			Fbxl4									Trpm5			Rrad									Lrrc8d						Gm35558
	1304										Ergic1			Smyd2									Lcat			Ccdc112									Ankrd28						Gm43420
	1305										Terb1			Gm40513									Ninl			Usp34									Gm22200						Gm47728
	1306										Cldn15			Eif3d									D130020L05Rik			Zdhhc2									Smarcb1						Fto
	1307										Gm5069			Gramd1b									Mkks			Cnst									Mboat2						Clint1
	1308										Zfhx2os			Csgalnact1									Mical1			Wbp1l									Hist1h1c						C230057M02Rik
	1309										Zfp512b			Nhlrc3									Gbp2b			Rbm12									Ppp1r26						Osbp2
	1310										Smim7			Nhp2									Mlxip			Glrx									Mest						Myh11
	1311										Adora1			Ncald									Pced1b			Grpel1									Ovgp1						Ciapin1
	1312										Borcs7			Prkcz									Actg1			Tha1									Mag						Tor4a
	1313										Capn3			Hsph1									Pik3c3			Nr0b1									Zfp608						Yipf2
	1314										Clk2			Zfp846									Gng5			Thyn1									Fam171b						Caprin1
	1315										C130074G19Rik			Gm44509									Morn1			Ctsf									Deptor						Npas2
	1316										Tma7-ps			Dcaf13									Olfr317			Usp9x									Gm16279						Kdm5c
	1317										Cdc37l1			Ubac2									Thap1			Cfap221									Esr2						Sdf2l1
	1318										AC123724.2			Gpr63									Gm15880			Actl9									Gm13571						Nkx6-2
	1319										Gm43162			Rps6ka3									Vps35			Naip1									Acss2						Gm3252
	1320										Hook2			Zc3hc1									Usp54			BC022960									Gas2l3						Trnau1ap
	1321										Tmem82			Sdhaf1									Slc5a3			Rnf34									Pxdc1						Ubxn11
	1322										Vdac3			Ciapin1									Tspan14			4933427E11Rik									Zeb1						Lpcat4
	1323										Rbm11			Fkbp6									Pfkl			Calcr									Sema5b						Tle3
	1324										Sv2b			Tmem178b									Gm45132			Mkrn3									Ap1g2						Paqr3
	1325										Ppme1			Asxl2									Rpe			Mrps6									Pck2						Kctd20
	1326										Zcchc8			Gm11839									Cfap70			Eny2									Col3a1						Ppp1r2-ps6
	1327										Tenm2			Zfp111									Max			Gm46376									Gm32255						2210016F16Rik
	1328										Slc39a8			Pnpo									Terf2ip			Nr5a1									Gm38387						Txlng
	1329										Pcmt1			P4ha1									Iqgap3			BC030499									Slain2						Tenm2
	1330										Eps15			Mtmr7									Rc3h2			Ddx5									Gm48482						Gm15459
	1331										Mmaa			Drg2									Tpd52l2			Anxa7									Cul3						Fam13b
	1332										Ubxn2b			1300002E11Rik									Slc1a1			Rpl36-ps12									Haghl						Mad2l2
	1333										Rnf219			Zbtb37									Mmp9			Ajap1									Abhd5						Trim9
	1334										Cel			Rrp7a									Baz1b			Trhr									Gm47441						Nob1
	1335										Ptpre			2410002F23Rik									Esrra												BC005537						Eed
	1336										Wipf3			Gm42547									Acap3												Cd46						Gm27188
	1337										Hexa			Gm43077									Cables1												Hsd17b7						Spry2
	1338										Selenof			Slc6a16									Spata2l												Kcnip3						Gm5860
	1339										Dlg1			9230109A22Rik									Gm39822												Slc37a3						Vwa3a
	1340										Nphp4			Tapbpl									Styk1												Strn4						Samd7
	1341										Chchd7			Gm24366									Hax1												Mgat1						Ccdc115
	1342										Plekha1			A230103L15Rik									Igll1												Plin4						Clvs2
	1343										Uggt1			Mxi1									Abcg3												Cdk5rap3						Zfp354a
	1344										9430015G10Rik			Gm14541									Alg6												Fam171a2						Kif16b
	1345										Pitpna			Gemin2									Baiap2												Ech1						Gm37074
	1346										Zfand4			Nipa1									Thoc3												Synpo						Tmem53
	1347										AC166491.1			Gm42456									Bnip2												Yaf2						Tmem38a
	1348										A930017K11Rik			Mycbp2									Gm19587												Oas1c						Cep120
	1349										Wdr78			Sgol2a									Myl12a												Rps27a-ps2						1700084C06Rik
	1350										Fxyd7			Ldb3									Psmb9												Rnf38						Gm47690
	1351										Gm8098			Gm45447									Sipa1l2												B230219D22Rik						Nt5c2
	1352										Rwdd2a			Gm47994									Krr1												Neil1						Hunk
	1353										Gm26793			Pdik1l									4833445I07Rik												Dlg2						Aldh1a3
	1354										Zc3h4			Klhl6									Hnrnpl												B3gnt3						Gm7972
	1355										Eif2s1			Akap10									Gm45579												Mybpc1						Rbm3
	1356										Hip1			A630019I02Rik									Crybb1												Cyp2g1						Slc7a5
	1357										ENSMUSG00000117992			Chchd3									Xbp1												Ebf3						Cxcl12
	1358										Slc36a4			Gm14168									Srrm3												Ttc39b						Litaf
	1359										Coq10b			Chst10									Dmtn												Ppp1r12b						Abhd18
	1360										Serpina3g			Bcl2l13									Stkld1												AI115009						Fmnl3
	1361										1700066M21Rik			Snhg7os									4930500F10Rik												4833422M21Rik						Serinc3
	1362										Klf1			Ccdc150									Pex5												Clic4						Cables1
	1363										Gyg			Plekhf1									B3glct												Ildr2						9230110C19Rik
	1364										Ube2g1			Kcnd3os									Pex3												Adamts15						Chka
	1365										Ralgapb			Ttc30b									Ddx41												Gm36500						Pfkfb3
	1366										1700047M11Rik			Gm44542									Gmeb2												Astn2						Kcnq1ot1
	1367										Arhgap5			Aspscr1									Fjx1												Gcc2						Plekhg4
	1368										Rpe			Slx4									Apex2												Mks1						Kcnb1
	1369										Bcdin3d			Btn2a2									Ano1												Ttll3						Cnbd2
	1370										Syngap1			Dnlz									Syngr3												Smc1a						Gm20517
	1371										Calcr			AA387200									Fzr1												Ahsa1						Rspo3
	1372										Xpnpep2			Plet1os									Khsrp												Peli2						Nhlrc2
	1373										Tmie			Adamts3									Casp7												Ywhag						Gm10131
	1374										Hspa1a			Gm10642									Tek												Prkaa2						Apip
	1375										Zc2hc1a			Khdrbs3									Jak2												Gm44907						Tub
	1376										Gm14488			Tex9									ENSMUSG00000117056												Dhh						Arhgap11a
	1377										Plekhb2			E230029C05Rik									C87436												Rnf123						Xpc
	1378										Gm9530			2310057M21Rik									Dazap1												Tusc3						Ugdh
	1379										Abcb1b			Zfp451									Pcyt1b												Fkbp5						4930500F10Rik
	1380										Ssfa2			Sec16a									Gba2												Dnajc3						Phka2
	1381										Cacna2d4			Mpzl2									Tpp1												Nccrp1						Rps6ka2
	1382										Adamts8			Retreg3									Gm48593												Golga2						Dusp4
	1383										Cacul1			Snx11									Rftn2												Syndig1l						Mir7013
	1384										Nisch			Myo9b									Gm10369												Olfr1408						Fgf10
	1385										Atf6b			Otub2									Gm43242												Gm15222						Mtfr2
	1386										Aqp4			Arpc5l									Bora												Atxn7l3						Ddx3x
	1387										Casz1			Afp									Lrch1												Kptn						Gm43331
	1388										Fam160a1			Efna3									Noc4l												Zfp180						Clasp1
	1389										Gm10702			Bmp5									Gm8093												Abhd4						Gm31698
	1390										1700001O22Rik			Tmem208									Kcnq1												Gm5860						4930466K18Rik
	1391										Tapt1			Gm16278									Irf2bpl												Dok5						Erich3
	1392										Scn5a			Palm2									Ppm1b												Srsf1						Srsf10
	1393										Plin4			Gm3239									4930408O17Rik												Rps15a-ps8						D130020L05Rik
	1394										Tm2d1			Pofut2									Tmem55a												Tmem222						Atp5a1
	1395										Phyh			Strn4									Dock10												Ttc3						C78859
	1396										Gm10036			Tsga13									App												Rdh16						Shtn1
	1397										1810010H24Rik			Gpr3									Gm17354												Kitl						Auts2
	1398										Aven			Knop1									Pdgfrb												Fam3c						Zfp180
	1399										Gm44214			Anks1									Sergef												Apex2						Cand2
	1400										Brd4			Gm48780									Parvb												Ptma						Spns2
	1401										Entpd2			Mier3									Zfp410												Tra2a						Eapp
	1402										BB365896			Tmem74b									Brms1												Gria1						Srsf1
	1403										Top1mt			Zfp62									Ldlrad2												Gm9936						4933424G06Rik
	1404										Sp7			ENSMUSG00000116795									ENSMUSG00000116814												Stag1						Cnot3
	1405										Slc22a12			Snx9									Siah2												Rbm12b2						Synpo
	1406										Cmas			Gm44680									Gm42706												Pld1						Flvcr1
	1407										Nectin4			Cercam									Clic4												Odf2						Hspa8
	1408										Btbd8			Ccdc160									Echdc3												Pisd-ps1						Klf13
	1409										Pex1			Chd1									Ppic												Cox17						Lgi4
	1410										2810021J22Rik			Tm2d2									Fam107a												Nf1						Adamts4
	1411										Adgrl1			Gm26691									Vegfa												Gm15663						Slc16a3
	1412										Zfp781			Ebna1bp2									Cbfb												Cngb1						Oprl1
	1413										Efna1			Chd2									Pcdhga5												Tyro3						3110062M04Rik
	1414										Bud23			Lgals1									Hexim1												Cyp2a5						Itpa
	1415										Myl12b			Gm11966									Polr3g												Gm12996						Mrpl55
	1416										Gstm5			Psors1c2									Spout1												Dock9						Got2-ps1
	1417										Mpig6b			Pde7a									Dolk												Myo3b						Gm13563
	1418										Slc35f2			Gm47932									Btbd16												Gm4204						Lman2
	1419										Gm26614			Gm38577									Mtmr12												Smim10l1						Phkg2
	1420										Hspa4			Ctnnbl1									Mia3												Prom2						Dpp10
	1421										Stoml1			Ikzf5									Ano7												Spata7						Angptl2
	1422										Sat1			Smim14									Fam160a1												Akr1c18						Cyp26b1
	1423										Endod1			Hmces									Cdsn												Tbcd						Rint1
	1424										Zfp760			Gm48822									Arap1												Zc3h14						Mfhas1
	1425										Odf3b			Smc2os									Rilpl1												Pum2						Ccdc151
	1426										Tdrkh			Lingo2									Pcdhb3												Rtp1						Mef2d
	1427										BC028528			Ankrd27									Dph6												Gm43545						Zfp536
	1428										Rbm12b2			5033403F01Rik									Atp2b3												Gm13861						Exoc3
	1429										Dynll1			Rbm12b2									A630095N17Rik												Nanos2						Ankrd35
	1430										Ttc7			Gm18227									Selenoo												4732416N19Rik						Creld2
	1431										Herc3			Gm36948									Fgfr3												Nckipsd						Micu1
	1432										Ccpg1			Jmjd6									Tcte2												Grb10						Klhl33
	1433										Ccnd1			Snw1									Tbx18												Tmem167						Jak2
	1434										Matk			Lrrfip1									Rab32												Tmem55a						Mir670hg
	1435										ENSMUSG00000118038			Cops7b									Pstpip2												Gm17344						Trpc6
	1436										Trmo			Chfr									Wdr17												Phtf2						Slc23a2
	1437										Gm14122			Crem									Dimt1												Amacr						Ulk1
	1438										Kifc5b			Ppp6r2									Trerf1												Pcdh17						Ccdc162
	1439										Prr13			Snrnp200									A430108G06Rik												Zwilch						Rfxank
	1440										Adamts16			Msantd4									Dvl1												Nup205						Gnpda2
	1441										Sh3yl1			Gm9889									Rwdd2a												Ptbp2						Mtmr10
	1442										Wbp1l			Gm37509									Kncn												Camsap2						4833439L19Rik
	1443										Sccpdh			Pdp1									Cyp2u1												Smim10l2a						Tmem151b
	1444										Rundc3b			Grid2									Chia1												Ccdc30						Pln
	1445										Gm15635			Med20									Fam131b												Zswim1						Camta1
	1446										Scmh1			Bptf									Aldh4a1												Cdhr2						Gpld1
	1447										Atp6v0a4			Hps1									Gm9903												Cdkl1						Garem2
	1448										Socs7			AC161586.1									Col14a1												Ric8a						Abracl
	1449										Gm10698			Tbx6									Gstm1												Gm6225						Vipas39
	1450										Arl6ip5			Zfp169									Elp3												Atp5b						Arpc5
	1451										AI314180			Pdxk									Aass												Dyrk4						Gm9996
	1452										Mef2d			Gm15427									Fbxo28												Tshr						Tmem28
	1453										Megf6			Klf15									Sh2b1												Gss						Usp45
	1454										Myh15			C2cd5									C230038L03Rik												Efna1						Epm2a
	1455										Rimbp3			Klhl8									Sin3b												Actg-ps1						Fgfr1op2
	1456										Mturn			Uhrf1bp1l									Tjp2												Olfr541						Hacd3
	1457										Gm11837			Cbs									Ier5												B230303O12Rik						Pex6
	1458										Adipor1			Apom									Prkab1												Vamp3						Gm15721
	1459										Gm20703			P4ha2									Traf4												Ugp2						Fam8a1
	1460										Akt3			1700124L16Rik									Fam114a1												Gm37079						Egr2
	1461										Cct4			Greb1l									B4galt5												Lmntd1						Gm42872
	1462										Ermn			Med14									Bhlhe40												Gm38569						Gm48265
	1463										Uap1l1			B230354K17Rik									Krit1												4930453N24Rik						Fzd4
	1464										Arsg			Apon									Ttll5												Fmnl1						Gm17091
	1465										Mmd2			Camk4									9130230N09Rik												Mtfr1l						Tmem229b
	1466										Lrrc3b			Pank4									Abhd11												Etnppl						Vtn
	1467										Aaed1			Dmtf1									4930512P04Rik												Gm8234						Gm28905
	1468										Smim4			Sec22c									9430053O09Rik												Ube2f						Gm43062
	1469										Ptges			Gorasp1									ENSMUSG00000117406												Cask						AC166491.1
	1470										Zfp30			Ogfod1									Rnf34												Dtx1						Pdzd3
	1471										Kmt2a			Tollip									4930466K18Rik												Slc2a8						Rnf130
	1472										Arhgef12			Gm16998									AC154636.1												Gm45632						Bex2
	1473										Mboat7			Styxl1									Nudt18												Gtse1						Lmo2
	1474										Synpo2			A930003O13Rik									Akt2												Reep3						Kif4
	1475										Lingo1			Kcnma1									Gm37973												Prdx4						Gm46430
	1476										AC169509.2			Gm17018									Stx4a												Slc25a5						Gm45743
	1477										Etnppl			Mrpl51									Usf2												Ogdh						Cstf2
	1478										5430427N15Rik			Kdm4d									Rfc2												Dact2						Ncl
	1479										Lmtk3			Gm45902									Unc79												4931406P16Rik						Nefh
	1480										Slc5a3			Gm24187									Thoc6												Dis3						Gtf2i
	1481										Rnf180			Max									ENSMUSG00000118219												Ogfod1						AC123724.1
	1482										Tmem33			Gfod2									Serpinb9												2700038G22Rik						Nsd1
	1483										Elavl1			Pabpn1									Ssx2ip												Stxbp4						Fmnl2
	1484										C1qtnf9			Mir6982									E330034L11Rik												Stum						Gm16302
	1485										Chek2			Nptx1									Meox1												Gm2614						Snx4
	1486										Trpt1			Sell									Bbx												Lypd2						2810455O05Rik
	1487										Spsb3			Cnpy2									ENSMUSG00000117575												Ppm1g						Scaf4
	1488										Hsp25-ps1			Zfp512b									Edaradd												Cog7						Abcb7
	1489										Gpc1			Bcl2									Tufm												Kif5b						Snph
	1490										Gm44068			Ccdc134									Oas1b												ENSMUSG00000118202						Atg101
	1491										Mxra8			Mettl27									Gm43182												Thap1						1700018A04Rik
	1492										Cyp2j9			Camk1g									Plekhd1												Mmp11						Slc22a15
	1493										Pla2g7			Tmem151b									Chst3												Hacd4						ENSMUSG00000117113
	1494										Arrb2			Sox6									E530011L22Rik												Ift57						Vmn2r87
	1495										Pf4			Tmc6									Ppp1r3g												Ces1d						Dnhd1
	1496										Sdhaf1			BC029722									Keap1												Ccdc13						Alox5
	1497										Ric3			Mms19									Gm45222												Ppp1r12a						Plxnc1
	1498										Kcnj9			Gm48062									Gm14025												Mir127						Rab11fip4
	1499										Pcm1			Gpt									Amdhd2												Hnrnpdl						Spata6
	1500										Sema5a			ENSMUSG00000118170									Alkbh3												1700008J07Rik						Col4a2
	1501										Slc16a1			3300002P13Rik									Trmt6																		Btaf1
	1502										Gm36640			Glmp									Hmgcs2																		Cd46
	1503										Ift22			Nxnl1									Gm10644																		Ankrd33b
	1504										Scube2			Pstpip2									Dync2h1																		Wrap73
	1505										Vapb			Zranb1									Polb																		Ubr2
	1506										Pld3			Mat2a									Stc1																		2310057M21Rik
	1507										Hopxos			Gm43737									Cyb5rl																		Mapk11
	1508										Elp3			Mme									Gm38577																		Shank2
	1509										Atraid			Ss18									Pou2f2																		Sft2d2
	1510										Tmem26			Birc6									Amt																		Xrn2
	1511										Ccnf			Rps27l									Gm10434																		Hapln1
	1512										Armcx5			Oaf									Rnf216																		Fam214a
	1513										Wasl			AU022252									Gja3																		Gm37755
	1514										Asl			Gm9913									Uri1																		Oraov1
	1515										Gm14634			ENSMUSG00000117980									Bnip1																		Tmem200a
	1516										Gpbp1l1			Ilk									Tram2																		Osbpl8
	1517										Zfp446			Gm25776									Gm10912																		Nsun6
	1518										Cd46			Mir1188									Spaca9																		Klhl9
	1519										Cbln1			Rasl11b									Gm15912																		9330179D12Rik
	1520										Scpep1			Limch1									Sec16a																		Lrrc58
	1521										D430020J02Rik			Gm43314									Pitpnm2																		Inpp5k
	1522										Tnip2			Corin									Slc39a7																		Clip1
	1523										Accs			Mks1									Gm19649																		1700112J16Rik
	1524										Ak8			Nlgn1									Rab34																		Polb
	1525										Arl5c			Dgcr14									Rbm15																		Nktr
	1526										Tmem44			Lrrk2									E530001F21Rik																		Olfml1
	1527										Bcas1os1			Cyb5r3									Bace1																		Fam58b
	1528										Ufd1			Slc35b3									Gm14493																		Dcaf12
	1529										Rhobtb2			Mdm4									Fam210b																		Gm45441
	1530										Mad2l2			Zfp783									Mlec																		Tspyl5
	1531										Carmil3			Gm45426									Star																		4930512B01Rik
	1532										Gm7701			BC017643									Ctns																		1700020G03Rik
	1533										Dnajc5			Lonrf1																											Snx20
	1534										Thoc7			Tspan4																											Ero1l
	1535										Runx1t1			Slitrk1																											A830052D11Rik
	1536										Srsf1			Robo4																											Gramd1c
	1537										Tmem185a			Hs3st5																											BC037032
	1538										AC162302.2			Maml2																											Rnase2a
	1539										Coro1c			D030055H07Rik																											Gm9833
	1540										Spice1			ENSMUSG00000118256																											Sowaha
	1541										Cntln			Glod4																											Washc4
	1542										Cux2			Pcdha6																											Ttc5
	1543										Srp9			E330009J07Rik																											Zfp870
	1544										Pex3			Prpf40a																											Pcdhgb1
	1545										Tigar			Ptcd1																											Mamstr
	1546										Mtag2			4930509H03Rik																											Eldr
	1547										Pde4dip			Tbc1d14																											Ctdnep1
	1548										AC142245.1			Gm26805																											Gm15862
	1549										Rab6a			C130046K22Rik																											A330069K06Rik
	1550										Ccdc166			Pmm1																											Cep83os
	1551										Tigd4			Gm20242																											Cnrip1
	1552										Cnot9			Tmcc1																											Ints7
	1553										3632451O06Rik			Gm36388																											Eif2b1
	1554										Trp53rka			Cdkn2d																											Nudcd3
	1555										Zfp711			Tbxas1																											AC167565.2
	1556										Cdk10			Dctpp1																											Uvrag
	1557										Stxbp2			Ncoa4																											Tomm40l
	1558										Taf6			Eef1d																											Gm12536
	1559										Angptl7			Gm42500																											Dmpk
	1560										Trib1			Fkbp2																											Osbpl6
	1561										Ube2q1			Wnt9b																											Tial1
	1562										Il20ra			B230334C09Rik																											Ing2
	1563										Ppif			Npbwr1																											Zbed5
	1564										Hnrnpdl			Tmem150a																											Tm2d3
	1565										Cit			Aak1																											Dedd2
	1566										Map2k6			Slc4a11																											Cflar
	1567										Msantd3			Etv5																											Tacc3
	1568										Gatsl2			Nup107																											Cdc6
	1569										Sema4a			Eef2k																											Tvp23b
	1570										Eif5																														Sat2
	1571										Aldh8a1																														Smarca5
	1572										Scg2																														Ppp2r5a
	1573										Ubxn11																														Mri1
	1574										Ppp1r12b																														Gm6368
	1575										Vsig2																														Pcsk4
	1576										Atp6v1a																														Pik3r1
	1577										Spata20																														Syt15
	1578										Fam171a1																														Serpinb1a
	1579										Tead1																														Hhatl
	1580										Spred3																														4930488L21Rik
	1581										Cpeb4																														Ccdc137
	1582										Psmf1																														Rab23
	1583										Wtap																														Pidd1
	1584										Tff3																														Tnks2
	1585										Tpd52l2																														Zfp438
	1586										Vps33a																														Dock3
	1587										Crk																														Id2
	1588										Ndel1																														Cnpy4
	1589										Yap1																														Gpr37
	1590										Mb21d2																														Nanos1
	1591										Prss23																														1110038F14Rik
	1592										Ptar1																														Gm45153
	1593										2310034G01Rik																														Mtdh
	1594										Snapc3																														Tmem260
	1595										Gm28959																														Cmc1
	1596										Svep1																														Cklf
	1597										Dynlt3																														Orai2
	1598										Gm44053																														Ttc1
	1599										Dnajc6																														Zfp40
	1600										Proca1																														9530062K07Rik
	1601										Gas2l1																														Sgpl1
	1602										Ezh1																														Gbp9
	1603										Kif26b																														Rab11fip5
	1604										Gpsm3																														Dmtf1
	1605										Gabra6																														Pamr1
	1606										Peak1																														Mbd4
	1607										Fam222b																														Mir541
	1608										Fsd1																														Ulk2
	1609										Dnajc19																														Lrwd1
	1610										Cdh15																														Rab13
	1611										Ss18l1																														Olig1
	1612										Aebp2																														Tmem86a
	1613										Snx27																														Rtca
	1614										Nsg2																														Sgsh
	1615										Irf1																														Ttl
	1616										Sms																														Cep162
	1617										Gm29797																														Rnf145
	1618										Gm14824																														Zfp760
	1619										Smox																														Slc6a6
	1620										Abhd16a																														ENSMUSG00000117926
	1621										Arrdc3																														Cldn22
	1622										Cdk5rap1																														Trove2
	1623										Rab3gap2																														Rnpc3
	1624										Scrt1																														Gstm7
	1625										Dhx36																														Tram2
	1626										Setd1b																														Eif2b3
	1627										Bsn																														Pip5kl1
	1628										Atg2b																														Tekt2
	1629										8430429K09Rik																														C1qtnf7
	1630										Zfp729a																														Pld6
	1631										Mfsd4a																														Rfx4
	1632										Pkm																														AI464131
	1633										Rmnd1																														Gm42918
	1634										Lta4h																														Gm15663
	1635										Pmp22																														Reep6
	1636										Rps6kl1																														Vstm2a
	1637										Rps27rt																														Clnkos
	1638										Iqcc																														Pus7
	1639										Pnpla2																														Gm26747
	1640										Sox12																														ENSMUSG00000117992
	1641										Nol4																														Dnah1
	1642										Gm37510																														Ano10
	1643										Vat1																														Akap1
	1644										Cep104																														Phf7
	1645										Gm20604																														Zfp945
	1646										Ypel5																														Jmjd4
	1647										Hdgfl3																														Tollip
	1648										Ttyh3																														Arl6
	1649										Ift172																														Hax1
	1650										Gm7545																														Vil1
	1651										Tmem100																														Gm15743
	1652										Zkscan17																														Eml2
	1653										Ilvbl																														Map4
	1654										Adcy1																														Cry1
	1655										Stk38																														Klf15
	1656										Prpf38b																														Ing1
	1657										Vopp1																														Nectin4
	1658										Samd4b																														Pcdha3
	1659										Ctsf																														Nrk
	1660										1810013L24Rik																														Ufl1
	1661										Tmem183a																														Fbxo6
	1662										Gm6567																														Dus1l
	1663										Nacc1																														Ntsr1
	1664										Maff																														Gm26777
	1665										Gm38901																														Gm10463
	1666										Anks6																														Rbm14
	1667										Nmnat2																														Gpr153
	1668										Nup62																														Serac1
	1669										Atp5l2-ps																														Mettl27
	1670										Gm48611																														Lap3
	1671										Dhodh																														Alms1-ps2
	1672										Selenbp2																														Tacc1
	1673										Tspan7																														A930017M01Rik
	1674										Aktip																														Gm30684
	1675										Gm36634																														Sh3rf3
	1676										Thoc1																														Zxda
	1677										Sesn2																														9030407P20Rik
	1678										Mertk																														Slc35d2
	1679										Rbm4b																														Lpcat3
	1680										Actr10																														Gm12198
	1681										Anapc5																														Tfrc
	1682										Endou																														Pdpr
	1683										4732416N19Rik																														Arih1
	1684										Snord49a																														Zfp28
	1685										AC104200.1																														Slc9a1
	1686										Fuca2																														Kbtbd11
	1687										Ppp1r14a																														Gm3695
	1688										Amer2																														Zfc3h1
	1689										Mark1																														Mrpl46
	1690										Nuak1																														Tmem59l
	1691										1700052K11Rik																														Gm23458
	1692										Fam92a																														Dnd1
	1693										Taf1b																														Brinp1
	1694										Spred1																														Srsf3
	1695										Rapgef3																														Gfod2
	1696										Tle2																														Mis12
	1697										Senp8																														Akap12
	1698										Gpm6a																														Zc3h15
	1699										Rprm																														Map3k15
	1700										Paox																														Lats1
	1701										Lrrc61																														Cyp2c52-ps
	1702										Zfas1																														Slc22a12
	1703										Mif4gd																														Gm43490
	1704										Ilf2																														Wnt4
	1705										2610507B11Rik																														Anks3
	1706										Sh2d5																														B230319C09Rik
	1707										Pex7																														B430319F04Rik
	1708										Mmp17																														Gcnt4
	1709										Zcchc18																														Pcdh17
	1710										Cyp20a1																														Actb
	1711										Trp53rkb																														Ubap2l
	1712										Tpst1																														Nox1
	1713										Nus1																														Shq1
	1714										Noxo1																														Kcnd3
	1715										Lfng																														Plekhg3
	1716										Copb1																														Ctps
	1717										P4ha2																														Selenok
	1718										Ccdc88b																														Pcdha2
	1719										Get4																														Erich5
	1720										Aspscr1																														AB041806
	1721										1700093K21Rik																														2410089E03Rik
	1722										Mgme1																														Prr14l
	1723										Gm16638																														Hnrnpl
	1724										Gm8860																														Kitl
	1725										Oacyl																														Fam91a1
	1726										Gprc5b																														Map2k5
	1727										Gm17116																														Gdpd2
	1728										Fkbp14																														Canx
	1729										Gpt2																														Txndc2
	1730										9630013D21Rik																														Auh
	1731										Slc8a2																														Pigg
	1732										Bub1b																														Nlrc4
	1733										Mms22l																														6030458C11Rik
	1734										Zfp280c																														Arl10
	1735										Apip																														Gpr12
	1736										Gm26588																														Gbp11
	1737										Enah																														Zmat1
	1738										Zrsr2																														Rab44
	1739										Timm9																														Cdkn1c
	1740										Mfsd2a																														Cstf3
	1741										Cap1																														Tbck
	1742										Pemt																														ENSMUSG00000118125
	1743										Camkk1																														ENSMUSG00000116581
	1744										Fam13b																														Agpat4
	1745										P3h1																														Fam227a
	1746										Fendrr																														Gna15
	1747										Snhg6																														H2-DMa
	1748										Mrpl54																														Slc2a9
	1749										Nr2f1																														Jakmip3
	1750										Ywhag																														Gabpa
	1751										Nlgn2																														Gm29773
	1752										Snap91																														Unc13d
	1753										Rsl1d1																														Cracr2a
	1754										AC110091.2																														Pcdhb11
	1755										ENSMUSG00000117835																														Ptpn22
	1756										A3galt2																														Heatr1
	1757										Fkbp11																														Coro7
	1758										Ltv1																														Nphp3
	1759										Gm13783																														Aars
	1760										Dcxr																														A730018C14Rik
	1761										Ncbp1																														Slc16a11
	1762										Gm13750																														Zgpat
	1763										Map1b																														Fau-ps2
	1764										Gucd1																														Tbc1d24
	1765										Mtmr4																														Polq
	1766										Acap3																														3110083C13Rik
	1767										Ccnb2																														Cav1
	1768										Fndc10																														Fam181a
	1769										Mical1																														BC049352
	1770										Fam19a5																														Gm26440
	1771										Rxra																														Gm12592
	1772										Cd59b																														Gm26673
	1773										Rpn1																														Gla
	1774										Ppp1r14c																														Efcab14
	1775										Zfp507																														Hdhd3
	1776										Efna3																														Hipk1
	1777										A830082N09Rik																														Gast
	1778										Cdadc1																														Gm37019
	1779										Fgd3																														Maged2
	1780										Gng4																														H2afj
	1781										Churc1																														Dctn4
	1782										Fat2																														ENSMUSG00000116557
	1783										Zfp128																														Mybpc3
	1784										Dao																														Amh
	1785										A430033K04Rik																														Tmem255b
	1786										Ncdn																														2210016L21Rik
	1787										Cers6																														Tufm
	1788										Xiap																														Rab43
	1789										Sh2b2																														Lrrc4c
	1790										Ptpn11																														Tap1
	1791										AL591207.1																														Dab1
	1792										Gnb1l																														Taf2
	1793										Purb																														Tmem125
	1794										C030034I22Rik																														Nxf1
	1795										Star																														Gm15892
	1796										Zfp335																														Atg10
	1797										Chp1																														Gm43674
	1798										Rasa1																														Zfp874a
	1799										ENSMUSG00000117220																														Gm48710
	1800										Mis12																														Zfp808
	1801										Adamtsl5																														Ppp1r1a
	1802										Ddx25																														Aldh1b1
	1803										Gm44639																														2310058D17Rik
	1804										Gbp7																														Dbx2
	1805										Gm6485																														Dyrk1a
	1806										Sdccag3																														Clk1
	1807										1810014B01Rik																														Exosc1
	1808										AC134254.2																														Shprh
	1809										Gm44622																														Dirc2
	1810										Spryd3																														Gm42547
	1811										Atp6v1c2																														Rpusd2
	1812										Hist1h4i																														Gm2155
	1813										1810010D01Rik																														AC141893.2
	1814										Rab26																														Slc5a3
	1815										Cct5																														Gjb1
	1816										Asgr1																														Gm11455
	1817										Ccdc14																														Dennd2c
	1818										Fam53c																														Gm27151
	1819										Mllt1																														Gm26618
	1820										B3gat1																														Tpbgl
	1821										Il10ra																														Plxdc1
	1822										Sema5b																														Gm37345
	1823										Mslnl																														Rassf3
	1824										Tmem64																														Pcdhb12
	1825										Btbd6																														Zfp473
	1826										Cyp4f13																														Gm13398
	1827										Gm10524																														Lrrc75b
	1828										Anxa3																														Ipo11
	1829										Mir8094																														Fkbp4
	1830										Zmynd10																														Dnaic2
	1831										AC154227.1																														ENSMUSG00000117004
	1832										Macf1																														Prss12
	1833										Basp1																														Fbn1
	1834										Fbxw8																														Gm17024
	1835										Armc12																														Mfn2
	1836										Ttc34																														Med12
	1837										Aldh9a1																														Ddx23
	1838										Nicn1																														Sike1
	1839										Foxo4																														Yrdc
	1840										Zfp955b																														Hif1a
	1841										Pnisr																														Snhg17
	1842										Rbmx2																														AC161165.6
	1843										Cltc																														Gm42692
	1844										Tmem70																														Ankmy2
	1845										Mex3c																														Slc34a3
	1846										Gm44562																														Ccdc166
	1847										Gm36033																														Ankib1
	1848										Mthfd2l																														AC165157.2
	1849										Tmem250-ps																														Gm8186
	1850										Dars																														Gm44270
	1851										Zfp609																														Gm20633
	1852										Cetn3																														Creld1
	1853										Limk1																														Zfp984
	1854										Nrf1																														Heatr5a
	1855										Gm7435																														Prdm4
	1856										Ubqln4																														Smad9
	1857										Mras																														Gm27353
	1858										Gm32817																														Gm17251
	1859										Nosip																														Ndufaf1
	1860										Ddb2																														Ptdss1
	1861										6430584L05Rik																														Pla2g4c
	1862										Eng																														Pcdhgb7
	1863										Shd																														Zfat
	1864										BC039966																														Prkar2a
	1865										Adam10																														Cdkl5
	1866										Ctdsp2																														Zfp950
	1867										Id3																														Psen2
	1868										Mir7b																														Gm44560
	1869										A430103D13Rik																														Cplx3
	1870										Gm15427																														AC126250.1
	1871										Sgpp2																														Fbxo28
	1872										Rsl24d1																														Ccdc116
	1873										Ubap2l																														Fam118b
	1874										Lyrm2																														Kcng1
	1875										Tmem219																														Enah
	1876										Zfp950																														Dnajc11
	1877										Fam117a																														Rasgrf2
	1878										Gtf3c6																														Slco3a1
	1879										Serp1
	1880										Gm38534
	1881										Sgsm2
	1882										Fam83d
	1883										Pknox1
	1884										Wfikkn1
	1885										Zfand1
	1886										Lrrc45
	1887										Nbeal1
	1888										Gstm7
	1889										Tac1
	1890										Eid1
	1891										Cep126
	1892										Gm11539
	1893										C330021F23Rik
	1894										Acmsd
	1895										ENSMUSG00000117611
	1896										Coq7
	1897										Lrrc73
	1898										Sf3b3
	1899										Naglu
	1900										Ovol2
	1901										Wdr18
	1902										Ttll1
	1903										Rtbdn
	1904										Rars2
	1905										4930505N22Rik
	1906										Gm16286
	1907										Nanos2
	1908										Slc13a3
	1909										Gpr182
	1910										6330403K07Rik
	1911										Stk17b
	1912										Nol4l
	1913										Zfyve1
	1914										Acot2
	1915										Kat2b
	1916										Tsga10
	1917										Slc35e2
	1918										Noc2l
	1919										Slc15a2
	1920										Rnf166
	1921										Hrh1
	1922										Gm43502
	1923										Parpbp
	1924										Setd4
	1925										Fzd2
	1926										Clk3
	1927										Rhbdf1
	1928										Gnaq
	1929										Atg10
	1930										Edn1
	1931										Gm42595
	1932										E130317F20Rik
	1933										H2-Q1
	1934										Fam212a
	1935										Dmxl2
	1936										9530059O14Rik
	1937										Gpr89
	1938										Rnf144a
	1939										E030030I06Rik
	1940										Alad
	1941										Gm42748
	1942										Zfp799
	1943										Gm22581
	1944										Gpd1l
	1945										G630093K05Rik
	1946										Eif2s3y
	1947										Cab39
	1948										Slc2a1
	1949										Dram2
	1950										Cisd2
	1951										ENSMUSG00000117725
	1952										2022-09-11
	1953										Sertad3
	1954										Igsf3
	1955										Cd200
	1956										Gm10658
	1957										Trim67
	1958										Hdac5
	1959										Epop
	1960										Kbtbd7
	1961										Nip7
	1962										Zbtb11
	1963										Mfsd8
	1964										Hsf1
	1965										Wwox
	1966										Eif4a1
	1967										Gm12337
	1968										Cacng6
	1969										Dusp15
	1970										Gm44243
	1971										Gm15544
	1972										Caskin1
	1973										Prom1
	1974										Spag1
	1975										Znfx1
	1976										Rab6b
	1977										Gm43579
	1978										Dennd4b
	1979										Cln6
	1980										Seh1l
	1981										R3hdm2
	1982										Msn
	1983										Uhmk1
	1984										Fkbp7
	1985										Pcyt1a
	1986										Ptpru
	1987										1500011B03Rik
	1988										Ighm
	1989										Dhcr24
	1990										Ncald
	1991										Mirg
	1992										Zfp422
	1993										Ngly1
	1994										Orai2
	1995										4931440P22Rik
	1996										2310015A10Rik
	1997										Tfe3
[truncated: 174 more rows]
[truncated: 15 more columns]
