# Supplementary material for: Energy balance drives diurnal and nocturnal brain transcriptome rhythms
Source: Cell Rep. Author manuscript; Available in PMC 2024 Aug 18. (PMC11330649; doi:10.1016/j.celrep.2024.113951)
Supplement: 11 [file NIHMS1980970-supplement-11.xlsx]

## Sheet: Table S3
	Lists of GO enrichment terms
		SCN			SCN			HAB			HAB			HAB			HAB
		rhythmic in nocturnal			rhythmic in diurnal			rhythmic in nocturnal			rhythmic in diurnal			DE genes up			DE genes down			rhythmic in ≥ 5 tissues nocturnal phenotype			rhythmic in ≥ 5 tissues diurnal phenotype
		GO term	LogP	Genes	GO term	LogP	Genes	GO term	LogP	Genes	GO term	LogP	Genes	GO term	LogP	Genes	GO term	LogP	Genes	GO term	LogP	Genes	GO term	LogP	Genes
	1	Protein folding	-12.493	Calr,Cct4,Cct6a,Fkbp4,Hspa5,H2-DMb2,Hspa8,Dnaja1,Hsph1,Hspd1,Hspe1,Hspa4l,Stip1,Ptges3,Dnaja4,Mkks,Sdf2l1,Chordc1,Ppid,Tbcc,Dnajb1,Ahsa1,Ahsa2,Tuba8,Hyou1,Xbp1,Pdia6,Sec24c	Circadian rhythm	-9.70945	Dbp,Nfil3,Per1,Per2,Per3,Bhlhe41,Fbxw11,Prkaa2,Fbxl21,Nr1d1,Nr1d2,Id2,Rbm4b,Chrna7,Gas2,Grin2b,Ntrk2,Top1,Prok2,Alb,Cacna1c,Gng10,Rasd1	Protein folding	-6.12556	Hyou1,Calr,Cryab,Eif2s1,Ganab,Hspa5,Hspa8,Dnaja1,Hsph1,Hspa1b,Hsp90ab1,P4hb,Ufd1,Xbp1,Mogs,Sec61a2,Lman2,Dnajb11,Pdia6,Dnajb1,Rpn1,Fkbp4,Hspb1,Stip1,Mkks,Sdf2l1,Ppil3,Tbce,Ahsa1,Nppa,Pmp22,Creb3l2,Ficd,Prdx6,Fos,H1f0,Cited2,Rps6ka2,Map2k3,Psma6,Anapc4,Hif3a,Psmd6,Atp6v1c2,Lrpprc,Fnip1	Cellular responses to stress	-4.0808	Prdx6,Apoa1,Camk2g,Eif2s1,Fkbp4,P4hb,Nup88,Psma3,Stip1,Txn1,Ets1,Skp2,Tuba8,Dynll1,Dnaja4,Lamtor5,Nup35,Cdc16,Bmt2,Egln3,Tgs1,Kdm6b,Tubb4b,Nup85,Hbb-bs,Hbb-bt	Histone modification	-15.6905	Ddb1,Dr1,Phc1,Hcfc1,Hdac6,Mbd2,Mecp2,Mllt10,Nap1l2,Kat2b,Per1,Rnf2,Satb1,Sin3a,Morf4l1,Mta2,Suz12,Setd3,Paxip1,Morf4l2,Ncoa6,Huwe1,Ing5,Kansl2,Smyd3,Meaf6,Naa40,Supt7l,Usp36,Mrgbp,Setd7,Crtc2,Kmt2b,Ep400,Kansl1,Kdm4c,Jade2,Kdm8,Ehmt1,Brpf1,Nfkbiz,Setdb1,Nat8f3,Kdm1a,Trrap,Sf3b3,Taf5l,Kdm3a,Bap1,Chd4,Baz2a,Mta1,Mta3,Hdac10,Setd1b,Yeats2,Dot1l,Usp22,Kat7,Rcor1,Kdm2a,Kmt5b,Taf6l,Kansl3,Epc2,Kat14,As…	Translation	-94.4141	Rplp0,Eif2s1,Eif4ebp1,Mrps33,Rpsa,Rps2,Mrpl40,Mrpl49,Rpl18,Rpl19,Rpl22,Mrpl23,Rpl27,Rpl28,Rpl29,Rpl30,Rpl32,Rpl37a,Rpl36a,Rpl6,Rpl9,Rps12,Rps14,Rps15,Rps16,Rps17,Rps18,Rps19,Rps24,Rps29,Rps5,Rps7,Rps8,Srp14,Rpl13a,Mrps12,Rpl27a,Rpl8,Rps3,Srp9,Rps11,Rpl3,Rps26,Mrpl39,Mrpl15,Mrpl17,Mrpl2,Mrps7,Eif3g,Rps28,Eif3i,Eef1b2,Rplp1,Mrpl12,Mrpl19,Rps27,Rpl35a,Mrps22,Mrps23,Mrps25,Mrps14,Mrps24,Rpl23,Dap3,Mr…	Protein folding	-19.7911	Pdia4,Calr,Cct4,Cryab,Fkbp4,Fkbp5,Pdia3,Hspa5,Hspa8,Dnaja1,Hsph1,Hspb1,Hspd1,Hspa1b,Hsp90ab1,Hsp90aa1,Nktr,Hspa4l,Stip1,Hsp90b1,Dnaja4,Mkks,Sdf2l1,Chordc1,Dnajb4,Cdc37l1,Cwc27,Dnajb11,St13,Ttc4,Dnajb1,Tbcd,Hspa1a,Ahsa1,Ahsa2,Dnajc3,Hsf1,Dynll1,Nup62,Prdx6,Cdkn1a,Eif2s1,Gsr,H1f0,Nfe2l2,Ufd1,Ets2,Psma7,Hif3a,Castor2,Xpo1,Psmf1,Creb1,Nfya,Nfyc,Rfx5,Adcy6,Eif4ebp2,Igf1r,Prkab1,Bcl2,Creb3l1,Elavl1,Par…	Circadian rhythm	-11.9569	Arntl,Creb1,Dbp,Nfil3,Per3,Prkab1,Nr1d1,Nr1d2,Tef,Sfpq,Ciart,Tardbp
	2	Circadian rhythm	-9.09193	Arntl,Cry1,Dbp,Nfil3,Npas2,Per2,Per3,Bhlhe41,Prkag2,Nr1d1,Fzd4,Nfya,Ntrk1,Stat5a,Tef,Naglu,Prok2,Sfpq,Arrb1,Ciart,Gpr176,Hspa8,Dnaja1	RNA splicing	-4.24201	Hnrnpc,Hspa8,Rbm6,Eftud2,Txnl4a,Rnf113a2,Rbm4b,Prpf18,Lsm3,Sf3a3,Tra2a,Sfswap,Rbm10,Rbm41,Gemin4,Ncbp1,Aff2,Ess2,Taf15,Mtrex,Rbm20,Hltf,Rngtt,Pabpn1,Snd1,Upf3b,Ago3,Tdrd3,Ago1,Taf2,Anp32a,Eif4a1,Ywhaz,Psmd8,Ppil2,Bud23,Skic8,Mphosph6,Ccdc12,Dis3,Xpo1,Wdr36,Psmf1,Ltv1,Park7,Ttc14,Alkbh8,Ppargc1b,Rbm45	Brain development	-3.8769	Alk,Neurog2,Fabp7,Cdk5r1,Dpysl2,Dcx,Dvl3,Fgfr3,Fzd6,Gba,Gbx2,Hspa5,Id2,Id4,Igf1r,Mmp14,Nog,Ntrk2,Pafah1b2,Pbx1,Plxna1,Prkdc,Sox2,Tgfb3,Wnt7a,Sphk2,Tacc2,Mkks,D16Ertd472e,Ift172,Pygo2,Arid5b,Tubgcp2,Cul5,Kndc1,Mfsd2a,Immp2l,Zfp423,Akna,Bbs4,Dhx37,Arhgap35,Syne2,Tacc1,Fat4,Nefh,Irs2,Hsp90ab1,Tal1,Arhgef28	Collagen formation	-3.97203	Serpinh1,Col11a1,Col17a1,Col4a2,P3h3,Mmp9,P4hb,Tll2,Adamts2,Cav1,Plg,Lcp1,Pmp22,Ndnf,Gfod2,Colq,Hpse2,Arhgap33os,Itga4,Pecam1,Capn8	Neuron projection	-14.3175	Abl1,Abl2,Agrn,Arsb,Atf1,Bmp7,Ddr1,Camk2g,Cbfa2t2,Cnr1,Cobl,Crk,Crkl,Crmp1,Dlg4,Dvl1,Eef2k,Fgf13,Fgfr1,Fn1,Fzd1,Gdi1,Ifrd1,Igf1r,Ikbkb,Inppl1,Itga3,Kif13b,Klf4,Limk1,Map1b,Nedd4,Neo1,Ntn1,Ntrk3,Kat2b,Prkci,Plxna1,Plxna3,Ptbp1,Ptprf,Ptprs,Dennd5a,Robo1,Sema4b,Sema4c,Sema4d,Sema4f,Sema6c,Sgk1,Slit1,Srf,Vamp7,Cntn2,Nr2e1,Ulk1,Vegfa,Map2k1,Ror1,Ror2,Magi2,Plxnc1,Ptpn9,Dbn1,Clip1,Mtor,Stk25,Gprc5b,Dpy…	Oxidative phosphorylation	-49.5759	Atp5j,Atp5k,Coq7,Cox4i1,Cox5a,Cox5b,Cox6a1,Cox6a2,Cox6c,Cox7a1,Cox7a2,Cox7c,Cox8a,Cycs,Fxn,COX2,COX3,CYTB,ND1,ND2,ND3,ND4,Ndufa2,Ndufs4,Cox7a2l,Uqcrq,Atp5o,Ndufa1,Atp5j2,Atp5d,Ndufb5,Sdhaf2,Ndufa3,Ndufa9,Dnajc15,Uqcr10,Ndufb9,Ndufc1,Ndufa12,Ndufa7,Ndufb3,Uqcrh,Stoml2,Uqcr11,Ndufb7,Atp5e,Ndufa6,Ndufa13,Ndufb8,Ndufa10,Uqcrb,Sdhb,Coa6,Ndufb4,Ndufc2,Ndufb2,Ndufa5,Ndufb10,Ndufs3,Ndufa8,Ndufaf1,Ndufa11…	Circadian rhythm	-13.6668	Arntl,Creb1,Cry1,Cry2,Dbp,Nfil3,Npas2,Per1,Per2,Per3,Prkab1,Bhlhe41,Fbxl21,Nr1d1,Nr1d2,Ddx5,Id2,Igf1r,Nfya,Kdm5c,Tef,Top1,Usp2,Pspc1,Sfpq,Hlf,Ciart,Tardbp,Mat2a,Enox1,Gm1141,Cldn5,Hspa8,Dnaja1,Ppp1r3c,Herpud1,Calr	mRNA metabolic process	-5.17855	Creb1,Khdrbs3,Hnrnpc,Hnrnpdl,Mettl16,Sugp1,Sfpq,Hnrnpm,Tra2a,Tardbp,Upf2,Nanos2,Cirbp
	3	Brain development	-3.63656	Crkl,Fcgr2b,Fzd4,Hspa5,Ldb1,Ascl1,Neurod1,Naglu,Smo,Nanos1,Rbfox2	Protein processing in ER	-4.22174	Calr,Ddost,Eif2s1,Hspa5,Hspa8,Rpn2,Hsp90b1,Map3k5,Herpud1,Lman2,Derl1,Sec62,Pdia6,Nploc4,Bid,Bhlha15,Rasgrf2,Tmem33,Tmco1	Membrane lipid biosynthetic process	-3.69646	Gba,St3gal4,St6galnac3,Aloxe3,B3galt2,Abca8b,Pigp,Sphk2,Sptssb,Cers5,St8sia5,Acer2,Pigv,Smpd5,Crem,Pla2g15,Mgst2,Lcat,Lss,Pbx1,Pla2g2c,Ppard,Scd3,Agpat1,Pdss1,Stard3,Coq2,Acsbg1,Cyp27a1,Pnpla3,Fitm2,Ip6k3,Gm12248	DNA strand elongation	-3.78859	Pcna,Pold1,Rfc2,Rfc4,Gins4,Ctc1,Rev1,Cul4a,Eif2s1,Fech,Mmp9,Tipin,Rpain,Uvssa,Prkaa1,Zbtb1,Tdg,Psma3,Skp2,Gmnn,Cdc16,Cdc25b,Itgb3bp,H2az2,H4c9,Hjurp	Pluripotency	-13.786	Acvr1b,Ctnnb1,Cdkn1a,Ctbp1,Ddb1,Dnmt1,Dnmt3a,Dvl1,Phc1,Ewsr1,Fgfr1,Fzd1,Gab1,Hcfc1,Kpnb1,Klf4,Lrp5,Smad1,Smad2,Smad7,Mbd2,Mef2d,Myc,Nfkb1,Notch1,Npr1,Ocln,Pik3cd,Pim1,Ptpn11,Ptprs,Rbl2,Rel,Rest,Rnf2,Satb1,Sgk1,Sin3a,Ssrp1,Zfp143,Stat3,Tcf7,Terf2,Tle4,Nr2c1,Ube2i,Yy1,Zic2,Mta2,Map2k1,Mapk1,Rcn2,Suz12,Arid3b,Mtor,Med12,Nacc1,Ep400,Smurf1,Kdm4c,Ehmt1,Nedd4l,Kdm1a,Kdm3a,Chd4,Raf1,Mta1,Tfe3,Grsf1,Usp7…	Mitochondrial organization	-43.0151	Aip,Atpif1,Bad,Bak1,Bax,Phb2,Cck,Cdk5,Cnp,Coq7,Cox7a1,Cox7a2,Endog,Chchd2,Eya2,Fxn,Hsd17b10,Mpv17,Grpel1,ND1,ND2,ND4,Mtx1,Ndufa2,Ndufs4,Phb,Pnp,Cox7a2l,Sod2,Surf1,Timm17a,Timm17b,Ywhaz,Jtb,Bcap31,Mrpl39,Mrpl15,Mrpl17,Timm13,Timm9,Timm10,Siva1,Coa3,Dnlz,Ndufa1,Wdr45,Hebp2,Dynll1,Gabarap,Park7,Dap3,Atp5d,Ndufb5,Sdhaf2,Ndufa3,Chchd6,Ndufa9,Dnajc15,Tomm7,Ndufb9,Tmem126a,Cox20,Ndufc1,Cox14,Alkbh7,Nduf…	mRNA processing	-10.5716	Cirbp,Cpeb1,Dhx15,Ddx5,Fxr1,Hnrnpc,Elavl1,Papola,Prpf4b,Rbm3,Rbm6,Srsf3,Tarbp2,G3bp1,Txnl4a,Hnrnpdl,Rbm34,Nxf1,Pabpn1,Prpf40a,Acin1,Rbm14,Hnrnph1,Pspc1,Prpf18,Srsf6,Rbm28,Dhx16,Sugp1,Sfpq,Rbm12b1,Hnrnpm,Rbm12b2,Rbfox2,Clk3,Dis3l2,Rnpep,Rbm11,Srsf7,Tardbp,Fus,Rbm10,Enox1,Rbm45,Creb1,Khdrbs3,Gspt1,Hspa8,Hsf1,Gtpbp2,Snw1,Prpf38b,Mettl16,Dnajb11,Trub1,Thoc3,Parn,Srrt,Tra2a,Jmjd6,Smg7,Pcif1,Leo1,Alkbh…	Catabolic process	-4.20586	Arntl,Calr,Fbh1,Mettl16,Ubxn2b,Stt3b,Gid8,Trim9,Rexo4,Psmf1,Upf2,Nanos2,Nr1d1
	4	Transcription	-3.44406	Ldb1,Med7,Eapp,Med28,Wdr82,Med21,Kat7,Leo1,Mcm2,Pole3,Mis12,Oip5,Cenpv,Cabin1,Ttc39aos1	ncRNA metabolism	-4.05082	Polr1b,Top1,Snd1,Bud23,Osgep,Rnf113a2,Mettl6,Alkbh8,Mphosph6,Dtwd2,Pin4,Nsun4,Mtrex,Dis3,Trmt5,Elp4,Ago3,Nol10,Wdr36,Rpp38,Snapc4,Ddx27,Yrdc,Thumpd1,Ago1,Ncbp1,Glul,Prpf18,Sf3a3,Fastkd2,Xpo1,Sfswap,Gemin4,Ltv1	Regulation of cell projection organization	-3.50663	Adcy6,Alk,Cdk5r1,Cpeb1,Dpysl2,Dcx,Dvl3,Enc1,Fn1,Gata3,Hspa5,Hspb1,Igf1r,Mag,Mbp,Nefm,Ntrk2,Plxna1,Pmp22,Snapin,Tgfb3,Wnt7a,Tenm3,Rufy3,Snx3,Ift20,Rapgef4,Dynlt2b,Fbxo7,Shtn1,Fam98a,Kndc1,Styxl1,Mfsd2a,Bbs4,Acap3,Creb3l2,Lrp4,Fbxw8,Caprin2,Arhgap35,Akap5,Mphosph9,Adamts16,Syne2,Plekhm1,Dynlt1c	Circadian rhythm	-3.67888	Dbp,Prkab1,Bhlhe40,Prkaa1,Nr1d1,Nr1d2,Lamtor5,Adipor1,Rfc2,Tbp,Taf10,Tpx2,Rfc4	Chromatin organization	-12.6747	Cbx3,Ctbp1,Dnmt1,Dnmt3a,Dr1,Brd2,Hcfc1,Hdac6,Hmgn2,Hp1bp3,Lmnb1,Mbd2,Mecp2,Mthfr,Myc,Nap1l2,Kat2b,Phf2,Rad21,Rbl2,Dpf2,Rnf2,Satb1,Ssrp1,Tdg,Morf4l1,Tspyl1,Wbp2,Yy1,Mta2,Macroh2a1,Cbx7,Suz12,Tspyl2,Sart3,Ppm1d,Mcm3ap,Nap1l3,Ddx21,Actr8,Morf4l2,Noc2l,Ing5,Anp32e,Asf1b,Ino80,Rere,Cdan1,Kansl2,Smyd3,Meaf6,Ubr5,Rcbtb1,Bcor,Tspyl4,Setd5,Mrgbp,Setd7,Ddx23,Morc2a,Kmt2b,Ep400,Kansl1,Kdm4c,Kdm8,Ehmt1,Brpf1…	Ribonucleoprotein complex biogenesis	-27.5726	Rplp0,Clns1a,Celf2,Fau,Fbl,Frg1,Emg1,Rpsa,Lyar,mt-Rnr1,mt-Rnr2,Rpl27,Rpl6,Rps14,Rps15,Rps16,Rps17,Rps19,Rps24,Rps5,Rps7,Rps8,Snrpc,Snrpd1,Snrpe,Srpk1,Snu13,Abce1,Rpl7a,Lsm2,Rrp9,Nop16,Mrps7,Lsm4,Exosc10,Nhp2,Rps28,Rpp30,Ftsj3,Aatf,Ptges3,Rps27,Isg20,Rpl35a,Nsa2,Pes1,Utp3,Nop10,Exosc3,Mcts2,Exosc7,Mrpl20,Gtf2h5,Rps21,Rpl35,Gtf3a,Riox2,Rpl11,Rpl14,Utp11,Rpf2,Snrpd3,Mettl16,Rpl38,Trmt112,Rps27l,Mrps…				positive regulation of mRNA metabolic process	-3.56237	Cirbp,Mettl16,Tra2a,Tardbp,Nanos2,Khdrbs3,Hnrnpc,Calr,Caprin1
	5	Tissue homeostasis	-3.35172	Ldb1,Lipa,Mtf1,Mkks,Pbld2,Slc39a8,Mfsd2a,Clrn1,Nxnl1,Bbs12,Nphp4,Smo,Nanos1,Ptges3	Protein catabolic process	-4.02494	Birc2,Calr,Epm2a,Hspa5,Herc2,Hsp90b1,Ube2b,Psmd8,Herpud1,Derl1,Ubxn2b,Anapc10,Fbxl20,Gid8,Trim9,Fbxw11,Fbxl21,Nploc4,Psmf1,Fbxl18,Nr1d1,Usp12,Fbh1,Snd1,Upf3b,Ubr4,Usp46,Rnf168,Mtrex,Dis3,Chmp5,Ago3,Ago1,Ncbp1,Usp51,Hspa8,Dysf							cell junction organization	-12.3566	Abl2,Add2,Agrn,App,Cacnb2,Ctnnb1,Cdh3,Cdh5,Chat,Cldn2,Col4a1,Crk,Crkl,Cttn,Dlg4,Dvl1,Epb41l3,Fgf13,Fn1,Fzd5,Gjb2,Hdac6,Hipk1,Igf1r,Itga3,Lama5,Smad7,Mecp2,Nedd4,Nptx1,Nrxn2,Ntrk3,Ocln,Pdcd6ip,Pdpk1,Pip5k1a,Prkci,Lgmn,Ptprf,Ptprs,Pxn,Rest,Srf,Stau1,Cntn2,Tgfb2,Tjp2,Tnc,Tns1,Vcl,Ezr,Wdr1,Nbea,Magi2,Cntnap1,Arhgef7,Dbn1,Cacna2d2,Pard6b,Dact1,Dip2a,Ppfia4,Afg3l2,Dlg5,Wasl,Als2,Specc1l,Slitrk1,Dnaja3,…	Cellular response to chemical stress	-19.5767	Cox4i1,Cox5a,Cox6a1,Cox7c,Cox8a,Cyba,Cycs,Gpx1,Gpx3,Hmox2,Psmb9,COX2,COX3,Ndufa4,Prdx1,Psma2,Psma3,Psmb1,Psmb10,Psmb4,Psmb5,Psmb6,Psmb7,Psmd4,Psme2,Cox7a2l,Sod1,Sod2,Surf1,Prdx2,Txn1,Ubc,Psmc4,Psma4,Psma5,Psma6,Psma7,Psmb2,Psmb3,Psmd10,Prdx5,Rbx1,Psmd8,Cox7b,Cox20,Cox14,Nudt2,Psmd12,Gpx7,Cox19,Rps27a,Cox6b1,Blvrb,Sco2,Hbb-bs,Hbb-bt,Apoa1,Ar,Atp6v0e,Bag1,Cryab,Dync1i2,Eif2s1,Mt1,Mt2,Mt3,Tuba1a,Tub…				regulation of protein stability	-3.50513	Calr,Creb1,Per3,Zfp207,Hip1,Nr1d1,Tardbp
	6	Lipid homeostasis	-2.93519	Acox1,Fabp3,Xbp1,Dgat2,Mtln,Tlcd1,Acox3,Tm6sf2,Nr1d1,Tlcd2,Malrd1	Regulation of cell cycle process	-3.85392	Bid,Brca2,Calr,Cdc7,Dync1h1,Smc2,Id2,Mki67,Rad9a,Sox9,Ube2b,Grb14,Spag5,Azin1,Foxo4,Snd1,Smarce1,Chordc1,Ubxn2b,Appl1,Chmp5,Arid2,Xpo1,Babam2,Rad51c,Plk5,Gigyf2,Atrip,Klhl9,Ankk1,Fam107a,Hecw2,Txlng,Usp51																endochondral ossification	-3.30712	Cbs,Mmp14,Ift80
