# Supplementary material for: Energy balance drives diurnal and nocturnal brain transcriptome rhythms
Source: Cell Rep. Author manuscript; Available in PMC 2024 Aug 18. (PMC11330649; doi:10.1016/j.celrep.2024.113951)
Supplement: 12 [file NIHMS1980970-supplement-12.xlsx]

## Sheet: Table S4
			No of genes expressed
	ARC	Arcuate nucleus	17034
	BAT	Brown adipose tissue	13232
	BRS	Brainstem	16194
	CER	Cerebellum	16040
	COR	Cortex	16898
	DMH	Dorsomedial hypothalamus	16079
	HAB	Habenula	17496
	HIP	Hippocampus	16819
	LHc	Lateral Hypothalamus caudal	15932
	LHr	Lateral Hypothalamus rostral	16918
	LIV	Liver	12330
	OLB	Olfactory Bulb	16139
	POA	Preoptic Area	16936
	PRC	Prefrontal cortex	17243
	PVN	Paraventricular Nuclei of the Hypothalamus	15739
	PVT	Paraventricular Nuclei of the Thalamus	16627
	PVZ	Periventricular Zone	17197
	QUA	Quadriceps	14316
	SCN	Suprachiasmatic Nuclei	15925
	TES	Testis	20463
	VMH	Ventro medial hypothalamus	17235
