# Supplementary material for: Energy balance drives diurnal and nocturnal brain transcriptome rhythms
Source: Cell Rep. Author manuscript; Available in PMC 2024 Aug 18. (PMC11330649; doi:10.1016/j.celrep.2024.113951)
Supplement: 13 [file NIHMS1980970-supplement-13.xlsx]

## Sheet: Table S5
	Sample	Total reads	Uniquely mapped reads	Uniquely mapped reads %
10	ARC_L_ZT01_X10	NA	NA	NA
20	ARC_L_ZT01_X20	33657094	31301146	93.0001
1	ARC_H_ZT01_X1	30362198	27783705	91.5076
7	ARC_H_ZT01_X7	24557914	21778900	88.6838
12	ARC_L_ZT05_X12	26324610	24245188	92.1008
26	ARC_L_ZT05_X26	36260162	32071602	88.4486
13	ARC_H_ZT05_X13	25329463	23191129	91.5579
3	ARC_H_ZT05_X3	20564446	18449967	89.7178
23	ARC_L_ZT09_X23	25868707	23842447	92.1671
29	ARC_L_ZT09_X29	19019500	16514522	86.8294
15	ARC_H_ZT09_X15	27608618	25264184	91.5083
9	ARC_H_ZT09_X9	26713459	23274264	87.1256
11	ARC_L_ZT13_X11	25379795	23220372	91.4916
5	ARC_L_ZT13_X5	29073192	26380316	90.7376
2	ARC_H_ZT13_X2	23987997	21901353	91.3013
8	ARC_H_ZT13_X8	28307827	25633912	90.5541
19	ARC_L_ZT17_X19	24051976	21846086	90.8287
25	ARC_L_ZT17_X25	24364216	22036581	90.4465
16	ARC_H_ZT17_X16	17019452	15395044	90.4556
24	ARC_H_ZT17_X24	26159277	24265781	92.7617
21	ARC_L_ZT21_X21	29376603	27106186	92.2713
27	ARC_L_ZT21_X27	23856440	21169032	88.7351
18	ARC_H_ZT21_X18	23785268	20981890	88.2138
28	ARC_H_ZT21_X28	29436055	26970300	91.6234
10	BAT_L_ZT01_X10	21662808	14503535	66.9513
20	BAT_L_ZT01_X20	21512935	13683343	63.6052
1	BAT_H_ZT01_X1	27715742	18212525	65.7118
7	BAT_H_ZT01_X7	30945346	20123315	65.0286
12	BAT_L_ZT05_X12	33410583	22480603	67.2859
26	BAT_L_ZT05_X26	19015123	12515538	65.8189
13	BAT_H_ZT05_X13	34621318	23174401	66.9368
3	BAT_H_ZT05_X3	28299285	17879798	63.1811
23	BAT_L_ZT09_X23	19202823	11842264	61.6694
29	BAT_L_ZT09_X29	29635487	19225365	64.8728
15	BAT_H_ZT09_X15	27897932	17209786	61.6884
9	BAT_H_ZT09_X9	18613814	12260562	65.8681
11	BAT_L_ZT13_X11	26933756	16950686	62.9347
5	BAT_L_ZT13_X5	30947027	20732804	66.9945
2	BAT_H_ZT13_X2	47684858	33943935	71.1839
8	BAT_H_ZT13_X8	26867762	16710273	62.1945
19	BAT_L_ZT17_X19	21634250	15713284	72.6315
25	BAT_L_ZT17_X25	23809086	15718797	66.0202
16	BAT_H_ZT17_X16	36359028	23846584	65.5864
24	BAT_H_ZT17_X24	27265302	17347045	63.6232
21	BAT_L_ZT21_X21	26841478	17567002	65.4472
27	BAT_L_ZT21_X27	28675407	19663458	68.5726
18	BAT_H_ZT21_X18	29859319	19184860	64.2508
28	BAT_H_ZT21_X28	46941045	30644312	65.2826
10	BRS_L_ZT01_X10	17301014	14874637	85.9755
20	BRS_L_ZT01_X20	18861526	15795239	83.7432
1	BRS_H_ZT01_X1	22544204	19173189	85.0471
7	BRS_H_ZT01_X7	27295198	23577036	86.378
12	BRS_L_ZT05_X12	NA	NA	NA
26	BRS_L_ZT05_X26	21341674	18465604	86.5237
13	BRS_H_ZT05_X13	29274011	24860745	84.9243
3	BRS_H_ZT05_X3	24920193	21091613	84.6366
23	BRS_L_ZT09_X23	26169187	22136192	84.5888
29	BRS_L_ZT09_X29	23386236	20222228	86.4706
15	BRS_H_ZT09_X15	23626968	19799782	83.8016
9	BRS_H_ZT09_X9	21297691	17513709	82.2329
11	BRS_L_ZT13_X11	24282459	20550604	84.6315
5	BRS_L_ZT13_X5	24153567	20858468	86.3577
2	BRS_H_ZT13_X2	37855005	32097506	84.7907
8	BRS_H_ZT13_X8	21736333	18182860	83.6519
19	BRS_L_ZT17_X19	20470551	16947277	82.7886
25	BRS_L_ZT17_X25	15751895	13443082	85.3426
16	BRS_H_ZT17_X16	28389423	25009182	88.0933
24	BRS_H_ZT17_X24	28813557	24415809	84.7372
21	BRS_L_ZT21_X21	20367455	17460607	85.728
27	BRS_L_ZT21_X27	16745310	14584567	87.0964
18	BRS_H_ZT21_X18	20916187	17632139	84.299
28	BRS_H_ZT21_X28	20233296	17523764	86.6085
10	CER_L_ZT01_X10	18871093	16579801	87.8582
20	CER_L_ZT01_X20	20997411	18285192	87.0831
1	CER_H_ZT01_X1	33886708	30185520	89.0778
7	CER_H_ZT01_X7	20823854	17943666	86.1688
12	CER_L_ZT05_X12	27226883	23240340	85.3581
26	CER_L_ZT05_X26	27656326	23915187	86.4728
13	CER_H_ZT05_X13	31384953	27444880	87.446
3	CER_H_ZT05_X3	27425852	23886321	87.0942
23	CER_L_ZT09_X23	24144358	21053139	87.1969
29	CER_L_ZT09_X29	18396560	16126616	87.661
15	CER_H_ZT09_X15	22843467	19887794	87.0612
9	CER_H_ZT09_X9	19785424	17151039	86.6852
11	CER_L_ZT13_X11	31307172	27470398	87.7447
5	CER_L_ZT13_X5	24222887	20776877	85.7737
2	CER_H_ZT13_X2	18789593	16250641	86.4875
8	CER_H_ZT13_X8	22114807	19431317	87.8656
19	CER_L_ZT17_X19	21155217	18112932	85.6192
25	CER_L_ZT17_X25	21400710	18609270	86.9563
16	CER_H_ZT17_X16	20653403	17304622	83.7858
24	CER_H_ZT17_X24	25881781	22456106	86.7641
21	CER_L_ZT21_X21	26066071	23125081	88.7172
27	CER_L_ZT21_X27	28588135	25168742	88.0391
18	CER_H_ZT21_X18	26281255	22779926	86.6775
28	CER_H_ZT21_X28	25251468	22077665	87.4312
10	COR_L_ZT01_X10	29189581	26595677	91.1136
20	COR_L_ZT01_X20	28710419	26459467	92.1598
1	COR_H_ZT01_X1	64500234	58960954	91.412
7	COR_H_ZT01_X7	18631655	17017364	91.3358
12	COR_L_ZT05_X12	38306108	35431695	92.4962
26	COR_L_ZT05_X26	32454768	30047625	92.5831
13	COR_H_ZT05_X13	37031585	34433400	92.9839
3	COR_H_ZT05_X3	30514502	27897734	91.4245
23	COR_L_ZT09_X23	33731165	30757863	91.1853
29	COR_L_ZT09_X29	17473453	15600386	89.2805
15	COR_H_ZT09_X15	25557000	23029882	90.1118
9	COR_H_ZT09_X9	30242226	27585791	91.2161
11	COR_L_ZT13_X11	44378988	40588501	91.4588
5	COR_L_ZT13_X5	29586967	26486888	89.5221
2	COR_H_ZT13_X2	32286981	29922329	92.6761
8	COR_H_ZT13_X8	27215144	24873335	91.3952
19	COR_L_ZT17_X19	31780567	29186659	91.8381
25	COR_L_ZT17_X25	30056403	27832574	92.6011
16	COR_H_ZT17_X16	37028465	34332687	92.7197
24	COR_H_ZT17_X24	46994362	43535986	92.6409
21	COR_L_ZT21_X21	50364097	46198789	91.7296
27	COR_L_ZT21_X27	27992673	25546053	91.2598
18	COR_H_ZT21_X18	33423565	30842147	92.2767
28	COR_H_ZT21_X28	29790649	26807557	89.9865
10	DMH_L_ZT01_X10	14970537	13762117	91.928
20	DMH_L_ZT01_X20	18217969	16660442	91.4506
1	DMH_H_ZT01_X1	13798793	12755305	92.4378
7	DMH_H_ZT01_X7	16835710	15586624	92.5807
12	DMH_L_ZT05_X12	19798322	17702212	89.4127
26	DMH_L_ZT05_X26	24194553	22229685	91.8789
13	DMH_H_ZT05_X13	17813322	16536364	92.8314
3	DMH_H_ZT05_X3	23624528	21912517	92.7532
23	DMH_L_ZT09_X23	15149867	13878167	91.6059
29	DMH_L_ZT09_X29	16943518	15621709	92.1987
15	DMH_H_ZT09_X15	18593164	16750503	90.0896
9	DMH_H_ZT09_X9	18528544	16866823	91.0316
11	DMH_L_ZT13_X11	26146038	23860305	91.2578
5	DMH_L_ZT13_X5	25992343	23292752	89.6139
2	DMH_H_ZT13_X2	18214335	16862853	92.5801
8	DMH_H_ZT13_X8	15709295	14323655	91.1795
19	DMH_L_ZT17_X19	18912867	17002221	89.8976
25	DMH_L_ZT17_X25	10593899	9718387	91.7357
16	DMH_H_ZT17_X16	22426192	20278383	90.4228
24	DMH_H_ZT17_X24	29426771	27005494	91.7719
21	DMH_L_ZT21_X21	11668326	10591251	90.7692
27	DMH_L_ZT21_X27	19840474	18178604	91.6238
18	DMH_H_ZT21_X18	16772982	15534668	92.6172
28	DMH_H_ZT21_X28	18889804	17501994	92.6531
10	HAB_L_ZT01_X10	30517546	26378594	86.4375
20	HAB_L_ZT01_X20	34381175	29303550	85.2314
1	HAB_H_ZT01_X1	43634209	38362291	87.9179
7	HAB_H_ZT01_X7	34445275	30633491	88.9338
12	HAB_L_ZT05_X12	30999990	26242899	84.6545
26	HAB_L_ZT05_X26	45260514	37714387	83.3274
13	HAB_H_ZT05_X13	59677078	51137982	85.6912
3	HAB_H_ZT05_X3	33659645	29474925	87.5675
23	HAB_L_ZT09_X23	31091192	26420009	84.9759
29	HAB_L_ZT09_X29	32911375	27467990	83.4605
15	HAB_H_ZT09_X15	25933285	22323475	86.0804
9	HAB_H_ZT09_X9	26240750	23199313	88.4095
11	HAB_L_ZT13_X11	39071786	33364465	85.3927
5	HAB_L_ZT13_X5	32923292	29096668	88.3772
2	HAB_H_ZT13_X2	32224239	28580722	88.6932
8	HAB_H_ZT13_X8	31316982	27409051	87.5214
19	HAB_L_ZT17_X19	19794889	15878136	80.2133
25	HAB_L_ZT17_X25	39584220	34918795	88.2139
16	HAB_H_ZT17_X16	47733662	40904594	85.6934
24	HAB_H_ZT17_X24	41312676	35813815	86.6897
21	HAB_L_ZT21_X21	37775129	31569157	83.5713
27	HAB_L_ZT21_X27	27841185	23617677	84.83
18	HAB_H_ZT21_X18	37941678	33719338	88.8715
28	HAB_H_ZT21_X28	42097728	36989628	87.8661
10	HIP_L_ZT01_X10	33516304	30821263	91.959
20	HIP_L_ZT01_X20	26694087	24375018	91.3124
1	HIP_H_ZT01_X1	40360342	36815419	91.2168
7	HIP_H_ZT01_X7	29845207	27692465	92.787
12	HIP_L_ZT05_X12	50557419	46288835	91.557
26	HIP_L_ZT05_X26	30464303	27260816	89.4845
13	HIP_H_ZT05_X13	37981041	34572224	91.025
3	HIP_H_ZT05_X3	32186774	29722490	92.3438
23	HIP_L_ZT09_X23	32440808	29636845	91.3567
29	HIP_L_ZT09_X29	29866414	27093473	90.7155
15	HIP_H_ZT09_X15	34600278	31062905	89.7765
9	HIP_H_ZT09_X9	37802729	34701121	91.7953
11	HIP_L_ZT13_X11	34920771	32144807	92.0507
5	HIP_L_ZT13_X5	38937351	35296936	90.6506
2	HIP_H_ZT13_X2	32346546	29946013	92.5787
8	HIP_H_ZT13_X8	37664944	33940015	90.1104
19	HIP_L_ZT17_X19	37674860	33855749	89.863
25	HIP_L_ZT17_X25	31902542	29118843	91.2744
16	HIP_H_ZT17_X16	37749532	30481205	80.7459
24	HIP_H_ZT17_X24	35068002	32205081	91.8361
21	HIP_L_ZT21_X21	34232428	31257886	91.3107
27	HIP_L_ZT21_X27	31958017	28449359	89.021
18	HIP_H_ZT21_X18	40625732	37042746	91.1805
28	HIP_H_ZT21_X28	34659852	31369011	90.5053
10	LHc_L_ZT01_X10	15289532	13925787	91.0805
20	LHc_L_ZT01_X20	NA	NA	NA
1	LHc_H_ZT01_X1	NA	NA	NA
7	LHc_H_ZT01_X7	18402535	16905753	91.8664
12	LHc_L_ZT05_X12	21864203	19700874	90.1056
26	LHc_L_ZT05_X26	14157252	13009857	91.8954
13	LHc_H_ZT05_X13	15994173	14665914	91.6954
3	LHc_H_ZT05_X3	14555008	13043883	89.6178
23	LHc_L_ZT09_X23	19091155	17495895	91.644
29	LHc_L_ZT09_X29	30161670	27413728	90.8893
15	LHc_H_ZT09_X15	20163436	18263203	90.5758
9	LHc_H_ZT09_X9	21469003	19713119	91.8213
11	LHc_L_ZT13_X11	18062097	16412717	90.8683
5	LHc_L_ZT13_X5	14995703	13741119	91.6337
2	LHc_H_ZT13_X2	27891988	25401861	91.0722
8	LHc_H_ZT13_X8	18385968	16885883	91.8411
19	LHc_L_ZT17_X19	25693717	23632307	91.977
25	LHc_L_ZT17_X25	17329734	15886192	91.6701
16	LHc_H_ZT17_X16	18907639	17174027	90.8312
24	LHc_H_ZT17_X24	13929906	12711452	91.253
21	LHc_L_ZT21_X21	16360746	14923225	91.2136
27	LHc_L_ZT21_X27	30815464	28415268	92.2111
18	LHc_H_ZT21_X18	13949230	12571762	90.1251
28	LHc_H_ZT21_X28	16005923	14434933	90.1849
10	LHr_L_ZT01_X10	30259503	27550040	91.0459
20	LHr_L_ZT01_X20	25110578	23368411	93.062
1	LHr_H_ZT01_X1	37009161	33645699	90.9118
7	LHr_H_ZT01_X7	25368669	22790332	89.8365
12	LHr_L_ZT05_X12	36450539	33210424	91.1109
26	LHr_L_ZT05_X26	26928823	24070961	89.3873
13	LHr_H_ZT05_X13	50738320	46786483	92.2113
3	LHr_H_ZT05_X3	32849791	29991039	91.2975
23	LHr_L_ZT09_X23	24676248	22750870	92.1974
29	LHr_L_ZT09_X29	49532650	44985277	90.8194
15	LHr_H_ZT09_X15	25028447	21596751	86.2888
9	LHr_H_ZT09_X9	23101826	21251931	91.9924
11	LHr_L_ZT13_X11	37248312	34428996	92.431
5	LHr_L_ZT13_X5	23902663	21586347	90.3094
2	LHr_H_ZT13_X2	22632546	20290259	89.6508
8	LHr_H_ZT13_X8	37468388	33726169	90.0123
19	LHr_L_ZT17_X19	33146938	30571858	92.2313
25	LHr_L_ZT17_X25	46691280	42584099	91.2035
16	LHr_H_ZT17_X16	32667352	30046597	91.9774
24	LHr_H_ZT17_X24	36410438	32825695	90.1546
21	LHr_L_ZT21_X21	NA	NA	NA
27	LHr_L_ZT21_X27	37880029	34700428	91.6061
18	LHr_H_ZT21_X18	33633604	30797298	91.567
28	LHr_H_ZT21_X28	43231141	39592666	91.5837
10	LIV_L_ZT01_X10	NA	NA	NA
20	LIV_L_ZT01_X20	20115453	13633863	67.7781
1	LIV_H_ZT01_X1	19904902	17367077	87.2503
7	LIV_H_ZT01_X7	16804536	12851018	76.4735
12	LIV_L_ZT05_X12	22411550	15837188	70.6653
26	LIV_L_ZT05_X26	29608654	20830534	70.3529
13	LIV_H_ZT05_X13	18079736	13833843	76.5157
3	LIV_H_ZT05_X3	19931124	15282651	76.6773
23	LIV_L_ZT09_X23	14201102	10105181	71.1577
29	LIV_L_ZT09_X29	21622613	15904599	73.5554
15	LIV_H_ZT09_X15	16937045	13000599	76.7584
9	LIV_H_ZT09_X9	15257106	12222131	80.1078
11	LIV_L_ZT13_X11	15928658	11442517	71.836
5	LIV_L_ZT13_X5	20887688	15279485	73.1507
2	LIV_H_ZT13_X2	12347631	10682825	86.5172
8	LIV_H_ZT13_X8	17140003	13411037	78.2441
19	LIV_L_ZT17_X19	12622012	8463652	67.0547
25	LIV_L_ZT17_X25	15526995	13170704	84.8246
16	LIV_H_ZT17_X16	21025937	14327916	68.144
24	LIV_H_ZT17_X24	18052471	14400500	79.7702
21	LIV_L_ZT21_X21	13575963	9215648	67.8821
27	LIV_L_ZT21_X27	19467636	14134966	72.6075
18	LIV_H_ZT21_X18	14263191	11691432	81.9693
28	LIV_H_ZT21_X28	19607564	15940885	81.2997
10	OLB_L_ZT01_X10	19618243	17290260	88.1336
20	OLB_L_ZT01_X20	20265848	17907039	88.3607
1	OLB_H_ZT01_X1	22858110	19359068	84.6923
7	OLB_H_ZT01_X7	21748943	18967861	87.2128
12	OLB_L_ZT05_X12	NA	NA	NA
26	OLB_L_ZT05_X26	20475524	17578291	85.8503
13	OLB_H_ZT05_X13	16937119	14398443	85.0112
3	OLB_H_ZT05_X3	24045721	20013685	83.2318
23	OLB_L_ZT09_X23	28683051	24847608	86.6282
29	OLB_L_ZT09_X29	26869394	23544795	87.6268
15	OLB_H_ZT09_X15	24525075	21753712	88.6999
9	OLB_H_ZT09_X9	20857785	18274408	87.6143
11	OLB_L_ZT13_X11	26022266	22396396	86.0663
5	OLB_L_ZT13_X5	21658802	18889991	87.2162
2	OLB_H_ZT13_X2	21251227	18849796	88.6998
8	OLB_H_ZT13_X8	25132460	22102669	87.9447
19	OLB_L_ZT17_X19	19991031	16870078	84.3882
25	OLB_L_ZT17_X25	20613959	17617000	85.4615
16	OLB_H_ZT17_X16	14187408	12007516	84.635
24	OLB_H_ZT17_X24	25762369	22107447	85.8129
21	OLB_L_ZT21_X21	23750407	21044286	88.606
27	OLB_L_ZT21_X27	22588394	19062809	84.3921
18	OLB_H_ZT21_X18	16408121	13537427	82.5044
28	OLB_H_ZT21_X28	22784063	19838857	87.0734
10	POA_L_ZT01_X10	25403236	21786884	85.7642
20	POA_L_ZT01_X20	30097123	25889214	86.0189
1	POA_H_ZT01_X1	34224525	28571241	83.4818
7	POA_H_ZT01_X7	36035341	31735839	88.0687
12	POA_L_ZT05_X12	30877485	27278454	88.3442
26	POA_L_ZT05_X26	32401251	27894954	86.0922
13	POA_H_ZT05_X13	37645185	33064050	87.8308
3	POA_H_ZT05_X3	33829842	29281042	86.5539
23	POA_L_ZT09_X23	36715227	31408872	85.5473
29	POA_L_ZT09_X29	29903552	26025330	87.0309
15	POA_H_ZT09_X15	39467233	33716795	85.4298
9	POA_H_ZT09_X9	29932474	25556305	85.3799
11	POA_L_ZT13_X11	31198939	27152362	87.0298
5	POA_L_ZT13_X5	27041424	22929351	84.7934
2	POA_H_ZT13_X2	38051252	34167835	89.7942
8	POA_H_ZT13_X8	27947944	23898006	85.509
19	POA_L_ZT17_X19	31895339	27330699	85.6887
25	POA_L_ZT17_X25	37019876	32206773	86.9986
16	POA_H_ZT17_X16	35098274	29644599	84.4617
24	POA_H_ZT17_X24	38786572	33380553	86.0621
21	POA_L_ZT21_X21	40128653	33507069	83.4991
27	POA_L_ZT21_X27	30960369	26261607	84.8233
18	POA_H_ZT21_X18	50750681	44797644	88.27
28	POA_H_ZT21_X28	27065202	22176622	81.9378
10	PRC_L_ZT01_X10	31286297	28953880	92.5449
20	PRC_L_ZT01_X20	24113028	21981573	91.1606
1	PRC_H_ZT01_X1	48599773	44325989	91.2062
7	PRC_H_ZT01_X7	32810134	30020279	91.497
12	PRC_L_ZT05_X12	42650096	39445955	92.4874
26	PRC_L_ZT05_X26	54302330	49940602	91.9677
13	PRC_H_ZT05_X13	43753369	40615672	92.8287
3	PRC_H_ZT05_X3	48485003	44706361	92.2066
23	PRC_L_ZT09_X23	33423620	30926153	92.5278
29	PRC_L_ZT09_X29	43583808	40586989	93.124
15	PRC_H_ZT09_X15	28836681	26698626	92.5856
9	PRC_H_ZT09_X9	31814573	29538105	92.8446
11	PRC_L_ZT13_X11	46063708	42887386	93.1045
5	PRC_L_ZT13_X5	38006031	35014927	92.1299
2	PRC_H_ZT13_X2	45951402	41805337	90.9773
8	PRC_H_ZT13_X8	34359004	31848846	92.6943
19	PRC_L_ZT17_X19	30493379	28120257	92.2176
25	PRC_L_ZT17_X25	35988142	33264895	92.4329
16	PRC_H_ZT17_X16	40063822	37207730	92.8711
24	PRC_H_ZT17_X24	45139278	42037817	93.1291
21	PRC_L_ZT21_X21	42298321	39148119	92.5524
27	PRC_L_ZT21_X27	42065327	39178498	93.1373
18	PRC_H_ZT21_X18	26180317	24126695	92.1559
28	PRC_H_ZT21_X28	34300153	31860840	92.8883
10	PVN_L_ZT01_X10	4531704	4172285	92.0688
20	PVN_L_ZT01_X20	19176006	17560933	91.5776
1	PVN_H_ZT01_X1	15086801	13932731	92.3505
7	PVN_H_ZT01_X7	22836036	21192525	92.803
12	PVN_L_ZT05_X12	13689224	12417933	90.7132
26	PVN_L_ZT05_X26	8075302	7225837	89.4807
13	PVN_H_ZT05_X13	12103002	11045967	91.2663
3	PVN_H_ZT05_X3	25749571	23585359	91.5952
23	PVN_L_ZT09_X23	22438113	20522740	91.4638
29	PVN_L_ZT09_X29	16649762	15295898	91.8686
15	PVN_H_ZT09_X15	14099860	12863824	91.2337
9	PVN_H_ZT09_X9	30147541	27060522	89.7603
11	PVN_L_ZT13_X11	20740209	18872705	90.9957
5	PVN_L_ZT13_X5	13666057	12583912	92.0815
2	PVN_H_ZT13_X2	17761038	16204792	91.2379
8	PVN_H_ZT13_X8	19027479	17166376	90.2189
19	PVN_L_ZT17_X19	14479201	13101182	90.4828
25	PVN_L_ZT17_X25	11969012	10997197	91.8806
16	PVN_H_ZT17_X16	17435429	15844670	90.8763
24	PVN_H_ZT17_X24	17324044	15603637	90.0693
21	PVN_L_ZT21_X21	16604459	15039721	90.5764
27	PVN_L_ZT21_X27	17202951	15302332	88.9518
18	PVN_H_ZT21_X18	16011047	14673193	91.6442
28	PVN_H_ZT21_X28	16933219	15318284	90.4629
10	PVT_L_ZT01_X10	23491874	21120033	89.9036
20	PVT_L_ZT01_X20	32365542	29642691	91.5872
1	PVT_H_ZT01_X1	21710207	19065827	87.8196
7	PVT_H_ZT01_X7	17055182	15464397	90.6727
12	PVT_L_ZT05_X12	15335998	13778415	89.8436
26	PVT_L_ZT05_X26	45309059	41382111	91.333
13	PVT_H_ZT05_X13	19041074	17130933	89.9683
3	PVT_H_ZT05_X3	17587577	16324959	92.821
23	PVT_L_ZT09_X23	22473044	20381879	90.6948
29	PVT_L_ZT09_X29	23693994	21374346	90.21
15	PVT_H_ZT09_X15	29565463	27394423	92.6568
9	PVT_H_ZT09_X9	27619588	25290917	91.5688
11	PVT_L_ZT13_X11	27949098	25745198	92.1146
5	PVT_L_ZT13_X5	25466607	23144349	90.8812
2	PVT_H_ZT13_X2	30161889	26815594	88.9056
8	PVT_H_ZT13_X8	23534562	21482804	91.2819
19	PVT_L_ZT17_X19	33157186	30466161	91.884
25	PVT_L_ZT17_X25	28665123	26421876	92.1743
16	PVT_H_ZT17_X16	39835977	36785272	92.3418
24	PVT_H_ZT17_X24	34943547	32166878	92.0538
21	PVT_L_ZT21_X21	29102978	26470746	90.9555
27	PVT_L_ZT21_X27	13665185	11871276	86.8724
18	PVT_H_ZT21_X18	33510653	30608217	91.3388
28	PVT_H_ZT21_X28	31973905	29365640	91.8425
10	PVZ_L_ZT01_X10	34361968	29632555	86.2365
20	PVZ_L_ZT01_X20	38134254	34145423	89.54
1	PVZ_H_ZT01_X1	40602571	35726482	87.9907
7	PVZ_H_ZT01_X7	23644958	19874465	84.0537
12	PVZ_L_ZT05_X12	45000259	39280485	87.2895
26	PVZ_L_ZT05_X26	26666369	22548220	84.5568
13	PVZ_H_ZT05_X13	53948853	47716389	88.4475
3	PVZ_H_ZT05_X3	NA	NA	NA
23	PVZ_L_ZT09_X23	32819704	28251039	86.0795
29	PVZ_L_ZT09_X29	39476754	34200093	86.6335
15	PVZ_H_ZT09_X15	40978780	35797390	87.3559
9	PVZ_H_ZT09_X9	32455949	28366008	87.3985
11	PVZ_L_ZT13_X11	31007752	25804981	83.2211
5	PVZ_L_ZT13_X5	24084611	20789403	86.3182
2	PVZ_H_ZT13_X2	43095767	37927971	88.0086
8	PVZ_H_ZT13_X8	34222359	29822568	87.1435
19	PVZ_L_ZT17_X19	46868738	39269617	83.7864
25	PVZ_L_ZT17_X25	24360810	20552025	84.3651
16	PVZ_H_ZT17_X16	30113243	24989602	82.9854
24	PVZ_H_ZT17_X24	NA	NA	NA
21	PVZ_L_ZT21_X21	NA	NA	NA
27	PVZ_L_ZT21_X27	38754584	33181956	85.6207
18	PVZ_H_ZT21_X18	NA	NA	NA
28	PVZ_H_ZT21_X28	38700391	31980584	82.6363
10	QUA_L_ZT01_X10	27044300	22585805	83.5141
20	QUA_L_ZT01_X20	21377945	18681918	87.3887
1	QUA_H_ZT01_X1	45041596	39604383	87.9285
7	QUA_H_ZT01_X7	44126020	39333502	89.139
12	QUA_L_ZT05_X12	39286824	34044723	86.6568
26	QUA_L_ZT05_X26	36189524	30977216	85.5972
13	QUA_H_ZT05_X13	46826152	40809148	87.1503
3	QUA_H_ZT05_X3	47270085	41287424	87.3437
23	QUA_L_ZT09_X23	43454539	36821862	84.7365
29	QUA_L_ZT09_X29	22693705	19172349	84.4831
15	QUA_H_ZT09_X15	38629136	33909947	87.7833
9	QUA_H_ZT09_X9	29330030	24902183	84.9034
11	QUA_L_ZT13_X11	38022819	32985161	86.751
5	QUA_L_ZT13_X5	34772992	30411749	87.458
2	QUA_H_ZT13_X2	43662080	38967818	89.2487
8	QUA_H_ZT13_X8	46654525	40696243	87.2289
19	QUA_L_ZT17_X19	32717945	28336819	86.6094
25	QUA_L_ZT17_X25	28984556	25465720	87.8596
16	QUA_H_ZT17_X16	36531604	31731783	86.8612
24	QUA_H_ZT17_X24	42917821	37638691	87.6994
21	QUA_L_ZT21_X21	46126067	38818636	84.1577
27	QUA_L_ZT21_X27	32700317	28917871	88.433
18	QUA_H_ZT21_X18	36038127	31422381	87.192
28	QUA_H_ZT21_X28	43694638	38677354	88.5174
10	SCN_L_ZT01_X10	11617591	10620486	91.4173
20	SCN_L_ZT01_X20	19916888	18254386	91.6528
1	SCN_H_ZT01_X1	15545916	14215190	91.44
7	SCN_H_ZT01_X7	26304251	23952715	91.0602
12	SCN_L_ZT05_X12	11664826	10630214	91.1305
26	SCN_L_ZT05_X26	11276993	10258191	90.9657
13	SCN_H_ZT05_X13	21521380	19374815	90.0259
3	SCN_H_ZT05_X3	23934887	21688473	90.6145
23	SCN_L_ZT09_X23	16819935	15339742	91.1998
29	SCN_L_ZT09_X29	9308571	8518690	91.5145
15	SCN_H_ZT09_X15	15330777	13781180	89.8922
9	SCN_H_ZT09_X9	24833658	22497195	90.5915
11	SCN_L_ZT13_X11	19688450	17893010	90.8807
5	SCN_L_ZT13_X5	12306804	11099057	90.1863
2	SCN_H_ZT13_X2	18268569	16658480	91.1866
8	SCN_H_ZT13_X8	11161185	10024045	89.8117
19	SCN_L_ZT17_X19	27006123	24683068	91.398
25	SCN_L_ZT17_X25	20956873	19102625	91.1521
16	SCN_H_ZT17_X16	18142875	16360144	90.1739
24	SCN_H_ZT17_X24	18405926	16313905	88.634
21	SCN_L_ZT21_X21	NA	NA	NA
27	SCN_L_ZT21_X27	18866402	17169936	91.008
18	SCN_H_ZT21_X18	15724276	14282672	90.832
28	SCN_H_ZT21_X28	16444460	14772732	89.8341
10	TES_L_ZT01_X10	22717369	20683256	91.046
20	TES_L_ZT01_X20	21092614	19166125	90.8665
1	TES_H_ZT01_X1	32292779	30106865	93.231
7	TES_H_ZT01_X7	27061208	24963230	92.2473
12	TES_L_ZT05_X12	24934895	22665935	90.9005
26	TES_L_ZT05_X26	38192444	34882444	91.3334
13	TES_H_ZT05_X13	23389727	21243518	90.8241
3	TES_H_ZT05_X3	21268007	19439937	91.4046
23	TES_L_ZT09_X23	25737323	23523639	91.3989
29	TES_L_ZT09_X29	25870970	24063755	93.0145
15	TES_H_ZT09_X15	25664658	23351958	90.9888
9	TES_H_ZT09_X9	28071023	25396270	90.4715
11	TES_L_ZT13_X11	40338213	37606725	93.2285
5	TES_L_ZT13_X5	25517364	23522682	92.183
2	TES_H_ZT13_X2	21622295	19768349	91.4258
8	TES_H_ZT13_X8	23602011	20557549	87.1008
19	TES_L_ZT17_X19	19945973	17561894	88.0473
25	TES_L_ZT17_X25	24382762	22358470	91.6979
16	TES_H_ZT17_X16	27860254	25298743	90.8059
24	TES_H_ZT17_X24	27046403	24504662	90.6023
21	TES_L_ZT21_X21	39591627	36318881	91.7337
27	TES_L_ZT21_X27	17042061	14272618	83.7494
18	TES_H_ZT21_X18	24378473	22399988	91.8843
28	TES_H_ZT21_X28	29896555	27241538	91.1193
10	VMH_L_ZT01_X10	NA	NA	NA
20	VMH_L_ZT01_X20	33485093	29489226	88.0667
1	VMH_H_ZT01_X1	39293117	33596357	85.5019
7	VMH_H_ZT01_X7	42570676	35977209	84.5117
12	VMH_L_ZT05_X12	65780030	57142889	86.8697
26	VMH_L_ZT05_X26	25600596	21140215	82.577
13	VMH_H_ZT05_X13	28142349	24267208	86.2302
3	VMH_H_ZT05_X3	49754882	43260360	86.947
23	VMH_L_ZT09_X23	27951791	23555875	84.2732
29	VMH_L_ZT09_X29	42632185	36633849	85.93
15	VMH_H_ZT09_X15	56254494	48942837	87.0025
9	VMH_H_ZT09_X9	44477470	37970453	85.3701
11	VMH_L_ZT13_X11	28841304	24532190	85.0592
5	VMH_L_ZT13_X5	32492820	28359691	87.2799
2	VMH_H_ZT13_X2	32378226	28505082	88.0378
8	VMH_H_ZT13_X8	31780485	27544569	86.6713
19	VMH_L_ZT17_X19	36787558	32272456	87.7266
25	VMH_L_ZT17_X25	31307635	26665495	85.1725
16	VMH_H_ZT17_X16	52407029	44099208	84.1475
24	VMH_H_ZT17_X24	27481647	24261558	88.2828
21	VMH_L_ZT21_X21	64209020	54792519	85.3346
27	VMH_L_ZT21_X27	33354726	28192847	84.5243
18	VMH_H_ZT21_X18	52261852	44640012	85.4161
28	VMH_H_ZT21_X28	29262788	25244389	86.2679
