# Supplementary material for: Energy balance drives diurnal and nocturnal brain transcriptome rhythms
Source: Cell Rep. Author manuscript; Available in PMC 2024 Aug 18. (PMC11330649; doi:10.1016/j.celrep.2024.113951)
Supplement: 14 [file NIHMS1980970-supplement-14.xlsx]

## Sheet: Table S6
	Phases of the Core Clock Genes across tissues in nocturnal mice
		ARC	BAT	BRS	CER	COR	DMH	HAB	HIP	LHc	LHr	LIV	OLB	POA	PRC	PVN	PVT	PVZ	QUA	SCN	TES	VMH		average	std	n	median
	Clock	NA	NA	NA	22.0222	NA	NA	4.27223	NA	NA	NA	NA	NA	NA	NA	NA	NA	NA	22.038	NA	NA	NA		16.1108	10.2525	3	22.0222
	Arntl	21.0012	21.0874	24.1402	22.0525	21.9863	NA	NA	22.03	NA	NA	19.7629	1.00017	NA	21.0409	24.7679	NA	NA	21.017	20.0398	NA	NA		19.9938	6.16077	12	21.0641
	Npas2	NA	25.8818	23.1454	NA	NA	NA	NA	NA	NA	NA	22.1913	NA	NA	22.0266	NA	NA	NA	21.1252	17.9107	NA	NA		22.0468	2.60354	6	22.1089
	Per1	NA	10.2079	23.6259	NA	NA	NA	NA	10.4818	NA	NA	11.7383	NA	NA	NA	NA	NA	NA	10.0798	NA	NA	NA		13.2267	5.85038	5	10.4818
	Per2	11.7632	11.4832	22.9307	12.8453	12.8884	12.9694	11.1673	12.6739	12.8104	12.7164	13.1748	12.9859	11.8601	12.9469	11.7155	12.9128	NA	11.1503	11.4132	NA	NA		12.9115	2.59929	18	12.7634
	Per3	10.1532	10.4879	23.464	10.4759	13.2445	10.9396	8.61432	13.5781	11.5011	10.0717	7.48565	12.8974	9.73642	12.6746	10.1079	9.50864	7.24589	7.53271	7.73039	NA	NA		10.9184	3.6144	19	10.1532
	Cry1	NA	20.0426	NA	15.2933	13.9715	NA	NA	14.4582	NA	NA	15.548	NA	NA	14.2389	NA	NA	NA	17.9466	11.1527	NA	NA		15.3315	2.68195	8	14.8757
	Cry2	NA	NA	22.1872	10.4462	12.9031	NA	NA	11.5592	NA	NA	NA	NA	NA	11.5906	NA	NA	NA	9.98765	NA	NA	NA		13.1123	4.56062	6	11.5749
	Nr1d1	4.54749	6.07725	24.2301	6.1338	5.8892	NA	NA	4.90522	5.77994	4.86866	4.9077	6.18742	5.40365	5.70632	4.87397	6.28151	NA	2.01248	4.689	NA	NA		6.40586	4.86491	16	5.55498
	Nr1d2	9.7318	9.00165	23.5445	10.1932	NA	10.4116	NA	10.3706	11.2195	NA	7.70896	10.242	NA	11.2175	10.3193	NA	NA	6.95661	NA	NA	NA		10.9098	4.18412	12	10.2807
	rora	NA	NA	NA	NA	NA	NA	NA	NA	NA	NA	NA	NA	NA	NA	NA	NA	NA	NA	NA	NA	NA		NA	NA	0	NA
	rorb	NA	NA	20	NA	NA	NA	NA	NA	NA	NA	NA	NA	NA	NA	NA	NA	NA	NA	NA	NA	NA		20	NA	1	NA
	rorc	NA	16.7762	20	NA	NA	NA	NA	NA	NA	NA	15.4751	NA	NA	NA	NA	NA	NA	NA	NA	NA	NA		17.4171	2.32955	3	16.7762
	Dbp	6.41299	8.58196	24.3225	7.77283	7.47072	NA	NA	9.14028	6.22297	6.04497	6.11222	8.25152	6.12531	7.51892	6.18702	8.28486	NA	6.24432	6.03126	NA	NA		8.17029	4.43567	16	6.94186
	Nfil3	NA	17.8675	NA	NA	NA	NA	20.0461	NA	NA	15.7063	17.6117	NA	NA	21.0572	NA	NA	NA	16.734	17.1167	NA	NA		18.0199	1.88603	7	17.6117
	Ciart	8.48705	9.04257	23.7913	8.39364	7.35329	NA	NA	8.03875	6.42991	7.30519	9.05314	8.53256	NA	8.07464	7.58878	8.39442	8.90362	7.47707	6.07538	NA	NA		8.93384	4.05609	16	8.23414
	Phases of the Core Clock Genes across tissues in diurnal mice
		ARC	BAT	BRS	CER	COR	DMH	HAB	HIP	LHc	LHr	LIV	OLB	POA	PRC	PVN	PVT	PVZ	QUA	SCN	TES	VMH		average	std	n	median
	Clock	NA	NA	NA	20.0098	NA	NA	NA	12.6324	NA	NA	13.6744	NA	NA	NA	NA	NA	NA	15.7286	NA	NA	NA		15.5113	3.26323	4	14.7015
	Arntl	NA	NA	16.7391	NA	NA	16.9154	NA	NA	NA	20.0321	15.4015	NA	NA	NA	NA	NA	NA	13.9868	NA	NA	NA		16.615	2.24511	5	16.7391
	Npas2	NA	NA	NA	NA	15.2445	NA	NA	NA	NA	NA	15.1574	NA	NA	NA	NA	NA	NA	16.9206	NA	NA	NA		15.7742	0.993794	3	15.2445
	Per1	NA	NA	NA	NA	NA	NA	NA	NA	NA	NA	NA	NA	NA	NA	NA	NA	NA	NA	5.17128	NA	NA		5.17128	NA	1	5.17128
	Per2	NA	NA	NA	NA	9.09355	NA	NA	NA	NA	NA	NA	NA	NA	9.02747	NA	NA	NA	NA	10.6495	NA	NA		9.59017	0.917986	3	9.09355
	Per3	NA	4.20051	NA	NA	NA	NA	NA	10.1724	NA	NA	2.33159	11.3755	NA	8.93797	5.93025	NA	NA	2.05253	6.39848	NA	NA		6.42491	3.50376	8	6.16437
	Cry1	NA	NA	NA	NA	NA	NA	NA	NA	NA	NA	10.5455	NA	NA	NA	NA	NA	NA	NA	NA	NA	NA		10.5455	NA	1	10.5455
	Cry2	21.0991	NA	NA	NA	NA	NA	NA	NA	NA	NA	NA	NA	NA	NA	NA	NA	NA	3.00795	NA	NA	NA		12.0535	12.7924	2	12.0535
	Nr1d1	22.0995	21.1252	22.9663	1.98282	1.00192	2.09735	22.0129	1.9961	23.0109	2.11185	7.39015	2.02946	NA	1.97951	2.10642	NA	NA	21.1247	2.04589	NA	NA		9.81756	9.89725	16	2.10914
	Nr1d2	2.02568	2.03024	NA	3.53434	NA	NA	6.8624	NA	NA	NA	2.05573	NA	NA	4.23469	NA	NA	NA	23.0729	6.10383	NA	NA		6.23998	7.0517	8	3.88452
	rora	NA	NA	NA	NA	NA	NA	NA	NA	NA	NA	NA	NA	NA	NA	NA	NA	NA	NA	NA	NA	NA		NA	NA	0	NA
	rorb	NA	NA	NA	NA	NA	NA	NA	NA	NA	NA	NA	NA	NA	NA	NA	NA	NA	NA	NA	NA	NA		NA	NA	0	NA
	rorc	NA	9.59877	NA	NA	NA	NA	NA	NA	NA	NA	8.90948	NA	NA	NA	NA	NA	NA	NA	NA	NA	NA		9.25413	0.487399	2	9.25413
	Dbp	4.09895	1.00007	2.58567	2.57817	4.73664	2.06218	3.11705	3.13909	3.03238	3.66652	NA	NA	1.00838	4.26453	2.19318	NA	NA	2.01892	4.46312	NA	NA		2.93099	1.17044	15	3.03238
	Nfil3	NA	10.3296	NA	NA	14.9221	NA	NA	15.868	NA	NA	NA	NA	NA	14.2816	14.0994	NA	NA	11.9355	14.1072	NA	NA		13.649	1.88469	7	14.1072
	Ciart	NA	NA	NA	4.55597	3.49609	NA	2.51611	3.16725	NA	NA	3.19698	NA	NA	3.15438	NA	NA	NA	NA	NA	NA	NA		3.34779	0.673221	6	3.18211
