# Supplementary material for: Energy balance drives diurnal and nocturnal brain transcriptome rhythms
Source: Cell Rep. Author manuscript; Available in PMC 2024 Aug 18. (PMC11330649; doi:10.1016/j.celrep.2024.113951)
Supplement: 15 [file NIHMS1980970-supplement-15.xlsx]

## Sheet: Table S7
	Genes rhythmic in nocturnal mice				Genes rhythmic in diurnal mice				Genes rhythmic in both nocturnal and diurnal mice
	Name	cycling in			Name	cycling in			Name	cycling in
	Per3	19	tissues		Nr1d1	16	tissues		Nr1d1	14	tissues
	Hif3a	18			Dbp	15			Dbp	13
	Hsph1	18			Fabp7	9			Fabp7	9
	Per2	18			2310022B05Rik	8			Per3	8
	Tsc22d3	18			Calr	8			Calr	7
	Calr	17			Gkn3	8			Hnrnpdl	7
	Cirbp	17			Hnrnpdl	8			Sfpq	7
	Dnajb1	17			Nr1d2	8			Tsc22d3	7
	Mfsd2a	17			Per3	8			Chordc1	6
	Ciart	16			Sfpq	8			Glul	6
	Dbp	16			Tubgcp2	8			Nr1d2	6
	Fkbp4	16			Ubxn2b	8			Baz1b	5
	Glul	16			A730020M07Rik	7			Ciart	5
	Hnrnpdl	16			Angptl4	7			Cirbp	5
	Hspa8	16			Cacng6	7			Hip1	5
	Nr1d1	16			Fam173b	7			Kirrel2	5
	Cables1	15			Htra1	7			Mmp14	5
	Dnaja1	15			Mmp14	7			Tra2a	5
	Fabp7	15			Nfil3	7			1700047M11Rik	4
	H1f0	15			Rexo4	7			2310022B05Rik	4
	Mmp14	15			Tsc22d3	7			AI464131	4
	Pdia6	15			Txnrd3	7			Arsg	4
	Sfpq	15			1700093K21Rik	6			Cys1	4
	Tef	15			4930553P18Rik	6			E230016M11Rik	4
	Tm6sf2	15			Aqp9	6			Exd2	4
	Zbtb40	15			Chordc1	6			Gm29650	4
	Ahsa1	14			Ciart	6			Hnrnpc	4
	Ahsa2	14			Creb1	6			Htra1	4
	Armcx5	14			Csf3r	6			Ints8	4
	Chordc1	14			Fam129c	6			Mthfd1l	4
	Gpt2	14			Glul	6			Ncoa5	4
	Mgme1	14			Gm29650	6			Nfil3	4
	Mkks	14			Hip1	6			P4ha1	4
	P4ha1	14			Hnrnpm	6			Paqr8	4
	P4ha2	14			Ints8	6			Plin4	4
	Sdf2l1	14			Kirrel2	6			Pllp	4
	Tra2a	14			Kmt2b	6			Stip1	4
	Cys1	13			Lipa	6			Sugp1	4
	Dnaja4	13			Mettl16	6			Tef	4
	Fmo2	13			Mrpl24	6			Tubgcp2	4
	Klhdc9	13			Mthfd1l	6			Zbtb40	4
	Mir9-3hg	13			Rad51c	6			Zfp207	4
	Ncoa5	13			Stip1	6			1700001L05Rik	3
	Plin4	13			Sugp1	6			2410002F23Rik	3
	Stip1	13			Trim9	6			4930553P18Rik	3
	Arntl	12			2210408I21Rik	5			Ak3	3
	Bhlhe41	12			2810006K23Rik	5			Arntl	3
	Chid1	12			8430429K09Rik	5			Bhlhe41	3
	Exoc2	12			AI464131	5			Cacng6	3
	Gm20627	12			Alpk3	5			Casq2	3
	Herpud1	12			Arntl	5			Cdkn1a	3
	Hip1	12			Baz1b	5			Coq10b	3
	Hnrnpc	12			Caprin1	5			Cysltr2	3
	Hspa1b	12			Cbs	5			Dnaja4	3
	Hspa5	12			Ccdc181	5			Dtx4	3
	Hspb1	12			Cirbp	5			Fam20a	3
	Id2	12			Cysltr2	5			Fkbp4	3
	Itga10	12			Dtx4	5			Fmo2	3
	Nr1d2	12			Dusp11	5			Gkn3	3
	Opalin	12			Fbxo18	5			Hlf	3
	Rsrp1	12			Gid8	5			Hnrnpm	3
	Slc38a2	12			Gm11738	5			Mfsd2a	3
	Tfrc	12			Gm29514	5			Mgme1	3
	Xbp1	12			Gm33148	5			Opalin	3
	Dnase1l2	11			Gm43545	5			Parpbp	3
	E530001F21Rik	11			Gm46404	5			Pdia6	3
	Kirrel2	11			Gm9936	5			Per2	3
	Manf	11			Gpr179	5			Pop4	3
	Rbm3	11			Hexdc	5			Rad51c	3
	Slc39a2	11			Hnrnpc	5			Rbfox2	3
	Trub1	11			Ift80	5			Sh2d5	3
	Txnrd3	11			Ighm	5			Smox	3
	0610040B10Rik	10			Ints10	5			Tmem185a	3
	9330159F19Rik	10			Khdrbs3	5			Tubgcp4	3
	Actg1	10			Msl3	5			Xdh	3
	Adipor2	10			Nanos2	5			44808	2
	AI464131	10			Optn	5			2310058D17Rik	2
	Alkbh3	10			Ostc	5			2500002B13Rik	2
	Casq2	10			Pllp	5			3930402G23Rik	2
	Cd46	10			Prkab1	5			9330159F19Rik	2
	Creld2	10			Psmf1	5			Aass	2
	Crip3	10			Rsad1	5			Abhd4	2
	Cryab	10			Slc29a3	5			Actg1	2
	Derl3	10			Slc38a10	5			Ahsa1	2
	Dnajc3	10			Slc6a6	5			Angptl2	2
	Etnppl	10			Stard3	5			Anln	2
	Fkbp5	10			Stt3b	5			Aqp9	2
	Fus	10			Synj2bp	5			Atg10	2
	Hexim1	10			Tardbp	5			C230062I16Rik	2
	Htra1	10			Tef	5			Cables1	2
	Hyou1	10			Tipin	5			Caprin1	2
	Kcnn2	10			Tmem185a	5			Cbs	2
	Kmt5a	10			Tra2a	5			Ccar1	2
	Lap3	10			Trappc13	5			Ccdc141	2
	Lgi4	10			Trmt5	5			Ccnl2	2
	Mfhas1	10			Tspan31	5			Cd46	2
	Mthfd1l	10			Tspan4	5			Cdc5l	2
	Mxd4	10			Upf2	5			Cep120	2
	Nfya	10			Vopp1	5			Clock	2
	Rbm28	10			Vstm4	5			Creb1	2
	S100a16	10			Wee1	5			Cspg5	2
	Slc16a1	10			Zfat	5			D330041H03Rik	2
	Slc20a2	10			Zfp207	5			Dcaf4	2
	Sugp1	10			44808	4			Dnaja1	2
	Sult1a1	10			1700047M11Rik	4			Dok3	2
	Tnfrsf25	10			2210408F21Rik	4			Dusp11	2
	Tspan9	10			2510016D11Rik	4			Efhd1	2
	Tubd1	10			3110062M04Rik	4			Efnb3	2
	Zbtb22	10			4930474N09Rik	4			Elovl6	2
	Zhx3	10			4930511M06Rik	4			Enox1	2
	Adam8	9			4933406C10Rik	4			Erc1	2
	Ankrd39	9			Aass	4			Etnppl	2
	Arhgap27	9			Acsf3	4			Fbn1	2
	Baz1b	9			Ahsa2	4			Foxred2	2
	Ccnl2	9			Ak3	4			Fus	2
	Ctdsp2	9			Amacr	4			Fxr1	2
	Dnajb11	9			Angptl2	4			Gatsl2	2
	Dnajb4	9			Apcdd1	4			Gm26782	2
	Dok3	9			Appl1	4			Gm33148	2
	E230016M11Rik	9			Armc9	4			Gm37885	2
	Etv5	9			Arsg	4			Gm43597	2
	Exd2	9			B4galt4	4			Gpr179	2
	Gjb6	9			BC028528	4			Hexdc	2
	Hmgb3	9			Brat1	4			Hrh3	2
	Hsp90b1	9			Calcoco2	4			Hsp90ab1	2
	Kdr	9			Ccdc141	4			Hspa5	2
	L3mbtl3	9			Ccdc66	4			Hsph1	2
	Lpcat3	9			Clock	4			Ift80	2
	Lrrc29	9			Coq10b	4			Itga10	2
	Mafg	9			Crtam	4			Kdm5c	2
	Mettl7a1	9			Cstad	4			Klf13	2
	Misp	9			Cth	4			Lipa	2
	Mlec	9			Cwc27	4			Lman2	2
	Nwd1	9			Cyb5d2	4			Lonrf1	2
	Papola	9			Cyp2j9	4			Lpcat3	2
	Paqr8	9			Cys1	4			Mcf2l	2
	Parn	9			D330041H03Rik	4			Mcm2	2
	Pdia4	9			Dnaja4	4			Mettl16	2
	Pfn4	9			Dubr	4			Mir9-3hg	2
	Pllp	9			E230016M11Rik	4			Mthfr	2
	Rab34	9			Efnb3	4			Nanos2	2
	Rapgef3	9			Eif2s1	4			Notch4	2
	Rbm12b1	9			Elmod2	4			Npas2	2
	Rexo4	9			Elp4	4			Nwd1	2
	Sat2	9			Exd2	4			Ofd1	2
	Slc25a42	9			Fam107a	4			Pcif1	2
	Slc35b2	9			Fam20a	4			Pdcd4	2
	Slc5a3	9			Fbn1	4			Pdp1	2
	Thoc3	9			Fgd2	4			Pla2g4e	2
	Tmem151b	9			Frmpd1	4			Plekhg4	2
	Tmem185a	9			Fus	4			Por	2
	Tns3	9			Gcfc2	4			Ppp1r3c	2
	Tubgcp4	9			Glt1d1	4			Prdm15	2
	Wdr82	9			Gm10069	4			Prdx6	2
	Xdh	9			Gm12404	4			Psmf1	2
	Zcchc24	9			Gm14827	4			Pxk	2
	Zfp207	9			Gm16364	4			Rab22a	2
	1700047M11Rik	8			Gm26782	4			Rab34	2
	Aass	8			Gm43597	4			Rabl6	2
	Abcc5	8			Gm47708	4			Rbm6	2
	AC167565.2	8			Gm9385	4			Rcan1	2
	Ak3	8			Gpr89	4			Rexo4	2
	Ak4	8			Gprin3	4			Rorc	2
	Alkbh5	8			Hmgcs1	4			Sdccag3	2
	Amt	8			Hnrnpul2	4			Selenop	2
	Aoc2	8			Ilf2	4			Sept4	2
	Arsg	8			Itga4	4			Setd7	2
	B3gntl1	8			Krit1	4			Sgk2	2
	Bcl6	8			Lctl	4			Shd	2
	Cct4	8			Lman2	4			Slc16a9	2
	Cep83os	8			Lrrc8d	4			Slc29a3	2
	Cfp	8			Map2k6	4			Slc35b2	2
	Cry1	8			Map3k21	4			Slc38a2	2
	Cryl1	8			Mcm10	4			Smarca2	2
	Cyp2c52-ps	8			Mettl13	4			Smyd3	2
	Ddx5	8			Mettl23	4			Snx16	2
	Dhx16	8			Mfsd4b4	4			Sorbs3	2
	Eif4ebp2	8			Mical1	4			Spred1	2
	Fjx1	8			Micall2	4			St3gal4	2
	Galnt15	8			Mmrn2	4			Stard3	2
	Gm20219	8			Myh7b	4			Stk35	2
	Gm29650	8			Ncbp1	4			Sulf1	2
	Gm35339	8			Ncoa5	4			Tardbp	2
	Gm44421	8			Nfic	4			Tekt4	2
	Gspt1	8			Nme7	4			Tipin	2
	H3f3b	8			Nrf1	4			Tmc7	2
	Hexa	8			Nudcd3	4			Tmem151b	2
	Hps1	8			Nudt5	4			Tmem33	2
	Ifitm1	8			Ofd1	4			Tmem57	2
	Ilvbl	8			Osgep	4			Tmem86a	2
	Ing1	8			Oxnad1	4			Tns3	2
	Irf3	8			P4ha1	4			Top1	2
	Klf13	8			Pabpc1l	4			Trim9	2
	Klf15	8			Paqr8	4			Tspan4	2
	Leo1	8			Pdia6	4			Tspan9	2
	Mettl27	8			Pik3ca	4			Ttc34	2
	Nfe2l2	8			Plcd4	4			Txnrd3	2
	Nxf1	8			Plin4	4			Upf2	2
	Opa3	8			Pms2	4			Usp2	2
	Pgm2	8			Ppat	4			Usp31	2
	Phf23	8			Prdm4	4			Wsb1	2
	Phka1	8			Rab22a	4			Xpc	2
	Plcd4	8			Rabif	4			Xrra1	2
	Pop4	8			Rapgef1	4			Zcchc24	2
	Prdm15	8			Rbm10	4			Zfat	2
	Prdm2	8			Rbm6	4			Zfc3h1	2
	Prdx6	8			Rngtt	4			Zfp951	2
	Pspc1	8			Slc14a1	4			Zmynd8	2
	Rabl6	8			Slc18b1	4			0610040J01Rik	1
	Rbm11	8			Slc26a8	4			1010001N08Rik	1
	Rbm12b2	8			Slc41a3	4			1110002L01Rik	1
	Rbm14	8			Slc46a3	4			1110020A21Rik	1
	Rbm6	8			Slc9a8	4			1500002F19Rik	1
	Slc2a1	8			Smox	4			1500015A07Rik	1
	Smox	8			Sorcs2	4			1700047K16Rik	1
	Spry4	8			Sox6	4			1700052K11Rik	1
	Srsf6	8			Spdya	4			1700084C06Rik	1
	Tcta	8			Sumo3	4			1700093K21Rik	1
	Ubxn11	8			Tcte2	4			1700102P08Rik	1
	Usp31	8			Tfr2	4			1700123O20Rik	1
	Usp54	8			Tmem126b	4			1810013L24Rik	1
	Zfp180	8			Tmem165	4			2310030G06Rik	1
	Zkscan2	8			Tmem33	4			2510009E07Rik	1
	A530076I17Rik	7			Tmem57	4			2610301B20Rik	1
	Acin1	7			Top1	4			2810049E08Rik	1
	Ahnak	7			Tsga10	4			2900076A07Rik	1
	Arfgap1	7			Tubgcp4	4			3000002C10Rik	1
	Arhgef33	7			Txlng	4			3110062M04Rik	1
	Bicd2	7			Usp3	4			4833439L19Rik	1
	Brca2	7			Usp31	4			4930452B06Rik	1
	Chka	7			Uvssa	4			4930474N09Rik	1
	Cldn5	7			Vangl2	4			4932438A13Rik	1
	Coq8a	7			Vps37a	4			4933406C10Rik	1
	Dcaf12	7			Wipf3	4			5830408C22Rik	1
	Dio2	7			Xpo1	4			5930430L01Rik	1
	Dmtf1	7			Zbtb40	4			6430584L05Rik	1
	Dusp11	7			Zfp408	4			8430429K09Rik	1
	Eef2k	7			Zfp687	4			8430432A02Rik	1
	Fam107a	7			Zfp90	4			9030407P20Rik	1
	Fbxw23	7			Zmym1	4			9330171B17Rik	1
	Foxo4	7			Znrd1as	4			9430015G10Rik	1
	Fubp1	7			Zrsr1	4			9630015K15Rik	1
	Gm1141	7			1110002J07Rik	3			9930014A18Rik	1
	Gm15459	7			1110046J04Rik	3			A330033J07Rik	1
	Gm15743	7			1700001L05Rik	3			A530001N23Rik	1
	Gm42547	7			1700018A04Rik	3			A530013C23Rik	1
	Gm43597	7			1700063D05Rik	3			A730020M07Rik	1
	Gm43860	7			1700084C06Rik	3			A830082N09Rik	1
	Gm9776	7			1700123O20Rik	3			AA645442	1
	Gpr17	7			2310058D17Rik	3			Abca1	1
	Gsr	7			2410002F23Rik	3			Abcb11	1
	Hnrnpm	7			2610301B20Rik	3			Abcb7	1
	Hsp90ab1	7			2810407A14Rik	3			Abcf1	1
	Hspd1	7			4931423N10Rik	3			Abcg2	1
	Igf1r	7			4933429H19Rik	3			Abhd14b	1
	Ino80c	7			5033430I15Rik	3			Abhd6	1
	Itk	7			5930409G06Rik	3			AC107711.3	1
	Las1l	7			5930430L01Rik	3			AC108416.1	1
	Mknk1	7			6330409D20Rik	3			AC112142.1	1
	Nadk	7			9530062K07Rik	3			AC131586.2	1
	Nfil3	7			A230103J11Rik	3			AC154276.3	1
	Nktr	7			A330033J07Rik	3			AC157566.4	1
	Noxred1	7			A330084C13Rik	3			Acap3	1
	Nt5c2	7			A530001N23Rik	3			Acat3	1
	Pacs1	7			A530013C23Rik	3			Accsl	1
	Parpbp	7			A530072M11Rik	3			Acer2	1
	Plce1	7			A730035I17Rik	3			Ackr4	1
	Plekhg4	7			AA386476	3			Acnat1	1
	Prkab1	7			Abhd17b	3			Acnat2	1
	Rflnb	7			AC161165.5	3			Acot1	1
	Sdc4	7			AC167565.2	3			Acr	1
	Sgk2	7			Acan	3			Actb	1
	Slc25a28	7			Acot1	3			Acvr1b	1
	Slc52a2	7			Acot4	3			Adam8	1
	Snapc3	7			Actg1	3			Adamts10	1
	Spaar	7			Acvr1b	3			Adamts4	1
	Specc1	7			Adi1	3			Add3	1
	Spred1	7			Afg3l2	3			Adipor2	1
	Srrt	7			Alad	3			Adrb1	1
	Srsf3	7			Aldob	3			Aftph	1
	St3gal4	7			Aldoc	3			Ahcy	1
	Tarbp2	7			Alg8	3			Ahsa2	1
	Tardbp	7			Alpl	3			Ak2	1
	Tipin	7			Ankrd23	3			Ak4	1
	Tmc4	7			Ankrd27	3			Akap1	1
	Tmc7	7			Ankrd29	3			Akap7	1
	Tmem28	7			Anks1	3			Alad	1
	Top1	7			Anln	3			Alg6	1
	Tspan4	7			Anp32a	3			Alg8	1
	Tubgcp2	7			Ap3m1	3			Alkbh3	1
	Txnl4a	7			Apln	3			Alms1-ps1	1
	Uhrf2	7			Apobec2	3			Alox12b	1
	Usp2	7			Arhgef19	3			Aloxe3	1
	Usp21	7			Arhgef26	3			Alpk2	1
	Vps37a	7			Asah1	3			Alpk3	1
	Zfp28	7			Asb1	3			Alpl	1
	Zfp410	7			Aspg	3			Amer3	1
	1700052K11Rik	6			Atg10	3			Angptl4	1
	1700102P08Rik	6			Auh	3			Ank3	1
	2310022B05Rik	6			Azin1	3			Ankrd23	1
	2410002F23Rik	6			B3galt1	3			Ankrd27	1
	4930453N24Rik	6			Bace1	3			Ankrd44	1
	6430584L05Rik	6			Bbs12	3			Ankrd50	1
	9030407P20Rik	6			Bbs2	3			Anxa6	1
	9430015G10Rik	6			BC022687	3			Apbb1	1
	A330023F24Rik	6			BC030867	3			Apbb2	1
	Accs	6			Bcl2	3			Apcdd1	1
	Acer2	6			Bcl7a	3			Aph1b	1
	Actb	6			Bdh1	3			Api5	1
	Adcy6	6			Bhlhe41	3			Apln	1
	Aldh9a1	6			Brd2	3			Aqp1	1
	Apex2	6			C1galt1c1	3			Arfgap2	1
	Atg10	6			Capn10	3			Arfgap3	1
	Atg12	6			Car3	3			Arglu1	1
	Atg16l2	6			Casq2	3			Arhgap19	1
	Bcat2	6			Ccar1	3			Arhgap27	1
	Bche	6			Ccdc122	3			Arhgap33os	1
	Bcl2	6			Ccdc51	3			Arhgef15	1
	Bid	6			Ccdc57	3			Arhgef18	1
	Bpnt1	6			Ccm2	3			Arhgef33	1
	Cacng6	6			Ccne1	3			Arl6ip5	1
	Cbs	6			Ccpg1	3			Armc8	1
	Ccar1	6			Cd209f	3			Armc9	1
	Ccdc62	6			Cd46	3			Armcx1	1
	Cdkn1a	6			Cdc23	3			Armcx5	1
	Cln6	6			Cdc25b	3			Arsj	1
	Cry2	6			Cdc5l	3			Asb8	1
	Cth	6			Cdc7	3			Astn2	1
	Ctsf	6			Cdk5rap3	3			Atf5	1
	Cysltr2	6			Cdkn1a	3			Atg2b	1
	D330041H03Rik	6			Cdkn1b	3			Atp10a	1
	Dcaf4	6			Cep89	3			Atp6v0a2	1
	Ddb2	6			Chaf1a	3			Atxn1l	1
	Ddit4l	6			Chmp5	3			Auh	1
	Dmrtc1a	6			Clpb	3			Aunip	1
	Dpf2	6			Cnp	3			Avpr1a	1
	Dtx4	6			Cog7	3			AW112010	1
	Dynll1	6			Col4a1	3			AW554918	1
	E130307A14Rik	6			Cpeb1	3			B230303O12Rik	1
	E530011L22Rik	6			Cpped1	3			B230369F24Rik	1
	Elk1	6			Cpt2	3			B3galt4	1
	Enox1	6			Crlf1	3			B430319F04Rik	1
	Epm2a	6			Cryl1	3			Bace1	1
	Erc1	6			Cryzl1	3			Baiap2	1
	Fam174b	6			Cspg5	3			Bambi-ps1	1
	Fgfr3	6			Csrnp2	3			BB123696	1
	Fkbp14	6			CT025678.1	3			BB365896	1
	G3bp1	6			D030056L22Rik	3			BC004004	1
	Gatsl2	6			Ddc	3			BC022960	1
	Gbp9	6			Ddx19a	3			BC037032	1
	Gfod1	6			Ddx27	3			Bcat1	1
	Gga3	6			Deaf1	3			Bcl2	1
	Gm13375	6			Diaph3	3			Bcl6	1
	Gm19439	6			Dmrtc1a	3			Bdh1	1
	Gm26532	6			Dnah14	3			Bend3	1
	Gm26588	6			Dnaic1	3			Best3	1
	Gm26782	6			Dnaja1	3			Bhlhe40	1
	Gm29797	6			Dok3	3			Bhmt	1
	Gm37885	6			Dusp12	3			Blcap	1
	Gm47204	6			Dusp19	3			Blm	1
	Gm6567	6			Ece1	3			Bmp2k	1
	Gtpbp2	6			Ecscr	3			Brca2	1
	Haus2	6			Edn3	3			Brd9	1
	Hdgf	6			Eef1akmt1	3			Btaf1	1
	Hlcs	6			Eef2k	3			Btbd1	1
	Hlf	6			Efcab12	3			Btbd3	1
	Hnrnph1	6			Efhd1	3			C030006K11Rik	1
	Ier5	6			Egf	3			C030029H02Rik	1
	Ift80	6			Eif3j2	3			C230057M02Rik	1
	Ints8	6			Elovl6	3			C77080	1
	Jmjd6	6			Eml3	3			C87436	1
	Kcnip3	6			Enox1	3			Cacna1f	1
	Klhl8	6			ENSMUSG00000117406	3			Camk1d	1
	Lman2	6			Ephx1	3			Camsap3	1
	Lonrf1	6			Epm2a	3			Carhsp1	1
	Mamstr	6			Erc1	3			Carmil2	1
	Map3k6	6			Ercc3	3			Casp6	1
	Mapre2	6			Fam133b	3			Cav2	1
	Mat2a	6			Fam20b	3			Cbln2	1
	Mcam	6			Fam26f	3			Cbln4	1
	Mettl16	6			Fam84a	3			Ccdc112	1
	Mllt1	6			Fam8a1	3			Ccdc162	1
	Mpdz	6			Fastkd1	3			Ccdc171	1
	Mpg	6			Fbxo21	3			Ccdc184	1
	Mphosph9	6			Fbxo3	3			Ccdc77	1
	Mras	6			Fjx1	3			Ccdc90b	1
	Mri1	6			Fkbp4	3			Ccm2	1
	Msl1	6			Fmo2	3			Ccne1	1
	Msto1	6			Frrs1	3			Ccnf	1
	Mtfr1l	6			Fsbp	3			Ccno	1
	Naa40	6			Fyco1	3			Cct5	1
	Nfyc	6			Gamt	3			Cd22	1
	Notch4	6			Gbp9	3			Cdc14a	1
	Npas2	6			Gcdh	3			Cdc42	1
	Nudt5	6			Gfod2	3			Cdc42se1	1
	Parp12	6			Gja4	3			Cdc42se2	1
	Pccb	6			Glipr2	3			Cdcp1	1
	Pdia3	6			Gm10030	3			Cdh1	1
	Phka2	6			Gm10059	3			Cdh19	1
	Phyhd1	6			Gm10300	3			Cdk4	1
	Pigz	6			Gm10561	3			Cdk5rap3	1
	Pim2	6			Gm10644	3			Cebpg	1
	Plekhf1	6			Gm10649	3			Cenpo	1
	Plg	6			Gm11730	3			Cep83os	1
	Polr3h	6			Gm12002	3			Cfap77	1
	Ppp1r37	6			Gm12500	3			Chchd4	1
	Ppp1r3c	6			Gm13375	3			Chfr	1
	Proser3	6			Gm14965	3			Chka	1
	Prpf18	6			Gm15601	3			Chrna1os	1
	Prps1l3	6			Gm16062	3			Chst10	1
	Psma7	6			Gm17098	3			Chst7	1
	Rab22a	6			Gm19705	3			Cipc	1
	Rasl11b	6			Gm20632	3			Clec2e	1
	Rbfox2	6			Gm26944	3			Clint1	1
	Rbm34	6			Gm28050	3			Clpb	1
	Rcor3	6			Gm28229	3			Clpx	1
	Rfx5	6			Gm28535	3			Cltc	1
	Rhobtb2	6			Gm32834	3			Cnot3	1
	Rhoj	6			Gm37885	3			Cnot4	1
	Ric8a	6			Gm38391	3			Cnpy4	1
	Scara3	6			Gm39271	3			Cog1	1
	Selenop	6			Gm42688	3			Cog4	1
	Serinc3	6			Gm43860	3			Cog7	1
	Sgms1	6			Gm44950	3			Col5a3	1
	Slc2a9	6			Gm45705	3			Commd2	1
	Slc30a1	6			Gm45743	3			Coq8a	1
	Smim19	6			Gm4673	3			Coro1b	1
	Snx27	6			Gm47701	3			Cpa4	1
	Snx4	6			Gm8234	3			Cpeb1	1
	Socs7	6			Gm8420	3			Cpne2	1
	Spred2	6			Gm8801	3			Cpne9	1
	Stk35	6			Gne	3			Cpt1a	1
	Stk36	6			Gnl1	3			Cr1l	1
	Tmem175	6			Gnptab	3			Creb3l1	1
	Tmem198b	6			Gon7	3			Creld2	1
	Tmem44	6			Gpr146	3			Crls1	1
	Tmem86a	6			Gramd4	3			Cry1	1
	Tnfrsf22	6			Grap	3			Cry2	1
	Txlna	6			Gtf2i	3			Cryab	1
	Ufd1	6			H2afv	3			Crybb1	1
	Uggt1	6			Hba-a1	3			Cryl1	1
	Upf2	6			Hbb-bs	3			Cstad	1
	Vrk1	6			Hdac7	3			Cth	1
	Wdr11	6			Heatr5b	3			Ctnnbip1	1
	Wee1	6			Hist3h2a	3			Ctps	1
	Wipf2	6			Hk1os	3			Ctsf	1
	Xpc	6			Hlf	3			Cxcl1	1
	Xrcc3	6			Hltf	3			Cyb561d2	1
	Xrra1	6			Hmgb3	3			Cybrd1	1
	Zdhhc5	6			Hspa4	3			Cyhr1	1
	Zfp687	6			Hspa5	3			Cyp2c52-ps	1
	1700123O20Rik	5			Ifit3	3			Cyp2g1	1
	2010111I01Rik	5			Ifnar1	3			Cyp2j9	1
	9330171B17Rik	5			Il33	3			Cyp4a30-ps	1
	A830082N09Rik	5			Il6ra	3			Cyp4b1	1
	Abcg2	5			Ing1	3			Cyyr1	1
	Acat3	5			Irf1	3			D030055H07Rik	1
	Acr	5			Irf2	3			D030056L22Rik	1
	Acrbp	5			Itsn2	3			D430040D24Rik	1
	Acsf3	5			Kat8	3			D730045B01Rik	1
	Adamts16	5			Kbtbd11	3			Daglb	1
	Aif1l	5			Kcng4	3			Dao	1
	Alad	5			Kcnip4	3			Dbndd1	1
	Aloxe3	5			Kidins220	3			Dbx2	1
	Anln	5			Kif13a	3			Dcaf12	1
	Apln	5			L3mbtl3	3			Dcaf8	1
	Aspa	5			Lclat1	3			Dcdc2a	1
	Atp10a	5			Ldb1	3			Dcdc2b	1
	B230303O12Rik	5			Letm2	3			Dcst2	1
	Bbs1	5			Lgi1	3			Dctn2	1
	BC004004	5			Lins1	3			Ddit4l	1
	Brd8	5			Lipt2	3			Ddx52	1
	Btaf1	5			Lonp1	3			Deaf1	1
	Btf3l4	5			Loxl3	3			Depdc1b	1
	C920006O11Rik	5			Lpp	3			Derl3	1
	Cacybp	5			Lrp8os3	3			Dgat2	1
	Caprin1	5			Lrrc3b	3			Dgcr14	1
	Casp7	5			Lztfl1	3			Dgcr8	1
	Ccdc116	5			Maged2	3			Dgkd	1
	Ccdc17	5			Manf	3			Dgkg	1
	Ccdc59	5			Mansc4	3			Dhrs9	1
	Ccdc97	5			Matn2	3			Diaph3	1
	Ccnd3	5			Mcat	3			Dimt1	1
	Ccpg1	5			Mccc2	3			Dio2	1
	Cd93	5			Mcf2l	3			Dlg2	1
	Cdc37l1	5			Mcm2	3			Dlx1as	1
	Cdh19	5			Megf10	3			Dmrtc1a	1
	Cdk5rap3	5			Metap1	3			Dmtf1	1
	Clic4	5			Mfng	3			Dnah14	1
	Clk3	5			Mfsd2a	3			Dnah8	1
	Cltc	5			Mgme1	3			Dnajb1	1
	Cnpy4	5			Mkks	3			Dock3	1
	Coq10b	5			Mkln1	3			Dok7	1
	Coro1b	5			Mkln1os	3			Dusp15	1
	Cpeb1	5			Mms22l	3			Dusp4	1
	Cr1l	5			Mrln	3			Dusp7	1
	Creb1	5			Mrrf	3			E030018B13Rik	1
	Creb3l1	5			Msrb1	3			E530001F21Rik	1
	Crispld1	5			Mtmr4	3			Edn1	1
	Cwc27	5			Naa15	3			Eef1akmt1	1
	D630045J12Rik	5			Nabp1	3			Eef2k	1
	Dcun1d3	5			Nat8	3			Efemp2	1
	Dhx15	5			Ndst2	3			Efhc2	1
	Dimt1	5			Ndufb2	3			Efhd2	1
	Dis3l2	5			Nek3	3			Egln1	1
	Dlg2	5			Neto1	3			Egr3	1
	Dmpk	5			Neu2	3			Eif2s1	1
	Dnajc30	5			Nif3l1	3			Eif4a1	1
	E130317F20Rik	5			Nkiras1	3			Elac1	1
	Efhd1	5			Nos1	3			Elfn2	1
	Eif2b3	5			Notch4	3			Elk1	1
	Eif2s1	5			Noxred1	3			Elovl5	1
	Elavl1	5			Npas2	3			Elp4	1
	Elovl6	5			Nr3c2	3			Eml3	1
	Emp2	5			Numb	3			Emp2	1
	Enah	5			Nup93	3			Eno1b	1
	Enc1	5			Oard1	3			ENSMUSG00000117048	1
	ENSMUSG00000117728	5			Oaz2	3			ENSMUSG00000117440	1
	Ercc3	5			Opalin	3			ENSMUSG00000117485	1
	Ets2	5			Osbp	3			ENSMUSG00000117546	1
	Exog	5			P3h3	3			ENSMUSG00000117975	1
	Fam83d	5			Pafah1b1	3			ENSMUSG00000118017	1
	Fastk	5			Pak1ip1	3			Eny2	1
	Fbxl21	5			Paqr7	3			Ephx1	1
	Fgfr2	5			Paqr9	3			Epm2a	1
	Fitm2	5			Parp12	3			Eps15l1	1
	Flnb	5			Parp16	3			Eps8l1	1
	Fmnl3	5			Parpbp	3			Erf	1
	Fn1	5			Pbld2	3			Eri1	1
	Fndc10	5			Pcif1	3			Errfi1	1
	Fxr1	5			Pcnx3	3			Etohd2	1
	Fyco1	5			Pdcd4	3			Etv4	1
	Gabpa	5			Per2	3			Ewsr1	1
	Gabrr2	5			Pex11a	3			Exoc2	1
	Gcfc2	5			Pgbd1	3			Exog	1
	Gfod2	5			Phactr4	3			Ezr	1
	Glt1d1	5			Phf10	3			Faap20	1
	Gm10524	5			Phf12	3			Fabp5	1
	Gm15706	5			Pip5k1b	3			Fam102b	1
	Gm17244	5			Pitpna	3			Fam107a	1
	Gm17354	5			Piwil2	3			Fam129c	1
	Gm37069	5			Pla2g2d	3			Fam13b	1
	Gm37755	5			Pla2g4e	3			Fam162a	1
	Gm47814	5			Plat	3			Fam173b	1
	Gm5535	5			Plekhg4	3			Fam184a	1
	Gnl2	5			Plpp3	3			Fam47e	1
	Gpbp1l1	5			Pmepa1	3			Fam57a	1
	Gstm7	5			Pnma3	3			Fam76a	1
	Gstz1	5			Pnrc1	3			Fam83d	1
	Gtf2ird1	5			Pold1	3			Fam83f	1
	Hacd3	5			Pop4	3			Fam8a1	1
	Haghl	5			Por	3			Fastk	1
	Heatr5b	5			Ppil2	3			Fbf1	1
	Hes6	5			Prdx6	3			Fbxl4	1
	Hexdc	5			Prelid3a	3			Fbxo16	1
	Hhipl2	5			Prkaa1	3			Fbxo32	1
	Hmgcs1	5			Prox1os	3			Fbxo6	1
	Hsf1	5			Prpf18	3			Fbxo9	1
	Hsp90aa1	5			Prpf4b	3			Fem1b	1
	Hspa1a	5			Prrt4	3			Fgd3	1
	Hspa4l	5			Prtg	3			Fgf1	1
	Htr1b	5			Pskh1	3			Fgfr2	1
	Idh2	5			Ptbp2	3			Fgfr3	1
	Il34	5			Pum3	3			Fgfrl1	1
	Ilf2	5			Pusl1	3			Fitm2	1
	Ina	5			Pxk	3			Fkbp14	1
	Ispd	5			Qpctl	3			Fkrp	1
	Itga7	5			Rab3gap2	3			Flcn	1
	Jdp2	5			Rabl6	3			Flot1	1
	Kbtbd2	5			Ralgps2	3			Fmo5	1
	Kdm5c	5			Rapgef5	3			Foxp2	1
	Khdrbs3	5			Rbfox2	3			Foxq1	1
	Klhl18	5			Rbl2	3			Ftsj3	1
	Lactb2	5			Rbm12b1	3			Fyco1	1
	Ldb3	5			Rbm20	3			Gabrr2	1
	Lrrc8c	5			Rbm24	3			Galns	1
	Lrrc8d	5			Rbm3	3			Galr1	1
	Lrrcc1	5			Rcor2	3			Gamt	1
	Mapk1ip1	5			Reps1	3			Gbp9	1
	Mau2	5			Retn	3			Gcfc2	1
	Max	5			Rexo5	3			Gde1	1
	Mcl1	5			Rfc3	3			Gfod2	1
	Med7	5			Rfxank	3			Gjb6	1
	Meox1	5			Rgcc	3			Glipr2	1
	Mertk	5			Rhobtb2	3			Glt1d1	1
	Mettl22	5			Ric8a	3			Gm10030	1
	Mical1	5			Rimkla	3			Gm10069	1
	Mif4gd	5			Rnase1	3			Gm10434	1
	Mir124a-1hg	5			Rnaseh1	3			Gm10635	1
	Mirg	5			Rock2	3			Gm10644	1
	Mpp2	5			Rpe	3			Gm10699	1
	Mroh5	5			Rpusd2	3			Gm11266	1
	Mrpl54	5			Rrp15	3			Gm11646	1
	Mxi1	5			Sapcd2	3			Gm11730	1
	Narf	5			Sarm1	3			Gm11798	1
	Ndufb2	5			Sat2	3			Gm11944	1
	Nhp2	5			Sbno1	3			Gm12116	1
	Nipsnap2	5			Scrg1	3			Gm12191	1
	Npas3	5			Sdc4	3			Gm12405	1
	Nup62	5			Sdr42e1	3			Gm12500	1
	Nus1	5			Sema6b	3			Gm13375	1
	Nxn	5			Serinc3	3			Gm14057	1
	Oacyl	5			Serpinb6a	3			Gm14097	1
	Oaf	5			Sfswap	3			Gm14133	1
	Otub2	5			Sgsm1	3			Gm14634	1
	Pabpn1	5			Sh2d5	3			Gm15179	1
	Paqr5	5			Sh3bp5l	3			Gm15318	1
	Paqr6	5			Slc20a1	3			Gm15401	1
	Paqr7	5			Slc25a19	3			Gm15408	1
	Park2	5			Slc26a10	3			Gm15459	1
	Pcif1	5			Slc35f5	3			Gm15635	1
	Pdp1	5			Slc40a1	3			Gm16124	1
	Pdxk	5			Slc45a1	3			Gm16485	1
	Pecr	5			Smarca2	3			Gm16638	1
	Peg10	5			Smarcal1	3			Gm17116	1
	Per1	5			Snapc4	3			Gm17634	1
	Pigp	5			Snupn	3			Gm19439	1
	Pik3ip1	5			Snx16	3			Gm19554	1
	Pitpnm2	5			Sox9	3			Gm19705	1
	Pknox1	5			Spaca1	3			Gm20033	1
	Pla2g4e	5			Spag5	3			Gm20083	1
	Plekhm1	5			Spata25	3			Gm20498	1
	Prpf38b	5			Spata7	3			Gm20627	1
	Prpf40a	5			Spdef	3			Gm20632	1
	Prpf4b	5			Spire1	3			Gm26621	1
	Psmf1	5			Sqle	3			Gm26707	1
	Ptgr2	5			Srsf5	3			Gm29514	1
	Ptpn9	5			St3gal4	3			Gm3095	1
	Pusl1	5			Stac2	3			Gm31036	1
	Pygo2	5			Stk35	3			Gm31717	1
	Rab44	5			Stk4	3			Gm31718	1
	Ralbp1	5			Stoml1	3			Gm34069	1
	Rbl2	5			Stra6l	3			Gm3531	1
	Rbm10	5			Stxbp4	3			Gm35339	1
	Rbm45	5			Tada2b	3			Gm36041	1
	Rcan1	5			Taf2	3			Gm36356	1
	Rev1	5			Tamm41	3			Gm37277	1
	Rft1	5			Tank	3			Gm37965	1
	Rnf151	5			Tarbp2	3			Gm38391	1
	Rnf6	5			Tbc1d2b	3			Gm38534	1
	Rnpep	5			Tbp	3			Gm3985	1
	Rpe	5			Tecta	3			Gm40841	1
	Rtca	5			Thrsp	3			Gm42462	1
	Rufy3	5			Tldc1	3			Gm42595	1
	Sbk1	5			Tmc7	3			Gm42743	1
	Sdccag3	5			Tmem119	3			Gm42997	1
	Sec14l5	5			Tmem240	3			Gm43423	1
	Serpinb1a	5			Tmem241	3			Gm43509	1
	Serpinh1	5			Tmem50b	3			Gm43674	1
	Sez6	5			Tmem86a	3			Gm43860	1
	Sh2d5	5			Tnip2	3			Gm43912	1
	Shisa2	5			Tpcn1	3			Gm43935	1
	Shisa4	5			Traf3	3			Gm44433	1
	Shkbp1	5			Traf6	3			Gm45336	1
	Shq1	5			Trap1	3			Gm45767	1
	Shtn1	5			Tril	3			Gm45866	1
	Sirt5	5			Trim29	3			Gm45949	1
	Slc15a2	5			Trim35	3			Gm47163	1
	Slc15a4	5			Trp53i11	3			Gm48878	1
	Slc25a11	5			Trpc7	3			Gm5112	1
	Slc25a33	5			Trub2	3			Gm5398	1
	Slc25a38	5			Tubb2a	3			Gm7972	1
	Slc2a4rg-ps	5			Tubb4b	3			Gm8493	1
	Slc7a5	5			Ubfd1	3			Gm9017	1
	Smad3	5			Ubqln1	3			Gm9903	1
	Smarca2	5			Uhrf1bp1	3			Gm9936	1
	Smarce1	5			Usp15	3			Gm9992	1
	Smg7	5			Usp22	3			Gmpr	1
	Smim3	5			Usp46	3			Gnai2	1
	Snapin	5			Usp6nl	3			Gnl1	1
	Snw1	5			Vps13c	3			Gnpat	1
	Spata7	5			Vps45	3			Golga2	1
	Spcs2	5			Wdsub1	3			Gpc4	1
	Sphk2	5			Wnt7b	3			Gpld1	1
	Spice1	5			Xdh	3			Gpr146	1
	Srsf7	5			Xkr6	3			Gpr17	1
	St13	5			Xkrx	3			Gpr182	1
	St6galnac3	5			Xpa	3			Gpr37	1
	St7	5			Xpc	3			Gpr84	1
	Stac3	5			Xrra1	3			Gpr89	1
	Stx3	5			Yif1a	3			Gprc5b	1
	Tacc3	5			Zcchc24	3			Gpt	1
	Tbcd	5			Zfc3h1	3			Gpt2	1
	Tekt4	5			Zfp143	3			Grasp	1
	Tex9	5			Zfp459	3			Greb1l	1
	Tfr2	5			Zfp512b	3			Gstm4	1
	Thap1	5			Zfp518a	3			Gtf2ird1	1
	Timm44	5			Zfp52	3			Gtpbp2	1
	Timp3	5			Zfp777	3			Gtpbp4-ps1	1
	Tmcc1	5			Zfp839	3			Gucy2e	1
	Tmem33	5			Zfp964	3			H1f0	1
	Tmem51	5			Zfp983	3			H2-DMa	1
	Tmem82	5			Zfyve28	3			Hacd2	1
	Tmem86b	5			Zmynd8	3			Hacd3	1
	Tmod4	5			Zscan25	3			Has2os	1
	Tril	5			Zscan26	3			Haus1	1
	Trim9	5			44621	2			Hdac8	1
	Trp53inp2	5			0610009B22Rik	2			Hdgf	1
	Trpm4	5			0610009O20Rik	2			Hdhd2	1
	Tspan13	5			0610040J01Rik	2			Herpud1	1
	Ttc4	5			1110002L01Rik	2			Hexim1	1
	Ube2q1	5			1110020A21Rik	2			Hhatl	1
	Ubxn4	5			1110032A03Rik	2			Hhipl2	1
	Ugdh	5			1190007I07Rik	2			Hif3a	1
	Vps13a	5			1500015A07Rik	2			Hist1h2be	1
	Wasl	5			1700007G11Rik	2			Hist1h3d	1
	Wdr6	5			1700008O03Rik	2			Hist2h2aa2	1
	Xpo1	5			1700012P22Rik	2			Hist2h3c2	1
	Yif1a	5			1700025N23Rik	2			Hivep2	1
	Yipf2	5			1700095J03Rik	2			Hk2	1
	Zfas1	5			1700105P06Rik	2			Hlcs	1
	Zfhx2	5			1700113A16Rik	2			Hmgb3	1
	Zfp46	5			1700123K08Rik	2			Hmgcs1	1
	Zmat3	5			2210016F16Rik	2			Hnrnph1	1
	44808	4			2310007B03Rik	2			Hnrnpk	1
	1500004A13Rik	4			2310015A10Rik	2			Homer1	1
	1700001L05Rik	4			2310030G06Rik	2			Homer2	1
	1700093K21Rik	4			2500002B13Rik	2			Hps1	1
	1700112J16Rik	4			2610017A05Rik	2			Hr	1
	1810010H24Rik	4			2610020C07Rik	2			Hs3st5	1
	2210408F21Rik	4			2610035D17Rik	2			Hsd3b7	1
	2310058D17Rik	4			2610042L04Rik	2			Hsp90b1	1
	2500002B13Rik	4			2810001G20Rik	2			Hspa1b	1
	2510009E07Rik	4			2810004N23Rik	2			Hspa4l	1
	2900076G11Rik	4			2810032G03Rik	2			Hspa8	1
	3110062M04Rik	4			2810049E08Rik	2			Hspb1	1
	5930430L01Rik	4			2900076A07Rik	2			Hspe1	1
	6430571L13Rik	4			3000002C10Rik	2			Htr1a	1
	6430573F11Rik	4			3010001F23Rik	2			Htr1b	1
	9230110C19Rik	4			3110082I17Rik	2			Hyou1	1
	9230112E08Rik	4			3930402G23Rik	2			Ice1	1
	9330104G04Rik	4			4632404H12Rik	2			Id2	1
	9530077C05Rik	4			4732496C06Rik	2			Ifitm7	1
	A230087F16Rik	4			4921507P07Rik	2			Ifnar1	1
	A730020M07Rik	4			4930417O13Rik	2			Ift140	1
	A930017M01Rik	4			4930426D05Rik	2			Ift22	1
	A930040O22Rik	4			4930519K11Rik	2			Igf2bp2	1
	Aaed1	4			4930524O07Rik	2			Il22	1
	Abhd1	4			4930581F22Rik	2			Il34	1
	Abhd14b	4			4933407L21Rik	2			Il6ra	1
	Abhd6	4			4933432K03Rik	2			Ilf2	1
	Acap3	4			4933440N22Rik	2			Ilvbl	1
	Acat2	4			5031434O11Rik	2			Ina	1
	Acvr1b	4			5430402O13Rik	2			Ing1	1
	Adamtsl4	4			5730559C18Rik	2			Insig2	1
	Adck1	4			5930403N24Rik	2			Ints10	1
	Adgrl4	4			6430573F11Rik	2			Ipcef1	1
	Adipor1	4			6430573P05Rik	2			Ipo7	1
	Agbl5	4			6430584L05Rik	2			Ipo8	1
	Ago3	4			6530402F18Rik	2			Irak1bp1	1
	Agpat4	4			8030453O22Rik	2			Irf1	1
	Ahctf1	4			8430422M14Rik	2			Irf3	1
	AI115009	4			9030624G23Rik	2			Itga7	1
	AL589670.3	4			9230110C19Rik	2			Itm2a	1
	Alg8	4			9230112E08Rik	2			Itsn1	1
	Alpl	4			9230116N13Rik	2			Jak2	1
	Amd1	4			9330118I20Rik	2			Jun	1
	Amdhd2	4			9330121J05Rik	2			K230010J24Rik	1
	Amy1	4			9330159F19Rik	2			Kazn	1
	Anapc4	4			9330160F10Rik	2			Kcna5	1
	Angptl2	4			9330171B17Rik	2			Kcne4	1
	Ankrd16	4			9430091E24Rik	2			Kcnj8	1
	Ankrd28	4			9530026P05Rik	2			Kcnn2	1
	Ankrd35	4			9530068E07Rik	2			Kcnq1	1
	Ap3d1	4			9630013D21Rik	2			Kcnq4	1
	Apmap	4			A230077H06Rik	2			Kdm7a	1
	Arglu1	4			A430078I02Rik	2			Khdrbs3	1
	Arhgap35	4			A730065G17Rik	2			Klf1	1
	Arhgef18	4			A830005F24Rik	2			Klhdc9	1
	Arhgef19	4			A830008E24Rik	2			Klhl13	1
	Armcx6	4			A830018L16Rik	2			Klhl3	1
	Astn2	4			A930006K02Rik	2			Klhl30	1
	Atg2b	4			A930037H05Rik	2			Kras	1
	Aven	4			A930040O22Rik	2			Krit1	1
	Azin2	4			Aatf	2			Kti12	1
	B3gnt9	4			Abca1	2			Lactb2	1
	B4galnt4	4			Abca8a	2			Larp7	1
	Bag3	4			Abcb6	2			Las1l	1
	Bbs4	4			Abcb7	2			Lclat1	1
	BC022960	4			Abcc5	2			Ldah	1
	Bcl7b	4			Abcd1	2			Leo1	1
	Bhlhe40	4			Abcf3	2			Lgalsl	1
	Bloc1s3	4			Abcg3	2			Lgi4	1
	Bok	4			Abhd1	2			Lgr6	1
	C230062I16Rik	4			Abhd14a	2			Lias	1
	C2cd2l	4			Abhd16a	2			Limk2	1
	Cacna1f	4			Abhd2	2			Lin7c	1
	Camk2b	4			Abhd4	2			Lins1	1
	Cant1	4			Abtb1	2			Lmod2	1
	Canx	4			AC116487.3	2			Lrrc28	1
	Caprin2	4			AC121517.2	2			Lrrc30	1
	Ccdc115	4			AC121860.1	2			Lrrc3b	1
	Ccdc137	4			AC123724.2	2			Lrrc55	1
	Ccdc141	4			AC131586.4	2			Lrrc8c	1
	Ccdc151	4			AC152827.1	2			Lsm11	1
	Ccdc162	4			AC154276.1	2			Lst1	1
	Ccdc66	4			AC154575.1	2			Lta4h	1
	Ccdc91	4			AC154636.1	2			Lztr1	1
	Ccnb2	4			AC162181.1	2			Man2b2	1
	Ccrl2	4			AC163667.1	2			Manf	1
	Cct6a	4			Acaa1b	2			Maoa	1
	Cdadc1	4			Accs	2			Map2k3	1
	Cdk10	4			Accsl	2			Map3k19	1
	Cdk5r1	4			Acer3	2			Map3k21	1
	Ceacam1	4			Ackr1	2			Mapk14	1
	Cep120	4			Acnat2	2			Mapre2	1
	Cercam	4			Acot2	2			Marf1	1
	Cers6	4			Acp5	2			Marveld1	1
	Chd2	4			Acr	2			Max	1
	Chn2	4			Acsl1	2			Maz	1
	Chst10	4			Acss1	2			Mcc	1
	Chst2	4			Actb	2			Mccc2	1
	Ciapin1	4			Actr1b	2			Mcl1	1
	Cln8	4			Actr3	2			Me3	1
	Cnot3	4			Actr8	2			Med12	1
	Cnot4	4			Acvr1	2			Mef2a	1
	Cnp	4			Adam21	2			Megf6	1
	Cobl	4			Adam32	2			Mest	1
	Cog7	4			Adamts12	2			Mettl11b	1
	Col20a1	4			Adamts17	2			Mettl24	1
	Colgalt1	4			Adamts2	2			Mettl27	1
	Coq7	4			Adamts6	2			Mettl4	1
	Cpped1	4			Adarb1	2			Mettl7a1	1
	Cpsf4	4			Adarb2	2			Mfhas1	1
	Cpsf6	4			Adat1	2			Mfsd4b3	1
	Csnk1d	4			Adcyap1r1	2			Micall2	1
	Cstad	4			Adgrb3	2			Mink1	1
	CT030170.3	4			Adgrf5	2			Mir22hg	1
	Ctgf	4			Adh6b	2			Mir432	1
	Cxcl12	4			Adipor1	2			Mir8094	1
	D5Ertd579e	4			Adora2b	2			Misp	1
	Daam2	4			Adprm	2			Mkks	1
	Dazap2	4			Adsl	2			Mknk2	1
	Ddx25	4			Aebp1	2			Mlec	1
	Dennd6b	4			Afap1l2	2			Mlh3	1
	Dffb	4			Afg1l	2			Mmp17	1
	Dgat2	4			Afg3l1	2			Mmp19	1
	Dgcr14	4			Afmid	2			Mms22l	1
	Dmp1	4			Ago3	2			Mn1	1
	Dnaja2	4			Ahcyl1	2			Mns1	1
	Dnajb2	4			Ahsa1	2			Mpg	1
	Dnd1	4			AI314180	2			Mpzl1	1
	Dpf1	4			AI987944	2			Mri1	1
	Dync2li1	4			Aimp2	2			Mrln	1
	Ebna1bp2	4			Ak2	2			Mroh5	1
	Ecm1	4			Ak4	2			Mrpl51	1
	Edn1	4			Akap8	2			Msra	1
	Efhc2	4			Akr1e1	2			Mtfr1l	1
	Efnb3	4			Akt1	2			Mthfd2	1
	Egr1	4			Alkbh7	2			Mtmr4	1
	Eif2s3x	4			Alkbh8	2			Mtrf1l	1
	Elmo2	4			Alox12b	2			Mtx3	1
	Elovl5	4			Aloxe3	2			Mum1	1
	Eng	4			Alyref	2			Mxd1	1
	ENSMUSG00000116883	4			Ambra1	2			Mxi1	1
	ENSMUSG00000117004	4			Amd2	2			Myh7b	1
	ENSMUSG00000117980	4			Amn	2			Mylk4	1
	ENSMUSG00000117992	4			Amn1	2			N4bp2l1	1
	Eny2	4			Angel1	2			Naa60	1
	Epb41l4b	4			Ank3	2			Naglu	1
	Errfi1	4			Ankdd1a	2			Nasp	1
	Ewsr1	4			Ankib1	2			Nat8f5	1
	Exoc3l4	4			Ankrd12	2			Ncald	1
	Ezh1	4			Ankrd50	2			Ncoa4	1
	Ezr	4			Anxa6	2			Ndc80	1
	Fabp5	4			Ap2m1	2			Ndst4	1
	Fam13b	4			Apbb1ip	2			Nedd4l	1
	Fam160a1	4			Apex2	2			Nefm	1
	Fam76a	4			Apip	2			Neil1	1
	Fam84a	4			Aptx	2			Nes	1
	Fbn1	4			Aqr	2			Neu2	1
	Fbxo28	4			Arhgap27	2			Nf1	1
	Fgd6	4			Arhgap9	2			Nhlrc2	1
	Fgf22	4			Arhgef10	2			Nlrc4	1
	Fgfrl1	4			Arhgef2	2			Nlrp1b	1
	Fibp	4			Arhgef33	2			Nlrx1	1
	Foxo3	4			Arih1	2			Nmnat3	1
	Fryl	4			Arl5c	2			Nmrk1	1
	Fzd4	4			Arl6ip6	2			Nmt1	1
	Galns	4			Arpin	2			Noct	1
	Galnt6	4			Arrdc4	2			Nol9	1
	Galt	4			Asb3	2			Nom1	1
	Gamt	4			Ascc3	2			Nop16	1
	Gdpd2	4			Astn2	2			Nos1	1
	Gkn3	4			Atcay	2			Nov	1
	Gm10030	4			Atf5	2			Npas3	1
	Gm10069	4			Atl2	2			Npbwr1	1
	Gm10644	4			Atp10a	2			Nphs1os	1
	Gm10687	4			Atp12a	2			Nptx1	1
	Gm10699	4			Atp13a1	2			Nr4a1	1
	Gm10702	4			Atp23	2			Nt5e	1
	Gm11266	4			Atp2a2	2			Nucks1	1
	Gm13293	4			Atp2b2	2			Nudcd3	1
	Gm14634	4			Atp5l	2			Nxf1	1
	Gm14964	4			Atp6v0a2	2			Nxpe4	1
	Gm15834	4			Atrip	2			Odaph	1
	Gm16153	4			Aunip	2			Odf2	1
	Gm16701	4			Aven	2			Olfml1	1
	Gm16835	4			Axdnd1	2			Opa3	1
	Gm17399	4			B230208H11Rik	2			Oprl1	1
	Gm17484	4			B230322F03Rik	2			Ormdl1	1
	Gm20633	4			B230323A14Rik	2			Ormdl3	1
	Gm30122	4			B3gnt4	2			Osbpl5	1
	Gm32834	4			B430203G13Rik	2			Ostc	1
	Gm33148	4			B430319F04Rik	2			Otud5	1
	Gm36855	4			B4galnt4	2			P2rx4	1
	Gm42462	4			Bace2	2			P4ha2	1
	Gm42743	4			Bach2	2			P4hb	1
	Gm44256	4			Bahcc1	2			Pank2	1
	Gm44597	4			Baiap2	2			Paqr6	1
	Gm44646	4			Baiap2l2	2			Paqr9	1
	Gm45447	4			Bambi-ps1	2			Pard3b	1
	Gm45552	4			BB365896	2			Parp12	1
	Gm46376	4			BC022960	2			Pcdh17	1
	Gm6166	4			BC037039	2			Pcdhb21	1
	Gm7972	4			BC049987	2			Pdia4	1
	Gm960	4			Bcat1	2			Pdlim2	1
	Golga2	4			Bcl2l11	2			Pdpk1	1
	Gp5	4			Bcl6	2			Pex13	1
	Gpr162	4			Bcl7c	2			Pex16	1
	Gpr3	4			Bcorl1	2			Pex3	1
	Gpr89	4			Bend3	2			Pex7	1
	Gramd1b	4			Bend5	2			Pfkfb1	1
	Gstt2	4			Best1	2			Pgpep1	1
	Gucy2e	4			Bet1l	2			Phactr4	1
	Guf1	4			Bfar	2			Pias3	1
	Haus7	4			Bhlha9	2			Pigz	1
	Hax1	4			Bhlhe40	2			Pik3ap1	1
	Hcn4	4			Bid	2			Pik3c2g	1
	Hdac11	4			Birc2	2			Pik3ca	1
	Hdac4	4			Birc5	2			Pik3cd	1
	Heatr1	4			Blm	2			Pip5kl1	1
	Hepacam	4			Bmp8b	2			Pitpnb	1
	Hhatl	4			Bmpr1b	2			Pkm	1
	Hipk1	4			Bpnt1	2			Pknox1	1
	Hist1h1c	4			Brca2	2			Pla2g6	1
	Hist1h3d	4			Brf1	2			Plat	1
	Hist2h2be	4			Brk1	2			Plcd4	1
	Hnrnph3	4			Btaf1	2			Plg	1
	Hnrnpul2	4			Btbd1	2			Pmepa1	1
	Hrh3	4			Btbd8	2			Pmp22	1
	Ice1	4			Btf3	2			Pnldc1	1
	Ifnar1	4			Bub3	2			Pnrc1	1
	Ikbkb	4			Bud23	2			Poldip2	1
	Il6st	4			C030017D09Rik	2			Ppard	1
	Ilkap	4			C130036L24Rik	2			Ppat	1
	Immp2l	4			C230062I16Rik	2			Ppfibp2	1
	Imp4	4			C2cd5	2			Ppie	1
	Impdh2	4			C3	2			Ppil2	1
	Ino80	4			C330024D21Rik	2			Ppm1b	1
	Ints12	4			C4a	2			Ppme1	1
	Ints3	4			C630004M23Rik	2			Ppp1r15b	1
	Ints7	4			C87436	2			Ppp2r1a	1
	Ipo9	4			C8b	2			Ppp2r5d	1
	Irf2bp2	4			Cab39	2			Ppp4r1l-ps	1
	Irf2bpl	4			Cables1	2			Pqlc1	1
	Irs2	4			Cacna1c	2			Prex2	1
	Itpk1	4			Cacna2d1	2			Prickle3	1
	Itsn1	4			Cacna2d4	2			Prkaa1	1
	Jph4	4			Calm2	2			Prkab1	1
	Jpt2	4			Camsap3	2			Prkcd	1
	Jrk	4			Capn2	2			Prkcz	1
	Jup	4			Capsl	2			Prnp	1
	Kansl1	4			Card19	2			Proca1	1
	Kat7	4			Carf	2			Prok2	1
	Kcnb1	4			Cars2	2			Prpf4b	1
	Kcnip2	4			Casp12	2			Prps1l3	1
	Kctd20	4			Casp6	2			Prr13	1
	Klf10	4			Casp7	2			Prss12	1
	Klhl29	4			Casp9	2			Prss23	1
	Krit1	4			Catspere	2			Psma4	1
	Lars	4			Cav1	2			Ptbp2	1
	Ldah	4			Cbln2	2			Ptgr2	1
	Lgr6	4			Cbx7	2			Ptpn3	1
	Lias	4			Cc2d1b	2			Ptprf	1
	Lingo1	4			Ccdc103	2			Ptprk	1
	Lingo2	4			Ccdc112	2			Pts	1
	Lman2l	4			Ccdc13	2			Ptx3	1
	Lpin2	4			Ccdc85a	2			Pusl1	1
	Lrrc61	4			Ccdc86	2			Rab3gap2	1
	Lrrfip1	4			Ccdc92b	2			Rab8b	1
	Lrtm2	4			Ccdc97	2			Rabl2	1
	Lsm11	4			Ccl6	2			Ralgds	1
	Lsm14a	4			Ccnd2	2			Ramp2	1
	Lst1	4			Ccnl2	2			Rap1b	1
	Luzp1	4			Ccpg1os	2			Rap1gap	1
	Lyve1	4			Cd1d1	2			Rap2a	1
	Mag	4			Cd276	2			Rasd1	1
	Magi1	4			Cd68	2			Raver2	1
	Map2k6	4			Cd86	2			Rbl2	1
	Mapk4	4			Cd93	2			Rbm11	1
	Mapkbp1	4			Cdc42	2			Rbm12b1	1
	Mbd4	4			Cdc42bpb	2			Rbm3	1
	Mboat7	4			Cdc42se2	2			Rbm38	1
	Mccc2	4			Cdh19	2			Rbm45	1
	Mcf2l	4			Cdip1	2			Rc3h2	1
	Mcm2	4			Cdk4	2			Relt	1
	Mettl17	4			Cdk6	2			Reps1	1
	Mir22hg	4			Cdk7	2			Rest	1
	Mis12	4			Cdkal1	2			Ret	1
	Mmaa	4			Cdkn1c	2			Rfc3	1
	Mms19	4			Cdon	2			Rfx5	1
	Morc3	4			Cdv3	2			Rgl1	1
	Morn1	4			Cdyl2	2			Rgs12	1
	Mrpl55	4			Ceacam2	2			Rgs6	1
	Mslnl	4			Cebpg	2			Rhbdd2	1
	Mtf1	4			Cecr6	2			Rhbdf2	1
	Mtg1	4			Celrr	2			Rhbdl3	1
	Mtmr4	4			Cenpo	2			Rhobtb2	1
	Mtus2	4			Cenpu	2			Rhot2	1
	Myadm	4			Cep120	2			Rhou	1
	Myh7b	4			Cep131	2			Ric3	1
	N4bp1	4			Cep83	2			Ric8a	1
	N4bp2l1	4			Cep83os	2			Rilp	1
	Nagk	4			Cep85l	2			Rin2	1
	Naglu	4			Cfap20	2			Ripk1	1
	Nanos2	4			Cgrrf1	2			Rnf207	1
	Ncs1	4			Chchd4	2			Rngtt	1
	Ndel1	4			Chchd5	2			Rnpep	1
	Neb	4			Chd4	2			Rpn1	1
	Nelfe	4			Chd9	2			Rps6ka2	1
	Net1	4			Chfr	2			Rpusd2	1
	Nfkbie	4			Chrna3	2			Rras2	1
	Nfu1	4			Chrna7	2			Rrp15	1
	Nipsnap3b	4			Chst10	2			Rrp8	1
	Nmnat3	4			Chst7	2			Rrp9	1
	Noc2l	4			Ciao1	2			Rsad1	1
	Nphp3	4			Cipc	2			Rtp3	1
	Nr4a1	4			Cisd2	2			Rusc2	1
	Nrf1	4			Ckap4	2			Saa4	1
	Nsmce1	4			Clcf1	2			Samd1	1
	Nsun6	4			Clcn2	2			Sap30	1
	Nudt16	4			Cldn14	2			Sat2	1
	Nxpe4	4			Clec4a3	2			Sbk1	1
	Ogfod1	4			Clk3	2			Scin	1
	Optn	4			Clmp	2			Scn2b	1
	Osbp2	4			Cln5	2			Scn3b	1
	Ostc	4			Clptm1l	2			Sdc4	1
	Oxa1l	4			Clpx	2			Sdr42e1	1
	P2ry1	4			Cltc	2			Sdr9c7	1
	Pank4	4			Cnbp	2			Sec14l1	1
	Pbld2	4			Cndp2	2			Selenoi	1
	Pdlim2	4			Cnnm3	2			Sepsecs	1
	Pdzd7	4			Cnot10	2			Serac1	1
	Pex1	4			Cnot2	2			Serinc3	1
	Pex3	4			Cnpy4	2			Serpinb1a	1
	Pex5	4			Cntln	2			Serpinh1	1
	Pfkfb3	4			Cog4	2			Sesn2	1
	Phactr4	4			Col17a1	2			Setd4	1
	Phf21a	4			Col4a2	2			Sez6	1
	Phospho2	4			Col5a3	2			Sf3a1	1
	Phyhip	4			Col9a1	2			Sfrp5	1
	Phyhipl	4			Col9a3	2			Sfxn1	1
	Pigg	4			Colgalt1	2			Sgsm1	1
	Pkd2l1	4			Cop1	2			Sh3bp5l	1
	Plod1	4			Copb1	2			Sh3pxd2a	1
	Plxna2	4			Cops2	2			Sirt3	1
	Pmp22	4			Coq8a	2			Slc14a1	1
	Pms2	4			Coro1b	2			Slc16a1	1
	Pnisr	4			Cox20	2			Slc20a2	1
	Pnma3	4			Cplx2	2			Slc25a11	1
	Pnmal1	4			Cpn1	2			Slc25a16	1
	Pnpo	4			Cpne4	2			Slc25a19	1
	Pomt1	4			Cpsf6	2			Slc25a33	1
	Por	4			Cpt1a	2			Slc25a36	1
	Ppp1r12b	4			Cpxm2	2			Slc26a2	1
	Ppp1r13l	4			Cracr2a	2			Slc26a7	1
	Ppp1r14a	4			Cradd	2			Slc2a4	1
	Ppp1r15b	4			Crat	2			Slc30a10	1
	Ppp1r16b	4			Crk	2			Slc35d1	1
	Ppp1r3g	4			Crocc	2			Slc35e3	1
	Ppp2r5d	4			Cry2	2			Slc38a5	1
	Pqlc1	4			Crybb1	2			Slc3a2	1
	Prdx4	4			Csgalnact2	2			Slc40a1	1
	Prpsap1	4			Csnk2a1	2			Slc41a2	1
	Prr14l	4			Csrp3	2			Slc41a3	1
	Prr18	4			Ctdnep1	2			Slc43a3	1
	Ptges3	4			Ctdp1	2			Slc46a3	1
	Pth1r	4			Ctdsp1	2			Slc47a1	1
	Ptpn22	4			Ctnnal1	2			Slc4a11	1
	Pttg1ip	4			Ctps	2			Slc52a2	1
	Qars	4			Ctu2	2			Slc5a6	1
	Qdpr	4			Cul4a	2			Slc6a6	1
	Rab11fip2	4			Cux1	2			Slc8a1	1
	Rab11fip5	4			Cyb561d2	2			Slc8a3	1
	Rabl2	4			Cyp17a1	2			Slc9a3r1	1
	Rad51c	4			Cyp20a1	2			Slc9a8	1
	Ralgapa2	4			Cyp21a2-ps	2			Smg1	1
	Rap2a	4			Cyp39a1	2			Smim20	1
	Rars2	4			Cyp3a57	2			Smim3	1
	Rassf3	4			Cyp4b1	2			Smpdl3b	1
	Rbm15b	4			Cyp4x1os	2			Smyd4	1
	Rbm5	4			D130020L05Rik	2			Smyd5	1
	Rccd1	4			D430040D24Rik	2			Snapin	1
	Rgl1	4			D830035M03Rik	2			Sowaha	1
	Rgs2	4			D930020B18Rik	2			Sox1	1
	Rho	4			Daglb	2			Sox2ot	1
	Rhou	4			Dalir	2			Spaar	1
	Ric3	4			Dand5	2			Spag5	1
	Rin2	4			Dao	2			Spdya	1
	Rnf145	4			Daxx	2			Specc1	1
	Rpap2	4			Dbf4	2			Sphk2	1
	Rpgr	4			Dbil5	2			Spock2	1
	Rsad1	4			Dbndd1	2			Spred3	1
	Rtl6	4			Dbr1	2			Spry3	1
	Rufy2	4			Dcaf4	2			Srd5a3	1
	Rwdd3	4			Dcakd	2			Srrm3	1
	Samd4b	4			Dcdc2a	2			Srsf3	1
	Sap130	4			Dchs2	2			Srsf6	1
	Scap	4			Dck	2			Sstr2	1
	Sdr39u1	4			Dclre1a	2			St13	1
	Sec61a2	4			Dcst2	2			St6gal1	1
	Sel1l	4			Dctn2	2			St6galnac2	1
	Sema4a	4			Dcun1d2	2			St7l	1
	Senp3	4			Ddost	2			Stac2	1
	Sept4	4			Ddx39b	2			Stat5a	1
	Serpinb6b	4			Ddx49	2			Stk32a	1
	Serpine1	4			Ddx5	2			Stmn2	1
	Sez6l	4			Ddx52	2			Stra6l	1
	Sf3a1	4			Degs2	2			Stx3	1
	Sfxn3	4			Derl1	2			Stxbp2	1
	Sgpp2	4			Derl2	2			Sumo3	1
	Sgsm1	4			Derl3	2			Syn2	1
	Sh3bp5l	4			Desi1	2			Synj2bp	1
	Sh3pxd2a	4			Dgcr8	2			Syt1	1
	Sh3pxd2b	4			Dgkd	2			Tab2	1
	Sh3rf3	4			Dgkeos	2			Taf11	1
	Shank2	4			Dgkk	2			Taf1b	1
	Shisa7	4			Dgkq	2			Taf2	1
	Sik3	4			Dhps	2			Tamm41	1
	Sike1	4			Dhx29	2			Tarbp2	1
	Slain2	4			Dimt1	2			Tars	1
	Slc13a3	4			Dis3	2			Tarsl2	1
	Slc22a15	4			Dis3l2	2			Tbc1d1	1
	Slc25a44	4			Dkk2	2			Tbc1d14	1
	Slc26a10	4			Dlg5	2			Tbc1d20	1
	Slc29a1	4			Dlx1	2			Tbc1d24	1
	Slc2a8	4			Dlx1as	2			Tbc1d2b	1
	Slc35b3	4			Dlx6os1	2			Tbc1d4	1
	Slc36a1	4			Dmap1	2			Tbcel	1
	Slc39a10	4			Dmd	2			Tbp	1
	Slc39a3	4			Dmtf1	2			Tbx2	1
	Slc7a2	4			Dnah8	2			Tcp1	1
	Slc7a8	4			Dnajb2	2			Tcte2	1
	Slc9a6	4			Dnajc12	2			Tead2	1
	Smad4	4			Dnajc27	2			Tead4	1
	Smad5	4			Dnm3	2			Tedc2	1
	Smarcd2	4			Doc2a	2			Tesmin	1
	Smg1	4			Dpysl4	2			Tex2	1
	Smpd4	4			Draxin	2			Tff3	1
	Smyd4	4			Drd4	2			Tfrc	1
	Snph	4			Dtl	2			Thbd	1
	Snx18	4			Dtnbp1	2			Thumpd2	1
	Snx3	4			Dtwd1	2			Tial1	1
	Sox2	4			Dtymk	2			Tiam2	1
	Sox4	4			Dusp15	2			Timp3	1
	Sp3os	4			Dusp4	2			Tjp3	1
	Spag7	4			Dusp6	2			Tle4	1
	Spire1	4			Dusp9	2			Tmem120a	1
	Spns2	4			Duxbl1	2			Tmem126b	1
	Spon2	4			Dync1i2	2			Tmem18	1
	Spred3	4			Dynll1	2			Tmem200c	1
	Sptbn2	4			Dynlt1a	2			Tmem206	1
	Sqstm1	4			Dysf	2			Tmem222	1
	Srcin1	4			E130208F15Rik	2			Tmem28	1
	Srgap3	4			E230001N04Rik	2			Tmem38a	1
	Srrm3	4			E2f5	2			Tmem52	1
	Srsf1	4			Edem3	2			Tmod1	1
	Ss18l1	4			Efemp2	2			Tmod3	1
	Ssfa2	4			Efnb2	2			Tmod4	1
	Ssh2	4			Eftud2	2			Tmprss5	1
	Stard3	4			Egln3	2			Tmtc2	1
	Stk16	4			Eif4a1	2			Tnfrsf19	1
	Stmn4	4			Eif4g2	2			Tnfrsf22	1
	Strada	4			Elavl3	2			Tnks2	1
	Strn4	4			Elfn1	2			Tnrc6b	1
	Sult2b1	4			Elk1	2			Tpbg	1
	Sv2c	4			Emcn	2			Traf2	1
	Synpo	4			Eme2	2			Trappc13	1
	Tacc1	4			Emilin3	2			Trappc6a	1
	Taok3	4			Eml5	2			Trim12c	1
	Tarsl2	4			Emp2	2			Trim25	1
	Tbce	4			Ensa	2			Trim37	1
	Tbx6	4			ENSMUSG00000116673	2			Trim43a	1
	Tcp11l1	4			ENSMUSG00000116733	2			Trio	1
	Tead1	4			ENSMUSG00000116739	2			Trip10	1
	Tecpr2	4			ENSMUSG00000116883	2			Trip13	1
	Tfe3	4			ENSMUSG00000117093	2			Triqk	1
	Tgif2	4			ENSMUSG00000117284	2			Trp53i11	1
	Thap2	4			ENSMUSG00000117289	2			Trub1	1
	Tie1	4			ENSMUSG00000117361	2			Tsga10	1
	Tle1	4			ENSMUSG00000117507	2			Tspan31	1
	Tmem125	4			ENSMUSG00000117679	2			Tspan7	1
	Tmem141	4			ENSMUSG00000117728	2			Tspyl4	1
	Tmem177	4			ENSMUSG00000117768	2			Tsr3	1
	Tmem18	4			ENSMUSG00000117926	2			Tuba8	1
	Tmem206	4			ENSMUSG00000117994	2			Tubb2a	1
	Tmem255a	4			ENSMUSG00000118087	2			Tubd1	1
	Tmprss5	4			ENSMUSG00000118449	2			Txlng	1
	Tnfsf13b	4			Epha1	2			Txndc16	1
	Tnip2	4			Epha8	2			Uba2	1
	Tpd52l2	4			Ephx3	2			Uba6	1
	Tram2	4			Eppk1	2			Ube2h	1
	Trappc12	4			Eps8l1	2			Ube2j1	1
	Trappc13	4			Erbb2	2			Ube2q1	1
	Trpt1	4			Ercc4	2			Ubp1	1
	Tsc22d1	4			Etf1	2			Ubqln1	1
	Tsga10	4			Etnppl	2			Ubr2	1
	Tsku	4			Etv1	2			Ubr4	1
	Tsta3	4			Exoc3l4	2			Ubtf	1
	Ttc12	4			Exoc4	2			Ubxn11	1
	Ttyh3	4			Exosc1	2			Ubxn2b	1
	Tubb2a	4			Exosc2	2			Ulk1	1
	Tufm	4			Extl1	2			Umodl1	1
	Txlng	4			Ezh2	2			Umps	1
	Txnip	4			Ezr	2			Unc5b	1
	Txnrd2	4			Fabp5	2			Unc79	1
	Uba6	4			Fads2	2			Upf3a	1
	Ubap2l	4			Fads6	2			Upk1b	1
	Ubr2	4			Fahd1	2			Ush1g	1
	Ubtf	4			Fam105a	2			Usp29	1
	Ufl1	4			Fam109a	2			Utp15	1
	Unc119b	4			Fam118a	2			Uxt	1
	Unc5b	4			Fam13b	2			Vac14	1
	Uri1	4			Fam13c	2			Vopp1	1
	Usp22	4			Fam184a	2			Vps37a	1
	Vamp3	4			Fam186b	2			Vstm4	1
	Wdcp	4			Fam192a	2			Wac	1
	Wdr73	4			Fam198b	2			Wasl	1
	Wdr78	4			Fam19a3	2			Wdfy2	1
	Wipf3	4			Fam210b	2			Wdr5b	1
	Wrn	4			Fam213a	2			Wdr6	1
	Wsb1	4			Fam214b	2			Wee1	1
	Ythdc1	4			Fam227a	2			Wipf3	1
	Zbed5	4			Fam229a	2			Wnt5b	1
	Zbtb16	4			Fam57a	2			Wnt7b	1
	Zc3h15	4			Fam69a	2			Wtip	1
	Zc3h6	4			Fam71f2	2			Xbp1	1
	Zdhhc14	4			Fam76a	2			Xpo1	1
	Zfand4	4			Fam91a1	2			Xrcc3	1
	Zfc3h1	4			Fancm	2			Xrn1	1
	Zfp239	4			Far2os1	2			Yae1d1	1
	Zfp783	4			Farp2	2			Yif1a	1
	Zfp950	4			Fastkd2	2			Ypel2	1
	Zfp951	4			Fbn2	2			Zbed5	1
	Zfp955b	4			Fbxl18	2			Zbtb25	1
	Zkscan3	4			Fbxl21	2			Zbtb49	1
	Zmynd8	4			Fbxl5	2			Zc3h14	1
	Zrsr1	4			Fbxo32	2			Zc3h6	1
	Zrsr2	4			Fbxo6	2			Zdhhc14	1
	Zw10	4			Fbxo9	2			Zdhhc16	1
	44630	3			Fcho2	2			Zdhhc20	1
	0610030E20Rik	3			Fdft1	2			Zdhhc5	1
	1110002L01Rik	3			Fdxacb1	2			Zfhx2	1
	1110004F10Rik	3			Fer	2			Zfp120	1
	1500015A07Rik	3			Fetub	2			Zfp142	1
	1700008J07Rik	3			Fgd3	2			Zfp143	1
	1700010I14Rik	3			Fgf2	2			Zfp410	1
	1700028E10Rik	3			Fgfr2	2			Zfp46	1
	1700037C18Rik	3			Fgfrl1	2			Zfp513	1
	1700084C06Rik	3			Fhl4	2			Zfp536	1
	1700088E04Rik	3			Fip1l1	2			Zfp687	1
	1810010D01Rik	3			Fkbp10	2			Zfp709	1
	1810013L24Rik	3			Fkbp14	2			Zfp772	1
	1810020O05Rik	3			Flna	2			Zfp773	1
	2210016L21Rik	3			Fmo1	2			Zfp777	1
	2310015A10Rik	3			Fn3k	2			Zfp783	1
	2310033P09Rik	3			Fnbp1	2			Zfp804a	1
	2410089E03Rik	3			Fnbp1l	2			Zfp810	1
	2500004C02Rik	3			Fosl1	2			Zfp839	1
	2610035D17Rik	3			Foxb1	2			Zfp90	1
	2700038G22Rik	3			Foxo1	2			Zfp932	1
	2700046G09Rik	3			Foxr2	2			Zfyve19	1
	2810006K23Rik	3			Foxred2	2			Zfyve27	1
	2810021J22Rik	3			Frem2	2			Zgpat	1
	2810049E08Rik	3			Frmd7	2			Zhx2	1
	2810402E24Rik	3			Fstl5	2			Zhx3	1
	2900052L18Rik	3			Fto	2			Zkscan16	1
	2900076A07Rik	3			Ftsj3	2			Zkscan2	1
	3000002C10Rik	3			Fuca2	2			Zmat3	1
	3110043O21Rik	3			Fut8	2
	3110056K07Rik	3			Fxr1	2
	3930402G23Rik	3			Fxyd2	2
	4732491K20Rik	3			Fzd3	2
	4833417C18Rik	3			Gabrr2	2
	4833422M21Rik	3			Galns	2
	4833439L19Rik	3			Galnt4	2
	4833445I07Rik	3			Gas2	2
	4921507P07Rik	3			Gatad1	2
	4930466K18Rik	3			Gatc	2
	4930474N09Rik	3			Gatsl2	2
	4930500F10Rik	3			Gba2	2
	4930553P18Rik	3			Gbf1	2
	4933406P04Rik	3			Gcc2	2
	5430416N02Rik	3			Gchfr	2
	5830417I10Rik	3			Gclc	2
	5930409G06Rik	3			Gdf10	2
	6030458C11Rik	3			Gdpgp1	2
	8030423F21Rik	3			Gemin6	2
	8430429K09Rik	3			Gemin8	2
	8430432A02Rik	3			Ggps1	2
	9530062K07Rik	3			Ghdc	2
	9630015K15Rik	3			Gins4	2
	9930014A18Rik	3			Glb1	2
	A330084C13Rik	3			Glb1l2	2
	A3galt2	3			Glod4	2
	A530016L24Rik	3			Glrx2	2
	A930003O13Rik	3			Glt8d2	2
	A930024E05Rik	3			Glud1	2
	Aagab	3			Gm10044	2
	Abca3	3			Gm10118	2
	Abca8b	3			Gm10252	2
	Abcb6	3			Gm10260	2
	Abcc1	3			Gm10280	2
	Abhd11	3			Gm10297	2
	Abhd4	3			Gm10384	2
	Ablim1	3			Gm10463	2
	AC131586.2	3			Gm10509	2
	AC162302.2	3			Gm10634	2
	AC166491.1	3			Gm10657	2
	Acbd4	3			Gm10801	2
	Acot11	3			Gm11266	2
	Acot9	3			Gm1141	2
	Actn1	3			Gm11520	2
	Adam19	3			Gm11934	2
	Adamts15	3			Gm11940	2
	Adamts18	3			Gm12089	2
	Adamts3	3			Gm12092	2
	Adamts4	3			Gm12191	2
	Adcy4	3			Gm12263	2
	Adgra3	3			Gm12312	2
	Adgrg5	3			Gm12405	2
	Adrb1	3			Gm12482	2
	Agbl3	3			Gm12630	2
	Agpat1	3			Gm12693	2
	Agtr1a	3			Gm12992	2
	AI597479	3			Gm13016	2
	Airn	3			Gm13071	2
	Ak6	3			Gm13123	2
	Akap7	3			Gm13387	2
	Akt2	3			Gm13493	2
	AL591952.3	3			Gm13869	2
	AL645745.1	3			Gm14005	2
	Aldh1l1	3			Gm14017	2
	Aldh3b1	3			Gm14027	2
	Alg5	3			Gm14061	2
	Alg6	3			Gm14168	2
	Alkbh1	3			Gm14303	2
	Alms1-ps1	3			Gm15222	2
	Amdhd1	3			Gm15420	2
	Amh	3			Gm15454	2
	Amigo1	3			Gm15500	2
	Ammecr1	3			Gm15541	2
	Amz2	3			Gm15675	2
	Angptl4	3			Gm15691	2
	Ankrd12	3			Gm15720	2
	Ankrd33b	3			Gm15834	2
	Ankrd44	3			Gm15872	2
	Ankrd50	3			Gm15892	2
	Ankrd6	3			Gm15912	2
	Ankrd66	3			Gm16006	2
	Anks1	3			Gm16046	2
	Ankub1	3			Gm16124	2
	Ano10	3			Gm16223	2
	Anxa3	3			Gm16278	2
	Ap1g2	3			Gm16485	2
	Ap5s1	3			Gm16536	2
	Apip	3			Gm16576	2
	Aplp1	3			Gm16740	2
	Aptx	3			Gm16845	2
	Aqp9	3			Gm16853	2
	Arap1	3			Gm16861	2
	Arc	3			Gm17115	2
	Arf6	3			Gm17116	2
	Arhgap1	3			Gm17120	2
	Arhgap18	3			Gm17244	2
	Arhgef2	3			Gm17399	2
	Arhgef7	3			Gm17530	2
	Arih1	3			Gm18025	2
	Armc8	3			Gm1866	2
	Armcx2	3			Gm19353	2
	Arrdc1	3			Gm19863	2
	Arrdc3	3			Gm20257	2
	Arsb	3			Gm20426	2
	Art5	3			Gm2237	2
	Asb4	3			Gm23257	2
	Ascc3	3			Gm25394	2
	Asic1	3			Gm26520	2
	Asl	3			Gm26559	2
	Aspscr1	3			Gm26604	2
	Atad2	3			Gm26660	2
	Atad3a	3			Gm26704	2
	Ate1	3			Gm26744	2
	Atp1a1	3			Gm27010	2
	Atp1b2	3			Gm27042	2
	Atp6v1c2	3			Gm27320	2
	AU020206	3			Gm27544	2
	AU022252	3			Gm28286	2
	Axin2	3			Gm28807	2
	B230319C09Rik	3			Gm29100	2
	B3galt6	3			Gm29460	2
	B4galt5	3			Gm29724	2
	Babam2	3			Gm2991	2
	Bace1	3			Gm3002	2
	Baiap2	3			Gm31274	2
	Banp	3			Gm31718	2
	Bbs12	3			Gm31749	2
	BC024978	3			Gm31881	2
	BC034090	3			Gm32699	2
	Bckdk	3			Gm34006	2
	Bcl2l1	3			Gm3411	2
	Bdh1	3			Gm34376	2
	Bend3	3			Gm34574	2
	Bend5	3			Gm3531	2
	Blm	3			Gm35315	2
	Bnip2	3			Gm3558	2
	Boc	3			Gm35835	2
	Bora	3			Gm36287	2
	Borcs7	3			Gm36445	2
	Bphl	3			Gm36638	2
	Bptf	3			Gm36981	2
	Brd2	3			Gm37180	2
	Brpf1	3			Gm37336	2
	Bzw2	3			Gm37415	2
	C030006K11Rik	3			Gm37426	2
	C030029H02Rik	3			Gm37499	2
	C230037L18Rik	3			Gm37718	2
	C230038L03Rik	3			Gm3772	2
	C230057M02Rik	3			Gm37829	2
	C330013E15Rik	3			Gm37928	2
	C4b	3			Gm37979	2
	Calcr	3			Gm38186	2
	Camkk1	3			Gm38342	2
	Camsap1	3			Gm38451	2
	Carf	3			Gm38604	2
	Carhsp1	3			Gm39129	2
	Cc2d1b	3			Gm39244	2
	Cc2d2a	3			Gm39302	2
	Ccdc117	3			Gm39363	2
	Ccdc170	3			Gm39464	2
	Ccdc25	3			Gm39929	2
	Ccdc74a	3			Gm4032	2
	Ccdc8	3			Gm40477	2
	Ccdc88b	3			Gm40557	2
	Ccdc88c	3			Gm4149	2
	Ccl17	3			Gm42577	2
	Ccnt2	3			Gm42595	2
	Cct2	3			Gm42636	2
	Cct3	3			Gm42686	2
	Cd200	3			Gm42717	2
	Cd276	3			Gm42769	2
	Cd33	3			Gm42847	2
	Cd6	3			Gm42890	2
	Cdc42se1	3			Gm42903	2
	Cdc5l	3			Gm43172	2
	Cdk20	3			Gm43412	2
	Cdkl2	3			Gm4342	2
	Cdkn2d	3			Gm43437	2
	Cdon	3			Gm43668	2
	Cebpg	3			Gm43674	2
	Cebpz	3			Gm43823	2
	Cend1	3			Gm43848	2
	Cep104	3			Gm43912	2
	Cep162	3			Gm44234	2
	Cep72	3			Gm44280	2
	Cep89	3			Gm44560	2
	Cfap69	3			Gm44616	2
	Cfap77	3			Gm44672	2
	Chdh	3			Gm44737	2
	Chp2	3			Gm44763	2
	Chrm1	3			Gm44812	2
	Chrna1os	3			Gm44949	2
	Chst1	3			Gm45242	2
	Ciao1	3			Gm45311	2
	Cited2	3			Gm45456	2
	Ciz1	3			Gm45495	2
	Cldn1	3			Gm45527	2
	Cldn11	3			Gm45623	2
	Cldn15	3			Gm45790	2
	Clip1	3			Gm45949	2
	Clk1	3			Gm46430	2
	Clock	3			Gm4660	2
	Clstn1	3			Gm47033	2
	Clstn3	3			Gm47059	2
	Cnbp	3			Gm4707	2
	Cnn2	3			Gm47096	2
	Cnot1	3			Gm47179	2
	Cnot11	3			Gm47218	2
	Cnot9	3			Gm47508	2
	Cntfr	3			Gm47573	2
	Cntln	3			Gm47644	2
	Col3a1	3			Gm47794	2
	Col4a2	3			Gm47814	2
	Col5a3	3			Gm4787	2
	Commd6	3			Gm47980	2
	Copa	3			Gm48022	2
	Cops7b	3			Gm48084	2
	Coro1c	3			Gm48125	2
	Coro2b	3			Gm48181	2
	Cpne8	3			Gm48552	2
	Cracr2a	3			Gm48623	2
	Creb3l2	3			Gm48653	2
	Crebl2	3			Gm48655	2
	Crem	3			Gm48878	2
	Crk	3			Gm5292	2
	Crmp1	3			Gm5431	2
	Crnde	3			Gm5523	2
	Crybb1	3			Gm5776	2
	Csnk2a2	3			Gm5801	2
	Cspg5	3			Gm5884	2
	Cstf2	3			Gm5977	2
	CT025678.1	3			Gm6225	2
	Cthrc1	3			Gm7285	2
	Ctnnal1	3			Gm7507	2
	Ctps	3			Gm7831	2
	Ctsk	3			Gm7967	2
	Cwc22	3			Gm7972	2
	Cx3cl1	3			Gm807	2
	Cyb5r3	3			Gm8349	2
	Cyfip2	3			Gm8493	2
	Cyhr1	3			Gm8927	2
	Cyp27a1	3			Gm9017	2
	Cyp2j9	3			Gm9333	2
	Cyp2s1	3			Gm9396	2
	Cyp46a1	3			Gm9522	2
	Cyp4f13	3			Gm9755	2
	Cyp4x1os	3			Gm9884	2
	D030056L22Rik	3			Gm9992	2
	D130020L05Rik	3			Gmeb1	2
	D430019H16Rik	3			Gmfb	2
	D430040D24Rik	3			Gmpr2	2
	Dapk1	3			Gna14	2
	Dcaf15	3			Gnat1	2
	Dcaf7	3			Gnb5	2
	Dcdc2a	3			Gng10	2
	Dcst2	3			Gnpda1	2
	Dctn2	3			Gnpnat1	2
	Ddo	3			Golga2	2
	Ddx3x	3			Golph3l	2
	Ddx41	3			Golt1b	2
	Ddx49	3			Gpam	2
	Ddx50	3			Gpank1	2
	Ddx52	3			Gpat4	2
	Ddx56	3			Gpld1	2
	Dedd	3			Gpr108	2
	Dedd2	3			Gpr151	2
	Dennd2c	3			Gpr153	2
	Dennd6a	3			Gpr156	2
	Denr	3			Gpr17	2
	Desi2	3			Gpr180	2
	Dgat1	3			Gpr37	2
	Dgcr8	3			Gprin2	2
	Dhcr24	3			Gpsm1	2
	Dhcr7	3			Gpt2	2
	Dhdh	3			Grem2	2
	Dhfr	3			Grip2	2
	Dhrs9	3			Grk3	2
	Dhx35	3			Grk5	2
	Disp3	3			Grpel2	2
	Dleu2	3			Grsf1	2
	Dlg1	3			Gsdme	2
	Dmtn	3			Gspt1	2
	Dnajb5	3			Gspt2	2
	Dnajb9	3			Gstm4	2
	Dnajc1	3			Gtf2a1	2
	Dnase1l1	3			Gtf2ird1	2
	Dock7	3			Gtf2ird2	2
	Dopey2	3			Gtpbp10	2
	Dph6	3			Gypc	2
	Dtd1	3			H2-DMa	2
	Dus1l	3			H2-Ob	2
	Dusp15	3			Hacd2	2
	Dusp4	3			Hacd3	2
	Dusp7	3			Has2	2
	Dvl1	3			Has2os	2
	E130308A19Rik	3			Hat1	2
	Edc3	3			Haus1	2
	Efcab14	3			Haus5	2
	Efna3	3			Haus6	2
	Egln1	3			Hbb-bt	2
	Egr2	3			Hcst	2
	Egr3	3			Hdac8	2
	Eif3d	3			Hdgf	2
	Eif4a1	3			Hdhd5	2
	Eif4b	3			Heatr1	2
	Elp2	3			Hebp1	2
	Elp4	3			Hectd2	2
	Eml3	3			Hecw2	2
	Endod1	3			Herpud1	2
	Ensa	3			Hexa	2
	ENSMUSG00000116581	3			Hey1	2
	ENSMUSG00000116652	3			Hgfac	2
	ENSMUSG00000116733	3			Hgsnat	2
	ENSMUSG00000116903	3			Hhatl	2
	ENSMUSG00000117048	3			Hibch	2
	ENSMUSG00000117250	3			Hic2	2
	ENSMUSG00000117322	3			Hid1	2
	ENSMUSG00000117401	3			Higd1b	2
	ENSMUSG00000117679	3			Hist1h1c	2
	ENSMUSG00000117729	3			Hist1h2bc	2
	ENSMUSG00000117893	3			Hist1h2be	2
	ENSMUSG00000117901	3			Hist1h3i	2
	ENSMUSG00000117926	3			Hist2h3c2	2
	ENSMUSG00000118125	3			Hnrnpd	2
	Entpd5	3			Hnrnph1	2
	Epop	3			Hnrnpl	2
	Ercc6	3			Hnrnpu	2
	Ermap	3			Homer2	2
	Etfbkmt	3			Hook3	2
	Etnk1	3			Hpn	2
	Etohd2	3			Hps6	2
	Exoc1	3			Hr	2
	Fahd2a	3			Hrh3	2
	Faim2	3			Hsd17b7	2
	Fam114a1	3			Hsp90ab1	2
	Fam120b	3			Hsp90b1	2
	Fam126b	3			Hspa13	2
	Fam133b	3			Hspa8	2
	Fam171a1	3			Hspb11	2
	Fam173b	3			Hspe1	2
	Fam181a	3			Hsph1	2
	Fam20a	3			Htr1a	2
	Fam214a	3			Htr2a	2
	Fam227a	3			Htr3a	2
	Fam228b	3			Htr5a	2
	Fam234b	3			Htra2	2
	Fam241b	3			Htra3	2
	Fam46a	3			Icam2	2
	Fam71e1	3			Icam4	2
	Fam8a1	3			Id2	2
	Fam92a	3			Ide	2
	Farp1	3			Idh3a	2
	Farp2	3			Iffo2	2
	Fastkd5	3			Ifi203	2
	Fat1	3			Ifitm7	2
	Fbxl20	3			Ift22	2
	Fbxl4	3			Ift74	2
	Fbxo10	3			Igf1os	2
	Fbxo27	3			Igf2bp2	2
	Fbxo32	3			Igfbp4	2
	Fbxo4	3			Il1rap	2
	Fbxo41	3			Il20ra	2
	Fbxo7	3			Il34	2
	Fbxw8	3			Il5	2
	Fdft1	3			Ina	2
	Fendrr	3			Inca1	2
	Fer	3			Ino80	2
	Fgd3	3			Ints3	2
	Fgf1	3			Ints4	2
	Fgfbp3	3			Ipo8	2
	Fgfr1	3			Irak1bp1	2
	Firre	3			Irak2	2
	Fkrp	3			Irf3	2
	Flcn	3			Isg20	2
	Fmnl2	3			Isoc2b	2
	Fnip1	3			Itch	2
	Fopnl	3			Itga10	2
	Fpgs	3			Itga7	2
	Frem2	3			Itgae	2
	Ftsj3	3			Itgam	2
	Fubp3	3			Itih5	2
	Fxr2	3			Itm2a	2
	G6pc3	3			Itpr1	2
	Gaa	3			Itpr2	2
	Gab1	3			Jag1	2
	Galnt11	3			Jag2	2
	Galnt9	3			Jagn1	2
	Gapvd1	3			Jaml	2
	Gas2l3	3			Jmjd4	2
	Gas7	3			Kalrn	2
	Gbf1	3			Kank1	2
	Gbp11	3			Kank4	2
	Gbp2b	3			Kansl1l	2
	Gbp7	3			Katnb1	2
	Gck	3			Kazn	2
	Get4	3			Kbtbd2	2
	Gga2	3			Kcnd1	2
	Gldn	3			Kcng1	2
	Gle1	3			Kcnh2	2
	Glod4	3			Kcnk1	2
	Glrx	3			Kcnk10	2
	Gm10037	3			Kcnn2	2
	Gm10432	3			Kcnn4	2
	Gm10790	3			Kcnq1	2
	Gm11423	3			Kctd14	2
	Gm11613	3			Kctd21	2
	Gm11738	3			Kdelr2	2
	Gm11839	3			Kdm5c	2
	Gm12416	3			Kdm7a	2
	Gm12940	3			Kdm8	2
	Gm13093	3			Kif22	2
	Gm13111	3			Kif3a	2
	Gm14286	3			Kifc3	2
	Gm14827	3			Kirrel	2
	Gm15337	3			Klf1	2
	Gm15408	3			Klf13	2
	Gm15663	3			Klhdc4	2
	Gm16310	3			Klhl3	2
	Gm17115	3			Klhl41	2
	Gm18194	3			Klhl7	2
	Gm19938	3			Klhl9	2
	Gm2061	3			Klk6	2
	Gm20632	3			Kntc1	2
	Gm20655	3			Kpna2	2
	Gm20751	3			Kremen1	2
	Gm24366	3			Krt12	2
	Gm26660	3			Krt18	2
	Gm26777	3			Krt20	2
	Gm26793	3			Kti12	2
	Gm27030	3			Kynu	2
	Gm28905	3			Lap3	2
	Gm28959	3			Larp1	2
	Gm32444	3			Larp7	2
	Gm32856	3			Las1l	2
	Gm35558	3			Lca5l	2
	Gm37019	3			Ldah	2
	Gm37296	3			Lexm	2
	Gm37345	3			Lfng	2
	Gm38391	3			Lgals4	2
	Gm38413	3			Lgalsl	2
	Gm38451	3			Lgr6	2
	Gm38569	3			Lhpp	2
	Gm4118	3			Lias	2
	Gm42595	3			Lig1	2
	Gm43242	3			Lilrb4	2
	Gm43848	3			Liph	2
	Gm43858	3			Lipo2	2
	Gm43912	3			Lix1l	2
	Gm44056	3			Lmna	2
	Gm44837	3			Lmo4	2
	Gm44907	3			Lonrf1	2
	Gm45187	3			Lox	2
	Gm47163	3			Lpar6	2
	Gm4793	3			Lpcat3	2
	Gm47976	3			Lrfn2	2
	Gm48062	3			Lrrc59	2
	Gm5113	3			Lrrd1	2
	Gm5176	3			Lrrtm3	2
	Gm5464	3			Lsm2	2
	Gm5529	3			Lsr	2
	Gm7276	3			Lta4h	2
	Gm996	3			Ltbp2	2
	Gm9996	3			Ltbp4	2
	Gmeb2	3			Ltn1	2
	Gmip	3			Ltv1	2
	Gng2	3			Lypd6b	2
	Gnl3	3			Lyrm1	2
	Gpalpp1	3			Lyrm9	2
	Gpd1l	3			Lzts3	2
	Gpld1	3			Mad2l2	2
	Gpr153	3			Madd	2
	Gpr176	3			Mafk	2
	Gpr179	3			Mak16	2
	Gpr182	3			Malt1	2
	Gpt	3			Mamdc4	2
	Grb10	3			Man2b2	2
	Greb1	3			Man2c1os	2
	Gria2	3			Manba	2
	Grpel1	3			Mansc1	2
	Grpr	3			Mapk12	2
	Grtp1	3			Mapk3	2
	Gskip	3			Mapk6	2
	Gspt2	3			Mapk9	2
	Gss	3			Mapre2	2
	Gsta3	3			Mapre3	2
	Gstm4	3			Marveld1	2
	Gtf2i	3			Masp2	2
	Gtf3c2	3			Max	2
	Gucd1	3			Mb	2
	Gucy2g	3			Mbtd1	2
	Gyg	3			Mcoln1	2
	H2-Bl	3			Me2	2
	H2-DMa	3			Med14	2
	H2afj	3			Megf6	2
	Hacd2	3			Megf9	2
	Hacd4	3			Meox1	2
	Hdac3	3			Mettl14	2
	Hdac8	3			Mettl15	2
	Hdhd3	3			Mettl24	2
	Heca	3			Mettl3	2
	Heyl	3			Mettl4	2
	Hist1h4i	3			Mettl9	2
	Hmgcs2	3			Mfap1b	2
	Hmgn2	3			Mfsd7a	2
	Hnrnpd	3			Mfsd8	2
	Hnrnpl	3			Mgat2	2
	Homer1	3			Mgea5	2
	Homer2	3			Mid1	2
	Homer3	3			Miga2	2
	Hook2	3			Mink1	2
	Hpdl	3			Mir22hg	2
	Hr	3			Mir6392	2
	Hs1bp3	3			Mir9-3hg	2
	Hs3st5	3			Mkrn2os	2
	Hspa2	3			Mlh1	2
	Hspa4	3			Mlh3	2
	Hspe1	3			Mnda	2
	Htra2	3			Mocos	2
	Ica1	3			Mog	2
	Ifrd2	3			Morn1	2
	Igbp1	3			Morn2	2
	Igfbp4	3			Mpg	2
	Igfn1	3			Mphosph8	2
	Igsf11	3			Mpp4	2
	Il11ra1	3			Mprip	2
	Il4ra	3			Mri1	2
	Impa2	3			Mrm1	2
	Impg2	3			Mroh5	2
	Inca1	3			Mrpl15	2
	Incenp	3			Mrpl19	2
	Inpp4a	3			Mrpl28	2
	Inpp5k	3			Mrpl42	2
	Ints13	3			Mrpl49	2
	Ints5	3			Mrpl50	2
	Ints9	3			Mrps17	2
	Ip6k1	3			Mrps6	2
	Ipo7	3			Mrps9	2
	Iqsec3	3			Msh2	2
	Irak2	3			mt-Tm	2
	Irgq	3			Mta2	2
	Ism1	3			Mtap	2
	Isoc1	3			Mtch2	2
	Itga11	3			Mterf4	2
	Ivns1abp	3			Mtfmt	2
	Iws1	3			Mtfp1	2
	Izumo4	3			Mtfr1l	2
	Jak2	3			Mthfd2	2
	Jcad	3			Mthfr	2
	Jmjd4	3			Mtif2	2
	Josd2	3			Mtrf1l	2
	Kat6a	3			Mtus1	2
	Kcna6	3			Mtx3	2
	Kcnd3	3			Mvp	2
	Kcnj14	3			Mxi1	2
	Kcnj6	3			Mybpc1	2
	Kcnq2	3			Mylip	2
	Kctd10	3			Mylk4	2
	Kctd2	3			Myo1b	2
	Kctd21	3			N6amt1	2
	Kctd3	3			Naa25	2
	Kdelc2	3			Naa60	2
	Kdm4d	3			Nab2	2
	Khdrbs1	3			Nagk	2
	Khk	3			Nap1l1	2
	Kidins220	3			Narf	2
	Kif1b	3			Nat8f1	2
	Kitl	3			Nat8f6	2
	Kiz	3			Nat8f7	2
	Klc4	3			Nccrp1	2
	Klf11	3			Ncf4	2
	Klhdc8a	3			Ncl	2
	Klhl23	3			Ndc1	2
	Klhl35	3			Ndnf	2
	Klhl40	3			Ndp	2
	Klhl9	3			Ndufa8	2
	Kmt2e	3			Ndufab1-ps	2
	Kpna2	3			Ndufaf4	2
	Ksr2	3			Nebl	2
	Lacc1	3			Nectin3	2
	Lama3	3			Nefm	2
	Lama5	3			Neil1	2
	Lats2	3			Nes	2
	Lbhd1	3			Net1	2
	Lcat	3			Neu4	2
	Ldb1	3			Neurl2	2
	Ldlrad3	3			Nf1	2
	Lgi1	3			Nfe2l3	2
	Lgi3	3			Nfrkb	2
	Lig1	3			Nfs1	2
	Limch1	3			Ngef	2
	Limd2	3			Nip7	2
	Lin54	3			Nit1	2
	Lin7b	3			Nlrc3	2
	Lin9	3			Nlrx1	2
	Lipa	3			Nmb	2
	Lrch3	3			Nmnat1	2
	Lrpap1	3			Nmnat3	2
	Lrrc7	3			Nmral1	2
	Lrrn2	3			Nmt1	2
	Lrrn4	3			Nmt2	2
	Lta4h	3			Nodal	2
	Lypd6	3			Nol10	2
	Lztfl1	3			Nol3	2
	Mad2l2	3			Nol6	2
	Magix	3			Nol7	2
	Mamdc4	3			Nom1	2
	Man2b2	3			Nomo1	2
	Map1lc3b	3			Notch3	2
	Map3k19	3			Nov	2
	Mapk12	3			Npas3	2
	Mapk14	3			Npbwr1	2
	Mapk8ip2	3			Nploc4	2
	Marf1	3			Nqo1	2
	Mark1	3			Nr5a2	2
	Mast2	3			Nrarp	2
	Maz	3			Nrd1	2
	Mboat1	3			Nrep	2
	Mcc	3			Nrg2	2
	Mcm3	3			Nrg3	2
	Mcm6	3			Nrn1	2
	Mdp1	3			Nsd3	2
	Med20	3			Nsl1	2
	Mef2d	3			Nt5e	2
	Meg3	3			Ntn4	2
	Melk	3			Ntng2	2
	Mfsd11	3			Nudcd2	2
	Mfsd4a	3			Nudt22	2
	Mfsd8	3			Numbl	2
	Mgea5	3			Nup107	2
	Mid1ip1	3			Nup210	2
	Mindy1	3			Nup54	2
	Mkl2	3			Nup88	2
	Mknk2	3			Nwd1	2
	Mks1	3			Nxpe2	2
	Mllt6	3			Odf2	2
	Mlxip	3			Ogfod1	2
	Mmp11	3			Ogg1	2
	Mmp15	3			Olfr920	2
	Mmp23	3			Ophn1	2
	Mmp9	3			Ormdl1	2
	Mms22l	3			Ormdl2	2
	Mprip	3			Os9	2
	Mpzl1	3			Osbpl2	2
	Mrln	3			Osbpl3	2
	Mrpl2	3			Osbpl9	2
	mt-Rnr1	3			Otof	2
	Mtcl1	3			Ovgp1	2
	Mthfd2l	3			Oxct1	2
	Mthfr	3			P2ry4	2
	Mtm1	3			P3h4	2
	Mtmr10	3			Pabpc4	2
	Mtrr	3			Paf1	2
	Mtus1	3			Pak6	2
	Muc3a	3			Paox	2
	Mvd	3			Papd4	2
	Mvp	3			Paqr4	2
	Mxra8	3			Parg	2
	Myadml2	3			Parn	2
	Mybpc1	3			Parp14	2
	Myg1	3			Patj	2
	Myh10	3			Pcdh20	2
	Myo16	3			Pcdh9	2
	Myo18a	3			Pcdhga7	2
	Myom3	3			Pcyt1b	2
	N6amt1	3			Pdcl3	2
	Naa60	3			Pde1c	2
	Naalad2	3			Pde4d	2
	Nanos1	3			Pde6g	2
	Nans	3			Pdgfrb	2
	Nasp	3			Pdhb	2
	Nbea	3			Pdia4	2
	Ncald	3			Pdk1	2
	Ndufa4l2	3			Pdlim4	2
	Ndufaf1	3			Pdp1	2
	Ndufaf3	3			Pdpk1	2
	Nectin1	3			Pdzph1	2
	Nectin4	3			Pdzrn4	2
	Nedd4	3			Peg3	2
	Nedd4l	3			Pelp1	2
	Neil1	3			Perm1	2
	Nell1	3			Pex1	2
	Nepro	3			Pex12	2
	Neu2	3			Pex13	2
	Neu3	3			Pex16	2
	Nfyb	3			Pex3	2
	Nhlrc3	3			Pex7	2
	Nid2	3			Pfkfb1	2
	Ninl	3			Pgap3	2
	Nipbl	3			Phactr2	2
	Nisch	3			Phf11b	2
	Nkd2	3			Phf5a	2
	Nle1	3			Phf6	2
	Nme7	3			Phospho2	2
	Nmt1	3			Pias1	2
	Noct	3			Piezo1	2
	Nol6	3			Pik3c2b	2
	Nolc1	3			Pik3cd	2
	Nop58	3			Pim2	2
	Nostrin	3			Pitpnm2	2
	Nova2	3			Pla2g6	2
	Npepps	3			Platr14	2
	Nprl3	3			Plcl1	2
	Nrcam	3			Plekha1	2
	Nsrp1	3			Plk5	2
	Nt5dc1	3			Plod2	2
	Ntn1	3			Plp2	2
	Nucb2	3			Plpp6	2
	Nudt18	3			Plscr1	2
	Nufip2	3			Plscr3	2
	Nup205	3			Pltp	2
	Nup210	3			Pnp	2
	Nup88	3			Pnpla8	2
	Nupr1	3			Poc5	2
	Nvl	3			Podxl	2
	Nxnl1	3			Poldip2	2
	Nxpe2	3			Polr2a	2
	Oard1	3			Polr3b	2
	Odf2	3			Polr3c	2
[truncated: 10,406 more rows]
