# Supplementary material for: Energy balance drives diurnal and nocturnal brain transcriptome rhythms
Source: Cell Rep. Author manuscript; Available in PMC 2024 Aug 18. (PMC11330649; doi:10.1016/j.celrep.2024.113951)
Supplement: 16 [file NIHMS1980970-supplement-16.xlsx]

## Sheet: Table S8
	ARC	ARC	ARC	ARC	ARC	ARC	ARC	BAT	BAT	BAT	BAT	BAT	BAT	BRS	BRS	BRS	BRS	BRS	BRS	CER	CER	CER	CER	CER	CER	COR	COR	COR	COR	COR	COR	DMH	DMH	DMH	DMH	DMH	DMH	HAB	HAB	HAB	HAB	HAB	HAB	HIP	HIP	HIP	HIP	HIP	HIP
Ensembl ID	gene name	baseMean	log2FoldChange	lfcSE	stat	pvalue	padj	baseMean	log2FoldChange	lfcSE	stat	pvalue	padj	baseMean	log2FoldChange	lfcSE	stat	pvalue	padj	baseMean	log2FoldChange	lfcSE	stat	pvalue	padj	baseMean	log2FoldChange	lfcSE	stat	pvalue	padj	baseMean	log2FoldChange	lfcSE	stat	pvalue	padj	baseMean	log2FoldChange	lfcSE	stat	pvalue	padj	baseMean	log2FoldChange	lfcSE	stat	pvalue	padj
ENSMUSG00000000001	Gnai3	777.164	-0.0102292	0.0862244	-0.118634	0.905565	0.995649	249.933	-0.0256791	0.168291	-0.152588	0.878724	0.96183	467.36	-0.0811609	0.0512499	-1.58363	0.113278	0.461495	556.515	-0.0591601	0.0569639	-1.03855	0.299013	0.799343	737.439	-0.0350021	0.0533073	-0.656611	0.511431	0.974104	586.558	0.0730083	0.0531934	1.37251	0.169905	0.523366	673.643	0.302324	0.123658	2.44484	0.0144917	0.0574338	835.689	0.0570392	0.0711851	0.80128	0.42297	0.781879
ENSMUSG00000000003	Pbsn	0	NA	NA	NA	NA	NA	0	NA	NA	NA	NA	NA	0	NA	NA	NA	NA	NA	0	NA	NA	NA	NA	NA	0	NA	NA	NA	NA	NA	0	NA	NA	NA	NA	NA	0	NA	NA	NA	NA	NA	0	NA	NA	NA	NA	NA
ENSMUSG00000000028	Cdc45	67.051	0.198241	0.124474	1.59263	0.111242	0.882003	89.5677	0.13363	0.116426	1.14777	0.251065	0.603485	41.9682	-0.0605877	0.161686	-0.374725	0.707865	0.903144	63.2863	-0.0376127	0.151217	-0.248733	0.803567	0.974993	42.5018	0.430194	0.122739	3.50494	0.000456707	0.12645	35.2824	0.213013	0.155064	1.37371	0.169532	0.523366	57.5596	0.194711	0.188414	1.03343	0.301405	0.494212	55.1362	0.110995	0.130183	0.852609	0.393876	0.763302
ENSMUSG00000000031	H19	7.84322	0.817279	0.835141	0.978611	0.327772	0.944539	368.327	0.776767	0.552987	1.40468	0.160118	0.498884	13.5952	-0.21292	0.391691	-0.543592	0.586723	0.851639	45.2179	-0.1579	0.185737	-0.850123	0.395257	0.855342	0.881466	0.0673821	0.93557	0.0720225	0.942584	NA	0.409872	-1.19887	1.62312	-0.738623	0.460136	NA	9.46264	-0.596863	0.60997	-0.978511	0.327822	0.522665	2.2466	-0.293788	0.562972	-0.521852	0.601773	NA
ENSMUSG00000000037	Scml2	38.4531	0.393552	0.405653	0.970167	0.331963	0.945029	0.684122	0.700016	1.17368	0.596429	0.550889	NA	8.50295	-0.0258132	0.318663	-0.0810047	0.935438	NA	11.3983	-0.274394	0.285318	-0.961712	0.336194	0.826529	27.3745	-0.346168	0.194077	-1.78367	0.0744778	0.77741	32.9522	0.130666	0.16234	0.804891	0.420883	0.756083	87.7256	-0.072565	0.180956	-0.40101	0.688413	0.818073	15.0619	-0.105534	0.334678	-0.31533	0.752511	0.932614
ENSMUSG00000000049	Apoh	13.2791	0.73792	0.29075	2.53799	0.0111492	0.583993	1.23785	-0.596963	0.849755	-0.702512	0.48236	NA	11.0757	0.151917	0.305075	0.497966	0.618508	0.867205	8.48209	-0.462219	0.355122	-1.30158	0.193061	0.710128	6.61691	0.142311	0.295202	0.48208	0.629749	0.984783	4.98382	-0.241126	0.387967	-0.621511	0.534263	NA	4.8524	-0.454141	0.483085	-0.940086	0.347174	0.541897	12.5753	0.746747	0.249729	2.99023	0.00278767	0.12364
ENSMUSG00000000056	Narf	799.287	-0.0305695	0.0910408	-0.335778	0.737038	0.984666	261.707	0.0565684	0.13697	0.412999	0.679607	0.887077	728.281	-0.121964	0.0747299	-1.63207	0.102665	0.442485	1167.79	-0.0642955	0.0612704	-1.04937	0.294006	0.7971	1425.2	-0.0575278	0.079732	-0.721515	0.470593	0.967572	722.25	0.00418948	0.0745622	0.0561878	0.955192	0.98708	1102.31	0.0215641	0.104428	0.206498	0.836402	0.910545	1585.94	-0.0352488	0.0770756	-0.457327	0.647436	0.89354
ENSMUSG00000000058	Cav2	178.756	-0.225817	0.204548	-1.10398	0.269602	0.935695	839.693	-0.406758	0.128207	-3.17267	0.00151045	0.0259705	240.443	-0.193217	0.0864537	-2.23492	0.0254227	0.246501	106.411	-0.296093	0.114488	-2.58625	0.00970272	0.23256	628.09	-0.0278958	0.0704216	-0.396126	0.692012	0.991875	186.444	0.041593	0.134448	0.30936	0.757047	0.924688	268.578	0.238357	0.142444	1.67334	0.09426	0.225124	279.739	-0.241108	0.114663	-2.10276	0.0354864	0.340163
ENSMUSG00000000078	Klf6	550.546	0.0105465	0.0825806	0.127711	0.898377	0.995259	315.776	0.268435	0.145076	1.85031	0.0642692	0.308725	310.916	-0.00868795	0.0604742	-0.143664	0.885766	0.970698	289.747	-0.0350597	0.0761181	-0.460596	0.645089	0.942817	1447.85	-0.0504923	0.0606092	-0.833079	0.4048	0.956495	529.428	0.0742277	0.0578806	1.28243	0.199692	0.56076	607.085	0.101899	0.169839	0.599974	0.548524	0.717941	626.067	-0.100545	0.0807717	-1.2448	0.213205	0.62904
ENSMUSG00000000085	Scmh1	1274.47	0.0893484	0.0453185	1.97156	0.0486595	0.789272	202.866	0.0750611	0.0987425	0.76017	0.447153	0.767944	634.755	0.0260457	0.0604018	0.431208	0.666317	0.885688	1129.22	0.0615238	0.0591911	1.03941	0.298615	0.799343	1373.75	-0.00234917	0.0383098	-0.0613203	0.951104	0.99987	782.28	0.0905113	0.0474561	1.90726	0.0564863	0.30825	1456.41	0.0780389	0.0609738	1.27988	0.200589	0.378478	1390.85	-0.0506382	0.0343578	-1.47385	0.140522	0.544881
ENSMUSG00000000088	Cox5a	2676.84	-0.0231216	0.119282	-0.193839	0.846302	0.991745	19848.1	0.197841	0.121377	1.62997	0.103108	0.400452	6452.38	0.0370573	0.0650218	0.569922	0.568731	0.843449	5486.61	-0.0218303	0.0455166	-0.479613	0.631503	0.937917	2561.35	-0.00460191	0.0663139	-0.0693959	0.944675	0.99987	1966.88	-0.100812	0.0807238	-1.24885	0.21172	0.575249	8289.4	-0.441849	0.106078	-4.16534	3.10893e-05	0.000506586	3002.28	-0.0142831	0.050234	-0.284331	0.776157	0.938651
ENSMUSG00000000093	Tbx2	145.668	0.270348	0.286112	0.944903	0.344708	0.946151	63.4061	-0.0223132	0.189502	-0.117747	0.906268	0.969976	55.8118	0.011938	0.158526	0.075306	0.939971	0.985175	38.8687	0.169038	0.155487	1.08715	0.276968	0.784121	46.5476	0.312966	0.179336	1.74514	0.0809612	0.78287	18.2492	-0.112931	0.19769	-0.571251	0.567829	0.837193	43.0942	0.161645	0.255559	0.632514	0.527051	0.701808	46.523	0.419002	0.146429	2.86147	0.00421686	0.148955
ENSMUSG00000000094	Tbx4	5.36663	-0.507408	0.462328	-1.09751	0.272419	0.936988	0.0605839	0.177971	3.00318	0.059261	0.952744	NA	6.89978	-0.387742	0.329418	-1.17705	0.239175	NA	3.53467	0.358734	0.577972	0.620677	0.534812	NA	6.83771	-0.144252	0.301481	-0.478478	0.63231	0.984783	4.05493	-0.68219	0.431945	-1.57935	0.114257	NA	3.27248	0.561677	0.546006	1.0287	0.30362	0.496532	10.4196	-0.375873	0.261937	-1.43498	0.151293	0.559508
ENSMUSG00000000103	Zfy2	0	NA	NA	NA	NA	NA	0	NA	NA	NA	NA	NA	0	NA	NA	NA	NA	NA	0	NA	NA	NA	NA	NA	0	NA	NA	NA	NA	NA	0	NA	NA	NA	NA	NA	0	NA	NA	NA	NA	NA	0	NA	NA	NA	NA	NA
ENSMUSG00000000120	Ngfr	207.42	0.0586992	0.146094	0.401791	0.687838	0.979078	50.4857	0.00209662	0.198551	0.0105596	0.991575	0.997272	169.436	-0.00212332	0.105351	-0.0201548	0.98392	0.996234	72.2973	-0.0150571	0.154477	-0.0974711	0.922352	0.990153	36.6787	-0.133394	0.273559	-0.487626	0.625815	0.984783	58.8082	-0.559308	0.267781	-2.08868	0.0367365	0.253881	61.3941	0.496069	0.364842	1.35968	0.17393	0.343532	48.5145	0.522253	0.392395	1.33094	0.18321	0.597972
ENSMUSG00000000125	Wnt3	90.0431	0.086289	0.136628	0.631561	0.527674	0.969311	0.0509108	-0.543369	3.00318	-0.180931	0.856421	NA	190.332	0.188898	0.0834491	2.26363	0.0235966	0.238654	238.883	0.129661	0.0591113	2.1935	0.0282715	0.364958	38.0685	0.288253	0.17641	1.634	0.102259	0.812011	62.3892	-0.150372	0.263305	-0.571097	0.567934	0.837193	430.089	0.195433	0.168533	1.15961	0.246206	0.433559	88.4996	0.465926	0.212582	2.19175	0.0283976	0.313043
ENSMUSG00000000126	Wnt9a	70.6699	-0.223271	0.21927	-1.01825	0.30856	0.943547	35.1567	0.0726685	0.242217	0.300014	0.764167	0.920049	54.5188	-0.0304151	0.139638	-0.217814	0.827574	0.950787	35.0941	-0.237944	0.141659	-1.6797	0.0930164	0.572486	452.55	0.0110309	0.0871511	0.126572	0.899279	0.996396	41.7755	-0.240667	0.144584	-1.66455	0.0960022	0.400381	160.484	-0.344682	0.309226	-1.11466	0.264995	0.455187	358.628	0.0383339	0.131397	0.29174	0.770485	0.936897
ENSMUSG00000000127	Fer	195.826	-0.227855	0.102726	-2.2181	0.0265482	0.720755	103.594	-0.103156	0.0898644	-1.14791	0.251005	0.603485	127.397	-0.175764	0.10176	-1.72724	0.0841251	0.408918	144.485	-0.203141	0.0926987	-2.19141	0.028422	0.365488	335.768	-0.0910658	0.106679	-0.853642	0.393303	0.956495	143.834	-0.219191	0.0807241	-2.71532	0.00662126	0.109821	217.473	-0.476866	0.111386	-4.28119	1.859e-05	0.000337931	356.87	-0.1944	0.071632	-2.71387	0.00665022	0.180402
ENSMUSG00000000131	Xpo6	2750.62	0.0343527	0.0498148	0.689608	0.490441	0.965008	371.935	-0.00252631	0.0725553	-0.0348191	0.972224	0.991877	1758.78	0.0724985	0.0525174	1.38047	0.167443	0.537397	1791.99	0.100121	0.0534315	1.87382	0.0609549	0.490985	2959.05	0.0148177	0.0275694	0.537469	0.590944	0.98373	1748.8	0.0954971	0.0484964	1.96916	0.048935	0.287927	2734.37	0.346068	0.0712217	4.85902	1.1797e-06	4.3405e-05	3419.04	0.090302	0.0287308	3.14304	0.00167201	0.103613
ENSMUSG00000000134	Tfe3	1283.94	0.0301399	0.0607517	0.496116	0.619813	0.976913	494.932	-0.161341	0.0682265	-2.36479	0.0180404	0.142984	893.919	0.00126449	0.0464074	0.0272476	0.978262	0.99401	1055.62	0.0175533	0.0479946	0.365734	0.714564	0.958596	1241.55	0.00976227	0.0435918	0.223948	0.822798	0.992623	656.046	0.0105582	0.0471322	0.224012	0.822748	0.947081	1236.39	0.265222	0.0568622	4.66429	3.09685e-06	8.80002e-05	1262.03	0.0596628	0.0322365	1.85079	0.0642005	0.41446
ENSMUSG00000000142	Axin2	838.058	-0.104039	0.0827193	-1.25773	0.208489	0.912377	169.721	-0.206532	0.165755	-1.246	0.212763	0.561904	222.511	-0.081166	0.070118	-1.15756	0.247042	0.630688	351.459	-0.0240352	0.0660287	-0.364011	0.715849	0.959398	825.327	-0.0381873	0.0781767	-0.488475	0.625214	0.984783	528.961	-0.123528	0.104648	-1.18042	0.237835	0.60434	1318.54	0.450828	0.0850719	5.29937	1.162e-07	8.90723e-06	732.108	-0.0679961	0.0692104	-0.982454	0.325876	0.718569
ENSMUSG00000000148	Brat1	739.686	-0.0402552	0.0938152	-0.42909	0.667858	0.978073	155.094	-0.198668	0.0860933	-2.30759	0.021022	0.158588	325.189	0.0742743	0.0705304	1.05308	0.292303	0.668284	468.912	-0.0687486	0.0618913	-1.1108	0.266656	0.778833	658.41	0.117829	0.0700274	1.68262	0.0924494	0.804596	389.374	-0.0560112	0.0950698	-0.589158	0.555755	0.829949	533.088	0.203265	0.0857865	2.36943	0.0178153	0.0671104	734.13	0.148602	0.0437013	3.40039	0.000672899	0.0739978
ENSMUSG00000000149	Gna12	2584.46	-0.140107	0.0798862	-1.75383	0.0794594	0.851154	1102.32	0.092257	0.0621309	1.48488	0.137575	0.466433	2466.42	-0.077431	0.0626047	-1.23682	0.216153	0.597122	1440.55	-0.0735816	0.0471921	-1.55919	0.11895	0.620724	1618.65	-0.118661	0.06133	-1.93479	0.0530157	0.725606	1154.4	-0.233931	0.0626178	-3.73585	0.00018708	0.0144941	2320.83	0.0638159	0.0853592	0.747615	0.454692	0.641706	2207.23	-0.093007	0.057352	-1.62169	0.10487	0.494239
ENSMUSG00000000154	Slc22a18	68.3783	0.300896	0.375652	0.800997	0.423134	0.961984	27.1321	0.19141	0.271277	0.705586	0.480445	0.787249	36.009	0.446785	0.191355	2.33485	0.0195511	0.221661	27.7816	-0.105354	0.179611	-0.586566	0.557495	0.914498	11.6994	0.290179	0.303401	0.956424	0.338858	0.943413	7.82967	0.908404	0.318632	2.85095	0.00435895	0.088501	41.2132	0.310303	0.273444	1.13479	0.256461	0.445738	14.8219	1.21378	0.407655	2.97746	0.00290644	0.127481
ENSMUSG00000000157	Itgb2l	0.484837	0.500263	1.65652	0.301996	0.762655	NA	0	NA	NA	NA	NA	NA	0.459843	-1.1475	1.67504	-0.68506	0.493306	NA	0.308757	1.37709	2.15297	0.639625	0.522417	NA	0	NA	NA	NA	NA	NA	0.16673	-0.13483	2.05883	-0.0654885	0.947785	NA	40.3577	0.401146	0.209493	1.91484	0.055513	0.153501	0.439152	0.917658	1.74575	0.525652	0.59913	NA
ENSMUSG00000000159	Igsf5	3.95291	0.000546685	0.647102	0.000844821	0.999326	0.999905	0.04044	-0.062476	3.00318	-0.0208033	0.983403	NA	9.20397	-0.183948	0.306798	-0.599574	0.54879	0.835209	7.85629	-0.0340596	0.345624	-0.0985453	0.921499	0.990153	4.09516	-0.167892	0.472092	-0.355633	0.722115	0.992623	3.13752	0.331538	0.476565	0.695682	0.486628	NA	8.84683	-0.359968	0.596948	-0.603015	0.546499	0.716739	4.55408	0.269587	0.454467	0.593194	0.553051	NA
ENSMUSG00000000167	Pih1d2	112.373	0.186517	0.160149	1.16464	0.244163	0.928612	9.83496	-0.201293	0.302156	-0.66619	0.50529	0.802864	22.3987	-0.0124011	0.226366	-0.0547836	0.956311	0.988708	22.1756	-0.199386	0.198637	-1.00377	0.315491	0.810777	91.7481	0.0380968	0.130887	0.291067	0.771	0.992623	86.0267	0.145157	0.176892	0.820597	0.411876	0.750054	229.719	-0.0933268	0.166731	-0.559745	0.575654	0.738343	75.4704	0.236292	0.195748	1.20712	0.227384	0.640932
ENSMUSG00000000168	Dlat	1583.52	-0.0438394	0.0810409	-0.540954	0.58854	0.976738	7194.86	-0.0227724	0.133532	-0.170539	0.864586	0.957193	1787.16	-0.00893493	0.0333649	-0.267795	0.788857	0.939131	1494.08	-0.0033744	0.0432876	-0.077953	0.937865	0.991721	2087.73	0.0311523	0.0417197	0.746705	0.455241	0.965859	1262.1	0.0948717	0.0665337	1.42592	0.153892	0.499946	1790.57	0.311696	0.0806777	3.86347	0.000111788	0.00134797	2753.18	0.0133824	0.0557874	0.239882	0.810422	0.950436
ENSMUSG00000000171	Sdhd	2159.49	-0.0390399	0.0685184	-0.569772	0.568832	0.975225	14485.6	0.379472	0.0858483	4.42027	9.85787e-06	0.000502067	2901.72	0.00375963	0.0321405	0.116975	0.90688	0.97755	2755.48	-0.00590069	0.037062	-0.159211	0.873503	0.982912	1886.3	0.0175958	0.0435287	0.404234	0.686041	0.991353	1573.14	-0.0510288	0.061188	-0.833967	0.404299	0.743602	3863.62	-0.107831	0.0709501	-1.51982	0.128557	0.280495	2235.69	0.0725711	0.035851	2.02424	0.0429452	0.363874
ENSMUSG00000000182	Fgf23	10.2941	-0.327004	0.318289	-1.02738	0.304241	0.943547	0	NA	NA	NA	NA	NA	2.44282	-0.201979	0.62511	-0.32311	0.746612	NA	6.22833	-0.0893904	0.405853	-0.220253	0.825674	NA	12.0452	0.734668	0.2618	2.80622	0.00501264	0.379383	9.0367	0.6212	0.327342	1.89771	0.0577343	0.312357	3.76106	1.60462	0.655713	2.44714	0.0143996	0.0572151	7.44814	0.779809	0.340901	2.2875	0.0221668	0.285693
ENSMUSG00000000183	Fgf6	0.151429	0.801487	3.01104	0.266183	0.790098	NA	0.636369	-0.0564854	1.53371	-0.0368294	0.970621	NA	0.0642537	0.364855	3.00318	0.12149	0.903303	NA	0	NA	NA	NA	NA	NA	0.180034	0.170301	1.75656	0.0969512	0.922765	NA	0	NA	NA	NA	NA	NA	0.20638	0.366442	2.463	0.148778	0.881728	NA	0	NA	NA	NA	NA	NA
ENSMUSG00000000184	Ccnd2	449.221	0.142018	0.216287	0.65662	0.511425	0.968777	370.698	-0.0411133	0.251562	-0.163432	0.870178	0.958281	219.439	-0.208601	0.0823439	-2.53329	0.0112997	0.176229	119.033	-0.144073	0.105574	-1.36467	0.172358	0.695164	1816.06	-0.154088	0.093741	-1.64377	0.100225	0.812011	468.752	-0.0255291	0.0898152	-0.28424	0.776226	0.931924	417.751	-0.263548	0.156582	-1.68313	0.0923493	0.221667	2791.7	-0.25051	0.111874	-2.23922	0.0251416	0.300907
ENSMUSG00000000194	Gpr107	1706.57	-0.024205	0.0553156	-0.43758	0.661691	0.978073	421.054	0.145993	0.0683522	2.13589	0.0326883	0.207858	922.422	0.0530909	0.0422619	1.25624	0.20903	0.588148	1088.31	-0.0289119	0.047948	-0.602985	0.546519	0.911472	1560.82	0.0473152	0.0386231	1.22505	0.220556	0.905448	1043.23	0.0382076	0.0473532	0.806865	0.419745	0.755226	1432.29	0.213646	0.0733693	2.91192	0.00359213	0.0200155	1718.54	0.018097	0.0370579	0.488345	0.625306	0.885801
ENSMUSG00000000197	Nalcn	1927.88	-0.0843124	0.0977334	-0.862677	0.388315	0.954467	0.368826	-0.0167927	1.37639	-0.0122005	0.990266	NA	1169.36	-0.0397791	0.0429632	-0.92589	0.354503	0.712231	1131.82	-0.0155662	0.0484468	-0.321304	0.74798	0.965474	2876.39	-0.163013	0.0880923	-1.85048	0.064245	0.750657	2016.94	0.0442218	0.0433185	1.02085	0.307325	0.671138	2683.97	0.119937	0.0913999	1.31222	0.189446	0.364278	2057.24	-0.329784	0.090781	-3.63275	0.000280421	0.0518438
ENSMUSG00000000202	Btbd17	262.91	-0.104132	0.117294	-0.887779	0.374659	0.951304	0.246578	-0.786898	2.04713	-0.384392	0.700688	NA	306.084	0.000533637	0.112319	0.00475109	0.996209	0.999405	481.128	-0.164263	0.075056	-2.18853	0.0286307	0.36567	211.28	-0.105964	0.153515	-0.690247	0.490039	0.971231	119.885	-0.332841	0.147749	-2.25275	0.0242748	0.2059	620.472	-0.465197	0.17301	-2.68884	0.0071701	0.0336863	206.583	-0.115803	0.122887	-0.942351	0.346013	0.734032
ENSMUSG00000000204	Slfn4	0.379031	1.15333	2.49282	0.462661	0.643608	NA	1.64197	-2.06532	0.940079	-2.19696	0.0280232	NA	1.419	-0.688367	0.889835	-0.773589	0.439174	NA	1.08425	0.600281	1.02462	0.585855	0.557973	NA	0.930585	-1.73181	1.27588	-1.35734	0.174673	NA	0.208311	-1.38371	2.31898	-0.59669	0.550715	NA	0.338731	-0.00468823	1.60553	-0.00292005	0.99767	NA	0.686536	-0.866164	1.21979	-0.710092	0.477647	NA
ENSMUSG00000000214	Th	2663.55	-0.441762	0.217378	-2.03223	0.0421307	0.773442	0.831674	-0.335472	2.73274	-0.12276	0.902297	NA	350.42	0.388841	0.189598	2.05087	0.0402795	0.299812	202.481	0.189142	0.11005	1.7187	0.0856692	0.558036	29.213	0.169594	0.186969	0.907073	0.364368	0.949546	638.903	0.416308	0.243642	1.70869	0.0875092	0.385082	1147.23	0.388852	0.336288	1.15631	0.247556	0.434818	15.5939	0.272067	0.49095	0.554164	0.579466	0.866254
ENSMUSG00000000215	Ins2	0.857874	-0.622743	1.29044	-0.482581	0.629393	0.977602	0.0664673	0.177971	3.00318	0.059261	0.952744	NA	3.7287	0.991665	0.733398	1.35215	0.176327	NA	6.27759	-0.170773	0.477933	-0.357315	0.720856	NA	0.831244	0.396057	1.1677	0.339178	0.734476	NA	0.0322946	0.105611	3.00318	0.0351665	0.971947	NA	4.10771	1.82274	1.95029	0.934601	0.349994	0.544447	2.20048	0.165621	1.01367	0.163386	0.870214	NA
ENSMUSG00000000216	Scnn1g	1.85961	0.665703	0.769241	0.865402	0.386818	0.954158	2.62163	1.39813	0.753434	1.85568	0.0634998	0.306672	5.43523	-0.698142	0.481069	-1.45123	0.146716	NA	29.226	-0.351168	0.182196	-1.92742	0.0539276	0.468117	7.03591	-0.182693	0.303111	-0.602727	0.546691	0.9794	0.909707	-1.01615	1.27923	-0.794349	0.426992	NA	1.02657	1.31729	1.09087	1.20756	0.227218	NA	10.0377	0.0500213	0.443378	0.112819	0.910174	0.98048
ENSMUSG00000000223	Drp2	1651	-0.0868922	0.0858016	-1.01271	0.311198	0.944532	9.48519	0.287558	0.474339	0.60623	0.544362	0.826004	654.605	-0.0849944	0.0529862	-1.60409	0.108695	0.454023	500.377	-0.0569041	0.0599373	-0.949393	0.342421	0.827411	3598.52	-0.0256107	0.0583274	-0.439086	0.660599	0.98837	1085.95	-0.0914166	0.0904637	-1.01053	0.312239	0.67601	1482.16	0.103388	0.0661242	1.56354	0.117925	0.263704	3125.84	-0.116996	0.0539771	-2.1675	0.0301965	0.321173
ENSMUSG00000000244	Tspan32	5.6412	0.688804	0.469309	1.4677	0.142187	0.883313	4.50841	-0.494464	0.567183	-0.87179	0.383323	0.723565	3.43525	-0.200997	0.479149	-0.419487	0.67486	NA	2.19239	-0.129707	0.691534	-0.187564	0.851218	NA	1.27086	-0.106099	0.68105	-0.155788	0.8762	NA	1.37466	0.199314	0.76432	0.260773	0.794267	NA	2.78382	-0.590039	0.663406	-0.889409	0.373783	0.568186	2.03819	2.08894	0.82245	2.5399	0.0110884	NA
ENSMUSG00000000247	Lhx2	515.193	0.345003	0.242377	1.42342	0.154615	0.885661	0.275047	0.450555	1.75504	0.25672	0.797395	NA	52.1118	0.0265757	0.156192	0.170147	0.864894	0.963823	42.4345	-0.0689046	0.155247	-0.443839	0.657159	0.944846	1181	-0.0439519	0.0758452	-0.579495	0.562255	0.979458	58.4826	-0.273639	0.179786	-1.52203	0.128002	0.459564	277.332	-0.0450072	0.131529	-0.342184	0.732212	0.846852	1250.51	-0.0555064	0.0690144	-0.804273	0.42124	0.780579
ENSMUSG00000000248	Clec2g	0.0910129	-0.444463	3.01104	-0.147611	0.88265	NA	0	NA	NA	NA	NA	NA	0.318032	-1.16365	2.4317	-0.478532	0.632272	NA	0.786024	0.355071	1.35178	0.26267	0.792805	NA	0.339819	1.06139	1.88462	0.563183	0.57331	NA	0.285478	0.630266	2.63972	0.238762	0.81129	NA	0.484415	-0.65422	1.91586	-0.341476	0.732745	NA	1.61856	3.24422	1.37346	2.36207	0.0181731	NA
ENSMUSG00000000253	Gmpr	1158.87	0.0715873	0.0986962	0.72533	0.46825	0.965008	3995.28	1.10505	0.333381	3.31468	0.000917483	0.0180204	1451.44	0.0844966	0.0579623	1.45779	0.144899	0.504247	942.163	0.0189914	0.0475812	0.399136	0.689793	0.953261	1018	0.0620775	0.0546846	1.13519	0.256295	0.917849	657.141	-0.0392986	0.0621702	-0.632113	0.527313	0.813072	1027.55	-0.344851	0.122549	-2.81399	0.00489311	0.0252906	1622.18	0.0699689	0.0582538	1.2011	0.22971	0.642654
ENSMUSG00000000263	Glra1	12.8338	-0.152514	0.400726	-0.380593	0.703505	0.97992	0	NA	NA	NA	NA	NA	67.6462	0.605517	0.213597	2.83485	0.00458471	0.113695	3.27247	-0.26242	0.541209	-0.484877	0.627763	NA	11.6417	0.0833899	0.37977	0.21958	0.826198	0.992623	43.9712	-0.752816	0.309724	-2.4306	0.0150738	0.162316	3.59625	-1.69477	0.716931	-2.36393	0.0180824	0.0678134	1.59735	0.215883	0.852948	0.253102	0.800189	NA
ENSMUSG00000000266	Mid2	572.55	0.0656737	0.0906344	0.7246	0.468697	0.965008	128.937	-0.0416437	0.10393	-0.400689	0.688649	0.891171	467.354	-0.0584141	0.0582272	-1.00321	0.315759	0.68772	509.958	0.112317	0.0516282	2.17549	0.0295931	0.370637	765.237	-0.0175392	0.0738415	-0.237525	0.81225	0.992623	630.701	0.114587	0.0651233	1.75954	0.0784867	0.364864	826.436	-0.033304	0.0766378	-0.434564	0.663879	0.801199	454.554	-0.108433	0.110442	-0.981812	0.326193	0.719092
ENSMUSG00000000275	Trim25	510.382	0.116668	0.163535	0.713411	0.475591	0.965008	348.21	-0.131075	0.123647	-1.06008	0.289109	0.643968	124.276	-0.231252	0.105144	-2.19938	0.0278507	0.258853	97.4486	-0.212255	0.116029	-1.82934	0.0673494	0.510558	183.843	-0.0688012	0.0968832	-0.710145	0.477614	0.967572	140.706	0.184297	0.116469	1.58237	0.113565	0.436683	164.402	-0.226206	0.187936	-1.20364	0.22873	0.412361	203.347	-0.0452362	0.165992	-0.27252	0.785222	0.941511
ENSMUSG00000000276	Dgke	1149	0.0660156	0.0926715	0.712362	0.476241	0.965008	128.188	-0.125407	0.116996	-1.07189	0.283768	0.638617	1129.05	0.0352497	0.0471474	0.747648	0.454673	0.780456	1570.85	0.083872	0.0344156	2.43703	0.0148084	0.285091	2313.56	-0.0241568	0.051139	-0.472375	0.636659	0.984783	1093.02	0.0695172	0.0578909	1.20083	0.229817	0.595395	1757.5	0.150885	0.0693265	2.17644	0.0295226	0.0973164	2221.83	-0.0831596	0.0638737	-1.30194	0.192937	0.60772
ENSMUSG00000000278	Scpep1	736.407	0.0424351	0.0930031	0.456276	0.648191	0.978073	693.052	0.0277203	0.080589	0.343972	0.730868	0.906635	451.087	0.0520202	0.0475718	1.09351	0.274171	0.65376	406.933	-5.3794e-05	0.0542308	-0.000991946	0.999209	0.999746	372.603	-0.0328748	0.0563972	-0.582916	0.55995	0.979458	412.076	0.105114	0.0501234	2.09711	0.0359839	0.251074	505.217	0.0580409	0.0951979	0.609687	0.542069	0.71334	309.983	0.187145	0.0940502	1.98984	0.0466082	0.373503
ENSMUSG00000000282	Mnt	1155.82	-0.00889652	0.0786254	-0.113151	0.909911	0.995843	129.873	0.0560391	0.142186	0.394124	0.693489	0.894139	713.694	0.0162088	0.0603484	0.268587	0.788247	0.939096	718.245	0.0489693	0.0591567	0.827789	0.40779	0.856335	1278.65	0.0906684	0.0609657	1.4872	0.136961	0.848258	555.035	-0.0929955	0.0779093	-1.19364	0.23262	0.597912	850.806	0.426117	0.0962985	4.42496	9.646e-06	0.000206396	1334.28	0.0847505	0.0728908	1.1627	0.244949	0.654969
ENSMUSG00000000290	Itgb2	84.7004	-0.0288113	0.203038	-0.141901	0.887158	0.994247	21.1601	-0.163811	0.228711	-0.716233	0.473847	0.783116	54.8765	-0.0675169	0.133065	-0.507398	0.611875	0.864033	28.202	0.203274	0.162106	1.25396	0.209857	0.728778	70.7094	-0.0779644	0.11889	-0.655772	0.511971	0.974104	34.8562	-0.171148	0.154918	-1.10477	0.269261	0.636369	54.8065	0.150598	0.163191	0.922831	0.356095	0.550731	80.6254	0.000511621	0.117218	0.00436469	0.996517	0.998599
ENSMUSG00000000295	Hddc2	422.961	0.208545	0.104886	1.9883	0.046778	0.781032	283.358	0.224481	0.0988335	2.2713	0.0231285	0.168811	330.511	0.102795	0.0616974	1.66612	0.0956895	0.43258	154.708	0.0544126	0.0799938	0.68021	0.496371	0.898247	201.955	0.0362654	0.0907419	0.399655	0.689411	0.991875	295.645	0.163663	0.0845711	1.93521	0.0529646	0.297813	534.646	-0.528453	0.17299	-3.05483	0.00225192	0.0141069	250.56	0.0725711	0.0832446	0.871781	0.383328	0.756469
ENSMUSG00000000296	Tpd52l1	566.047	0.255045	0.122428	2.08322	0.0372309	0.766099	150.193	0.438887	0.118038	3.71818	0.000200666	0.00573409	355.983	0.186086	0.0748059	2.48759	0.0128612	0.187196	183.254	0.0790646	0.0966289	0.818229	0.413226	0.860137	354.002	0.0670889	0.116244	0.577137	0.563847	0.979463	493.193	-0.10934	0.113434	-0.963912	0.33509	0.692336	837.291	-0.374068	0.119834	-3.12154	0.00179905	0.0118555	544.858	0.213386	0.0748811	2.84966	0.00437662	0.151642
ENSMUSG00000000301	Pemt	189.539	-0.0525084	0.120728	-0.434932	0.663612	0.978073	218.767	-0.517493	0.117463	-4.40559	1.05496e-05	0.000531134	167.933	0.112776	0.0800669	1.40853	0.158975	0.524892	113.743	0.116866	0.0844349	1.3841	0.166328	0.687723	72.4621	0.00607925	0.110022	0.055255	0.955935	0.99987	92.048	0.0186401	0.110986	0.16795	0.866623	0.962459	265.978	-0.335853	0.114645	-2.92952	0.00339489	0.0191554	73.4456	0.1248	0.132143	0.944425	0.344952	0.733798
ENSMUSG00000000303	Cdh1	228.351	0.528068	0.907443	0.58193	0.560614	0.97434	0.43852	0.892195	1.53511	0.581193	0.56111	NA	76.4844	0.173479	0.260105	0.666959	0.504798	0.811049	187.459	0.0108322	0.101207	0.10703	0.914765	0.989291	47.8105	-0.128349	0.364041	-0.352566	0.724414	0.992623	5.67993	-0.334869	0.749467	-0.446809	0.655013	NA	34.0426	0.821304	0.421211	1.94986	0.0511922	0.144691	18.487	-0.0390966	0.464645	-0.084143	0.932943	0.984686
ENSMUSG00000000305	Cdh4	1057.82	0.0450266	0.115948	0.388336	0.697767	0.979585	11.018	0.794085	0.432158	1.83749	0.0661381	0.314123	187.423	0.020265	0.0841474	0.240827	0.809689	0.94582	258.757	0.0136059	0.0826978	0.164526	0.869317	0.982349	908.812	0.0353672	0.203697	0.173627	0.862159	0.994441	661.369	-0.437086	0.185874	-2.35152	0.0186967	0.178497	144.39	-0.338797	0.324568	-1.04384	0.29656	0.489519	287.406	0.0191778	0.138911	0.138058	0.890194	0.974531
ENSMUSG00000000308	Ckmt1	4528.7	-0.239565	0.13508	-1.7735	0.0761452	0.846086	2.23471	0.666207	0.675053	0.986896	0.323694	NA	12342	-0.00148046	0.0353275	-0.0419066	0.966573	0.991429	6035.87	-0.0529694	0.0327796	-1.61593	0.10611	0.597317	5682.8	-0.0480723	0.0419917	-1.1448	0.25229	0.916063	3887.8	-0.158362	0.0892502	-1.77436	0.0760028	0.359321	5154.96	-0.354746	0.164237	-2.15996	0.0307756	0.100197	5529.87	-0.0136877	0.0601077	-0.22772	0.819864	0.952905
ENSMUSG00000000317	Bcl6b	34.2506	-0.229704	0.228064	-1.00719	0.313842	0.944532	170.075	-0.159833	0.253489	-0.630532	0.528347	0.818453	26.1729	-0.419401	0.195875	-2.14117	0.0322604	0.272695	46.9387	-0.05005	0.180951	-0.276595	0.782091	0.972455	42.9072	0.0510749	0.179088	0.285195	0.775495	0.992623	23.976	0.0067049	0.188109	0.0356436	0.971567	0.992039	51.6545	0.0850416	0.15857	0.536302	0.59175	0.749265	43.4215	-0.0271467	0.181894	-0.149245	0.88136	0.971553
ENSMUSG00000000318	Clec10a	11.6442	0.642847	0.625496	1.02774	0.304073	0.943547	74.4349	0.394695	0.238473	1.65509	0.0979053	0.389522	14.8172	0.188695	0.259709	0.726562	0.467495	0.787229	43.9071	0.0999167	0.147477	0.677506	0.498085	0.898852	13.4082	-0.0389295	0.238277	-0.163379	0.87022	0.994441	5.39109	0.047413	0.3971	0.119398	0.90496	NA	28.0281	-0.359141	0.26197	-1.37092	0.170399	0.338694	9.89676	0.0284109	0.320239	0.0887178	0.929306	0.984332
ENSMUSG00000000320	Alox12	29.0823	0.524628	0.697066	0.752624	0.451676	0.962291	45.5204	-0.405011	0.270159	-1.49916	0.133832	0.460934	11.878	-0.725952	0.352734	-2.05807	0.039583	0.296903	8.31807	-0.258141	0.346941	-0.744049	0.456847	0.879301	11.0376	-0.283211	0.262975	-1.07695	0.281503	0.926039	3.833	-0.19714	0.477408	-0.412939	0.679651	NA	10.7801	-0.0189276	0.420889	-0.0449705	0.964131	0.981261	10.8787	-0.361163	0.349027	-1.03477	0.300776	0.700292
ENSMUSG00000000325	Arvcf	1705.34	-0.0417017	0.0832665	-0.500822	0.616497	0.976864	41.2922	-0.0584016	0.182632	-0.319778	0.749137	0.914749	522.798	-0.0227617	0.0562475	-0.40467	0.68572	0.893053	626.972	0.0553001	0.0570768	0.968872	0.332609	0.823256	893.539	-0.035534	0.0836986	-0.424547	0.671167	0.989715	880.356	-0.127458	0.0900468	-1.41546	0.156933	0.504763	1166.31	0.199713	0.0952013	2.09779	0.0359233	0.112197	1029.31	0.0346989	0.0664735	0.521996	0.601673	0.876266
ENSMUSG00000000326	Comt	1431.67	0.000910655	0.0504575	0.018048	0.985601	0.99966	6672.76	-0.533113	0.132851	-4.01287	5.99841e-05	0.00212378	1161.64	-0.0013183	0.0408172	-0.0322976	0.974235	0.993303	1516.94	0.00873929	0.037102	0.235548	0.813784	0.977614	1542.28	0.0499017	0.0562314	0.887435	0.374845	0.953213	805.084	-0.116931	0.0502176	-2.32849	0.0198863	0.185187	1634.07	-0.080092	0.0619722	-1.29238	0.196224	0.373501	1708.29	0.104087	0.0545	1.90985	0.0561529	0.394263
ENSMUSG00000000339	Rtca	1051.19	0.174719	0.0866667	2.01599	0.0438011	0.773442	466.877	0.219466	0.0866145	2.53383	0.0112824	0.104415	1471.39	0.103155	0.0481788	2.14109	0.0322666	0.272695	1191.15	0.0987706	0.0392329	2.51755	0.0118176	0.255146	1109.32	0.133277	0.0489822	2.72094	0.00650972	0.415122	701.571	0.0657327	0.0665174	0.988202	0.323054	0.68389	1982.56	0.0825402	0.0602998	1.36883	0.171052	0.339604	1233.95	0.142574	0.0506988	2.81217	0.00492087	0.158225
ENSMUSG00000000340	Dbt	430.202	0.0366465	0.0880987	0.415971	0.677431	0.978073	1434.84	0.244955	0.127524	1.92085	0.0547511	0.279907	207.808	-0.0414851	0.0833739	-0.497579	0.618781	0.867333	188.503	-0.0773662	0.0737955	-1.04839	0.294461	0.7971	504.609	0.00734788	0.0437368	0.168002	0.866581	0.994441	311.286	0.0813308	0.0716564	1.13501	0.256371	0.622954	410.86	-0.269155	0.122711	-2.1934	0.0282785	0.0945734	568.571	0.0557094	0.0593639	0.938438	0.348019	0.734676
ENSMUSG00000000346	Dazap2	2745.2	0.127379	0.0634803	2.0066	0.0447926	0.773442	2023.9	0.128334	0.0982379	1.30636	0.191431	0.537318	3229.77	0.011308	0.0289309	0.390862	0.695899	0.897527	3499.18	0.0107114	0.0270945	0.395334	0.692597	0.953565	2921.09	0.0333551	0.037052	0.900225	0.368001	0.951183	1692.52	0.0970189	0.0561314	1.72842	0.0839121	0.377017	3814.25	0.165094	0.0463037	3.56545	0.000363226	0.00337078	3106.14	0.104939	0.0375307	2.79608	0.00517266	0.159955
ENSMUSG00000000355	Mcts1	721.415	-0.0760089	0.0967416	-0.785689	0.432049	0.962291	660.708	-0.0460357	0.0824939	-0.55805	0.57681	0.842885	875.098	-0.0317449	0.0558666	-0.568228	0.56988	0.843449	715.326	-0.0371216	0.0482152	-0.769916	0.44135	0.874316	715.468	-0.11005	0.0605657	-1.81703	0.0692127	0.766192	589.84	-0.113469	0.0732422	-1.54924	0.121325	0.447922	1159.04	-0.329432	0.0776554	-4.24222	2.21315e-05	0.000385521	975.632	-0.13886	0.0455943	-3.04556	0.0023225	0.118199
ENSMUSG00000000359	Rem1	27.8536	-0.118233	0.291008	-0.406287	0.684532	0.979078	42.4837	-0.221628	0.20243	-1.09484	0.273586	0.6281	14.1925	-0.412027	0.26845	-1.53484	0.124824	0.478217	17.1438	-0.0712863	0.21545	-0.330871	0.740742	0.963826	13.0001	0.0896601	0.258405	0.346975	0.72861	0.992623	9.09296	0.0948845	0.291121	0.325928	0.744479	0.919866	39.6975	-0.403905	0.210419	-1.91952	0.0549182	0.152187	15.6404	0.298512	0.275976	1.08166	0.279404	0.684277
ENSMUSG00000000365	Rnf17	2.69385	-0.0432503	0.698682	-0.0619027	0.95064	0.99675	0.671031	-0.814563	1.28045	-0.636153	0.524677	NA	3.2817	-0.603146	0.482653	-1.24965	0.211429	NA	4.19203	-0.477361	0.58688	-0.813388	0.415995	NA	6.44108	0.192744	0.41999	0.458924	0.646288	0.986153	2.54862	-0.0809936	0.527575	-0.153521	0.877988	NA	4.65058	-0.562032	0.707305	-0.794611	0.42684	0.617117	5.39138	-0.136093	0.445167	-0.305712	0.759824	NA
ENSMUSG00000000374	Trappc10	1923.94	-0.070313	0.0881731	-0.797442	0.425194	0.962291	462.998	0.220852	0.0723201	3.05381	0.00225954	0.0341895	1307.78	0.033011	0.0504872	0.653848	0.51321	0.815847	1266.77	0.0655912	0.0402174	1.63091	0.102908	0.590148	3237.99	-0.00345631	0.0291433	-0.118597	0.905595	0.998089	1586.05	0.083474	0.0646821	1.29053	0.196868	0.558095	1477.7	0.471134	0.0900404	5.23247	1.67258e-07	1.08784e-05	3313.31	0.0502227	0.0331992	1.51277	0.130338	0.533453
ENSMUSG00000000378	Ccm2	785.301	-0.0860577	0.0654554	-1.31475	0.188593	0.899811	445.363	-0.196294	0.0813821	-2.41201	0.0158651	0.130684	973.417	0.0329767	0.055155	0.59789	0.549913	0.835825	877.454	-0.109318	0.0571688	-1.9122	0.0558503	0.474338	930.035	0.00162039	0.0641888	0.0252442	0.97986	0.99987	578.532	-0.113735	0.0599976	-1.89566	0.0580052	0.313315	1146.08	-0.129987	0.109133	-1.19109	0.233617	0.418804	1031.96	0.0393735	0.0621946	0.633069	0.526689	0.837724
ENSMUSG00000000381	Wap	0	NA	NA	NA	NA	NA	0.676493	-0.267254	1.18621	-0.2253	0.821746	NA	0.0670124	0.364855	3.00318	0.12149	0.903303	NA	0.0383698	0.232517	3.00318	0.0774237	0.938286	NA	0	NA	NA	NA	NA	NA	0	NA	NA	NA	NA	NA	0	NA	NA	NA	NA	NA	0.0570788	-0.55777	3.00318	-0.185727	0.852659	NA
ENSMUSG00000000384	Tbrg4	740.353	-0.0963668	0.0772368	-1.24768	0.212148	0.913743	1450.47	0.222469	0.0799515	2.78255	0.00539332	0.0627794	740.906	0.0337321	0.0509069	0.662624	0.507571	0.812907	835.21	0.0338523	0.0441697	0.766415	0.443429	0.874609	784.669	0.0685624	0.0445077	1.54046	0.123447	0.83726	461.015	-0.0697006	0.0540087	-1.29054	0.196862	0.558095	870.336	0.1478	0.0941903	1.56917	0.116609	0.261288	895.604	0.0462378	0.0331307	1.39562	0.16283	0.576008
ENSMUSG00000000385	Tmprss2	59.0677	1.63216	1.26058	1.29477	0.195399	0.90304	0	NA	NA	NA	NA	NA	1.71378	-0.22529	0.825939	-0.272768	0.785032	NA	7.68775	0.0940797	0.422784	0.222524	0.823906	0.977723	1.74228	1.24605	0.86362	1.44282	0.149071	0.865351	0.792144	0.824205	0.984553	0.837136	0.402516	NA	0.970825	0.751715	1.04274	0.720901	0.470971	NA	0.464855	0.47679	1.42686	0.334154	0.738264	NA
ENSMUSG00000000386	Mx1	4.32788	-0.982108	0.595472	-1.64929	0.0990875	0.868553	2.24302	-0.365724	0.802889	-0.455509	0.648743	NA	3.66424	0.0521457	0.556435	0.0937139	0.925336	NA	2.91366	0.168089	0.681571	0.24662	0.805202	NA	7.15913	0.56102	0.368089	1.52414	0.127474	0.839899	3.46839	-0.324512	0.616038	-0.526773	0.598351	NA	6.79169	-0.874934	0.806212	-1.08524	0.277815	0.4691	2.10365	-0.146903	0.676953	-0.217006	0.828203	NA
ENSMUSG00000000392	Fap	14.1837	0.696432	0.428176	1.62651	0.103841	0.873065	45.6319	-0.189024	0.189258	-0.998766	0.317908	0.669444	15.4813	-0.283499	0.330838	-0.856913	0.391493	0.73958	22.0514	-0.0558426	0.223486	-0.24987	0.802688	0.974993	97.422	0.286155	0.14448	1.98059	0.0476375	0.709792	5.38766	0.53907	0.354246	1.52174	0.128074	NA	32.0056	1.31414	0.661322	1.98715	0.0469061	0.1357	28.7715	1.15828	0.490582	2.36104	0.0182237	0.267808
ENSMUSG00000000394	Gcg	0.234261	-0.73005	2.28975	-0.318834	0.749853	NA	0	NA	NA	NA	NA	NA	40.3638	-0.808703	0.221752	-3.64689	0.000265435	0.0229525	1.28904	-3.26954	1.75599	-1.86193	0.0626125	NA	0.929237	0.0966659	0.805177	0.120055	0.904439	NA	0.188714	0.10562	1.7554	0.0601686	0.952021	NA	0.0936864	0.111678	3.00318	0.0371868	0.970336	NA	0.0853534	0.404016	3.00318	0.13453	0.892984	NA
ENSMUSG00000000399	Ndufa9	2366.93	0.0156244	0.0795637	0.196376	0.844316	0.991702	12766.4	0.303132	0.0727406	4.1673	3.08235e-05	0.00129595	3847.6	0.066916	0.0370946	1.80393	0.0712424	0.376766	3289.3	0.0232856	0.0306448	0.759857	0.44734	0.876249	2578.85	0.0290629	0.0369593	0.786349	0.431663	0.962281	1836.55	-0.0281783	0.0504262	-0.558803	0.576296	0.842388	4678.29	-0.25815	0.0776605	-3.32409	0.000887084	0.00683209	2853.56	0.0270279	0.0410871	0.65782	0.510654	0.83153
ENSMUSG00000000402	Egfl6	45.964	0.162755	0.227535	0.715295	0.474427	0.965008	0.154329	-0.302921	3.00318	-0.100867	0.919656	NA	89.829	-0.186862	0.110332	-1.69363	0.0903358	0.421465	10.9178	0.0708157	0.323614	0.218828	0.826784	0.977879	47.9622	-0.145461	0.148014	-0.982754	0.325729	0.937086	101.744	-0.0168786	0.12878	-0.131066	0.895723	0.971615	18.8068	-0.445449	0.310818	-1.43315	0.151815	0.313998	138.292	-0.196455	0.162243	-1.21086	0.225948	0.638553
ENSMUSG00000000409	Lck	169.765	0.0432355	0.144566	0.299071	0.764886	0.987541	5.5953	-0.624234	0.506369	-1.23277	0.217663	0.568499	28.4465	0.367866	0.17817	2.06469	0.038952	0.295299	12.3924	0.22694	0.308796	0.734919	0.462389	0.88108	45.8427	-0.117941	0.19184	-0.614787	0.538695	0.979018	69.7942	0.107068	0.106357	1.00668	0.314089	0.677916	86.7192	-0.178561	0.150706	-1.18483	0.236084	0.421843	44.8177	0.121998	0.134095	0.909787	0.362935	0.744301
ENSMUSG00000000411	Tssk3	5.74683	0.730517	0.465553	1.56914	0.116616	0.882003	0.133177	-1.02426	2.7034	-0.378879	0.704778	NA	1.07372	0.642581	0.962382	0.667699	0.504326	NA	1.03256	-0.17997	0.887069	-0.202882	0.839227	NA	3.05415	0.565526	0.472557	1.19674	0.23141	0.912561	3.57022	-0.081624	0.528864	-0.154338	0.877343	NA	5.96331	0.197216	0.461135	0.427675	0.668888	0.804874	2.66167	-0.211832	0.661903	-0.320035	0.748942	NA
ENSMUSG00000000416	Cttnbp2	577.721	-0.0228086	0.110522	-0.206371	0.836501	0.991451	2.63828	0.0941057	0.508458	0.185081	0.853166	0.954697	490.353	-0.131325	0.0697534	-1.88271	0.0597397	0.348275	691.398	-0.0364191	0.0546435	-0.666486	0.505101	0.900267	3421.75	-0.0969845	0.0746214	-1.29969	0.193708	0.891232	508.423	-0.0616839	0.0836008	-0.737839	0.460612	0.780615	1745.34	-0.156706	0.102198	-1.53335	0.12519	0.275099	5889.97	-0.124901	0.0949324	-1.31568	0.188281	0.603757
ENSMUSG00000000420	Galnt1	1430.98	0.0757498	0.0467875	1.61902	0.105443	0.875708	730.237	-0.0922153	0.0497055	-1.85524	0.0635627	0.30675	894.402	-0.00757982	0.0381691	-0.198586	0.842587	0.95749	856.423	0.0583533	0.0365222	1.59775	0.110099	0.603261	1201.43	0.0467119	0.0435444	1.07274	0.283387	0.926039	1066.48	0.0657243	0.0488059	1.34665	0.178094	0.534893	1452.72	0.0129405	0.0691145	0.187233	0.851478	0.919006	1200.02	-0.00446602	0.0442633	-0.100897	0.919632	0.981957
ENSMUSG00000000435	Myf5	0.036759	0.320593	3.01104	0.106472	0.915207	NA	0.604621	-0.549702	1.40562	-0.391075	0.695742	NA	0.50116	-1.8835	1.22948	-1.53195	0.125535	NA	0.143613	-0.248373	2.55525	-0.0972009	0.922567	NA	0.0267438	0.183633	3.00318	0.0611463	0.951243	NA	0.441011	-1.166	1.17387	-0.993295	0.320566	NA	0.167255	0.890996	3.00093	0.296907	0.766538	NA	0	NA	NA	NA	NA	NA
ENSMUSG00000000439	Mkrn2	926.158	0.0496012	0.0555835	0.892371	0.372194	0.951304	580.678	0.0591606	0.091487	0.646655	0.517855	0.810722	769.144	0.0638594	0.0485543	1.31522	0.188437	0.563198	797.35	0.0399575	0.038326	1.04257	0.297148	0.798857	929.844	0.0323835	0.0361271	0.896377	0.370051	0.952335	657.524	0.11071	0.0454343	2.4367	0.0148219	0.161481	1255.72	0.136626	0.0655786	2.0834	0.0372151	0.114905	975.54	0.0495573	0.0399653	1.24001	0.214973	0.631049
ENSMUSG00000000440	Pparg	17.2985	0.44878	0.262461	1.70989	0.0872855	0.852731	2628.59	-0.0414653	0.0784338	-0.528667	0.597037	0.850344	23.738	0.137444	0.196477	0.69954	0.484214	0.795976	42.8036	-0.0280764	0.15104	-0.185887	0.852533	0.980234	117.714	0.115672	0.16627	0.695685	0.486626	0.970477	5.57299	0.0767933	0.330326	0.232477	0.816167	NA	6.74398	0.530894	0.484161	1.09652	0.272851	0.463376	41.8355	0.381233	0.153595	2.48206	0.0130624	0.239095
ENSMUSG00000000441	Raf1	1942.55	-0.0302532	0.0460081	-0.657562	0.51082	0.968777	1367.13	0.101302	0.123664	0.819173	0.412687	0.746394	1772.59	-0.0331914	0.0362288	-0.916162	0.359582	0.716414	2428.5	0.0605977	0.0360605	1.68045	0.0928705	0.572485	2331.5	-0.00494999	0.031312	-0.158086	0.874389	0.994578	1255.41	0.0422011	0.0348707	1.21022	0.226196	0.593026	2544.3	0.21829	0.0649791	3.35938	0.00078117	0.00618444	2573.46	0.0140241	0.036471	0.384526	0.700588	0.91443
ENSMUSG00000000486	44805	65.8802	0.0218981	0.168294	0.130118	0.896473	0.995112	139.817	-0.279593	0.15917	-1.75657	0.0789909	0.348064	110.346	-0.0143197	0.100905	-0.141913	0.887149	0.971113	119.476	0.0170587	0.0937739	0.181913	0.855651	0.980234	46.407	0.186154	0.131886	1.41147	0.158105	0.872376	35.5172	0.0448104	0.136619	0.327995	0.742916	0.919829	129.363	-0.138122	0.132333	-1.04374	0.296606	0.489525	62.808	0.17761	0.11829	1.50148	0.133232	0.536606
ENSMUSG00000000489	Pdgfb	259.162	-0.0451556	0.136269	-0.33137	0.740365	0.985191	520.93	0.150045	0.18173	0.825651	0.409002	0.744038	240.874	-0.211424	0.079076	-2.67368	0.00750232	0.144415	182.954	-0.286628	0.0841421	-3.40648	0.000658057	0.0468432	492.773	-0.0522239	0.0847201	-0.616428	0.537612	0.97885	104.223	-0.318647	0.1113	-2.86295	0.00419723	0.0871561	252.103	-0.167082	0.177884	-0.939272	0.347591	0.542253	599.051	-0.00870928	0.0883794	-0.0985442	0.9215	0.98224
ENSMUSG00000000530	Acvrl1	345.075	-0.0979174	0.21795	-0.449265	0.653241	0.978073	351.858	-0.080386	0.117636	-0.683343	0.49439	0.796453	315.861	-0.0286704	0.0975379	-0.293941	0.768803	0.928992	277.145	-0.0304157	0.0687044	-0.442704	0.65798	0.944997	360.781	0.0919793	0.0875205	1.05095	0.293283	0.926039	109.71	-0.0235258	0.10067	-0.233692	0.815224	0.944794	270.985	0.454694	0.170128	2.67266	0.00752528	0.0348781	373.653	0.179942	0.0789424	2.2794	0.022643	0.287952
ENSMUSG00000000531	Grasp	163.361	0.093509	0.118823	0.786963	0.431303	0.962291	108.749	0.068181	0.172485	0.395287	0.692631	0.893959	149.881	0.136023	0.139664	0.973931	0.330091	0.698499	120.193	0.145814	0.0992461	1.46922	0.141773	0.656597	1086.52	0.030981	0.0592918	0.522518	0.60131	0.984448	75.5664	-0.0278187	0.10063	-0.276445	0.782207	0.933364	198.055	-0.0691286	0.131433	-0.525959	0.598917	0.754198	1732.21	0.141019	0.0920466	1.53204	0.125513	0.527231
ENSMUSG00000000532	Acvr1b	2230.72	0.0892821	0.080587	1.1079	0.267906	0.935063	70.8413	-0.0325165	0.169841	-0.191452	0.848171	0.952872	1239.56	0.072594	0.0370047	1.96175	0.0497916	0.326333	1601.17	0.0238819	0.0431049	0.554042	0.57955	0.923241	3946.79	0.0213105	0.0395968	0.538189	0.590447	0.98373	1739.37	-0.0526097	0.078575	-0.669548	0.503146	0.801419	1406.68	0.363493	0.107646	3.37676	0.000733459	0.00588793	3624.35	0.0433142	0.0413239	1.04816	0.294564	0.696022
ENSMUSG00000000538	Tom1l2	5563.96	-0.113918	0.0747978	-1.52301	0.127757	0.882003	756.747	0.0476588	0.0726628	0.65589	0.511895	0.807702	6085.49	0.0193035	0.0348856	0.553338	0.580032	0.848415	5619.41	0.00110334	0.0325874	0.0338579	0.97299	0.99688	8937.53	0.00131786	0.0378091	0.0348558	0.972195	0.99987	3907.65	0.000427561	0.0546877	0.00781824	0.993762	0.997713	10861.8	0.325166	0.0831346	3.91132	9.1792e-05	0.00115858	8763.38	0.016212	0.0253845	0.63866	0.523044	0.836553
ENSMUSG00000000544	Gpa33	4.14714	0.798797	0.529951	1.5073	0.131733	0.882003	0	NA	NA	NA	NA	NA	0.235433	0.347772	1.66976	0.208277	0.835013	NA	0.0786678	0.472964	3.00318	0.157488	0.87486	NA	0.202317	-0.795791	2.33328	-0.341061	0.733058	NA	1.78775	0.84631	0.616195	1.37345	0.169614	NA	0.62105	-0.740113	1.39918	-0.528961	0.596832	NA	0.0355211	0.163569	3.00318	0.0544653	0.956564	NA
ENSMUSG00000000552	Zfp385a	1511.71	-0.140012	0.161101	-0.869095	0.384795	0.954158	753.064	-0.21201	0.141794	-1.4952	0.134861	0.462266	3545.74	0.187278	0.0663992	2.82049	0.00479507	0.116022	4454.71	0.0246588	0.0522158	0.472248	0.63675	0.939734	1875.58	0.0680448	0.0862933	0.788529	0.430387	0.962169	852.367	-0.135782	0.100798	-1.34708	0.177954	0.534776	2060.76	-0.159523	0.167596	-0.951828	0.341184	0.536336	1339.62	0.0971426	0.0964938	1.00672	0.314068	0.710337
ENSMUSG00000000555	Itga5	75.9277	-0.424839	0.46735	-0.909038	0.36333	0.94904	102.044	-0.16256	0.151921	-1.07003	0.284604	0.639148	51.734	0.0851705	0.129934	0.65549	0.512152	0.814983	49.2836	-0.152033	0.163328	-0.930841	0.351936	0.831207	78.6469	0.169305	0.118698	1.42635	0.153767	0.869776	15.2351	0.406192	0.215103	1.88836	0.0589772	0.315932	55.2064	0.0257724	0.278026	0.0926978	0.926144	0.960423	52.2233	0.145527	0.19634	0.7412	0.458572	0.804452
ENSMUSG00000000560	Gabra2	2409.87	0.052605	0.113677	0.46276	0.643536	0.978073	15.7374	-0.707649	0.269371	-2.62704	0.00861309	0.0868525	1936.29	-0.169362	0.0714725	-2.3696	0.0178072	0.214984	947.965	-0.283775	0.06052	-4.68894	2.7462e-06	0.000850813	4418.66	-0.174966	0.109451	-1.59858	0.109914	0.824628	2324.28	-0.0891665	0.0735714	-1.21197	0.225523	0.591929	4929.36	-0.736719	0.133662	-5.51181	3.55153e-08	4.11816e-06	5975.15	-0.185773	0.0668222	-2.78012	0.00543393	0.162757
ENSMUSG00000000561	Wdr77	978.869	-0.0443738	0.084369	-0.525949	0.598924	0.976738	448.417	0.00221053	0.0963274	0.0229481	0.981692	0.994668	725.577	-0.0426246	0.0639685	-0.666338	0.505195	0.811049	814.123	-0.0598118	0.0492525	-1.21439	0.224599	0.743285	819.142	-0.0368562	0.0648111	-0.56867	0.56958	0.980359	695.307	0.0924925	0.0642542	1.43948	0.150015	0.493902	1258.36	-0.0431912	0.0608614	-0.709664	0.477912	0.662024	827.458	0.0438623	0.0468721	0.935786	0.349383	0.735414
ENSMUSG00000000562	Adora3	12.5243	-0.122605	0.269098	-0.455617	0.648666	0.978073	0.709081	-0.380262	1.09712	-0.346602	0.728891	NA	9.22623	-0.00811107	0.314459	-0.0257937	0.979422	0.994348	4.17067	0.165382	0.492257	0.335967	0.736896	NA	11.6508	-0.198956	0.249091	-0.79873	0.424447	0.960607	6.57313	-0.403371	0.3032	-1.33038	0.183393	NA	10.8273	-0.75534	0.272774	-2.7691	0.00562115	0.0280509	11.2405	-0.0217167	0.286856	-0.0757059	0.939653	0.986066
ENSMUSG00000000563	Atp5f1	4731.88	-0.0476698	0.0802776	-0.593812	0.552638	0.973368	12344.3	0.211938	0.0710856	2.98145	0.00286887	0.0402764	6954.44	-0.0321787	0.0312946	-1.02825	0.303832	0.678424	7021.25	0.00102409	0.0307514	0.0333024	0.973433	0.99688	4826.4	-0.00733397	0.0467711	-0.156806	0.875398	0.994734	3899.31	-0.060796	0.0747439	-0.81339	0.415994	0.752496	9980.09	-0.148602	0.0627511	-2.36812	0.0178787	0.0672362	6204.02	0.016851	0.0407146	0.413881	0.678961	0.906338
ENSMUSG00000000567	Sox9	1092.44	0.013085	0.0841427	0.15551	0.87642	0.993352	3.02265	-0.64768	0.587954	-1.10158	0.270643	0.624365	603.729	-0.0432071	0.0673213	-0.641804	0.521001	0.819638	791.837	-0.0721739	0.0570242	-1.26567	0.20563	0.725127	740.437	-0.0558125	0.0824785	-0.676692	0.498602	0.971471	510.979	-0.0258588	0.0676042	-0.382503	0.702088	0.901897	1568.79	-0.230734	0.141392	-1.63188	0.102705	0.239163	790.131	-0.00118223	0.086452	-0.0136749	0.989089	0.997139
ENSMUSG00000000568	Hnrnpd	3242.29	0.0832591	0.0734006	1.13431	0.256664	0.932778	590.455	0.0166979	0.0900184	0.185494	0.852841	0.95457	2366.99	0.00747917	0.0462967	0.161548	0.871661	0.966513	3114.35	-0.00205894	0.0372343	-0.0552969	0.955902	0.994357	3798.1	-0.00899918	0.0434914	-0.206919	0.836073	0.993263	2609.06	0.120202	0.0516498	2.32725	0.0199519	0.185694	3747.29	0.169508	0.0561243	3.02022	0.00252591	0.0153093	3532.28	-0.00858119	0.0289207	-0.296714	0.766685	0.936409
ENSMUSG00000000579	Dynlt1c	214.26	-0.0402656	0.139811	-0.288	0.773347	0.987781	33.4327	-0.0794017	0.184464	-0.430445	0.666872	0.883411	42.7731	-0.0781198	0.169578	-0.460673	0.645034	0.875812	86.337	0.0788149	0.105885	0.744347	0.456667	0.879301	78.777	-0.0770369	0.142089	-0.542175	0.587698	0.983159	155.453	0.0981708	0.12164	0.807058	0.419633	0.755175	151.101	0.00918304	0.136769	0.0671426	0.946468	0.970955	47.401	-0.0149377	0.196849	-0.0758841	0.939511	0.986066
ENSMUSG00000000581	C1d	1059.18	0.118357	0.0905934	1.30647	0.191394	0.899862	279.431	0.179356	0.206342	0.86922	0.384727	0.724759	812.261	0.0122647	0.0555787	0.220672	0.825348	0.950374	777.525	0.0301965	0.0502754	0.600621	0.548093	0.911762	686.299	-0.0575134	0.0611101	-0.941144	0.346631	0.944917	862.354	0.0172042	0.0635107	0.270886	0.786479	0.93508	1463.81	-0.0691356	0.0847979	-0.815299	0.414901	0.606618	694.756	0.0433659	0.054415	0.796949	0.425481	0.783232
ENSMUSG00000000594	Gm2a	2183.68	0.0252719	0.0673151	0.375427	0.707343	0.980142	1786.23	-0.168342	0.0942555	-1.78602	0.0740961	0.335751	2669.69	0.00176932	0.0418919	0.0422355	0.966311	0.991429	1946.81	-0.0107702	0.031639	-0.34041	0.733548	0.963067	1468.56	0.0264501	0.0411374	0.64297	0.520244	0.975547	1306.66	-0.0969564	0.0468218	-2.07075	0.0383818	0.257875	2785.77	-0.334177	0.0969901	-3.44547	0.000570063	0.00483171	1613.44	0.16417	0.107577	1.52607	0.126993	0.529254
ENSMUSG00000000600	Krit1	747.366	-0.0870345	0.081181	-1.0721	0.283673	0.939029	107.165	-0.030199	0.286809	-0.105293	0.916143	0.972967	429.886	-0.105626	0.0744511	-1.41873	0.155977	0.519796	689.814	-0.0422719	0.0463	-0.913	0.361243	0.840672	1356.31	-0.0811966	0.0895829	-0.906385	0.364732	0.949546	731.304	-0.0432638	0.0561122	-0.771023	0.440693	0.769635	672.001	-0.154184	0.142793	-1.07978	0.280242	0.472017	1167.26	-0.102219	0.0805717	-1.26868	0.204557	0.621004
ENSMUSG00000000605	Clcn4	2480.68	-0.123423	0.0753838	-1.63727	0.101575	0.870722	698.885	-0.029259	0.0791296	-0.369761	0.711561	0.900674	2794.39	-0.0712167	0.0373515	-1.90666	0.0565643	0.342391	3297.53	-0.0161736	0.0391255	-0.413377	0.679331	0.951008	5221.61	-0.0406189	0.0320638	-1.26682	0.205221	0.896327	2282.6	-0.0285051	0.0472541	-0.603231	0.546355	0.824404	5359.04	-0.0851485	0.0600047	-1.41903	0.15589	0.319333	5794.55	-0.0452742	0.0270463	-1.67395	0.0941405	0.475379
ENSMUSG00000000606	Vmn2r88	0	NA	NA	NA	NA	NA	0	NA	NA	NA	NA	NA	0.0670124	0.364855	3.00318	0.12149	0.903303	NA	0	NA	NA	NA	NA	NA	0	NA	NA	NA	NA	NA	0	NA	NA	NA	NA	NA	0	NA	NA	NA	NA	NA	0	NA	NA	NA	NA	NA
ENSMUSG00000000617	Grm6	0.235058	-0.730115	2.66463	-0.274003	0.784083	NA	0	NA	NA	NA	NA	NA	0.145504	-0.878913	3.00165	-0.29281	0.769668	NA	0.111845	-0.248374	2.76758	-0.0897442	0.92849	NA	0.180376	0.71727	2.38474	0.300775	0.763586	NA	0.0380489	-0.375282	3.00318	-0.124962	0.900554	NA	0.86928	-2.33434	1.44111	-1.61982	0.105271	NA	0.291296	-0.477899	1.80698	-0.264473	0.791415	NA
ENSMUSG00000000627	Sema4f	2043.82	-0.133752	0.12995	-1.02926	0.303358	0.943547	2.97362	-0.920643	0.489356	-1.88133	0.0599265	0.295695	1024.73	0.0171933	0.0597862	0.28758	0.773668	0.931334	1769.9	0.0636684	0.0483696	1.31629	0.188077	0.705347	1782.36	0.0416068	0.0486471	0.855279	0.392397	0.956233	1085.81	-0.177853	0.0739523	-2.40497	0.016174	0.168303	752.479	0.360903	0.118505	3.04547	0.00232314	0.0144427	1911.02	-0.0171669	0.0634151	-0.270707	0.786617	0.941972
ENSMUSG00000000628	Hk2	142.047	0.269357	0.172059	1.56549	0.117467	0.882003	6166.68	-0.275331	0.141001	-1.95269	0.0508565	0.269295	59.0367	-0.0127873	0.157058	-0.0814178	0.93511	0.984668	137.528	-0.178806	0.0828778	-2.15747	0.0309694	0.376927	98.7593	-0.11446	0.112318	-1.01907	0.308169	0.930247	102.802	-0.189763	0.157557	-1.20441	0.228431	0.594679	76.1269	0.51273	0.210889	2.43127	0.0150459	0.0590495	205.047	0.031695	0.107887	0.293781	0.768925	0.936489
ENSMUSG00000000631	Myo18a	2524.22	-0.121018	0.0865991	-1.39745	0.16228	0.888024	705.977	0.0614484	0.109986	0.558693	0.576371	0.842433	2514.98	0.0991609	0.0432179	2.29444	0.0217651	0.229842	1986.81	0.0709023	0.0423975	1.67232	0.094461	0.576295	5478.3	0.0226204	0.063865	0.354191	0.723196	0.992623	1946.61	-0.0242559	0.0802888	-0.302108	0.76257	0.926951	2064.96	-0.0204433	0.127297	-0.160596	0.872412	0.931762	5532.43	0.0829476	0.0409875	2.02373	0.042998	0.363874
ENSMUSG00000000632	Sez6	1776.74	-0.018607	0.123841	-0.15025	0.880568	0.993573	19.6846	0.272181	0.309907	0.878268	0.379798	0.720983	1927.94	0.038294	0.0622567	0.615099	0.538489	0.830447	2587.77	-0.0625198	0.0491659	-1.27161	0.203512	0.723884	5377.6	-0.0890869	0.110532	-0.805984	0.420252	0.95985	1630.09	-0.0485679	0.13353	-0.363724	0.716064	0.907963	1618.71	-0.019046	0.148861	-0.127944	0.898193	0.945548	7229.87	-0.0270375	0.0826413	-0.327167	0.743541	0.929735
ENSMUSG00000000673	Haao	3.18755	0.20759	0.631256	0.328853	0.742267	0.985695	1.07312	-0.25526	0.908363	-0.281011	0.778702	NA	4.6335	0.073755	0.431516	0.170921	0.864286	NA	1.27802	-0.250065	0.810405	-0.308567	0.757651	NA	1.18359	0.0938686	0.712126	0.131815	0.895131	NA	3.00872	0.599593	0.434708	1.3793	0.167802	NA	2.82017	0.310713	0.577605	0.537934	0.590623	0.748433	1.20025	-0.516823	0.825	-0.626451	0.531019	NA
ENSMUSG00000000682	Cd52	31.009	-0.362132	0.337901	-1.07171	0.28385	0.939029	28.5302	-0.900072	0.320209	-2.81089	0.00494052	0.0591287	32.1308	0.0492206	0.207764	0.236906	0.81273	0.946331	16.345	0.108634	0.243067	0.446929	0.654926	0.944313	20.5143	-0.0539584	0.218966	-0.246423	0.805355	0.992623	10.8762	-0.0915501	0.271983	-0.336602	0.736417	0.916959	49.8494	-0.860426	0.229315	-3.75215	0.000175323	0.00191443	20.3729	-0.0780008	0.206905	-0.376988	0.706182	0.915491
ENSMUSG00000000686	Abhd15	36.9682	0.122722	0.158549	0.774029	0.438914	0.962291	176.235	0.502422	0.14232	3.53022	0.000415209	0.00990185	14.3672	0.153975	0.247346	0.62251	0.533607	0.828248	10.9228	0.361905	0.299766	1.20729	0.22732	0.745345	14.75	0.409396	0.291233	1.40573	0.159803	0.872376	14.5514	0.0205872	0.226192	0.0910163	0.92748	0.979705	62.951	0.283453	0.188373	1.50474	0.13239	0.286345	18.6323	0.313609	0.30252	1.03666	0.299896	0.699769
ENSMUSG00000000690	Hoxb6	9.61299	0.711557	1.26177	0.563935	0.572798	0.976037	18.2476	-0.384623	0.303459	-1.26746	0.204991	0.551781	225.412	0.156338	0.229428	0.681422	0.495604	0.804462	1.43107	-3.38654	2.8517	-1.18755	0.235009	NA	0	NA	NA	NA	NA	NA	0.466793	-2.38249	2.87809	-0.827804	0.407781	NA	0.070493	-0.369215	3.00318	-0.122941	0.902154	NA	0	NA	NA	NA	NA	NA
ENSMUSG00000000693	Loxl3	247.879	0.133676	0.145074	0.921433	0.356824	0.948302	27.7217	-0.146296	0.174448	-0.838625	0.40168	0.737671	74.7123	0.225773	0.122716	1.8398	0.0657969	0.364152	85.3848	-0.0654728	0.109043	-0.60043	0.54822	0.91183	116.108	-0.0128747	0.112425	-0.114518	0.908827	0.998496	82.5005	-0.0146944	0.102699	-0.143083	0.886225	0.968579	116.234	0.214193	0.144448	1.48284	0.138118	0.294306	161.993	0.173137	0.136952	1.26421	0.206154	0.622826
ENSMUSG00000000701	Tcl1b5	0	NA	NA	NA	NA	NA	0	NA	NA	NA	NA	NA	0	NA	NA	NA	NA	NA	0	NA	NA	NA	NA	NA	0	NA	NA	NA	NA	NA	0	NA	NA	NA	NA	NA	0	NA	NA	NA	NA	NA	0	NA	NA	NA	NA	NA
ENSMUSG00000000706	Btn1a1	5.75959	0.1741	0.387928	0.448794	0.653581	0.978073	0	NA	NA	NA	NA	NA	9.20228	0.342039	0.34636	0.987524	0.323386	0.693697	9.37923	0.509628	0.297582	1.71256	0.0867927	0.559769	3.03056	0.691664	0.422564	1.63683	0.101666	0.812011	9.42356	0.0829888	0.322682	0.257184	0.797037	0.93845	9.05616	0.0805057	0.457106	0.176121	0.860199	0.923685	2.06034	0.0297861	0.723511	0.0411689	0.967161	NA
ENSMUSG00000000708	Kat2b	437.584	0.0143847	0.1271	0.113177	0.90989	0.995843	321.755	-0.0282069	0.131184	-0.215017	0.829754	0.946557	623.525	-0.0688714	0.0899926	-0.765301	0.444092	0.774161	1460.76	0.0942707	0.0560385	1.68225	0.0925208	0.572485	567.146	0.0533531	0.0741663	0.719371	0.471912	0.967572	340.518	0.183473	0.111133	1.65093	0.098753	0.406024	626.102	0.462635	0.136152	3.39792	0.000678991	0.00552604	561.833	0.150794	0.108843	1.38542	0.165923	0.580531
ENSMUSG00000000711	Rab5b	3131.88	-0.0200775	0.0423259	-0.474356	0.635246	0.978073	936.688	-0.00710778	0.0745425	-0.095352	0.924035	0.976441	2669.37	0.00358981	0.0508315	0.0706217	0.943699	0.985175	2151.87	0.026232	0.035444	0.740095	0.459242	0.879301	3708.66	0.00739328	0.0329166	0.224606	0.822286	0.992623	2876.34	0.124994	0.0325661	3.83815	0.000123964	0.0115439	3057.06	0.253601	0.0701316	3.61607	0.000299107	0.00289755	4129.51	0.0511633	0.0294654	1.73639	0.0824955	0.454489
ENSMUSG00000000724	Cryba1	1.41805	-1.73722	1.28298	-1.35405	0.17572	0.892696	0	NA	NA	NA	NA	NA	0.163839	-1.14	3.00107	-0.379863	0.704047	NA	0.675125	-2.88034	2.96693	-0.970814	0.331641	NA	0.703137	-0.146148	1.24459	-0.117427	0.906522	NA	1.32797	-2.14778	1.08207	-1.98488	0.0471577	NA	0.301479	-1.27272	2.32887	-0.546496	0.584725	NA	1.52444	0.778724	0.912331	0.853554	0.393352	NA
ENSMUSG00000000730	Dnmt3l	9.79879	-0.286288	0.558296	-0.512789	0.608099	0.976738	16.9981	-1.08518	0.387502	-2.80046	0.00510298	0.0605792	15.1897	0.229449	0.257248	0.89194	0.372425	0.727237	1.19469	1.4114	0.9095	1.55184	0.1207	NA	3.53302	0.304947	0.545969	0.558543	0.576474	0.981059	1.88812	0.664323	0.587893	1.13001	0.258473	NA	0.548777	-0.724532	1.69591	-0.427224	0.669216	NA	10.4516	0.258129	0.351983	0.733356	0.463341	0.806138
ENSMUSG00000000731	Aire	8.63666	-0.139091	0.305632	-0.455094	0.649042	0.978073	0	NA	NA	NA	NA	NA	4.80781	-0.286487	0.451537	-0.63447	0.525774	NA	1.81855	-0.703571	0.843486	-0.834122	0.404212	NA	11.6334	0.248087	0.37251	0.665989	0.505418	0.973787	4.4834	0.513089	0.482765	1.06281	0.287866	NA	0.632648	2.28671	1.1204	2.04098	0.0412524	NA	22.7239	0.265984	0.241392	1.10188	0.270516	0.678221
ENSMUSG00000000732	Icosl	234.926	0.100666	0.211998	0.474846	0.634897	0.978073	39.0447	-0.445916	0.287933	-1.54868	0.121459	0.438791	116.111	0.162139	0.100159	1.61882	0.105486	0.448445	224.787	0.436894	0.0876602	4.98396	6.22975e-07	0.000221753	147.315	0.0788814	0.205336	0.384157	0.700862	0.992623	110.339	0.317254	0.137602	2.30559	0.0211336	0.191187	171.272	0.339871	0.16979	2.00172	0.0453149	0.132499	394.352	0.161662	0.131632	1.22814	0.219395	0.633281
ENSMUSG00000000738	Spg7	1439.86	0.0427783	0.0530352	0.806602	0.419896	0.961903	1400.83	0.123588	0.0689089	1.7935	0.0728927	0.33235	1046.29	0.104969	0.0499607	2.10103	0.035638	0.285311	1346.03	0.0692869	0.0426677	1.62387	0.104403	0.594639	1514.8	0.0975758	0.0513482	1.90028	0.0573966	0.73635	811.387	-0.0240897	0.0404586	-0.595414	0.551567	0.828111	1227.4	0.26338	0.0846716	3.11061	0.00186704	0.0121846	1717.84	0.105496	0.0419784	2.51311	0.0119673	0.232439
ENSMUSG00000000739	Sult5a1	25.042	0.266857	0.662971	0.402517	0.687304	0.979078	203.452	1.75076	0.290207	6.03281	1.61135e-09	2.92306e-07	20.5476	0.264183	0.230297	1.14714	0.251323	0.635659	10.4124	-0.00666275	0.285663	-0.0233238	0.981392	0.998182	10.4061	-0.537049	0.520209	-1.03237	0.301898	0.927549	3.57818	0.168341	0.45261	0.371934	0.709942	NA	12.9498	-0.145159	0.351924	-0.412474	0.679992	0.812698	76.3314	0.435924	0.154814	2.81579	0.00486578	0.157873
ENSMUSG00000000740	Rpl13	6022.98	0.128192	0.106299	1.20596	0.227834	0.923369	2761.96	-0.0305671	0.139887	-0.218512	0.82703	0.945839	3856.5	0.27181	0.0854032	3.18267	0.00145924	0.062437	3740.32	0.0655038	0.05183	1.26382	0.206295	0.725165	2540.42	0.0854877	0.0673324	1.26964	0.204214	0.895627	3200.61	-0.0199858	0.0799809	-0.249883	0.802678	0.939991	9110.88	-0.685921	0.154971	-4.42612	9.5942e-06	0.000205479	3136.51	0.0412197	0.068925	0.598036	0.549816	0.850822
ENSMUSG00000000743	Chmp1a	2465.52	0.0132596	0.0351123	0.377635	0.705702	0.979934	1002.74	0.0914409	0.0646109	1.41525	0.156994	0.49428	1730.94	0.0555515	0.0360047	1.54289	0.122856	0.475256	1716.22	0.0305742	0.0387899	0.7882	0.43058	0.869926	2141.75	0.000124766	0.0501955	0.00248561	0.998017	0.99987	1393.8	-0.0654505	0.0449482	-1.45613	0.145356	0.486047	2865.03	-0.0332783	0.0551504	-0.60341	0.546236	0.716549	2875.82	0.0400962	0.0422632	0.948727	0.34276	0.732193
ENSMUSG00000000751	Rpa1	1345.3	0.0822431	0.0843752	0.974731	0.329694	0.944539	306.311	0.2034	0.0961941	2.11448	0.0344745	0.214486	1301.55	-0.0138937	0.0345652	-0.401955	0.687717	0.894107	1624.76	0.0620005	0.0372677	1.66365	0.0961822	0.580288	1219.33	-0.0344876	0.0551859	-0.624935	0.532014	0.978144	952.828	-0.000722325	0.0541549	-0.0133381	0.989358	0.996578	2258.95	0.286092	0.085124	3.36088	0.000776935	0.0061658	1622.31	0.0699994	0.0632161	1.1073	0.268163	0.675487
ENSMUSG00000000753	Serpinf1	256.33	0.213675	0.334198	0.639367	0.522584	0.969247	614.541	-0.589668	0.162598	-3.62653	0.00028725	0.00755319	601.813	0.00647745	0.062691	0.103324	0.917706	0.979664	446.411	-0.07983	0.0520253	-1.53445	0.12492	0.633354	193.471	-0.142091	0.12013	-1.18281	0.236884	0.91471	116.125	-0.0116813	0.170247	-0.0686139	0.945297	0.984087	636.025	-0.369167	0.142411	-2.59227	0.00953435	0.0417189	388.967	-0.164723	0.0875082	-1.88238	0.0597847	0.401107
ENSMUSG00000000759	Tubgcp3	1557.31	-0.0283037	0.0497938	-0.568418	0.569751	0.975225	204.632	0.16371	0.112338	1.4573	0.145034	0.477982	697.055	0.0420543	0.0487142	0.863286	0.38798	0.737892	839.323	0.00677734	0.0450191	0.150543	0.880336	0.984294	1290.73	-0.0143643	0.0322525	-0.44537	0.656052	0.987485	1212.78	-0.0012349	0.0392726	-0.0314444	0.974915	0.99248	1027.11	0.241855	0.098658	2.45145	0.0142283	0.0567037	1278.51	-0.0156215	0.0321219	-0.48632	0.62674	0.886242
ENSMUSG00000000766	Oprm1	11.92	-0.288413	0.291296	-0.990102	0.322124	0.944539	0.185082	-1.26814	3.00303	-0.422288	0.672815	NA	8.55261	-0.385296	0.314203	-1.22626	0.220099	NA	15.3304	-0.58655	0.235417	-2.49153	0.0127193	0.266059	26.4541	-0.718861	0.45879	-1.56686	0.117147	0.831242	14.8724	-0.491476	0.249356	-1.97099	0.0487255	0.287351	31.3204	-0.941511	0.278549	-3.38006	0.000724707	0.00583223	3.67259	0.105319	0.453672	0.232147	0.816423	NA
ENSMUSG00000000776	Polr3d	490.814	0.010324	0.0751214	0.137431	0.89069	0.994247	132.867	-0.0244906	0.128248	-0.190963	0.848554	0.953112	313.724	-0.0355383	0.0555703	-0.639519	0.522485	0.820556	318.849	0.000188725	0.0626311	0.00301329	0.997596	0.999654	410.222	-0.050515	0.0605754	-0.83392	0.404326	0.956495	286.039	0.0635772	0.0564705	1.12585	0.26023	0.627059	535.237	0.295153	0.0780831	3.77999	0.000156836	0.00175563	426.812	0.0522513	0.059794	0.873856	0.382197	0.755667
ENSMUSG00000000782	Tcf7	81.6001	0.0521565	0.195353	0.266986	0.78948	0.989124	5.17015	0.3537	0.531085	0.665996	0.505414	0.802918	75.5264	-0.26119	0.12588	-2.07492	0.0379942	0.292274	57.3275	-0.0478832	0.124512	-0.384566	0.700559	0.95559	106.065	-0.053379	0.127996	-0.417037	0.676651	0.990237	27.4552	0.225103	0.181406	1.24088	0.214651	0.577989	579.911	0.427924	0.135369	3.16116	0.00157144	0.0106995	78.7332	-0.184158	0.113814	-1.61806	0.10565	0.495212
ENSMUSG00000000787	Ddx3x	2325.74	-0.0782621	0.121422	-0.644545	0.519222	0.968777	1429.78	0.13184	0.244185	0.539918	0.589254	0.848511	2863.26	-0.0579355	0.0440426	-1.31544	0.188362	0.563175	3814.55	0.0675421	0.0390714	1.72868	0.0838661	0.555016	6068.31	0.0669978	0.0707788	0.94658	0.343853	0.944917	3093.67	0.131497	0.0750566	1.75197	0.0797791	0.367156	4869.46	0.156809	0.103469	1.51551	0.129642	0.282075	5501.24	-0.0848063	0.0783419	-1.08251	0.279024	0.684177
ENSMUSG00000000791	Il12rb1	14.4724	0.027849	0.347406	0.0801628	0.936108	0.996741	1.37438	-1.07275	0.83126	-1.29052	0.196871	NA	30.2012	1.04299	0.224088	4.65437	3.24981e-06	0.00162648	9.17862	1.35969	0.354684	3.83354	0.000126313	0.0160308	27.9825	0.337764	0.167388	2.01785	0.043607	0.705628	8.34733	0.128925	0.374755	0.344023	0.730829	0.91451	23.2215	0.014243	0.274008	0.0519804	0.958544	0.978035	30.5574	0.611376	0.223822	2.73152	0.0063042	0.175751
ENSMUSG00000000792	Slc5a5	302.488	-0.028049	0.406624	-0.0689802	0.945005	0.996741	1.82707	-0.473006	0.957598	-0.49395	0.621341	NA	203.016	0.188171	0.0905041	2.07915	0.0376039	0.290652	159.261	0.0373075	0.101445	0.367759	0.713053	0.958321	183.963	0.027714	0.0976309	0.283865	0.776514	0.992623	127.517	-0.120822	0.130083	-0.92881	0.352988	0.704488	284.181	0.317303	0.145505	2.1807	0.0292056	0.0966462	105.298	0.013042	0.126736	0.102907	0.918037	0.981344
ENSMUSG00000000794	Kcnn3	723.649	0.0142498	0.0932366	0.152835	0.878529	0.993573	1.65702	-0.03697	0.904162	-0.0408887	0.967385	NA	167.773	-0.0975702	0.0823983	-1.18413	0.236362	0.619939	103.993	-0.0219436	0.118251	-0.185568	0.852783	0.980234	776.653	-0.269186	0.136765	-1.96824	0.0490402	0.716094	577.118	-0.240022	0.0935537	-2.56561	0.0102995	0.135183	782.181	0.233716	0.127217	1.83715	0.0661872	0.174812	419.67	-0.273247	0.106592	-2.56348	0.0103628	0.215754
ENSMUSG00000000804	Usp32	1548.54	0.00465771	0.0697424	0.0667845	0.946753	0.996741	202.954	0.125576	0.178233	0.704562	0.481083	0.787976	1418.28	-0.0866646	0.0503645	-1.72075	0.0852966	0.411677	1184.75	0.0809241	0.0341307	2.37101	0.0177395	0.304616	4778.31	-0.0275238	0.0993837	-0.276945	0.781822	0.992623	1598.18	0.0471012	0.04377	1.07611	0.281879	0.648626	1799.34	0.168607	0.0986163	1.70973	0.0873158	0.212766	3318.25	-0.178578	0.089449	-1.99643	0.0458875	0.370707
ENSMUSG00000000805	Car4	209.431	-0.157561	0.184607	-0.853497	0.393384	0.956375	740.212	0.365758	0.188369	1.94171	0.0521719	0.273301	213.975	-0.315055	0.190445	-1.65431	0.0980644	0.434291	1491.26	-0.409036	0.113377	-3.60775	0.00030886	0.0277808	1261.4	-0.00790718	0.0687557	-0.115004	0.908442	0.998496	139.796	-0.083041	0.118151	-0.702839	0.482156	0.792682	813.693	-0.22006	0.101207	-2.17435	0.0296791	0.0975915	1497.59	-0.0807677	0.0943212	-0.856305	0.391829	0.762155
ENSMUSG00000000811	Txnrd3	321.602	0.17203	0.138429	1.24273	0.213966	0.915219	231.285	-0.310134	0.0929419	-3.33686	0.000847312	0.0169096	222.737	0.0358193	0.100767	0.355467	0.72224	0.907867	111.339	-0.0790513	0.119224	-0.663051	0.507298	0.900962	127.234	0.149449	0.128914	1.15929	0.246339	0.914747	212.281	0.278535	0.137136	2.03109	0.0422464	0.269323	227.49	0.258624	0.129252	2.00092	0.0454006	0.132649	116.361	0.202619	0.185213	1.09398	0.273964	0.679783
ENSMUSG00000000817	Fasl	17.621	-0.693936	0.298421	-2.32536	0.0200528	0.687286	0.249708	0.96218	1.77522	0.542006	0.587814	NA	9.13891	0.129758	0.349422	0.371352	0.710375	0.903547	10.6112	-0.156664	0.269811	-0.580645	0.56148	0.915228	6.11598	-0.113025	0.335211	-0.337176	0.735984	0.992623	15.0368	-0.117359	0.216825	-0.541262	0.588327	0.846973	10.097	0.187864	0.387669	0.4846	0.62796	0.776796	5.21062	-0.259512	0.355181	-0.730647	0.464995	NA
ENSMUSG00000000823	Zfp512b	2631.7	0.0571979	0.108161	0.52882	0.59693	0.976738	169.218	0.136919	0.176367	0.776332	0.437553	0.76132	743.949	0.0271316	0.0897909	0.302164	0.762527	0.927488	1286.82	0.161924	0.113217	1.4302	0.152658	0.672377	2999.16	0.0832432	0.0736492	1.13027	0.258364	0.917951	1689.56	0.161818	0.0806304	2.00691	0.0447596	0.275631	1566.4	0.574221	0.114526	5.01391	5.33352e-07	2.4688e-05	3662.45	0.157044	0.0607822	2.58372	0.00977414	0.211687
ENSMUSG00000000826	Dnajc5	7195.84	-0.0376717	0.0640201	-0.588436	0.55624	0.973846	969.161	0.0136579	0.0567243	0.240777	0.809728	0.938684	5943.37	-0.00812486	0.0279645	-0.290542	0.771402	0.930097	6166.81	0.0321238	0.0283614	1.13266	0.257358	0.770095	10969.8	0.0222967	0.0317935	0.701297	0.483117	0.96863	6388.52	0.0778842	0.0375734	2.07285	0.038186	0.257678	7642.11	0.142435	0.0598221	2.38098	0.0172666	0.0655679	11714.9	-0.0166146	0.0331322	-0.501463	0.616045	0.881541
ENSMUSG00000000827	Tpd52l2	1673.39	0.00854599	0.0627045	0.13629	0.891592	0.994381	1159.09	-0.0603947	0.041443	-1.4573	0.145034	0.477982	1513.46	-0.0341212	0.0395183	-0.863428	0.387902	0.737892	1490.61	0.0446447	0.0444445	1.0045	0.315135	0.810238	1263.64	0.0378755	0.0450598	0.840562	0.400593	0.956495	1127.38	-0.0334073	0.0368111	-0.907533	0.364125	0.711642	1919.55	-0.208705	0.0738885	-2.82459	0.00473412	0.0246889	1306.17	0.0646331	0.0411434	1.57092	0.1162	0.512011
ENSMUSG00000000838	Fmr1	336.06	-0.0294434	0.14007	-0.210206	0.833507	0.991451	166.632	-0.136654	0.173884	-0.785894	0.431929	0.757495	678.573	-0.129979	0.0527758	-2.46285	0.0137837	0.191721	923.337	-0.0291981	0.0438933	-0.665206	0.505918	0.900267	1901.38	-0.0541182	0.0684296	-0.790859	0.429026	0.961583	514.794	0.00621345	0.104766	0.0593077	0.952707	0.986468	1016.89	0.0777717	0.0849242	0.915778	0.359783	0.55434	1393.04	-0.144012	0.11045	-1.30387	0.192277	0.607646
ENSMUSG00000000861	Bcl11a	249.782	-0.0290396	0.306005	-0.0948991	0.924395	0.995843	0.561912	-1.03194	1.25008	-0.8255	0.409088	NA	344.608	0.194367	0.0811516	2.39511	0.0166152	0.209959	335.465	-0.0185015	0.0711512	-0.260031	0.79484	0.974974	2399.02	-0.0465686	0.0734738	-0.633812	0.526203	0.977367	283.444	-0.246477	0.114897	-2.1452	0.0319365	0.236913	634.154	-0.0193735	0.097634	-0.198429	0.842709	0.914016	3574.07	-0.0756931	0.0563956	-1.34218	0.179538	0.593469
ENSMUSG00000000869	Il4	0.179986	1.04193	3.01104	0.346038	0.729314	NA	0.0401466	-0.543369	3.00318	-0.180931	0.856421	NA	0.236534	-0.25665	1.67599	-0.153133	0.878293	NA	0	NA	NA	NA	NA	NA	0.377859	0.239543	1.3373	0.179125	0.85784	NA	0.208685	0.105619	1.9782	0.0533914	0.95742	NA	0.0746342	-0.369215	3.00318	-0.122941	0.902154	NA	0	NA	NA	NA	NA	NA
ENSMUSG00000000876	Pxmp4	468.814	0.0258849	0.0744615	0.347628	0.72812	0.983116	1446.12	-0.110779	0.0858112	-1.29096	0.196716	0.54356	481.218	-0.0214867	0.0504589	-0.425826	0.670234	0.886683	473.2	0.00764266	0.0617602	0.123747	0.901515	0.98733	498.776	-0.04348	0.0540968	-0.803743	0.421545	0.960091	269.296	0.0283797	0.0726344	0.39072	0.696004	0.899346	1300.83	-0.199047	0.0957317	-2.07922	0.0375973	0.11578	502.621	-0.00153475	0.050378	-0.0304647	0.975696	0.993696
ENSMUSG00000000881	Dlg3	2638.85	-0.0655794	0.0676985	-0.968697	0.332696	0.945029	151.891	0.0538512	0.0969687	0.555346	0.578658	0.844497	1192.95	0.0202695	0.0433507	0.467569	0.640093	0.874134	1775.61	-0.0189019	0.0295474	-0.639713	0.522359	0.906526	5822.36	-0.0302741	0.0287459	-1.05316	0.292267	0.926039	1789.97	-0.0730417	0.0632807	-1.15425	0.248398	0.614373	2081.74	0.0248193	0.0651498	0.380958	0.703235	0.827538	7859.33	-0.0236976	0.0567771	-0.417379	0.676401	0.905886
ENSMUSG00000000884	Gnb1l	121.418	0.109679	0.0928009	1.18188	0.237254	0.926669	48.465	0.280178	0.164567	1.70252	0.0886576	0.370439	100.899	0.247194	0.0822001	3.00722	0.00263648	0.0861995	108.986	0.0383631	0.100905	0.38019	0.703805	0.955803	95.6768	0.0132333	0.0944213	0.140152	0.88854	0.995407	81.8558	-0.0757175	0.108861	-0.69554	0.486717	0.794154	163.95	-0.18774	0.115408	-1.62676	0.103789	0.240623	102.815	0.171573	0.102448	1.67473	0.0939866	0.475379
ENSMUSG00000000889	Dbh	9.10729	-1.06935	0.405195	-2.6391	0.0083126	0.527227	0.0808801	0.177971	3.00318	0.059261	0.952744	NA	365.277	0.0166249	0.176823	0.09402	0.925093	0.981527	192.401	-0.07065	0.249855	-0.282763	0.777358	0.970747	10.5618	-0.219979	0.406424	-0.541254	0.588332	0.983159	0.686946	0.0525639	0.999662	0.0525817	0.958065	NA	4.55685	-1.37452	0.828215	-1.65962	0.0969908	0.22975	43.7625	0.191467	0.22982	0.833117	0.404779	0.771724
ENSMUSG00000000901	Mmp11	219.221	-0.11412	0.12976	-0.879471	0.379146	0.953212	58.4908	0.210596	0.187535	1.12297	0.261452	0.614074	82.1451	0.0186883	0.106684	0.175174	0.860943	0.963102	51.5755	-0.212899	0.160423	-1.32711	0.184474	0.703113	48.5931	-0.0342063	0.127161	-0.269	0.78793	0.992623	98.5374	0.0701103	0.0771592	0.908644	0.363538	0.711162	114.291	0.0955594	0.135262	0.706476	0.479892	0.663725	51.7703	0.246134	0.215164	1.14394	0.252649	0.663782
ENSMUSG00000000902	Smarcb1	2109.66	0.00465367	0.0483084	0.0963325	0.923256	0.995843	595.009	-0.24161	0.076715	-3.14945	0.00163578	0.0273307	1352.32	0.00138312	0.0355271	0.0389313	0.968945	0.992338	1869	0.0220719	0.0313936	0.70307	0.482012	0.893407	1562.04	0.0421566	0.0363781	1.15885	0.246518	0.914747	1137.25	0.012688	0.0388963	0.326199	0.744274	0.919866	2716.49	-0.0809072	0.0719811	-1.12401	0.261011	0.450737	1855.63	0.0538454	0.0442793	1.21604	0.22397	0.636137
ENSMUSG00000000903	Vpreb3	7.96845	1.34754	0.741747	1.8167	0.0692624	0.841744	9.88	-0.571788	0.384118	-1.48858	0.136599	0.465175	3.27716	0.0927157	0.503785	0.184038	0.853983	NA	8.26698	0.476351	0.327544	1.45431	0.14586	0.663814	0.697457	-0.280805	0.968911	-0.289816	0.771957	NA	3.77424	0.664462	0.50216	1.32321	0.185766	NA	23.0809	-0.525391	0.310352	-1.69289	0.0904761	0.218473	1.22048	0.1388	1.20949	0.114759	0.908636	NA
ENSMUSG00000000915	Hip1r	2049.43	-0.105069	0.0898028	-1.16999	0.242003	0.928612	305.6	0.410212	0.138158	2.96915	0.00298629	0.0413635	1291.3	0.0677881	0.0494429	1.37104	0.170363	0.539956	1488.41	0.0645028	0.0478468	1.34811	0.177623	0.697484	2191.32	0.0368628	0.0650273	0.566882	0.570795	0.980359	1310.75	-0.0118754	0.081246	-0.146166	0.883791	0.967799	1736.62	0.144709	0.0807561	1.79192	0.073145	0.187755	1721.47	0.0630768	0.0615639	1.02457	0.305564	0.703451
ENSMUSG00000000916	Nsun5	428.401	0.0321449	0.0581457	0.552834	0.580377	0.976738	334.496	0.310868	0.0999146	3.11134	0.00186242	0.0299788	324.321	0.0579596	0.0658541	0.880122	0.378793	0.732056	493.547	0.109138	0.0561962	1.94209	0.0521264	0.463574	411.562	0.131179	0.0657675	1.99459	0.0460877	0.706628	285.328	0.0229295	0.0753092	0.304471	0.760769	0.926135	494.843	0.0542352	0.0907757	0.597464	0.550198	0.719229	450.88	0.11787	0.0547897	2.15131	0.0314516	0.325285
ENSMUSG00000000934	Top1mt	443.306	0.0064545	0.0780361	0.0827117	0.934081	0.996741	234.75	-0.149954	0.0861984	-1.73964	0.0819223	0.355738	224.721	-0.0586173	0.0642226	-0.912721	0.361389	0.717479	167.159	-0.126103	0.097854	-1.28868	0.197509	0.715842	338.988	-0.0811055	0.0973059	-0.83351	0.404557	0.956495	297.985	-0.135453	0.065874	-2.05624	0.0397594	0.26222	435.525	-0.0687783	0.0961412	-0.715388	0.474369	0.658825	396.469	-0.105072	0.0800085	-1.31326	0.189097	0.604275
ENSMUSG00000000938	Hoxa10	3.17689	1.67667	1.25377	1.3373	0.181126	0.894372	0.133862	-0.30292	2.72275	-0.111255	0.911414	NA	0	NA	NA	NA	NA	NA	0	NA	NA	NA	NA	NA	0	NA	NA	NA	NA	NA	0	NA	NA	NA	NA	NA	0	NA	NA	NA	NA	NA	0	NA	NA	NA	NA	NA
ENSMUSG00000000942	Hoxa4	0.800286	2.01708	1.40517	1.43546	0.151155	0.885661	361.056	0.0626795	0.105888	0.591941	0.55389	0.83091	354.678	-0.0103675	0.0794363	-0.130513	0.89616	0.973877	6.80018	-1.50611	0.869969	-1.73122	0.0834128	NA	0.0399836	0.183633	3.00318	0.0611463	0.951243	NA	0.0500515	-0.375282	3.00318	-0.124962	0.900554	NA	0.107252	-0.60966	3.00318	-0.203005	0.839131	NA	0	NA	NA	NA	NA	NA
ENSMUSG00000000948	Gm38393	30.4425	0.0822632	0.202229	0.406782	0.684168	0.979078	0.199402	0.974686	2.99503	0.325435	0.744852	NA	64.9004	0.167229	0.160996	1.03872	0.298935	0.674114	63.0107	0.0380196	0.148472	0.256072	0.797895	0.974993	169.671	0.00978957	0.146277	0.0669251	0.946641	0.99987	64.6482	0.0424909	0.133184	0.31904	0.749696	0.921388	100.5	-0.699722	0.278083	-2.51623	0.0118617	0.0494701	109.071	-0.0854406	0.129761	-0.658445	0.510252	0.83153
ENSMUSG00000000957	Mmp14	786.211	-0.019717	0.190035	-0.103755	0.917364	0.995843	86.5874	0.00746057	0.216133	0.0345184	0.972464	0.991877	338.366	-0.0807625	0.163862	-0.492867	0.622106	0.867869	344.822	-0.171978	0.118039	-1.45696	0.145127	0.662117	291.673	-0.158506	0.150903	-1.05038	0.293544	0.926039	398.42	-0.103375	0.166071	-0.622473	0.533631	0.81567	527.931	-0.104901	0.20578	-0.509772	0.610211	0.7627	439.684	-0.0280213	0.139397	-0.201018	0.840684	0.959318
ENSMUSG00000000958	Slc7a7	68.6383	-0.0769475	0.16854	-0.456552	0.647993	0.978073	16.7634	-0.143007	0.262845	-0.544073	0.586391	0.847441	32.9427	0.0596764	0.164031	0.363811	0.715999	0.905683	29.4436	-0.435604	0.197769	-2.20258	0.027624	0.360773	47.469	-0.249589	0.115582	-2.15942	0.0308176	0.655076	30.4739	-0.0898086	0.157696	-0.569504	0.569014	0.837888	80.8409	-0.0777259	0.166141	-0.467831	0.639906	0.784816	54.3875	-0.0300275	0.132966	-0.225828	0.821335	0.953591
ENSMUSG00000000959	Oxa1l	1568.48	0.109981	0.065824	1.67084	0.0947539	0.863102	2500.07	0.140655	0.0688255	2.04365	0.0409879	0.239244	1647.29	0.122775	0.0384083	3.19659	0.00139063	0.0610842	1726.94	0.0988788	0.044611	2.21647	0.0266596	0.354542	1198.08	0.0758918	0.0366182	2.07251	0.0382175	0.68303	879.023	0.0130017	0.0513776	0.253061	0.800221	0.939361	2142.73	0.0349652	0.0579292	0.603585	0.546119	0.716477	1332.54	0.104605	0.0426516	2.45254	0.0141853	0.247164
ENSMUSG00000000976	Heatr6	749.753	-0.0996404	0.0746487	-1.33479	0.181945	0.895228	124.496	-0.0309982	0.118012	-0.26267	0.792805	0.932845	307.62	-0.0370055	0.0638431	-0.579632	0.562163	0.840775	520.625	0.039133	0.0461465	0.848015	0.39643	0.856218	706.986	-0.00258215	0.0436546	-0.0591496	0.952833	0.99987	496.554	0.0911065	0.0563002	1.61823	0.105614	0.420763	495.025	0.0276152	0.0604627	0.456731	0.647864	0.789675	810.821	-0.0212995	0.0449392	-0.473963	0.635526	0.889049
ENSMUSG00000000982	Ccl3	1.14144	-0.801778	1.16359	-0.689055	0.490789	0.965008	0.950031	1.53751	0.90744	1.69434	0.0902004	NA	2.56409	0.792915	0.704155	1.12605	0.260144	NA	1.31134	-2.33956	0.917769	-2.54918	0.0107977	NA	1.01677	-0.129908	0.84322	-0.154062	0.877561	NA	0.569253	0.726169	1.218	0.596198	0.551043	NA	2.70329	0.171252	0.608988	0.281208	0.778551	0.875527	1.14171	0.952995	0.986353	0.966181	0.333954	NA
ENSMUSG00000000983	Wfdc18	1.63636	-0.716911	0.763909	-0.938477	0.347999	0.947198	0.165714	-1.26803	2.57792	-0.491883	0.622802	NA	10.2207	-0.205641	0.362866	-0.566715	0.570908	0.843868	4.03057	0.691509	0.548031	1.2618	0.207019	NA	3.69882	-0.739943	0.509094	-1.45345	0.146098	0.861832	1.52978	0.0980442	0.63423	0.154588	0.877146	NA	17.1617	-1.73065	0.404053	-4.28322	1.84205e-05	0.00033552	3.43878	-0.411688	0.463797	-0.887648	0.37473	NA
ENSMUSG00000001014	Icam4	13.0684	0.612775	0.341078	1.79658	0.0724018	0.842484	3.59696	-0.09577	0.508715	-0.188258	0.850674	0.953349	12.0691	0.826659	0.286989	2.88045	0.00397106	0.106992	4.20204	1.43295	0.533969	2.68358	0.00728388	NA	17.9619	0.394409	0.206853	1.90671	0.0565579	0.733308	10.2524	0.370204	0.332886	1.11211	0.266092	0.634366	57.186	-0.38845	0.228849	-1.69741	0.0896197	0.216793	20.9773	-0.0518992	0.251782	-0.206128	0.836691	0.957722
ENSMUSG00000001016	Ilf2	1817.92	0.0419128	0.0500308	0.837739	0.402177	0.959197	307.042	-0.140798	0.0775911	-1.81461	0.0695835	0.323919	1619.38	0.00792109	0.0339192	0.233528	0.815351	0.9474	2205.57	0.0650354	0.0472065	1.37768	0.168303	0.68929	2143.38	0.0424939	0.0430003	0.988224	0.323043	0.934775	1508.24	0.0989073	0.045486	2.17445	0.0296711	0.228236	3028.65	-0.0847013	0.054322	-1.55924	0.118939	0.265371	2154.46	0.0611537	0.0388821	1.5728	0.115765	0.511528
ENSMUSG00000001017	Chtop	2667.92	0.0179586	0.0473147	0.379557	0.704274	0.97992	780.924	-0.00318995	0.0457288	-0.0697581	0.944386	0.982797	2238.13	-0.0604891	0.0250847	-2.41139	0.0158918	0.20602	2913.81	-0.0290745	0.0262379	-1.10811	0.267815	0.779142	2876.86	-0.0157122	0.0211899	-0.741496	0.458393	0.965859	1932.66	-0.00940319	0.0276713	-0.339817	0.733994	0.915967	4179.19	0.0578959	0.055422	1.04464	0.29619	0.489225	2953.76	-0.0299669	0.0283899	-1.05555	0.291174	0.693266
ENSMUSG00000001018	Snapin	1542.12	0.0441684	0.0698453	0.632375	0.527142	0.969311	754.236	-0.136028	0.075983	-1.79024	0.0734155	0.333814	1475.73	-0.00679556	0.0432123	-0.15726	0.87504	0.967589	1212.72	-0.000487369	0.0450469	-0.0108192	0.991368	0.999127	954.666	-0.0121137	0.0550826	-0.219919	0.825934	0.992623	957.362	0.0367738	0.0738312	0.49808	0.618428	0.860697	2284.62	-0.0739148	0.0852562	-0.866974	0.385956	0.579661	1099.21	0.0380343	0.0529191	0.718724	0.472311	0.811013
ENSMUSG00000001020	S100a4	3.39098	0.24476	0.54684	0.447591	0.654449	0.978073	4.09032	-0.534342	0.517283	-1.03298	0.301614	0.655494	1.6042	-1.33605	0.770744	-1.73346	0.0830146	NA	0.720197	-1.31355	1.0233	-1.28365	0.199264	NA	1.26382	0.0205773	0.791069	0.026012	0.979248	NA	0.729181	-0.708776	0.948024	-0.747635	0.45468	NA	1.97152	-0.867725	0.743587	-1.16695	0.243232	0.430063	1.52636	-0.785821	0.825551	-0.951874	0.341161	NA
ENSMUSG00000001021	S100a3	7.26664	0.231011	0.368857	0.626288	0.531126	0.969311	2.09094	-1.63373	0.777918	-2.10013	0.0357174	NA	2.84462	0.421789	0.547476	0.770425	0.441048	NA	3.06958	-0.279968	0.461712	-0.606369	0.54427	NA	5.5506	-0.143969	0.359016	-0.401011	0.688412	0.991548	4.10234	0.376462	0.402571	0.935145	0.349714	NA	11.748	-0.982496	0.355546	-2.76334	0.00572126	0.0283764	4.69703	0.465998	0.389928	1.19509	0.232052	NA
ENSMUSG00000001023	S100a5	0.415787	-0.56065	2.09458	-0.267667	0.788955	NA	0	NA	NA	NA	NA	NA	3.82709	0.45136	0.699505	0.645256	0.518761	NA	0.881982	1.96637	1.18884	1.65403	0.0981216	NA	0.16353	-0.778152	2.87678	-0.270494	0.78678	NA	0.0380678	-0.375282	3.00318	-0.124962	0.900554	NA	0	NA	NA	NA	NA	NA	0.043403	0.163569	3.00318	0.0544653	0.956564	NA
ENSMUSG00000001025	S100a6	998.678	-0.0296764	0.193697	-0.15321	0.878232	0.993573	677.357	-0.258862	0.198124	-1.30657	0.19136	0.537306	427.644	-0.0459077	0.0864297	-0.531156	0.595311	0.856683	306.988	-0.228376	0.10174	-2.2447	0.0247871	0.345266	182.542	0.0147606	0.0933937	0.158047	0.874419	0.994578	180.523	-0.0784222	0.202907	-0.386494	0.699131	0.900509	520.534	-0.887086	0.178789	-4.96164	6.98992e-07	2.97159e-05	186.715	0.119101	0.142904	0.833431	0.404602	0.771724
ENSMUSG00000001027	Scn4a	4.5234	-0.160809	0.586047	-0.274397	0.78378	0.98889	37.4026	0.220195	0.727127	0.302829	0.762021	0.919029	0.741682	-0.317097	1.06341	-0.298188	0.765559	NA	0.241437	-0.24837	2.02564	-0.122613	0.902413	NA	1.17571	0.154984	0.708735	0.218678	0.826901	NA	1.60563	0.403053	0.720426	0.559465	0.575845	NA	1.70015	1.68982	1.05481	1.60201	0.109153	0.249237	3.29203	0.138716	0.691912	0.200483	0.841103	NA
ENSMUSG00000001029	Icam2	76.4248	-0.179291	0.257995	-0.69494	0.487093	0.965008	270.198	-0.27131	0.164884	-1.64546	0.0998747	0.393249	66.2085	-0.105293	0.137787	-0.764172	0.444765	0.774458	58.3738	-0.317331	0.111383	-2.84901	0.0043855	0.153809	35.2541	-0.194121	0.128559	-1.50997	0.131051	0.844571	22.6508	0.0174903	0.181968	0.0961175	0.923427	0.978351	69.5997	-0.444719	0.173134	-2.56864	0.0102099	0.0441198	42.062	-0.124109	0.153096	-0.810664	0.417559	0.778095
ENSMUSG00000001034	Mapk7	682.867	-0.117969	0.077892	-1.51452	0.129893	0.882003	99.5597	-0.132111	0.154533	-0.854909	0.392601	0.730589	340.097	-0.0492247	0.0939016	-0.524216	0.600128	0.858678	1008.39	0.0441766	0.0542006	0.815056	0.41504	0.861278	585.182	-0.110798	0.105036	-1.05485	0.291494	0.926039	352.001	-0.239422	0.0877453	-2.7286	0.00636043	0.108075	696.545	0.150862	0.0863599	1.7469	0.0806545	0.201103	776.586	-0.0672882	0.0592906	-1.13489	0.256423	0.666936
ENSMUSG00000001036	Epn2	2275.44	-0.0344429	0.0778766	-0.442275	0.65829	0.978073	685.78	-0.143349	0.0903111	-1.58728	0.11245	0.419964	1586.78	-0.117954	0.0494265	-2.38646	0.0170113	0.211116	2678.13	-0.0293865	0.0383254	-0.766762	0.443223	0.874609	3584.55	-0.103559	0.0469097	-2.20762	0.0272708	0.646796	1685.84	-0.0581085	0.0613717	-0.946829	0.343726	0.697241	2177.91	-0.0109464	0.0557888	-0.196211	0.844445	0.914939	5391.61	-0.022326	0.0633225	-0.352576	0.724406	0.92244
ENSMUSG00000001039	B9d1	474.939	-0.0238634	0.0833312	-0.286368	0.774597	0.987781	36.8978	-0.338774	0.168471	-2.01088	0.0443385	0.250558	185.408	0.143316	0.0969738	1.47788	0.139439	0.496759	221.841	-0.0527874	0.0847913	-0.622557	0.533576	0.907425	327.256	-0.0475914	0.062255	-0.764458	0.444594	0.964996	246.584	-0.0672945	0.0876219	-0.76801	0.442481	0.770282	779.432	-0.808843	0.154296	-5.24215	1.58715e-07	1.05012e-05	279.629	0.0674616	0.0742714	0.908312	0.363713	0.745149
ENSMUSG00000001052	Sec24b	1718.97	-0.048031	0.0549684	-0.873792	0.382231	0.954158	229.626	0.0451173	0.14968	0.301425	0.763091	0.91947	1002.53	-0.029558	0.0542772	-0.544575	0.586046	0.851481	1117.26	0.0706578	0.0428973	1.64714	0.0995301	0.586565	2067.6	-0.0116816	0.0320569	-0.364403	0.715557	0.992623	1265.68	0.0244508	0.0542118	0.451024	0.651973	0.875659	1430.78	0.459423	0.0975688	4.70871	2.49285e-06	7.56054e-05	1969.26	0.00372688	0.0396174	0.0940716	0.925052	0.982682
ENSMUSG00000001053	N4bp3	92.8708	-0.0670011	0.147414	-0.454511	0.649461	0.978073	94.0721	-0.0277559	0.138308	-0.200682	0.840947	0.950411	241.043	0.123471	0.0843557	1.46369	0.143278	0.501563	247.003	0.00166579	0.0806797	0.020647	0.983527	0.998394	179.222	0.019248	0.127813	0.150595	0.880295	0.995075	69.6364	0.0762917	0.198698	0.383959	0.701009	0.901282	293.042	-0.189995	0.129047	-1.47229	0.140941	0.298072	285.586	0.17578	0.132549	1.32615	0.18479	0.599587
ENSMUSG00000001054	Rmnd5b	808.696	-0.0120936	0.061649	-0.196168	0.844479	0.991702	326.018	0.0441208	0.126002	0.350158	0.72622	0.905026	671.145	0.0647502	0.0540199	1.19864	0.230669	0.613644	1020.29	0.0288905	0.044068	0.655588	0.512089	0.902966	1118.42	-0.0504914	0.0554093	-0.911244	0.362167	0.948901	421.352	-0.092282	0.0642168	-1.43704	0.150707	0.495054	1190.75	-0.0727058	0.0754146	-0.964081	0.335005	0.530294	1466.77	0.0846898	0.056412	1.50127	0.133285	0.536606
ENSMUSG00000001056	Nhp2	291.784	0.142513	0.120432	1.18334	0.236674	0.926669	615.628	0.0639894	0.121881	0.525017	0.599571	0.850589	446.083	0.153818	0.0783913	1.96219	0.0497406	0.326221	463.06	0.00025999	0.0667597	0.00389441	0.996893	0.999654	462.706	0.0369425	0.0493808	0.748114	0.454391	0.965859	183.009	-0.109205	0.118293	-0.923174	0.355916	0.707271	1393.75	-0.681915	0.139591	-4.88509	1.03382e-06	3.94278e-05	526.638	0.000485293	0.0816537	0.0059433	0.995258	0.998432
ENSMUSG00000001062	Vps9d1	1366.45	-0.139727	0.0677315	-2.06296	0.0391166	0.773442	261.964	-0.090424	0.0761006	-1.18822	0.234748	0.587455	998.574	-0.00444699	0.0452833	-0.0982038	0.921771	0.980925	1258.75	0.000271425	0.0402094	0.00675029	0.994614	0.99913	1671.31	-0.00359812	0.0543083	-0.0662536	0.947176	0.99987	750.542	-0.0714744	0.0666978	-1.07162	0.283893	0.650569	1479.54	0.162364	0.0783181	2.07313	0.0381602	0.117113	1681.86	0.0260185	0.0477987	0.544336	0.58621	0.869361
ENSMUSG00000001065	Zfp276	514.833	-0.176309	0.0722376	-2.44068	0.0146596	0.632165	155.139	0.0703844	0.102099	0.689372	0.490589	0.793724	420.244	-0.00651111	0.0812766	-0.0801106	0.936149	0.98468	522.56	0.0213627	0.077039	0.277298	0.781552	0.972292	536.949	0.0670348	0.0725949	0.923409	0.355794	0.946979	341.029	-0.060724	0.0849076	-0.715178	0.474499	0.788717	550.073	0.133559	0.0756898	1.76455	0.0776388	0.195905	586.838	0.0127983	0.0689978	0.185489	0.852846	0.963372
ENSMUSG00000001076	C1ql4	22.2134	0.174331	0.533249	0.326922	0.743727	0.985983	0	NA	NA	NA	NA	NA	104.411	0.0411839	0.123749	0.332802	0.739284	0.915298	34.8125	0.22217	0.372236	0.596853	0.550605	0.912934	0.648771	-0.885246	1.21934	-0.726004	0.467836	NA	17.7322	-0.198685	0.469387	-0.423287	0.672086	0.887086	19.0398	0.187526	0.423991	0.442288	0.658281	0.797161	1.06843	2.57109	1.23842	2.07611	0.037884	NA
ENSMUSG00000001082	Mfsd10	870.817	0.0863524	0.0995855	0.867118	0.385878	0.954158	104.9	-0.0581435	0.131905	-0.440798	0.659359	0.880436	382.065	0.318686	0.0927924	3.4344	0.000593874	0.0377349	696.442	0.0678385	0.0728236	0.931546	0.351571	0.831132	515.032	0.0904554	0.0959879	0.942363	0.346007	0.944917	373.441	-0.230997	0.0852909	-2.70835	0.00676192	0.11083	861.854	-0.0343654	0.133593	-0.25724	0.796994	0.887228	541.383	0.0836566	0.0708131	1.18137	0.237455	0.648128
ENSMUSG00000001089	Luzp1	752.66	-0.376672	0.183645	-2.05109	0.0402585	0.773442	397.077	-0.177891	0.13469	-1.32074	0.186588	0.530737	2013.26	-0.0843755	0.0508259	-1.66009	0.0968969	0.433812	1630.39	-0.0119637	0.060454	-0.197897	0.843126	0.979422	3026.79	-0.0630062	0.14126	-0.446028	0.655577	0.987485	791.413	-0.194746	0.145624	-1.33732	0.181117	0.539307	1752.81	0.0950304	0.0985151	0.964628	0.334731	0.53008	3621.88	-0.227164	0.083687	-2.71444	0.00663872	0.180383
ENSMUSG00000001095	Slc13a2	0.123325	0.298735	3.01104	0.0992133	0.920969	NA	12.0906	0.0156306	0.37068	0.0421674	0.966365	0.989721	0.153958	0.36396	2.56993	0.141622	0.887378	NA	0.274962	0.237137	1.76112	0.134651	0.892888	NA	0.177571	-0.537703	2.01176	-0.26728	0.789254	NA	0	NA	NA	NA	NA	NA	0.532399	1.22679	2.43268	0.504294	0.614055	NA	0.0884469	-0.0768771	3.00318	-0.0255986	0.979577	NA
ENSMUSG00000001098	Kctd10	2240.86	-0.0573972	0.0657901	-0.872429	0.382974	0.954158	620.13	0.0898644	0.0882079	1.01878	0.308308	0.661456	1053.51	-0.0371622	0.0443199	-0.8385	0.40175	0.745197	843.406	-0.0684261	0.046399	-1.47473	0.140284	0.654413	1529.65	-0.0151964	0.0479473	-0.316939	0.75129	0.992623	1259.03	-0.180174	0.0528641	-3.40825	0.000653809	0.0314781	1870.92	0.211539	0.0691854	3.05757	0.00223139	0.0140089	1540.58	0.0226036	0.0505692	0.446984	0.654886	0.896939
ENSMUSG00000001100	Poldip2	2334.38	-0.0404053	0.0519914	-0.777153	0.437068	0.962291	4366.44	0.126154	0.0603632	2.08991	0.0366258	0.223057	2715.6	0.0439647	0.0300338	1.46384	0.143237	0.501528	2748	0.016903	0.0341277	0.495286	0.620399	0.934766	2427.35	0.0189376	0.0432952	0.437407	0.661816	0.98837	1474.37	0.0404367	0.0493442	0.819481	0.412512	0.750837	3792.21	0.102273	0.0450375	2.27083	0.0231571	0.0817438	2825.96	0.0439531	0.0335917	1.30845	0.19072	0.60579
ENSMUSG00000001103	Sebox	13.5639	-1.55547	0.545405	-2.85195	0.00434521	0.44885	0.305465	-1.94792	2.99397	-0.650615	0.515295	NA	34.4293	-0.315616	0.222328	-1.4196	0.155726	0.519705	203.958	0.0243535	0.114979	0.211809	0.832256	0.978931	42.4119	0.144054	0.181556	0.793445	0.427519	0.9612	4.46884	0.421979	0.403082	1.04688	0.295155	NA	13.0269	-0.0494161	0.338539	-0.145969	0.883946	0.938009	152.669	-0.170843	0.104654	-1.63245	0.102585	0.491048
ENSMUSG00000001105	Ift20	960.877	-0.0109487	0.0653225	-0.16761	0.86689	0.991928	506.973	-0.20194	0.0918818	-2.19782	0.0279618	0.18954	884.722	0.11125	0.0493357	2.25497	0.0241353	0.241177	976.891	-0.0165487	0.0429076	-0.385682	0.699732	0.955546	970.896	0.00919151	0.0408973	0.224746	0.822177	0.992623	662.299	-0.0616057	0.0614181	-1.00305	0.315835	0.679014	1600.55	-0.350325	0.0930749	-3.7639	0.000167282	0.00184645	1097.68	0.0870874	0.0511667	1.70203	0.0887495	0.467396
ENSMUSG00000001119	Col6a1	914.692	0.260526	0.33611	0.775121	0.438268	0.962291	627.857	-0.648647	0.141906	-4.57096	4.85487e-06	0.000286065	327.268	0.282803	0.0827246	3.4186	0.000629438	0.0390819	423.017	0.153356	0.0686717	2.23318	0.025537	0.349452	2929.84	0.164291	0.122675	1.33923	0.180495	0.882952	161.645	0.16766	0.188596	0.888989	0.374009	0.720069	123.322	0.460978	0.22487	2.04998	0.0403668	0.121831	513.335	0.0877703	0.367882	0.238583	0.811429	0.950695
ENSMUSG00000001120	Pcbp3	1817.26	-0.00876167	0.0925247	-0.0946955	0.924557	0.995843	115.541	-0.0939851	0.116065	-0.809763	0.418077	0.748749	1648.85	0.0969646	0.0731802	1.32501	0.185167	0.559071	1980.07	0.0275799	0.0323927	0.851423	0.394535	0.855081	1426.12	0.0330376	0.0646815	0.510773	0.60951	0.984783	814.004	-0.019835	0.0787246	-0.251954	0.801077	0.939635	2936.2	0.17669	0.0739845	2.3882	0.016931	0.0646463	1431.3	0.106857	0.0637543	1.67608	0.0937233	0.475379
ENSMUSG00000001123	Lgals9	161.664	0.196476	0.256426	0.766209	0.443552	0.962291	1136.65	-0.494764	0.180209	-2.7455	0.00604185	0.0683093	199.92	-0.0326383	0.0999233	-0.326634	0.743945	0.918036	139.185	-0.040709	0.142315	-0.286048	0.774841	0.970344	119.185	-0.0428335	0.118027	-0.362913	0.71667	0.992623	53.1097	-0.0540896	0.15212	-0.355573	0.72216	0.91048	180.321	-0.160139	0.156948	-1.02033	0.307572	0.500429	140.965	-0.174996	0.146035	-1.19832	0.230792	0.643215
ENSMUSG00000001127	Araf	7860.68	0.0455656	0.0560723	0.812622	0.416435	0.960931	886.834	0.141265	0.0435537	3.24346	0.00118087	0.0217142	3965.16	-0.0179306	0.0352726	-0.508343	0.611213	0.863656	3897.21	0.0791132	0.0292219	2.70733	0.00678275	0.193244	4328.56	0.0405071	0.0450678	0.898802	0.368758	0.951835	5829.48	0.0648124	0.040099	1.61631	0.106027	0.421404	6240.91	0.341964	0.103485	3.30449	0.000951502	0.00718603	4763.56	0.0975467	0.0280794	3.47396	0.000512832	0.0732069
ENSMUSG00000001128	Cfp	538.446	-0.105797	0.0929451	-1.13828	0.255005	0.931783	102.832	-0.259249	0.168229	-1.54105	0.123305	0.442884	227.769	-0.227634	0.139937	-1.6267	0.103802	0.44495	695.736	-0.223196	0.125543	-1.77784	0.0754298	0.535856	411.265	-0.312417	0.113556	-2.75123	0.00593723	0.404506	319.212	-0.172661	0.0802084	-2.15266	0.0313453	0.23504	646.593	-0.347556	0.1577	-2.20391	0.0275309	0.0928851	484.445	-0.184075	0.112318	-1.63887	0.101241	0.488571
ENSMUSG00000001131	Timp1	21.6708	0.148233	0.409424	0.362053	0.717313	0.982173	4.83973	-0.297358	0.396517	-0.749925	0.4533	0.770728	12.1474	0.305765	0.350345	0.872755	0.382796	0.734784	17.7162	-0.0923556	0.235572	-0.392049	0.695022	0.954711	5.87881	-0.0882899	0.390063	-0.226348	0.820931	0.992623	2.76567	0.868771	0.475018	1.82892	0.0674111	NA	9.21102	-0.320659	0.384037	-0.83497	0.403735	0.596867	3.83244	0.287358	0.548214	0.524172	0.600159	NA
ENSMUSG00000001134	Uxt	147.042	0.0367667	0.118659	0.309853	0.756673	0.987351	811.696	-0.108267	0.131428	-0.823773	0.410068	0.744635	155.192	-0.090535	0.1019	-0.888472	0.374287	0.728724	192.332	-0.0715421	0.0780123	-0.917062	0.35911	0.839094	105.339	-0.0860399	0.0884602	-0.97264	0.330732	0.941214	63.1095	-0.101336	0.115261	-0.879188	0.379299	0.725145	380.351	-0.556357	0.154786	-3.59435	0.000325198	0.00308893	115.921	-0.123783	0.0844607	-1.46557	0.142766	0.54663
ENSMUSG00000001138	Cnnm3	1255.54	0.0276859	0.048614	0.569504	0.569014	0.975225	349.201	-0.0853149	0.104144	-0.819203	0.412671	0.746394	858.762	0.0146541	0.0411878	0.355786	0.722001	0.907867	1495.19	0.172381	0.0461371	3.73627	0.00018677	0.0201591	1009.88	0.0155102	0.0504009	0.307737	0.758283	0.992623	725.948	0.0904027	0.0516281	1.75104	0.0799396	0.367489	1208.46	0.211281	0.102717	2.05692	0.039694	0.120483	1139.94	0.0118792	0.0434824	0.273196	0.784703	0.941511
ENSMUSG00000001143	Lman2l	1634.57	-0.18213	0.0821597	-2.21679	0.0266377	0.720755	459.557	-0.0726722	0.0812696	-0.894212	0.371209	0.714239	522.569	-0.0725261	0.0546765	-1.32646	0.184688	0.5585	736.529	-0.105493	0.0712468	-1.48067	0.138694	0.65142	961.832	-0.185238	0.0934411	-1.98241	0.0474337	0.709792	898.228	-0.0792871	0.0794336	-0.998155	0.318204	0.681423	1340.47	0.113661	0.0934502	1.21628	0.223879	0.406166	1551.74	-0.141604	0.0656302	-2.1576	0.0309589	0.323907
ENSMUSG00000001150	Mcm3ap	1253.67	-0.0497301	0.0649893	-0.765204	0.44415	0.962291	206.173	0.00850588	0.0911932	0.0932732	0.925687	0.976565	608.477	-0.0264625	0.0547069	-0.483715	0.628588	0.868266	923.33	0.134997	0.0554275	2.43556	0.0148687	0.285923	1923.82	0.00521138	0.0306643	0.169949	0.86505	0.994441	904.268	0.107835	0.0670382	1.60856	0.107713	0.424898	943.22	0.25206	0.0516709	4.87818	1.07068e-06	4.05734e-05	2195.18	-0.0591993	0.0435544	-1.3592	0.174082	0.588593
ENSMUSG00000001151	Pcnt	654.846	0.0171565	0.110372	0.155442	0.876473	0.993352	114.817	0.0867133	0.142704	0.607644	0.543424	0.825696	316.299	0.205439	0.0664518	3.09155	0.00199112	0.07371	653.457	0.260474	0.0568121	4.58484	4.54337e-06	0.00124608	1171.02	0.136648	0.0611714	2.23386	0.0254923	0.629338	450.931	0.0412165	0.0929861	0.443255	0.657582	0.878601	431.158	0.42278	0.0994044	4.25313	2.10799e-05	0.000369728	994.984	0.144788	0.0712878	2.03104	0.0422514	0.363467
ENSMUSG00000001155	Ftcd	3.99132	0.120327	0.504195	0.238653	0.811375	0.991451	0.113094	0.409486	3.00277	0.136369	0.891529	NA	0.284688	0.570646	1.61286	0.353811	0.723481	NA	0.249086	0.477626	1.78751	0.267202	0.789314	NA	1.40059	-0.0638302	0.737061	-0.0866009	0.930989	NA	2.19569	-0.159558	0.516554	-0.30889	0.757405	NA	2.11023	-0.53071	0.802035	-0.661704	0.508161	0.686348	0.888272	1.3396	1.17008	1.14488	0.252261	NA
ENSMUSG00000001156	Mxd1	491.602	-0.0697696	0.0679853	-1.02625	0.304776	0.943547	68.6308	0.322015	0.160483	2.00654	0.0447986	0.252275	330.441	0.0190199	0.0677614	0.28069	0.778948	0.934404	595.014	0.0697986	0.06292	1.10932	0.267291	0.779142	701.997	0.0346498	0.0749571	0.462262	0.643894	0.986153	351.851	0.0602311	0.0684786	0.879561	0.379097	0.724925	553.922	0.185665	0.091049	2.03917	0.0414328	0.124169	645.816	0.0224285	0.0679103	0.330266	0.741199	0.929005
ENSMUSG00000001157	Gmcl1	538.433	-0.150083	0.0910826	-1.64776	0.0994011	0.868553	138.239	-0.199359	0.103945	-1.91792	0.0551208	0.280916	568.631	-0.14638	0.0606921	-2.41185	0.015872	0.206009	769.483	0.0596685	0.0456172	1.30803	0.190865	0.708176	848.572	0.00128599	0.0456001	0.0282014	0.977501	0.99987	526.592	0.0303997	0.0656042	0.463381	0.643091	0.87198	799.773	-0.00580172	0.0839824	-0.0690825	0.944924	0.970064	717.511	-0.054123	0.0605706	-0.893552	0.371561	0.749192
ENSMUSG00000001158	Snrnp27	851.119	0.107275	0.092442	1.16046	0.245863	0.928892	693.75	-0.220702	0.0733105	-3.01051	0.00260805	0.0381587	673.846	0.0270201	0.0639104	0.422781	0.672455	0.887503	948.902	-0.0464222	0.0495829	-0.936253	0.349143	0.829378	643.987	-0.0315041	0.0448219	-0.702872	0.482135	0.96863	537.016	-0.0373192	0.062945	-0.592886	0.553257	0.828745	1353.17	-0.429811	0.0902954	-4.76005	1.93541e-06	6.24087e-05	770.858	0.032511	0.0638392	0.509263	0.610568	0.880035
ENSMUSG00000001166	Oas1c	67.0219	0.362207	0.164672	2.19957	0.0278377	0.731037	14.7074	-0.604924	0.367167	-1.64754	0.0994467	0.393003	81.8771	0.0463323	0.131568	0.352154	0.724723	0.909832	26.5182	0.175133	0.198964	0.880229	0.378735	0.849249	46.8305	0.50925	0.148315	3.43358	0.000595677	0.141484	40.498	0.544305	0.165399	3.29086	0.000998803	0.0411088	72.7771	0.254276	0.156499	1.62478	0.10421	0.241153	23.976	0.446159	0.282976	1.57667	0.114872	0.509949
ENSMUSG00000001168	Oas1h	0.107596	0.298735	3.01104	0.0992133	0.920969	NA	0	NA	NA	NA	NA	NA	0.0368962	-0.357415	3.00314	-0.119014	0.905264	NA	0	NA	NA	NA	NA	NA	0.0456747	-0.29726	3.00318	-0.0989818	0.921153	NA	0.0402532	0.105611	3.00318	0.0351665	0.971947	NA	0	NA	NA	NA	NA	NA	0.136254	-0.798216	2.75184	-0.290067	0.771765	NA
ENSMUSG00000001173	Ocrl	3064.98	0.124711	0.0721551	1.72838	0.0839206	0.851154	134.089	-0.0105112	0.122186	-0.0860264	0.931445	0.978163	1030.48	0.0687757	0.0595708	1.15452	0.248287	0.632143	1122.73	0.0872866	0.0426218	2.04793	0.0405664	0.421015	2732.23	0.00947161	0.0481855	0.196566	0.844167	0.993622	2174.89	0.127905	0.0644894	1.98335	0.0473287	0.282869	1809.93	0.314939	0.0785986	4.00693	6.15127e-05	0.000859568	2529.33	0.0100343	0.0467979	0.214417	0.830222	0.95604
ENSMUSG00000001175	Calm1	28429.4	-0.0384798	0.0906735	-0.424377	0.671291	0.978073	3038.06	-0.182463	0.122464	-1.48993	0.136242	0.464742	29442.1	-0.0184319	0.0300813	-0.612737	0.54005	0.831025	25901.8	-0.0437592	0.0310408	-1.40973	0.15862	0.680086	78120	-0.0643743	0.0479461	-1.34264	0.179389	0.881927	24494.1	-0.125022	0.0518997	-2.40892	0.0159999	0.167421	28978	-0.230121	0.135335	-1.70038	0.0890592	0.215846	74631.6	-0.128475	0.0381613	-3.36665	0.000760881	0.0768574
ENSMUSG00000001211	Agpat3	5242.88	-0.0738166	0.0665572	-1.10907	0.2674	0.935063	9906.35	0.22386	0.0788371	2.83953	0.00451802	0.0554702	5468.01	0.0280595	0.0289668	0.968678	0.332706	0.699831	5098.51	0.0572994	0.0252022	2.27359	0.0229909	0.336898	7245.12	0.0582127	0.0476026	1.22289	0.221372	0.905932	3448.14	0.0200133	0.0516746	0.387294	0.698539	0.900509	6962.53	0.269175	0.0743074	3.62245	0.000291821	0.00284016	7590.69	0.0302397	0.0305383	0.990223	0.322065	0.716312
ENSMUSG00000001225	Slc26a3	24.8769	0.218385	0.278618	0.783813	0.43315	0.962291	0.316149	1.16306	1.73782	0.669261	0.503329	NA	3.03976	0.284624	0.618024	0.460539	0.64513	NA	3.16746	0.39901	0.547497	0.728789	0.466131	NA	6.85905	0.252242	0.337737	0.74686	0.455148	0.965859	15.695	0.198749	0.273669	0.726238	0.467693	0.783723	5.17627	0.42377	0.57397	0.738315	0.460323	0.646489	10.3635	0.495585	0.384919	1.28751	0.197918	0.614309
ENSMUSG00000001227	Sema6b	1552.97	-0.13666	0.128106	-1.06678	0.286072	0.939029	151.398	-0.0649377	0.195862	-0.331548	0.74023	0.91163	772.634	0.254345	0.094827	2.6822	0.00731391	0.142114	709.819	0.0441772	0.0595887	0.741369	0.45847	0.879301	2462.61	0.00449783	0.0889877	0.0505444	0.959689	0.99987	1090.06	-0.277748	0.11587	-2.39707	0.0165269	0.169138	1689.36	-0.157476	0.144056	-1.09316	0.274323	0.464982	3202.72	0.017957	0.0739942	0.242681	0.808252	0.949666
ENSMUSG00000001228	Uhrf1	30.2149	-0.132143	0.185017	-0.714223	0.475089	0.965008	62.0861	1.35119	0.399444	3.38267	0.000717857	0.0151106	10.0813	-0.302355	0.321389	-0.940777	0.346819	0.706471	8.36189	0.174468	0.293788	0.593857	0.552608	0.91345	18.6338	-0.235831	0.191779	-1.2297	0.218809	0.903899	17.7722	-0.215077	0.190314	-1.13011	0.258428	0.625762	43.3566	-0.117709	0.311337	-0.378075	0.705375	0.828883	30.7182	0.119003	0.195145	0.609822	0.541979	0.846792
ENSMUSG00000001229	Dpp9	1413.87	-0.192706	0.0736422	-2.61679	0.00887619	0.538771	240.241	0.0390403	0.103005	0.379013	0.704678	0.897805	1351.23	-0.0219849	0.0523012	-0.420352	0.674229	0.887636	1309.29	-0.0630624	0.0720531	-0.875222	0.381453	0.851196	2136.28	-0.0654211	0.0572227	-1.14327	0.252925	0.916063	863.769	-0.157321	0.0652724	-2.41023	0.0159427	0.167053	1158.47	0.25617	0.132361	1.93538	0.0529435	0.148163	2585.16	-0.0353821	0.0423349	-0.835767	0.403286	0.770841
ENSMUSG00000001240	Ramp2	325.834	0.144963	0.202398	0.716228	0.473851	0.965008	891.95	-0.105476	0.205728	-0.512695	0.608165	0.853914	478.043	0.113755	0.110104	1.03316	0.301531	0.676416	646.355	0.220947	0.16916	1.30614	0.191506	0.708921	277.207	0.00762013	0.107434	0.0709283	0.943455	0.99987	129.165	0.156502	0.123515	1.26707	0.205129	0.567707	705.687	-0.390727	0.182528	-2.14064	0.0323031	0.103959	514.311	0.0595418	0.0846816	0.703126	0.481977	0.816273
ENSMUSG00000001247	Lsr	216.59	0.179447	0.32461	0.552808	0.580395	0.976738	6.94635	-0.0582749	0.334406	-0.174264	0.861658	0.956795	197.913	-0.065088	0.0980716	-0.663679	0.506896	0.812742	185.662	-0.188872	0.106662	-1.77075	0.0766019	0.539146	132.811	0.0433589	0.103447	0.419142	0.675113	0.990192	40.68	-0.244072	0.143099	-1.70561	0.0880802	0.386153	172.571	0.205909	0.197259	1.04385	0.296555	0.489519	153.425	0.214689	0.16142	1.33001	0.183516	0.598402
ENSMUSG00000001248	Gramd1a	4159.15	-0.17581	0.0594023	-2.95965	0.00307985	0.379404	539.675	0.062804	0.0837013	0.750335	0.453053	0.770728	1854.78	-0.0308163	0.0490345	-0.628461	0.529702	0.825881	2152.93	-0.0161764	0.0553196	-0.292417	0.769968	0.970187	3218.52	-0.0606203	0.04563	-1.32852	0.184007	0.885206	2681.09	-0.1116	0.0647793	-1.72277	0.0849296	0.38004	3351	0.0968106	0.0684247	1.41485	0.157113	0.320872	3710.85	0.0188207	0.0498122	0.377833	0.705555	0.915444
ENSMUSG00000001249	Hpn	22.6457	0.222365	0.270928	0.820752	0.411788	0.960481	27.1796	0.0203237	0.304862	0.0666653	0.946848	0.983523	95.0983	0.296582	0.131812	2.25005	0.0244461	0.241737	195.728	0.226196	0.1231	1.8375	0.0661366	0.508127	63.6007	-0.135019	0.172204	-0.784067	0.433001	0.962684	21.4639	-0.0378132	0.184726	-0.204699	0.837807	0.952023	34.7375	-0.070143	0.205698	-0.341	0.733104	0.847443	75.4382	0.0645075	0.145767	0.44254	0.658099	0.89808
ENSMUSG00000001260	Gabrg1	1425.23	-0.0711004	0.102105	-0.696347	0.486211	0.965008	0.1126	-0.302922	3.00318	-0.100867	0.919656	NA	502.695	-0.0134648	0.067554	-0.199319	0.842013	0.957102	273.856	-0.0112228	0.0705442	-0.159089	0.873599	0.982912	589.462	-0.0567177	0.117863	-0.481218	0.630362	0.984783	1433.37	0.0608113	0.0641238	0.948341	0.342956	0.697241	651.535	-0.109695	0.133709	-0.820406	0.411985	0.604482	306.475	-0.225597	0.115255	-1.95736	0.0503046	0.380399
ENSMUSG00000001270	Ckb	19798.4	-0.0906023	0.0910873	-0.994676	0.319894	0.944539	668.04	1.65146	0.277052	5.96083	2.50958e-09	4.40405e-07	35699.9	0.238964	0.0840191	2.84416	0.00445291	0.112971	43517.4	0.0853297	0.0633453	1.34706	0.177962	0.697484	18185.9	0.1618	0.122619	1.31954	0.18699	0.886439	9646.02	-0.239467	0.109757	-2.18179	0.0291253	0.225589	39302.7	-0.230445	0.137031	-1.68171	0.0926257	0.222168	18059.2	0.0966514	0.0642361	1.50463	0.13242	0.535447
ENSMUSG00000001280	Sp1	646.337	-0.00447189	0.0827162	-0.054063	0.956885	0.997395	569.441	-0.0688604	0.0962067	-0.715755	0.474143	0.783157	524.003	-0.033849	0.0582049	-0.581549	0.56087	0.840059	793.238	-0.00871878	0.0563769	-0.154652	0.877096	0.983161	848.923	-0.0837268	0.0966621	-0.86618	0.386391	0.955152	438.579	0.0785758	0.0472189	1.66408	0.096097	0.40056	879.592	-0.167532	0.0659024	-2.54213	0.0110179	0.0467839	639.138	-0.236633	0.0917476	-2.57918	0.00990366	0.212869
ENSMUSG00000001281	Itgb7	54.5384	0.138453	0.366187	0.378094	0.705361	0.97992	16.4278	-0.278773	0.275694	-1.01117	0.311936	0.664868	31.3403	-0.185767	0.202703	-0.916445	0.359434	0.716352	113.411	-0.246065	0.109879	-2.23942	0.0251288	0.347155	13.5356	0.00777744	0.284607	0.0273269	0.978199	0.99987	13.2004	-0.330688	0.254375	-1.3	0.1936	0.555315	36.3313	-0.130228	0.222961	-0.584083	0.559165	0.726329	16.2622	0.219557	0.260499	0.842831	0.399323	0.767707
ENSMUSG00000001285	Myg1	1106.05	0.112834	0.072874	1.54835	0.121539	0.882003	335.314	-0.0345967	0.109302	-0.316523	0.751606	0.915755	846.603	0.0414066	0.0596847	0.693756	0.487835	0.798288	924.872	-0.0331023	0.0539294	-0.613807	0.539343	0.909838	583.964	0.0146265	0.0556575	0.262796	0.792708	0.992623	601.282	0.0403456	0.0574555	0.702207	0.48255	0.792682	1536.88	-0.183283	0.0906447	-2.02199	0.043177	0.127811	683.426	0.0484767	0.0415853	1.16572	0.243729	0.653539
ENSMUSG00000001288	Rarg	495.533	0.0392893	0.126621	0.31029	0.756341	0.987286	323.913	-0.374205	0.1255	-2.98171	0.00286645	0.0402764	259.031	0.0230858	0.0887741	0.260051	0.794825	0.941905	425.338	-0.0896222	0.0587944	-1.52433	0.127426	0.639364	341.337	-0.0293357	0.0774682	-0.378681	0.704925	0.992623	196.865	-0.211247	0.0702487	-3.00713	0.00263725	0.0706759	362.156	-0.199737	0.0992826	-2.0118	0.0442411	0.130172	300.337	-0.00379674	0.104464	-0.0363449	0.971007	0.99219
ENSMUSG00000001289	Pfdn5	4573.72	0.237643	0.106816	2.2248	0.0260948	0.718383	1986.17	-0.101078	0.0889318	-1.13658	0.255715	0.608208	3463.79	0.108507	0.0580515	1.86915	0.0616016	0.355117	3344.96	0.0702448	0.0413811	1.69751	0.0896	0.565174	2412.25	0.0616244	0.0362951	1.69787	0.0895322	0.799988	2626.6	0.0810131	0.0634433	1.27694	0.201625	0.563354	8167.12	-0.592583	0.122461	-4.83894	1.3053e-06	4.68506e-05	2675.31	0.0920751	0.0602375	1.52853	0.12638	0.528838
ENSMUSG00000001300	Efnb2	889.052	0.0549926	0.159408	0.34498	0.73011	0.983622	122.289	-0.0140537	0.184012	-0.0763734	0.939122	0.980614	257.807	0.0665999	0.0677618	0.982853	0.32568	0.694477	338.174	-0.112371	0.0622451	-1.8053	0.0710283	0.521644	1587.65	-0.0382571	0.0602963	-0.634484	0.525765	0.977367	336.499	0.137914	0.137404	1.00371	0.315517	0.678747	159.959	0.0809434	0.231553	0.349568	0.726663	0.843408	626.53	-0.112019	0.162634	-0.688776	0.490964	0.82024
ENSMUSG00000001305	Rrp15	253.774	0.118886	0.0795961	1.49361	0.135277	0.882003	113.317	0.0443977	0.106189	0.4181	0.675874	0.884708	132.184	0.0736719	0.0856406	0.860244	0.389654	0.738782	162.29	0.00358139	0.0972916	0.0368109	0.970636	0.996538	250.371	0.0721742	0.0743181	0.971152	0.331473	0.941409	189.887	0.0269081	0.082544	0.325985	0.744436	0.919866	217.564	-0.23249	0.112702	-2.06287	0.0391248	0.119257	270.867	0.0741068	0.0589729	1.25662	0.20889	0.625771
ENSMUSG00000001313	Rnd2	3701.2	0.0143919	0.136316	0.105577	0.915918	0.995843	99.4713	0.206498	0.135002	1.52959	0.126117	0.447607	7819.79	0.136266	0.0519853	2.62124	0.00876117	0.156432	2997.08	0.110537	0.049033	2.25434	0.0241748	0.344062	2180.21	0.138165	0.0704402	1.96146	0.0498257	0.720156	2899.3	-0.162867	0.0598977	-2.71908	0.00654629	0.109449	6420.34	-0.35575	0.0978458	-3.63582	0.000277093	0.00272686	1448.63	0.12416	0.0850627	1.45963	0.144392	0.549573
ENSMUSG00000001323	Srr	919.605	-0.061854	0.0583771	-1.05956	0.289345	0.939029	552.841	-0.175492	0.0697631	-2.51555	0.0118848	0.107402	388.058	-0.052959	0.0553213	-0.957298	0.338417	0.702799	407.771	-0.125619	0.0552619	-2.27315	0.023017	0.336898	2573.62	-0.103123	0.0498908	-2.06697	0.038737	0.686409	657.458	-0.0472446	0.066408	-0.711429	0.476818	0.790033	824.806	-0.0975195	0.0682127	-1.42964	0.152821	0.31524	2686.75	-0.18013	0.0522057	-3.45039	0.000559774	0.0732972
ENSMUSG00000001333	Sync	70.7279	-0.178154	0.155615	-1.14484	0.252277	0.931165	3.4065	-0.043284	0.705812	-0.0613251	0.9511	0.985053	35.5153	0.143252	0.164513	0.870764	0.383883	0.73568	4.38347	1.24111	0.47314	2.62314	0.00871226	NA	31.7982	-0.119335	0.13859	-0.861066	0.389202	0.955851	47.7855	-0.0394366	0.132596	-0.29742	0.766146	0.928414	8.42989	1.15336	0.631879	1.82529	0.0679571	0.17823	18.7571	-0.0779792	0.192965	-0.404112	0.686131	0.909471
ENSMUSG00000001334	Fndc5	698.692	-0.0267006	0.0966137	-0.276364	0.782268	0.98889	178.677	1.61554	0.294909	5.4781	4.29926e-08	5.64322e-06	3814.24	-0.065704	0.0388266	-1.69224	0.0905994	0.42198	5529.72	0.0371069	0.0532909	0.696309	0.486236	0.8955	1750.79	-0.0196573	0.110234	-0.178323	0.858469	0.994036	932.642	0.0235513	0.152697	0.154235	0.877425	0.965592	3123.52	-0.544333	0.132644	-4.10372	4.06557e-05	0.000626453	3282.67	-0.0265185	0.050918	-0.520807	0.602501	0.876942
ENSMUSG00000001348	Acp5	10.3209	0.740665	0.442109	1.6753	0.0938756	0.862909	5020.86	-0.137753	0.10388	-1.32607	0.184817	0.528507	7.49692	0.546059	0.339508	1.60838	0.107752	NA	6.12493	-0.493472	0.368675	-1.3385	0.180733	NA	7.34474	-0.186794	0.327008	-0.571221	0.56785	0.980033	4.12802	-0.0929114	0.533741	-0.174076	0.861806	NA	58.8082	-0.503343	0.214063	-2.35138	0.0187041	0.0693967	18.4022	0.247733	0.326091	0.759705	0.447431	0.797741
ENSMUSG00000001349	Cnn1	13.3186	0.125231	0.510094	0.245506	0.806065	0.991268	59.6985	1.00315	0.17399	5.76559	8.13742e-09	1.23942e-06	11.3846	0.475044	0.305636	1.55428	0.120118	0.472348	7.83016	0.0825198	0.329513	0.250429	0.802256	0.974993	11.7795	-0.176796	0.252809	-0.699327	0.484347	0.968828	5.11049	0.303855	0.374243	0.811918	0.416839	NA	249.767	-0.224955	0.21802	-1.03181	0.302162	0.49517	11.2348	0.36855	0.279136	1.32033	0.186726	0.60229
ENSMUSG00000001366	Fbxo9	1924.41	-0.0428298	0.0760822	-0.562942	0.573474	0.976037	862.85	-0.0201907	0.0850409	-0.237423	0.812328	0.939812	3188.93	0.0330177	0.033736	0.978707	0.327725	0.696286	2404.32	0.0351151	0.0406108	0.864672	0.387219	0.852322	1911.71	-0.0056776	0.0530869	-0.106949	0.914829	0.999503	1667.07	0.0172694	0.069701	0.247763	0.804318	0.940255	3273.51	0.213696	0.0577308	3.70159	0.000214252	0.00225436	2036.55	0.00700739	0.0497563	0.140834	0.888001	0.973869
ENSMUSG00000001376	Vps50	971.802	-0.0349421	0.0651921	-0.535987	0.591968	0.976738	205.041	0.151058	0.13501	1.11887	0.263194	0.616278	779.356	-0.108182	0.0388685	-2.78329	0.00538112	0.122248	986.518	0.0475853	0.0522919	0.909994	0.362826	0.841547	1973.13	0.0068207	0.050644	0.134679	0.892866	0.995407	937.459	-0.00166369	0.0543974	-0.030584	0.975601	0.992698	1702.44	-0.0468908	0.0984967	-0.476065	0.634028	0.78167	2002.33	-0.0373873	0.049303	-0.758317	0.448261	0.798245
ENSMUSG00000001380	Hars	2754.73	-0.0433345	0.0567297	-0.763876	0.444941	0.962291	472.821	0.142745	0.0698373	2.04396	0.0409576	0.239162	2254.26	0.0541734	0.0301602	1.79619	0.0724644	0.378981	1794.5	0.0245318	0.0316923	0.774062	0.438894	0.873906	2501.91	0.0199839	0.0331742	0.602393	0.546912	0.9794	1993.14	-0.0140542	0.042028	-0.334401	0.738077	0.917724	2792.1	0.138669	0.0630145	2.20059	0.0277647	0.0934644	2811.28	0.108637	0.0432625	2.51111	0.0120352	0.232506
ENSMUSG00000001383	Zmat2	3741.78	0.103583	0.0662425	1.56369	0.117891	0.882003	891.108	0.0188898	0.0672488	0.280895	0.778791	0.925822	3405.25	0.059323	0.0395726	1.4991	0.133849	0.490624	3854.89	0.0156315	0.0320728	0.487374	0.625993	0.936464	4500.66	-0.0144923	0.0404199	-0.358544	0.719937	0.992623	2659.57	-0.0136246	0.0479959	-0.283871	0.77651	0.931924	5130.67	-0.31631	0.0649777	-4.86797	1.12748e-06	4.21439e-05	5602.94	-0.00530595	0.0556573	-0.0953325	0.924051	0.982516
ENSMUSG00000001403	Ube2c	4.70053	-0.625566	0.527959	-1.18488	0.236067	0.92664	11.9982	-0.352927	0.367856	-0.959418	0.337348	0.686347	5.15388	-0.742098	0.389505	-1.90523	0.0567497	NA	4.83368	-0.518373	0.472457	-1.09718	0.272561	NA	1.82302	-0.93829	0.587145	-1.59805	0.110031	0.824628	1.43288	-0.837128	0.697494	-1.20019	0.230064	NA	8.01539	-1.03474	0.40446	-2.55834	0.0105174	0.045084	4.10379	-1.18469	0.528879	-2.24	0.0250906	NA
ENSMUSG00000001415	Smg5	2223.9	-0.0541255	0.0740893	-0.730544	0.465058	0.965008	921.5	0.0896328	0.125747	0.712805	0.475966	0.784526	1622.62	0.00449335	0.0517245	0.0868707	0.930774	0.983256	1875.27	-0.00139807	0.0355821	-0.0392915	0.968658	0.996538	2710.06	0.0366686	0.0475556	0.771069	0.440666	0.964116	1890.97	0.0155111	0.0702249	0.220878	0.825188	0.947775	2216.86	0.0506699	0.0813516	0.622851	0.533383	0.706542	2973.75	0.0220354	0.0314824	0.699927	0.483973	0.817636
ENSMUSG00000001416	Cct3	4581.23	-0.0886269	0.07578	-1.16953	0.24219	0.928612	1515.54	0.0987846	0.0556507	1.77508	0.0758843	0.339565	3335.96	0.0056715	0.0342701	0.165494	0.868555	0.964793	2787.95	-0.0215492	0.0378334	-0.569582	0.568962	0.91823	2461.65	-0.0224332	0.040427	-0.554907	0.578958	0.982029	2990.36	-0.00756736	0.042376	-0.178577	0.85827	0.958862	6214.91	-0.151296	0.0712559	-2.12327	0.0337309	0.107262	3000.55	0.00997126	0.037228	0.267843	0.78882	0.942461
ENSMUSG00000001418	Glmp	1217	0.059693	0.103567	0.576373	0.564363	0.974558	1561.17	0.147916	0.0538025	2.74923	0.00597346	0.0677893	1312.68	-0.018076	0.0413766	-0.436865	0.66221	0.884388	1393.46	-0.0804567	0.0443873	-1.8126	0.069893	0.519231	910.114	-0.00986499	0.0550118	-0.179325	0.857683	0.993981	510.102	-0.0507412	0.0522462	-0.971193	0.331452	0.690363	1741.15	-0.0932676	0.0928696	-1.00429	0.315241	0.508831	993.787	0.0958265	0.0736148	1.30173	0.193009	0.607841
ENSMUSG00000001419	Mef2d	4188.95	-0.0717086	0.0725983	-0.987745	0.323278	0.944539	1272.93	0.0954772	0.0669596	1.42589	0.153899	0.490535	2122.87	-0.0531228	0.0568922	-0.933745	0.350436	0.708768	3721.8	0.0374653	0.0539792	0.69407	0.487638	0.895823	8395.76	0.0238259	0.0436688	0.545606	0.585337	0.982962	2340.31	-0.0765212	0.0679616	-1.12595	0.260188	0.627059	3620.31	0.389671	0.0801297	4.863	1.15617e-06	4.28139e-05	9122.82	0.0349934	0.04666	0.749966	0.453275	0.800053
ENSMUSG00000001420	Tmem79	36.6317	0.38555	0.208033	1.85331	0.0638385	0.826945	2859.14	-0.0592133	0.139919	-0.423196	0.672152	0.884065	20.9525	0.327567	0.215904	1.51719	0.129219	0.485026	20.0655	0.0602682	0.229281	0.262858	0.79266	0.974642	28.0384	0.322046	0.17123	1.88078	0.0600015	0.742389	18.1259	-0.0620306	0.234625	-0.264382	0.791485	0.936529	33.2629	0.626116	0.231661	2.70272	0.00687739	0.0326371	30.3959	0.324869	0.169052	1.92171	0.0546424	0.392182
ENSMUSG00000001424	Snd1	3826.85	-0.0249777	0.0824749	-0.302852	0.762003	0.987486	504.049	-0.139827	0.0649091	-2.1542	0.0312242	0.202537	1452.47	0.0528162	0.0424067	1.24547	0.21296	0.592928	1645.42	0.0458895	0.0410446	1.11804	0.26355	0.776134	2175.42	0.0412377	0.0447752	0.920994	0.357053	0.94722	1567.62	-0.0191333	0.0508352	-0.37638	0.706635	0.903705	2480.09	0.286411	0.0791534	3.61843	0.000296391	0.00287609	3390.08	0.0231911	0.0590969	0.392424	0.694745	0.913008
ENSMUSG00000001435	Col18a1	839.811	-0.427973	0.324751	-1.31785	0.187554	0.899811	261.423	-0.463955	0.190257	-2.43857	0.0147457	0.124905	264.703	-0.233477	0.182465	-1.27957	0.200696	0.57831	1956.32	-0.0138278	0.052036	-0.265736	0.790443	0.974335	167.811	0.0762777	0.210143	0.362981	0.716619	0.992623	381.942	-0.385985	0.285971	-1.34974	0.177101	0.533832	785.374	0.300704	0.120885	2.48751	0.0128639	0.0526271	124.501	-0.031354	0.149315	-0.209986	0.833678	0.957444
ENSMUSG00000001436	Slc19a1	574.206	0.0883083	0.164723	0.536103	0.591888	0.976738	615.757	-0.0867756	0.114374	-0.758699	0.448033	0.768438	467.086	0.104252	0.0640018	1.62889	0.103336	0.443643	520.875	0.0305427	0.0614098	0.497358	0.618937	0.93466	463.884	0.108535	0.0768647	1.41202	0.157943	0.872376	259.403	-0.0777024	0.0701793	-1.1072	0.268208	0.635582	714.845	0.167414	0.0911456	1.83678	0.0662429	0.174853	463.447	0.271624	0.128395	2.11554	0.0343841	0.33473
ENSMUSG00000001440	Kpnb1	4387.48	-0.0561719	0.049734	-1.12945	0.258709	0.932778	970.087	-0.0571303	0.0560359	-1.01953	0.307951	0.661326	2811.44	-0.0236195	0.0328297	-0.719456	0.47186	0.789669	2655.56	0.011727	0.0296351	0.395714	0.692316	0.953565	5386.67	-0.0753349	0.0351983	-2.1403	0.0323304	0.661952	3398.78	0.0328419	0.0398786	0.823546	0.410198	0.74844	4004.45	0.203939	0.0629716	3.23858	0.00120125	0.00864558	5741	-0.0214322	0.0333269	-0.643091	0.520165	0.834964
ENSMUSG00000001441	Npepps	4009.98	-0.150795	0.0638525	-2.36161	0.0181959	0.66641	625.022	-0.0362878	0.0759529	-0.477767	0.632816	0.867333	2964.6	-0.027955	0.0338059	-0.826928	0.408278	0.74937	3048.53	-0.0687579	0.0393681	-1.74654	0.0807174	0.548721	4696.23	-0.085313	0.0335846	-2.54024	0.0110776	0.50128	2971.7	-0.00277005	0.0527835	-0.0524795	0.958147	0.988081	3549.68	0.0808018	0.0581327	1.38995	0.164543	0.330916	5307.15	-0.0612616	0.0333127	-1.83899	0.0659173	0.418091
ENSMUSG00000001444	Tbx21	42.9108	0.0491962	0.227564	0.216186	0.828843	0.991451	24.396	-0.359526	0.329117	-1.0924	0.274659	0.629091	3.10274	-0.174424	0.572058	-0.304907	0.760437	NA	2.2626	1.03534	0.808364	1.28079	0.200267	NA	3.94813	0.232143	0.3702	0.627074	0.530611	0.978144	6.44297	0.325403	0.308771	1.05386	0.291945	NA	2.86161	0.208098	0.696002	0.29899	0.764947	0.867109	3.58571	0.913453	0.510391	1.78971	0.0735003	NA
ENSMUSG00000001445	Mrpl10	2138.28	-0.00536292	0.0560699	-0.0956471	0.923801	0.995843	2536.62	0.0711435	0.066313	1.07284	0.283341	0.63824	1773.62	-0.00543206	0.0319613	-0.169958	0.865043	0.963823	1600	-0.024571	0.0319288	-0.769558	0.441562	0.874316	1393.08	-0.0251976	0.0552284	-0.456244	0.648215	0.986153	1147.1	-0.00921668	0.0404689	-0.227747	0.819843	0.946593	2741.34	-0.0208391	0.0610452	-0.341371	0.732824	0.847218	1924.34	0.0625149	0.0308887	2.02388	0.0429828	0.363874
ENSMUSG00000001467	Cyp51	1131	-0.138849	0.090071	-1.54155	0.123183	0.882003	398.473	-0.000401699	0.221381	-0.00181452	0.998552	0.999643	1455.62	-0.116773	0.0469219	-2.48868	0.012822	0.187196	536.216	-0.140511	0.0718878	-1.95459	0.0506316	0.459863	1026.56	-0.0838542	0.068412	-1.22572	0.220302	0.905309	1102.17	-0.0478243	0.0739769	-0.646476	0.517971	0.808197	1419.55	-0.0735721	0.0536543	-1.37123	0.170305	0.338603	892.176	-0.133184	0.0786223	-1.69398	0.0902699	0.470823
ENSMUSG00000001472	Tcf25	15308.7	-0.0964389	0.0611667	-1.57666	0.114875	0.882003	3258.71	-0.0266398	0.034696	-0.767805	0.442603	0.765405	16376.6	0.0118375	0.0307294	0.385218	0.700076	0.899416	13444.8	0.0328984	0.0270212	1.2175	0.223413	0.742382	18830.6	0.0206222	0.0388324	0.531055	0.59538	0.98435	11331.8	0.015843	0.0389004	0.40727	0.68381	0.893784	19074.6	0.130881	0.0511378	2.55937	0.0104861	0.0449579	19021.6	0.0270079	0.0280613	0.962461	0.335818	0.727017
ENSMUSG00000001473	Tubb6	134.361	0.0758676	0.199134	0.380988	0.703212	0.97992	130.665	-0.162581	0.171061	-0.950422	0.341898	0.690104	59.9486	0.342858	0.141368	2.42528	0.0152965	0.201834	42.974	-0.136593	0.149107	-0.916077	0.359627	0.839252	23.5265	-0.121045	0.17909	-0.675887	0.499112	0.971501	26.8415	-0.026975	0.200641	-0.134444	0.893051	0.971245	54.413	-0.0626872	0.181761	-0.344888	0.730179	0.845565	28.3826	0.11198	0.188612	0.593704	0.55271	0.851961
ENSMUSG00000001482	Def8	1283.69	-0.0764407	0.0603087	-1.26749	0.20498	0.909245	454.882	0.0273554	0.0718463	0.380749	0.703389	0.897533	1159.98	-0.00395889	0.0344991	-0.114753	0.908641	0.977826	1183.82	-0.0205286	0.0336558	-0.609958	0.54189	0.91039	1297.83	-0.00801519	0.0413241	-0.193959	0.846208	0.993898	908.313	0.00951288	0.0606267	0.156909	0.875317	0.965501	1841.13	0.151025	0.0546899	2.76147	0.00575418	0.0285006	1383.95	-0.0278039	0.0384114	-0.723844	0.469161	0.809381
ENSMUSG00000001493	Meox1	55.0452	0.357471	0.171191	2.08814	0.0367854	0.763489	63.7947	-0.498098	0.242713	-2.05221	0.0401495	0.23718	46.1729	-0.165226	0.208654	-0.791868	0.428438	0.763081	25.2734	-0.123189	0.217069	-0.567513	0.570366	0.918669	14.0772	0.23712	0.346273	0.684776	0.493485	0.971471	23.3145	-0.186706	0.205041	-0.91058	0.362517	0.710975	22.6716	-0.304257	0.260199	-1.16932	0.242273	0.429094	34.9406	0.0354306	0.188411	0.188049	0.850838	0.963197
ENSMUSG00000001494	Sost	1.75816	-0.216107	0.834145	-0.259077	0.795576	0.990017	0.185923	0.399489	2.13777	0.186872	0.851761	NA	7.1935	-0.0704285	0.384212	-0.183306	0.854558	NA	48.4046	-0.783037	0.170412	-4.59495	4.32844e-06	0.00120759	1.94843	0.0211543	0.524306	0.0403473	0.967816	0.99987	3.38943	-0.252938	0.432539	-0.584775	0.558699	NA	4.3054	0.112438	0.516988	0.217487	0.827829	0.905571	1.72225	1.30889	0.898547	1.45667	0.145207	NA
ENSMUSG00000001496	Nkx2-1	1075.28	0.0164065	0.137619	0.119216	0.905104	0.995649	0	NA	NA	NA	NA	NA	0.0908917	-0.618043	3.00234	-0.205854	0.836905	NA	0	NA	NA	NA	NA	NA	10.439	0.479969	0.540887	0.887374	0.374878	0.953213	465.075	-0.0955211	0.143811	-0.664211	0.506555	0.802826	3.35999	-3.17056	1.1634	-2.72527	0.00642497	0.0309767	8.19985	0.246773	0.314981	0.783454	0.433361	0.788791
ENSMUSG00000001497	Pax9	9.24918	1.33257	1.10891	1.20169	0.229482	0.924051	0.58374	0.580727	1.29043	0.450024	0.652693	NA	0.25197	-0.155043	2.25877	-0.0686408	0.945276	NA	0	NA	NA	NA	NA	NA	0.193577	-0.537703	2.31815	-0.231954	0.816574	NA	0.088273	-0.134835	3.00318	-0.0448974	0.964189	NA	0.0779065	-0.369215	3.00318	-0.122941	0.902154	NA	0.0857171	-0.0768771	3.00318	-0.0255986	0.979577	NA
ENSMUSG00000001504	Irx2	35.8801	0.352013	0.247405	1.42282	0.154789	0.885661	2.40819	-0.663432	0.70079	-0.946691	0.343796	0.691603	305.62	-0.00947475	0.0942435	-0.100535	0.91992	0.980377	153.848	-0.0535848	0.0936877	-0.571951	0.567355	0.917353	1.79241	2.62238	0.955807	2.74362	0.00607651	0.404506	28.5335	0.194823	0.24118	0.80779	0.419211	0.75473	2076.78	0.474062	0.183875	2.57818	0.00993237	0.0431971	11.3826	0.332386	0.636384	0.522305	0.601458	0.876266
ENSMUSG00000001506	Col1a1	438.179	0.126226	0.545632	0.231339	0.817052	0.991451	350.311	-1.42515	0.215869	-6.60194	4.05825e-11	1.23623e-08	248.449	0.193998	0.101084	1.91918	0.0549611	0.33978	260.169	-0.408419	0.0761633	-5.36242	8.21161e-08	4.57934e-05	181.646	0.0817507	0.182576	0.447761	0.654325	0.987485	68.717	-0.124546	0.137789	-0.903895	0.366051	0.713733	137.76	0.210029	0.205142	1.02382	0.305919	0.498976	214.773	0.046821	0.116537	0.40177	0.687853	0.910387
ENSMUSG00000001507	Itga3	2006.13	-0.148829	0.088333	-1.68486	0.092015	0.859849	124.619	0.133369	0.123418	1.08062	0.279865	0.634252	1314.91	-0.0281857	0.0583031	-0.483435	0.628787	0.868266	1694.3	-0.0269589	0.0435801	-0.618607	0.536175	0.908491	811.819	0.00832751	0.0525525	0.158461	0.874094	0.99456	995.633	0.0209031	0.062812	0.332788	0.739295	0.918416	2370.3	0.354246	0.104207	3.39944	0.000675251	0.00550145	676.845	0.22706	0.170593	1.33101	0.183187	0.597972
ENSMUSG00000001508	Sgca	16.6573	-0.4779	0.312383	-1.52985	0.126053	0.882003	104.17	-0.264864	0.68909	-0.384368	0.700706	0.896489	34.675	-0.095142	0.144975	-0.656264	0.511654	0.814744	22.337	0.124424	0.213471	0.582862	0.559986	0.915228	15.0235	0.177673	0.23021	0.771785	0.440242	0.963933	6.78351	-0.236379	0.313208	-0.754703	0.450427	NA	17.2356	-0.544236	0.246733	-2.20577	0.0274003	0.0925397	12.9358	0.459057	0.275123	1.66855	0.0952059	0.476892
ENSMUSG00000001510	Dlx3	5.35266	0.550031	0.516639	1.06463	0.287042	0.939029	1.33946	-1.65033	1.0912	-1.51241	0.13043	NA	2.65867	-0.296725	0.583789	-0.508274	0.611261	NA	9.83088	0.128621	0.27008	0.476232	0.633909	0.938689	0.479956	-0.989298	1.35108	-0.73223	0.464028	NA	1.05884	0.187471	0.824528	0.227368	0.820138	NA	12.2283	0.234352	0.262669	0.892195	0.372288	0.566952	1.43992	-0.695007	0.836822	-0.830531	0.406239	NA
ENSMUSG00000001517	Foxm1	53.4342	0.0821051	0.166042	0.494485	0.620964	0.976913	9.46057	0.0270427	0.260967	0.103625	0.917467	0.973802	22.3738	0.0668179	0.174362	0.383213	0.701561	0.899778	18.9955	-0.182152	0.227522	-0.80059	0.423369	0.865538	45.1898	0.0306675	0.133828	0.229156	0.818748	0.992623	22.6981	0.218709	0.166105	1.31669	0.187942	0.547438	32.1194	0.448185	0.200051	2.24036	0.0250678	0.086853	49.3592	-0.227446	0.126003	-1.80509	0.0710613	0.432462
ENSMUSG00000001518	Itfg2	1286.41	0.0190631	0.0710986	0.268122	0.788606	0.989124	244.32	0.0124747	0.0703313	0.177371	0.859217	0.956462	765.1	0.0851833	0.0531701	1.60209	0.109135	0.454917	1187.42	0.049098	0.0501777	0.978482	0.327836	0.820318	580.179	0.106289	0.042225	2.51721	0.011829	0.50941	770.405	0.0803513	0.0519881	1.54557	0.122208	0.450284	1379.09	0.368021	0.0863602	4.26146	2.03093e-05	0.000360836	573.953	0.105615	0.0572045	1.84627	0.0648527	0.416037
ENSMUSG00000001520	Nrip2	951.299	0.0356016	0.108664	0.32763	0.743192	0.985983	61.0325	-0.5656	0.15813	-3.5768	0.000347825	0.00865274	1116.23	0.0509347	0.0521541	0.97662	0.328757	0.697206	780.282	-0.0168245	0.0522086	-0.322255	0.74726	0.965237	330.476	0.202959	0.0850357	2.38675	0.0169981	0.571249	659.54	0.00646042	0.0708466	0.0911888	0.927343	0.979705	1012.8	-0.23511	0.107723	-2.18254	0.0290696	0.0963565	444.932	0.340718	0.0997062	3.41723	0.000632628	0.0736195
ENSMUSG00000001521	Tulp3	981.044	0.0642699	0.0551742	1.16485	0.244078	0.928612	103.223	-0.0218969	0.13871	-0.157862	0.874566	0.960233	632.117	0.0739993	0.0451845	1.63771	0.101482	0.440145	1055.19	0.220034	0.0461194	4.77095	1.83356e-06	0.000601479	730.701	0.132154	0.0470444	2.80912	0.00496768	0.379383	554.653	0.078083	0.0531813	1.46824	0.142039	0.481389	860.871	0.150151	0.079523	1.88815	0.059006	0.160631	885.412	0.207667	0.0519347	3.99862	6.3712e-05	0.0235618
ENSMUSG00000001524	Gtf2h4	266.862	-0.135919	0.0759868	-1.78872	0.0736601	0.842484	191.346	0.192588	0.101703	1.89363	0.0582739	0.290333	275.416	-0.0279556	0.0691288	-0.404399	0.685919	0.893053	308.404	-0.0906442	0.061425	-1.47569	0.140027	0.654069	294.238	-0.121551	0.0580444	-2.09411	0.0362502	0.672946	165.399	-0.0426184	0.0767237	-0.555479	0.578567	0.843269	329.819	-0.127043	0.0960418	-1.32279	0.185905	0.359639	329.406	-0.0400086	0.0504422	-0.793158	0.427686	0.785377
ENSMUSG00000001525	Tubb5	13572.6	-0.0673069	0.0648599	-1.03773	0.299397	0.943093	929.358	-0.365523	0.107647	-3.39556	0.000684872	0.0145277	11729.3	0.0369163	0.0510021	0.723819	0.469177	0.788239	6703.95	-0.0656201	0.0484541	-1.35427	0.175649	0.697258	10623	-0.132802	0.0501352	-2.64887	0.00807616	0.463648	8399.33	-0.196818	0.0557462	-3.5306	0.000414614	0.0235877	15746.5	-0.227636	0.121704	-1.87041	0.0614266	0.16542	9311.82	-0.0821552	0.0519147	-1.5825	0.113535	0.508804
ENSMUSG00000001542	Ell2	253.818	-0.0604777	0.159166	-0.379967	0.70397	0.97992	279.223	0.149766	0.243055	0.616181	0.537775	0.823189	305.238	-0.0473171	0.0573586	-0.824934	0.409409	0.750081	166.967	-0.157072	0.0734247	-2.13922	0.0324178	0.3841	798.271	-0.00922729	0.10273	-0.0898204	0.92843	0.999503	269.555	0.00363916	0.0948876	0.0383523	0.969407	0.991132	444.228	0.0161205	0.0996041	0.161846	0.871427	0.931081	525.773	0.0014058	0.0861518	0.0163177	0.986981	0.996883
ENSMUSG00000001552	Jup	841.775	-0.24024	0.175445	-1.36932	0.170899	0.89181	911.395	0.113229	0.123654	0.915691	0.359829	0.705485	1227.09	-0.0198137	0.0772514	-0.256484	0.797577	0.942934	4496.85	0.0487574	0.0397929	1.22528	0.22047	0.739506	1030.53	0.0089894	0.0885186	0.101554	0.919111	0.999503	309.513	-0.371174	0.115615	-3.21044	0.00132531	0.0483405	3034.31	0.206338	0.128861	1.60125	0.109323	0.249447	900.659	0.0173129	0.0720574	0.240266	0.810124	0.950436
ENSMUSG00000001555	Fkbp10	420.888	0.18386	0.183685	1.00096	0.316848	0.944539	37.5045	-0.269452	0.186979	-1.44108	0.149562	0.485053	114.931	-0.0333998	0.131536	-0.253922	0.799556	0.943418	164.189	0.0254316	0.105153	0.241853	0.808894	0.977119	150.239	0.117017	0.100678	1.1623	0.245115	0.914747	99.1441	-0.00243603	0.109686	-0.0222092	0.982281	0.994177	261.275	0.199862	0.133034	1.50234	0.133009	0.287062	166.275	0.132268	0.118573	1.1155	0.264636	0.672711
ENSMUSG00000001558	Klhl10	16.54	-0.252538	0.250283	-1.00901	0.312971	0.944532	4.32098	-0.381909	0.505021	-0.756224	0.449515	0.769407	9.55292	0.0412326	0.300198	0.137351	0.890753	0.971825	8.93839	-0.410449	0.307741	-1.33375	0.182287	0.700695	7.88761	-0.406878	0.32221	-1.26277	0.206671	0.897463	11.2551	-0.0261421	0.246502	-0.106053	0.915541	0.975827	21.3747	0.0851293	0.263702	0.322824	0.746828	0.855327	8.35833	-0.144312	0.283575	-0.508901	0.610822	0.880114
ENSMUSG00000001566	Mnx1	0.416117	-0.320356	2.10641	-0.152086	0.879119	NA	0	NA	NA	NA	NA	NA	6.56912	0.2597	0.355786	0.729933	0.465431	NA	0	NA	NA	NA	NA	NA	0.0799672	0.424282	3.00317	0.141278	0.88765	NA	0	NA	NA	NA	NA	NA	0	NA	NA	NA	NA	NA	0	NA	NA	NA	NA	NA
ENSMUSG00000001569	Nom1	765.923	0.079352	0.0485319	1.63505	0.102039	0.87087	179.839	0.0292488	0.0941789	0.310566	0.756131	0.917988	464.575	0.0405426	0.0488616	0.829745	0.406683	0.748721	554.288	0.119962	0.053006	2.26318	0.0236245	0.341016	778.198	0.059827	0.0320485	1.86677	0.0619343	0.74697	530.995	0.0869621	0.0643	1.35244	0.176234	0.532931	687.809	0.202881	0.0812721	2.49632	0.0125489	0.0515958	858.644	0.0889608	0.0452124	1.96762	0.0491117	0.375666
ENSMUSG00000001576	Ergic1	3860.04	-0.071544	0.052235	-1.36966	0.170794	0.891541	2048.97	-0.266214	0.126365	-2.10671	0.0351431	0.217223	1777.3	-0.00418555	0.0473442	-0.0884068	0.929553	0.982812	2118.23	-0.0423841	0.044715	-0.947872	0.343195	0.827411	3559.89	0.00737789	0.0308574	0.239097	0.811031	0.992623	2027.19	-0.0332149	0.0377752	-0.879277	0.379251	0.725136	2001.92	0.319127	0.152421	2.09372	0.036285	0.113035	3557.64	0.0656509	0.0331734	1.97902	0.0478134	0.375012
ENSMUSG00000001583	Tnk1	32.7035	1.1082	0.776813	1.4266	0.153696	0.885661	4.37371	-0.138536	0.463215	-0.299076	0.764882	0.920344	2.65915	0.0989966	0.538807	0.183733	0.854223	NA	2.03966	-1.58038	0.672679	-2.34938	0.0188047	NA	4.221	0.277951	0.431526	0.644112	0.519503	0.97554	2.6234	-0.315109	0.551151	-0.571729	0.567506	NA	4.60949	-0.817782	0.446512	-1.83149	0.0670277	0.176312	2.56713	0.396864	0.607302	0.653487	0.513443	NA
ENSMUSG00000001588	Acap1	4.18097	0.224836	0.642844	0.349751	0.726525	0.983042	20.1862	-0.640593	0.219289	-2.92123	0.00348649	0.0466523	4.60909	-0.307624	0.526445	-0.584343	0.558989	NA	3.25182	0.116134	0.492247	0.235926	0.81349	NA	1.77468	-0.157144	0.6126	-0.25652	0.797549	0.992623	1.31777	0.463263	0.734909	0.630368	0.528454	NA	4.67402	-0.254795	0.448967	-0.567513	0.570365	0.734314	3.11104	-0.0370522	0.565695	-0.0654984	0.947777	NA
ENSMUSG00000001604	Tcea3	39.8851	0.224224	0.318679	0.703605	0.481679	0.965008	87.8406	-0.174204	0.599039	-0.290806	0.7712	0.922566	27.3361	0.19508	0.190555	1.02375	0.305955	0.680483	26.2401	-0.151	0.193877	-0.778845	0.436071	0.872143	6.94473	0.337404	0.37799	0.892625	0.372058	0.952335	11.3331	-0.465934	0.288371	-1.61574	0.10615	0.421489	59.3688	-0.487451	0.379684	-1.28383	0.1992	0.376837	14.2932	0.769853	0.521329	1.47671	0.139752	0.544138
ENSMUSG00000001622	Csn3	0.813295	-2.11726	1.57478	-1.34448	0.178793	0.893822	0.0318987	-0.062476	3.00318	-0.0208033	0.983403	NA	0.802712	1.62712	1.07521	1.51331	0.130201	NA	0.174558	-0.969714	2.74843	-0.352825	0.72422	NA	0	NA	NA	NA	NA	NA	0	NA	NA	NA	NA	NA	0.0882683	0.352125	3.00318	0.117251	0.906661	NA	0	NA	NA	NA	NA	NA
ENSMUSG00000001627	Ifrd1	637.142	0.145314	0.0752519	1.93103	0.0534793	0.802592	548.819	0.13601	0.139583	0.974407	0.329854	0.67988	599.085	0.0373731	0.055126	0.677958	0.497798	0.806122	750.893	0.116688	0.0703041	1.65976	0.096963	0.582573	824.047	0.0829403	0.0650674	1.27468	0.202422	0.895447	403.1	0.116738	0.0882781	1.32239	0.18604	0.545194	861.653	0.299913	0.0758672	3.95313	7.71344e-05	0.0010108	972.032	0.0893286	0.0563539	1.58514	0.112936	0.50754
ENSMUSG00000001630	Stk38l	494.704	0.0179838	0.060752	0.296019	0.767215	0.987541	294.097	-0.226294	0.134758	-1.67926	0.0931007	0.38121	474.85	-0.0666671	0.0589184	-1.13152	0.257838	0.641962	470.305	0.112234	0.0578173	1.94119	0.0522348	0.463848	825.575	0.0218883	0.0593634	0.368717	0.712339	0.992623	419.011	0.064821	0.0667347	0.971324	0.331387	0.690363	734.454	0.174461	0.0865858	2.01489	0.0439164	0.129411	740.776	-0.0457848	0.0674436	-0.678861	0.497226	0.823906
ENSMUSG00000001632	Brpf1	691.803	-0.0217624	0.083857	-0.259519	0.795235	0.990017	296.731	0.187881	0.0742228	2.53131	0.0113639	0.10484	441.258	0.0835339	0.0820126	1.01855	0.308416	0.681993	1217.24	-0.00133594	0.0403643	-0.0330971	0.973597	0.99688	1080.4	0.0370189	0.0469722	0.788103	0.430636	0.962169	481.071	0.0625801	0.0798341	0.783877	0.433113	0.764572	713.17	0.28445	0.0644073	4.41643	1.00342e-05	0.000210791	1452.34	0.0801643	0.0513824	1.56015	0.118725	0.515491
ENSMUSG00000001642	Akr1b3	1341.98	-0.0614158	0.0662147	-0.927525	0.353654	0.947769	1313.15	-0.0194798	0.131801	-0.147797	0.882503	0.962973	909.662	0.0273692	0.0401397	0.68185	0.495334	0.804385	690.199	-0.0575694	0.0408913	-1.40787	0.159171	0.68023	828.324	0.0268168	0.0633744	0.423148	0.672187	0.989715	822.552	-0.00178331	0.0466874	-0.0381967	0.969531	0.991132	2233.63	0.159934	0.130381	1.22667	0.219947	0.40138	800.861	-0.00703445	0.0510976	-0.137667	0.890504	0.974681
ENSMUSG00000001655	Hoxc13	0	NA	NA	NA	NA	NA	0	NA	NA	NA	NA	NA	0.0977122	-0.756997	3.00196	-0.252168	0.800912	NA	0.0437721	0.232517	3.00318	0.0774237	0.938286	NA	0.0868856	-0.537706	3.00318	-0.179046	0.857902	NA	0.0446379	0.105611	3.00318	0.0351665	0.971947	NA	0	NA	NA	NA	NA	NA	0.0794132	0.404016	3.00318	0.13453	0.892984	NA
ENSMUSG00000001656	Hoxc11	0.386567	1.02954	2.10587	0.488888	0.624921	NA	0	NA	NA	NA	NA	NA	0	NA	NA	NA	NA	NA	0	NA	NA	NA	NA	NA	0	NA	NA	NA	NA	NA	0	NA	NA	NA	NA	NA	0	NA	NA	NA	NA	NA	0	NA	NA	NA	NA	NA
ENSMUSG00000001657	Hoxc8	4.82262	1.23587	1.39008	0.889064	0.373969	0.951304	163.008	-0.397653	0.248558	-1.59984	0.109634	0.414551	0.456829	-0.772475	1.68022	-0.459745	0.645699	NA	0	NA	NA	NA	NA	NA	0.0717218	0.183633	3.00318	0.0611463	0.951243	NA	0	NA	NA	NA	NA	NA	0	NA	NA	NA	NA	NA	0	NA	NA	NA	NA	NA
ENSMUSG00000001661	Hoxc6	4.1685	1.3396	1.13258	1.18279	0.236891	0.926669	172.829	-0.189133	0.138302	-1.36753	0.171459	0.51132	42.2091	-0.0397407	0.240356	-0.165341	0.868676	0.964793	0.65976	-1.87648	2.97168	-0.631453	0.527745	NA	0.0456747	-0.29726	3.00318	-0.0989818	0.921153	NA	0.333423	-1.38734	3.00118	-0.462265	0.643891	NA	0.0537007	-0.128769	3.00318	-0.0428775	0.965799	NA	0.0879804	-0.0768771	3.00318	-0.0255986	0.979577	NA
ENSMUSG00000001663	Gstt1	778.561	0.0737607	0.124884	0.590635	0.554765	0.973846	557.728	-0.284012	0.152415	-1.86342	0.0624038	0.303301	418.589	0.0249915	0.0637873	0.391794	0.695211	0.897452	632.779	-0.0232758	0.0559776	-0.415806	0.677552	0.95096	243.633	0.112688	0.0809612	1.39188	0.163959	0.874466	356.377	-0.0857257	0.0832226	-1.03008	0.302974	0.666614	681.435	-0.722659	0.145321	-4.97284	6.59804e-07	2.84211e-05	129.737	-0.0581443	0.149573	-0.388735	0.697472	0.913886
ENSMUSG00000001665	Gstt3	288.193	0.308554	0.181286	1.70203	0.0887507	0.85467	90.6535	0.111123	0.15982	0.695301	0.486866	0.791737	195.162	0.00358884	0.0829936	0.0432423	0.965508	0.991379	122.339	-0.00530977	0.0905879	-0.0586146	0.953259	0.993692	30.9443	-0.0467206	0.169024	-0.276415	0.782229	0.992623	94.2859	0.0958542	0.0974016	0.984113	0.32506	0.685276	271.775	-0.332069	0.136001	-2.44167	0.0146194	0.0579002	55.3776	0.216836	0.198447	1.09266	0.274542	0.68057
ENSMUSG00000001666	Ddt	204.308	0.163597	0.131893	1.24037	0.214837	0.916366	1614.63	0.572335	0.215376	2.65738	0.00787512	0.0819168	313.948	0.104596	0.108725	0.962027	0.336036	0.70223	333.826	0.0424646	0.0881848	0.481541	0.630132	0.937917	110.149	0.129168	0.088167	1.46504	0.14291	0.859281	98.7141	-0.0995137	0.108563	-0.916648	0.359327	0.709253	441.578	-0.852682	0.194703	-4.3794	1.19008e-05	0.000239699	103.247	-0.240172	0.158069	-1.51941	0.12866	0.531126
ENSMUSG00000001670	Tat	3.48376	-0.252696	0.638185	-0.395961	0.692134	0.979078	0	NA	NA	NA	NA	NA	0.604113	-0.0195926	1.2149	-0.0161269	0.987133	NA	1.16682	-0.332037	0.865334	-0.38371	0.701193	NA	1.00648	0.866057	0.845371	1.02447	0.305613	NA	7.03314	-0.168422	0.326878	-0.515244	0.606383	NA	22.5407	0.493425	0.336338	1.46705	0.142362	0.30022	1.29167	0.642014	0.95351	0.673316	0.500746	NA
ENSMUSG00000001672	Marveld3	33.2472	0.573838	0.254231	2.25716	0.0239984	0.712734	0	NA	NA	NA	NA	NA	15.7878	-0.11726	0.23913	-0.490361	0.623879	0.867931	7.99094	-0.274699	0.379216	-0.724386	0.468829	0.885644	7.60694	0.612596	0.36812	1.66412	0.0960877	0.812011	11.7421	-0.401774	0.266806	-1.50587	0.132102	0.464769	54.8933	0.0641535	0.239159	0.268247	0.788509	0.881685	4.60923	0.737661	0.494443	1.4919	0.135724	NA
ENSMUSG00000001674	Ddx18	558.163	-0.0449461	0.0627492	-0.716281	0.473818	0.965008	166.152	0.0516164	0.0856056	0.602956	0.546538	0.82721	313.536	-0.128696	0.0654058	-1.96765	0.0491083	0.325183	380.473	-0.0079643	0.0611937	-0.130149	0.896449	0.986688	376.65	-0.0329945	0.0499489	-0.660565	0.508891	0.973787	358.642	0.0178795	0.0633909	0.282051	0.777904	0.932053	547.982	0.0355835	0.0668787	0.53206	0.594684	0.750989	457.667	-0.039595	0.0620967	-0.637635	0.523711	0.836802
ENSMUSG00000001687	Ubl3	2258.32	-0.0962158	0.0639428	-1.50472	0.132397	0.882003	998.187	0.0941055	0.0746802	1.26011	0.207629	0.555546	3112.42	-0.0408494	0.0288983	-1.41356	0.157492	0.522891	3489.32	-0.0256867	0.0385058	-0.667088	0.504716	0.900267	3223.67	0.0507252	0.0603147	0.841008	0.400344	0.956495	1763.46	-0.0585685	0.0498489	-1.17492	0.240026	0.606663	5769.97	0.225196	0.0930383	2.42046	0.0155009	0.0604219	4118.02	-0.00809977	0.0450939	-0.17962	0.857451	0.964306
ENSMUSG00000001700	Gramd3	380.558	-0.0254794	0.111636	-0.228236	0.819463	0.991451	127.13	-0.0499918	0.0989288	-0.505331	0.613326	0.856069	318.741	-0.130993	0.0608687	-2.15206	0.0313927	0.270324	276.245	-0.0978204	0.0599808	-1.63086	0.102919	0.590148	309.028	-0.189947	0.0636109	-2.98607	0.00282584	0.296794	202.433	0.00404858	0.093058	0.0435059	0.965298	0.990493	339.77	0.00534658	0.100051	0.0534387	0.957382	0.977304	329.23	-0.141017	0.0711641	-1.98158	0.0475263	0.375012
ENSMUSG00000001707	Eef1e1	663.969	0.0257759	0.0881247	0.292493	0.769909	0.987781	111.833	-0.00457852	0.221225	-0.0206962	0.983488	0.995541	520.182	-0.0802846	0.0487563	-1.64665	0.0996297	0.436542	480.121	-0.0302405	0.0561555	-0.538514	0.590222	0.926429	413.492	-0.0371465	0.0639659	-0.580723	0.561427	0.979458	463.812	0.0460986	0.0661529	0.69685	0.485897	0.793661	921.241	-0.0632053	0.0643153	-0.982741	0.325735	0.520464	414.5	0.0286291	0.0645232	0.443703	0.657257	0.897623
ENSMUSG00000001729	Akt1	4119.06	-0.00925462	0.0450497	-0.205432	0.837235	0.991451	1387.78	0.0995182	0.100147	0.993719	0.32036	0.672201	4151.67	0.0578536	0.052755	1.09665	0.272796	0.652561	3602.8	-0.0189057	0.0478018	-0.395501	0.692473	0.953565	3845.23	0.0483128	0.0522691	0.92431	0.355325	0.946811	2431.28	-0.130155	0.0620346	-2.0981	0.0358962	0.25095	3555.15	0.152857	0.0823991	1.85508	0.0635846	0.169709	4430.55	0.0596526	0.0475779	1.25379	0.20992	0.626369
ENSMUSG00000001739	Cldn15	8.1972	0.1653	0.338923	0.487721	0.625747	0.977353	171.514	0.468203	0.148302	3.15709	0.00159351	0.0269395	19.4175	0.134399	0.215129	0.624735	0.532145	0.827425	11.9036	0.151221	0.332099	0.45535	0.648857	0.943124	13.273	0.0116385	0.301986	0.0385397	0.969257	0.99987	7.93949	0.503956	0.284931	1.7687	0.0769447	0.361613	17.1561	-0.0593415	0.372648	-0.159243	0.873478	0.932232	11.6928	-0.394101	0.381461	-1.03314	0.30154	0.700562
ENSMUSG00000001741	Il16	45.6631	-0.026423	0.15582	-0.169575	0.865345	0.991928	42.8864	-0.40134	0.196578	-2.04163	0.041188	0.239633	120.026	-0.696493	0.537506	-1.29579	0.195049	0.570668	2468.65	0.0772625	0.0597795	1.29246	0.196198	0.714031	105.542	-0.377866	0.384957	-0.981578	0.326308	0.937355	27.0237	-0.0792946	0.18248	-0.434538	0.663898	0.882351	44.7276	-0.236636	0.343191	-0.689516	0.490499	0.67226	1552.66	-0.0847902	0.146174	-0.580064	0.561872	0.856937
ENSMUSG00000001750	Tcirg1	837.983	-0.236784	0.108499	-2.18235	0.0290837	0.74182	233.527	-0.00697155	0.10341	-0.0674166	0.94625	0.983523	605.866	0.103882	0.0633564	1.63965	0.101078	0.439318	281.489	-0.0927311	0.0742709	-1.24855	0.211829	0.730506	375.399	0.0304181	0.0623636	0.487753	0.625725	0.984783	361.784	-0.206657	0.0989	-2.08955	0.0366583	0.253604	585.517	-0.0881743	0.114627	-0.769228	0.441758	0.630304	385.123	0.0606704	0.0774694	0.783154	0.433537	0.788846
ENSMUSG00000001751	Naglu	400.85	0.113455	0.113143	1.00276	0.315977	0.944539	240.443	-0.0515913	0.114819	-0.449328	0.653195	0.877569	204.343	0.139969	0.0880193	1.59021	0.111788	0.458362	296.718	0.133845	0.0883376	1.51516	0.129732	0.641891	198.415	0.141317	0.102795	1.37475	0.16921	0.87456	162.459	0.00695284	0.0764268	0.0909739	0.927513	0.979705	460.191	0.132284	0.12813	1.03242	0.301875	0.49477	270.492	0.266754	0.140007	1.90529	0.0567418	0.39572
ENSMUSG00000001755	Ppat	958.392	-0.0417805	0.0561054	-0.744679	0.456466	0.962656	2864.7	0.299595	0.0660185	4.53805	5.67759e-06	0.000326981	603.743	-0.0343288	0.0526201	-0.65239	0.51415	0.816053	538.202	-0.0229751	0.0607261	-0.378339	0.705179	0.956126	550.013	0.0692413	0.0541952	1.27763	0.201381	0.894764	509.633	0.0185692	0.0505151	0.367597	0.713174	0.907127	1035.15	0.0360515	0.0717654	0.502352	0.61542	0.766862	676.169	0.100609	0.0520362	1.93344	0.0531823	0.388174
ENSMUSG00000001761	Smo	1147.86	0.00554919	0.119814	0.0463149	0.963059	0.997852	190.371	-0.300302	0.0987567	-3.04083	0.00235926	0.0352688	539.019	-0.0133722	0.049294	-0.271274	0.78618	0.938597	479.953	-0.00673658	0.0531237	-0.126809	0.899091	0.987075	344.384	-0.0138307	0.101413	-0.13638	0.891521	0.995407	498.293	-0.0552355	0.0691099	-0.799242	0.42415	0.757869	765.06	0.0644598	0.106539	0.605035	0.545156	0.715877	579.909	0.180869	0.103382	1.74951	0.0802022	0.451069
ENSMUSG00000001763	Tspan33	1409.95	-0.0214344	0.0735762	-0.291323	0.770804	0.987781	3.93287	0.17728	0.4764	0.372125	0.7098	0.90002	480.632	0.115741	0.071718	1.61383	0.106564	0.450592	548.058	-0.0480413	0.0451418	-1.06423	0.287224	0.791904	692.984	-0.0739532	0.0993608	-0.744289	0.456702	0.965859	714.961	0.0202348	0.054059	0.374309	0.708174	0.90444	2602.46	-0.0137915	0.0879831	-0.156752	0.87544	0.933293	809.721	0.2322	0.139518	1.6643	0.0960528	0.478392
ENSMUSG00000001767	Crnkl1	443.189	0.0238427	0.0758014	0.314542	0.753109	0.987237	123.107	-0.0477354	0.136196	-0.350491	0.72597	0.905026	207.511	-0.000914052	0.0878877	-0.0104002	0.991702	0.997986	264.13	-0.0619154	0.088442	-0.700068	0.483885	0.894222	392.794	-0.0300788	0.0618642	-0.486206	0.626821	0.984783	262.237	-0.137424	0.100499	-1.36742	0.171493	0.525965	387.838	-0.113019	0.0904141	-1.25001	0.211295	0.391379	435.614	-0.059902	0.0680323	-0.880493	0.378592	0.753549
ENSMUSG00000001768	Rin2	1015.41	0.146804	0.099175	1.48025	0.138807	0.883313	261.674	0.273432	0.110786	2.4681	0.0135832	0.11755	469.003	-0.0241967	0.0815316	-0.296778	0.766636	0.928827	302.012	0.139187	0.0733317	1.89805	0.0576893	0.478504	784.853	0.059047	0.101024	0.584484	0.558895	0.979458	587.222	0.22486	0.0929922	2.41805	0.0156038	0.164829	771.402	0.113986	0.115608	0.985973	0.324147	0.518891	948.038	0.110384	0.10365	1.06496	0.286893	0.689628
ENSMUSG00000001773	Folh1	386.446	0.130041	0.191902	0.677641	0.497999	0.965008	8.51587	-1.46997	0.435818	-3.37289	0.000743829	0.0154956	521.807	-0.152974	0.0664653	-2.30157	0.0213596	0.228726	262.507	0.25609	0.0796099	3.21681	0.00129625	0.0728542	279.178	-0.0681601	0.121426	-0.561328	0.574574	0.980804	403.182	0.165593	0.116261	1.42431	0.154355	0.50071	304.202	0.0421804	0.141396	0.298313	0.765464	0.867309	363.633	0.0164245	0.0984155	0.166889	0.867457	0.967454
ENSMUSG00000001774	Chordc1	1188.49	-0.396016	0.172576	-2.29473	0.0217484	0.703937	526.112	-0.39505	0.231124	-1.70925	0.0874043	0.368213	1113.08	-0.319843	0.0973575	-3.28524	0.00101895	0.052358	989.815	-0.150072	0.0798961	-1.87834	0.0603346	0.488813	1501.13	-0.22852	0.0984066	-2.3222	0.0202222	0.591336	1134.58	-0.268368	0.14244	-1.88408	0.0595548	0.317264	1741.87	-0.389993	0.161339	-2.41723	0.015639	0.060857	1467.87	-0.235368	0.111247	-2.11572	0.0343688	0.33473
ENSMUSG00000001783	Rtcb	4332.35	0.0708835	0.0510015	1.38983	0.16458	0.888024	1170.6	0.161101	0.0507727	3.17299	0.00150879	0.0259695	3278.4	0.0614834	0.0313193	1.96312	0.0496327	0.326221	2723.8	0.0640591	0.0308048	2.07952	0.0375695	0.408938	2805.65	0.045669	0.0277749	1.64426	0.100123	0.812011	2803.22	0.103448	0.0361789	2.85934	0.00424526	0.0874562	5156.32	0.0352808	0.0467028	0.755431	0.44999	0.6375	2935.21	0.099235	0.030501	3.2535	0.00113994	0.0906005
ENSMUSG00000001785	Pwp1	628.547	0.018462	0.0634105	0.291151	0.770936	0.987781	158.343	-0.0608154	0.0889398	-0.683782	0.494113	0.796453	318.421	-0.058241	0.057251	-1.01729	0.309014	0.682799	380.134	0.0128115	0.0694522	0.184466	0.853648	0.980234	489.614	-0.00961737	0.0584829	-0.164447	0.869379	0.994441	412.889	-0.00283498	0.0480807	-0.058963	0.952982	0.986468	593.05	0.117848	0.103076	1.14331	0.25291	0.441308	533.424	0.0600913	0.056056	1.07199	0.283726	0.687353
ENSMUSG00000001786	Fbxo7	765.633	0.0730102	0.0802983	0.909237	0.363225	0.949033	227.635	0.052451	0.0766112	0.684638	0.493572	0.796076	954.942	0.116469	0.0578461	2.01343	0.0440694	0.310608	608.251	0.0854942	0.0539147	1.58573	0.1128	0.607191	640.861	-0.0355441	0.0439341	-0.809033	0.418496	0.959778	458.674	0.00604579	0.0723562	0.083556	0.933409	0.980281	1314.57	-0.137835	0.0957185	-1.44	0.149867	0.311271	584.719	-0.00429411	0.0658628	-0.0651978	0.948017	0.986227
ENSMUSG00000001794	Capns1	8068.57	-0.0913613	0.0817205	-1.11797	0.263578	0.933712	9752.83	0.00935653	0.0780489	0.11988	0.904578	0.96991	8300.51	-0.0137671	0.0478673	-0.28761	0.773646	0.931334	6046.77	-0.0504703	0.0362997	-1.39038	0.164414	0.685806	3183.62	-0.0616377	0.0407055	-1.51423	0.129966	0.844239	3384.38	-0.174927	0.0637646	-2.74332	0.00608213	0.105497	9879.34	-0.268857	0.0917314	-2.93091	0.00337972	0.0190885	4000.49	-0.0299824	0.0379387	-0.790285	0.429361	0.786381
ENSMUSG00000001802	Lrp3	2618.96	0.0126266	0.0821566	0.153689	0.877855	0.993573	287.918	0.216679	0.109056	1.98685	0.0469386	0.258383	1580.75	0.0709217	0.0446814	1.58728	0.11245	0.46005	1880.65	-0.00819952	0.0353711	-0.231814	0.816683	0.977614	1980.23	-0.00886666	0.0764483	-0.115982	0.907666	0.998478	1349.05	-0.366057	0.0856463	-4.27405	1.9195e-05	0.0038671	2303.12	0.073363	0.0942271	0.778576	0.43623	0.625415	2338.4	0.0252103	0.0536648	0.469775	0.638516	0.889632
ENSMUSG00000001804	Dsg4	0.126604	0.56104	3.01104	0.186328	0.852188	NA	0	NA	NA	NA	NA	NA	0	NA	NA	NA	NA	NA	0	NA	NA	NA	NA	NA	0	NA	NA	NA	NA	NA	0	NA	NA	NA	NA	NA	0	NA	NA	NA	NA	NA	0	NA	NA	NA	NA	NA
ENSMUSG00000001815	Evx2	0	NA	NA	NA	NA	NA	0	NA	NA	NA	NA	NA	27.375	0.101267	0.200579	0.504871	0.61365	0.864576	9.31267	0.136989	0.331181	0.41364	0.679138	0.951008	0.268591	-1.60062	2.62864	-0.608917	0.54258	NA	0.0485304	0.105611	3.00318	0.0351665	0.971947	NA	0.437458	0.493607	1.94776	0.253423	0.799942	NA	0	NA	NA	NA	NA	NA
ENSMUSG00000001819	Hoxd13	0	NA	NA	NA	NA	NA	0	NA	NA	NA	NA	NA	4.26739	-0.472374	0.406315	-1.16258	0.245	NA	2.11804	0.554426	0.667898	0.830106	0.406479	NA	0	NA	NA	NA	NA	NA	0	NA	NA	NA	NA	NA	0.364296	-0.100475	1.96272	-0.0511916	0.959173	NA	0	NA	NA	NA	NA	NA
ENSMUSG00000001823	Hoxd12	0	NA	NA	NA	NA	NA	0	NA	NA	NA	NA	NA	0	NA	NA	NA	NA	NA	0	NA	NA	NA	NA	NA	0	NA	NA	NA	NA	NA	0	NA	NA	NA	NA	NA	0	NA	NA	NA	NA	NA	0	NA	NA	NA	NA	NA
ENSMUSG00000001827	Folr1	16.1803	1.07173	0.928549	1.1542	0.248417	0.929189	1.58161	2.5869	0.894904	2.8907	0.0038439	NA	140.466	0.194095	0.51399	0.377623	0.70571	0.90197	223.535	-0.088368	0.219179	-0.403177	0.686818	0.952272	30.8706	0.847915	0.889206	0.953564	0.340304	0.944281	6.49151	0.317014	0.366519	0.864932	0.387076	NA	181.716	0.0413478	0.391757	0.105545	0.915944	0.955046	84.8683	0.75877	0.888248	0.854231	0.392977	0.762886
ENSMUSG00000001829	Clpb	1234.32	-0.0845383	0.0580272	-1.45688	0.145151	0.883313	2369.5	-0.0104116	0.0688123	-0.151304	0.879736	0.962416	983.985	-0.0412949	0.0402293	-1.02649	0.304662	0.679054	856.478	-0.0537402	0.0503912	-1.06646	0.286216	0.791236	1650.28	-0.0987227	0.0371039	-2.66071	0.00779754	0.456634	916.023	-0.112494	0.0558306	-2.01492	0.0439133	0.273853	1309.56	0.0389083	0.0750712	0.518285	0.604259	0.758361	1563.36	-0.110158	0.0319859	-3.44395	0.000573284	0.0732972
ENSMUSG00000001833	44811	3318.03	-0.0721528	0.0829383	-0.869958	0.384323	0.954158	631.317	-0.171181	0.0653291	-2.62029	0.00878557	0.0878285	4491.71	-0.0818123	0.0379045	-2.15838	0.0308984	0.269297	4150.43	-0.026211	0.0305802	-0.857123	0.391377	0.854126	9748.13	-0.00855395	0.0520872	-0.164224	0.869555	0.994441	3668.02	0.0590719	0.0593122	0.995948	0.319275	0.682092	5863.27	-0.0721684	0.0799751	-0.902386	0.366852	0.561389	6868.46	-0.0215732	0.0542307	-0.397803	0.690775	0.911493
ENSMUSG00000001844	Zdhhc4	924.14	0.153639	0.0722977	2.12509	0.0335795	0.759595	645.346	0.0271592	0.0711097	0.381933	0.702511	0.897029	735.878	0.0998124	0.0600789	1.66136	0.0966421	0.433734	881.778	0.0873737	0.0555653	1.57245	0.115846	0.61541	675.065	0.136256	0.0648199	2.10208	0.0355466	0.672104	482.357	0.02126	0.0632359	0.336201	0.736719	0.91711	1181.13	-0.0126457	0.074821	-0.169012	0.865787	0.92743	798.663	0.0886009	0.0513075	1.72686	0.0841924	0.457604
ENSMUSG00000001847	Rac1	6711.94	0.0584793	0.0562316	1.03997	0.298353	0.94209	2825.63	-0.132944	0.0555271	-2.39422	0.0166558	0.135198	5882.39	-0.0156283	0.033556	-0.465736	0.641404	0.874513	6346.34	0.0176938	0.0297624	0.594501	0.552177	0.91345	7033.23	0.0200005	0.0353979	0.565018	0.572061	0.980359	4331.81	0.0618469	0.0354531	1.74447	0.0810769	0.370367	8811	0.138686	0.0619443	2.23888	0.0251637	0.0870737	8327.13	0.0256681	0.0333303	0.770113	0.441233	0.794095
ENSMUSG00000001855	Nup214	1152.45	-0.11354	0.0761625	-1.49075	0.136026	0.882003	209.375	0.0469511	0.0981125	0.478543	0.632263	0.866986	634.451	-0.00395249	0.0575239	-0.0687103	0.94522	0.985497	842.125	0.0446573	0.0496585	0.899288	0.368499	0.84401	1451.19	0.0584331	0.0507311	1.15182	0.249395	0.915141	613.924	0.0802616	0.0753124	1.06571	0.286553	0.653874	1011.58	0.269387	0.0998628	2.69757	0.00698475	0.0329897	1568.93	0.030371	0.0373799	0.812498	0.416506	0.777997
ENSMUSG00000001864	Aif1l	592.95	0.118875	0.199954	0.594515	0.552168	0.973368	29.4141	-0.194536	0.205256	-0.947775	0.343244	0.691287	271.892	-0.15538	0.0718453	-2.1627	0.0305644	0.268125	127.786	-0.276295	0.0980126	-2.81898	0.00481769	0.159968	136.615	-0.225367	0.124461	-1.81074	0.0701805	0.767345	134.644	-0.00279688	0.120818	-0.0231496	0.981531	0.993994	733.185	-0.224611	0.106492	-2.10919	0.0349279	0.110001	181.307	-0.167418	0.0959405	-1.74502	0.0809815	0.452782
ENSMUSG00000001865	Cpa3	0.1996	0.0364345	2.35808	0.0154509	0.987672	NA	16.9193	0.924303	0.29817	3.09992	0.00193572	0.0308511	0.314294	1.69356	1.92978	0.877592	0.380165	NA	0.585287	0.740776	1.76984	0.418556	0.675541	NA	0.609615	0.966043	1.33809	0.721958	0.47032	NA	0.0692118	0.346058	3.00318	0.115231	0.908262	NA	0.593218	0.186269	1.32684	0.140385	0.888356	NA	1.14274	-0.208231	1.20473	-0.172844	0.862774	NA
ENSMUSG00000001870	Ltbp1	203.095	0.015021	0.263242	0.0570616	0.954496	0.997395	63.9905	-0.368763	0.158911	-2.32057	0.0203102	0.154747	92.4813	-0.106967	0.124917	-0.8563	0.391832	0.7396	57.9782	-0.162421	0.12608	-1.28824	0.197663	0.716247	241.231	-0.12837	0.080826	-1.58823	0.112235	0.827409	86.5291	0.38917	0.195246	1.99323	0.0462359	0.281074	116.019	0.510138	0.255983	1.99286	0.0462772	0.134287	173.14	-0.297067	0.0862586	-3.44391	0.000573361	0.0732972
ENSMUSG00000001891	Ugp2	1600.88	-0.134274	0.0844031	-1.59087	0.111639	0.882003	3733.81	-0.258143	0.0848555	-3.04214	0.00234899	0.0351704	2098.16	-0.109519	0.0408113	-2.68355	0.00728441	0.142114	1586.6	-0.0727084	0.0374305	-1.94249	0.0520778	0.463574	1729.39	-0.141119	0.0542185	-2.60278	0.00924702	0.478308	1393.1	0.0524113	0.0680271	0.770447	0.441035	0.769786	2615.83	-0.00626673	0.0645191	-0.0971298	0.922623	0.958836	2294.15	-0.0959748	0.0473973	-2.0249	0.0428777	0.363874
ENSMUSG00000001901	Kcnh6	315.918	-0.115656	0.113452	-1.01942	0.308003	0.943547	0.0462851	-0.062476	3.00318	-0.0208033	0.983403	NA	48.989	0.0373558	0.159368	0.2344	0.814674	0.947346	14.5392	-0.202098	0.256411	-0.78818	0.430591	0.869926	112.258	-0.0604116	0.0816984	-0.739447	0.459636	0.965859	195.556	0.0824038	0.0755755	1.09035	0.275558	0.643451	110.491	0.539803	0.212785	2.53685	0.0111856	0.0473036	43.6448	0.071207	0.221273	0.321806	0.7476	0.930725
ENSMUSG00000001909	Trmt1	1945.2	0.00997889	0.0652395	0.152958	0.878432	0.993573	385.986	-0.00984184	0.0632691	-0.155555	0.876384	0.961322	1299.9	0.089089	0.0474979	1.87564	0.0607045	0.351912	1358.56	0.0941445	0.045763	2.05722	0.0396651	0.417884	1903.96	0.0875673	0.0408373	2.1443	0.032009	0.661603	1226.1	-0.0366895	0.0572692	-0.640651	0.52175	0.810097	2012.72	0.103985	0.0733003	1.41862	0.15601	0.319407	2129.68	0.0916765	0.0452442	2.02626	0.042738	0.363874
ENSMUSG00000001910	Nacc1	2202.94	-0.0759696	0.075529	-1.00583	0.314496	0.944532	673.319	-0.0941621	0.088979	-1.05825	0.289941	0.644424	1975.02	0.049074	0.0543254	0.903336	0.366348	0.722632	2226.06	0.00689123	0.0421468	0.163505	0.870121	0.982535	3528.46	0.00599671	0.0390026	0.153752	0.877806	0.994853	1441.64	-0.0569504	0.0529959	-1.07462	0.282545	0.649703	2495.98	0.236147	0.0799722	2.95287	0.0031484	0.0180666	4068.56	0.0359079	0.0350219	1.0253	0.305221	0.703431
ENSMUSG00000001911	Nfix	1778.45	-0.14753	0.176791	-0.834485	0.404008	0.959857	1048.12	-0.155566	0.124637	-1.24815	0.211976	0.561584	1055.86	0.125893	0.0849184	1.48252	0.138202	0.49536	3075.55	0.00308213	0.0519441	0.0593355	0.952685	0.993652	5118.42	-0.0322128	0.09058	-0.355628	0.722119	0.992623	710.971	-0.247526	0.103639	-2.38835	0.0169241	0.171102	1075.34	-0.00926493	0.152093	-0.0609164	0.951426	0.97456	6751.1	-0.000796843	0.0694899	-0.011467	0.990851	0.997539
ENSMUSG00000001918	Slc1a5	164.112	0.254565	0.293367	0.867736	0.385539	0.954158	9818.93	-0.12245	0.0780136	-1.5696	0.116508	0.428285	68.0491	-0.10688	0.147071	-0.726724	0.467395	0.78717	52.4447	0.0193772	0.152716	0.126884	0.899032	0.987075	52.8084	0.0274031	0.149813	0.182915	0.854864	0.993898	43.4013	0.0131182	0.146543	0.0895179	0.92867	0.980119	108.808	0.241673	0.235647	1.02557	0.305092	0.498088	53.1608	0.23609	0.216241	1.09179	0.274924	0.680681
ENSMUSG00000001924	Uba1	10143.7	-0.0480632	0.0310385	-1.5485	0.121502	0.882003	3139.76	-0.0854554	0.0680919	-1.255	0.209479	0.558737	7585.76	0.0367128	0.0299036	1.2277	0.219559	0.601564	7834.6	0.0145097	0.0250703	0.57876	0.562751	0.915228	9809.27	0.0187722	0.0290994	0.645107	0.518858	0.975333	6193.12	0.0079071	0.0318077	0.248591	0.803677	0.940255	11805.5	0.162464	0.0780597	2.08128	0.0374087	0.115331	12023.8	0.0391412	0.0347354	1.12684	0.259811	0.66942
ENSMUSG00000001930	Vwf	275.795	-0.0927963	0.472333	-0.196464	0.844247	0.991702	108.708	-0.172596	0.188708	-0.914616	0.360393	0.70586	237.327	-0.0291914	0.0882429	-0.330808	0.74079	0.916327	214.234	0.104788	0.0966914	1.08373	0.278483	0.785707	383.142	0.0800378	0.131067	0.610665	0.541422	0.979225	69.303	0.319008	0.201346	1.58438	0.113108	0.436039	272.968	0.412161	0.256614	1.60615	0.10824	0.247813	451.43	0.19305	0.140887	1.37025	0.170608	0.585752
ENSMUSG00000001942	Siae	650.606	-0.100755	0.0625976	-1.60957	0.107491	0.878866	152.898	-0.0450019	0.0868165	-0.518356	0.60421	0.852119	434.966	-0.156246	0.0598187	-2.61199	0.0090018	0.158501	250.556	-0.121306	0.0735413	-1.64949	0.0990474	0.585121	671.134	-0.0617848	0.0686653	-0.899797	0.368228	0.951222	433.21	-0.146297	0.0726994	-2.01236	0.0441821	0.274495	428.032	0.028215	0.0719909	0.391925	0.695114	0.822402	571.047	-0.135456	0.061208	-2.21304	0.0268948	0.306549
ENSMUSG00000001943	Vsig2	36.4855	-0.0555778	0.247546	-0.224515	0.822356	0.991451	124.794	0.0756791	0.17137	0.441613	0.658769	0.880242	40.6481	-0.166038	0.16315	-1.0177	0.30882	0.682561	35.9435	0.0781243	0.182399	0.428316	0.668421	0.94915	58.0206	-0.0665506	0.15958	-0.417036	0.676652	0.990237	26.3619	0.25863	0.188734	1.37034	0.170581	0.52479	59.7923	-0.189195	0.196239	-0.964107	0.334992	0.530294	48.7177	-0.00189568	0.174665	-0.0108533	0.991341	0.997624
ENSMUSG00000001946	Esam	388.167	-0.00809901	0.142871	-0.0566874	0.954794	0.997395	1018.88	0.145131	0.106039	1.36866	0.171105	0.511289	420.979	-0.00788744	0.0695857	-0.113349	0.909754	0.978194	397.844	0.0541316	0.0616827	0.87758	0.380172	0.850188	430.837	0.090245	0.0928665	0.971771	0.331164	0.941214	154.954	0.0647344	0.0890829	0.726676	0.467425	0.783723	571.073	0.171088	0.080969	2.11301	0.0345997	0.109193	404.678	-0.0431924	0.0639258	-0.675665	0.499253	0.824851
ENSMUSG00000001948	Spa17	153.859	0.0597137	0.134006	0.445606	0.655882	0.978073	62.5348	-0.519451	0.182737	-2.84262	0.00447445	0.0552257	93.3856	0.0248096	0.104448	0.23753	0.812246	0.946261	75.1373	-0.155667	0.114916	-1.35461	0.175542	0.697258	40.0512	0.250904	0.137863	1.81995	0.0687665	0.766061	102.745	0.00565691	0.146777	0.038541	0.969256	0.991132	660.34	-0.930608	0.150227	-6.19469	5.84008e-10	2.74271e-07	44.3033	0.0693863	0.195462	0.354987	0.7226	0.921828
ENSMUSG00000001962	Fam50a	701.943	0.0617066	0.0788574	0.782508	0.433916	0.962291	457.846	-0.115292	0.0795135	-1.44997	0.147068	0.480941	616.966	-0.00859594	0.0499705	-0.17202	0.863422	0.963823	813.323	0.074951	0.0478223	1.56728	0.117049	0.617155	641.975	0.0436245	0.0507482	0.859625	0.389996	0.956086	447.919	0.0567197	0.0761328	0.74501	0.456266	0.777036	1226.05	-0.123721	0.0878206	-1.4088	0.158895	0.32344	694.095	0.119439	0.0593526	2.01237	0.044181	0.365896
ENSMUSG00000001964	Emd	976.74	0.0725282	0.0572165	1.26761	0.204937	0.909245	319.365	0.0322229	0.092912	0.346811	0.728733	0.905588	827.629	0.121302	0.049096	2.47072	0.0134842	0.190487	1013.86	0.0387651	0.0475731	0.814855	0.415156	0.861375	754.661	0.0940076	0.0492875	1.90733	0.0564779	0.733308	607.418	0.0319473	0.0487763	0.654975	0.512484	0.805652	1280.21	-0.127499	0.0705263	-1.80782	0.0706351	0.183235	810.282	0.0634203	0.0481013	1.31847	0.187345	0.603237
ENSMUSG00000001983	Taco1	189.232	-0.239679	0.0959309	-2.49845	0.0124736	0.598841	251.849	0.197129	0.122576	1.60822	0.107787	0.409417	104.302	-0.0790114	0.142617	-0.554011	0.579572	0.848388	88.0807	-0.211471	0.120613	-1.7533	0.0795503	0.546117	231.173	-0.0532686	0.0751227	-0.709088	0.47827	0.967572	164.72	-0.131297	0.0753308	-1.74294	0.0813441	0.370978	98.7007	0.711721	0.215903	3.29648	0.000979037	0.00735956	283.176	-0.0150782	0.0547914	-0.275194	0.783167	0.940577
ENSMUSG00000001985	Grik3	4619.15	0.36087	0.209853	1.71963	0.0855	0.851769	2.74876	0.711004	0.546731	1.30046	0.193442	0.539664	582.908	0.0559656	0.0750987	0.745228	0.456134	0.78116	922.26	0.0117018	0.0596287	0.196245	0.844419	0.979422	3744.33	-0.0407465	0.0532155	-0.765689	0.443861	0.964996	1739.13	0.031264	0.113204	0.276174	0.782414	0.933364	698.109	0.57276	0.166963	3.43046	0.00060256	0.00504161	1343.11	0.0833149	0.164239	0.50728	0.611958	0.880599
ENSMUSG00000001986	Gria3	1276.61	0.0819003	0.107235	0.763745	0.445019	0.962291	2.14357	-0.531645	0.692729	-0.767464	0.442805	NA	1414.2	-0.103441	0.0465533	-2.22198	0.0262844	0.250787	1694.19	0.0483982	0.0302103	1.60204	0.109147	0.601943	8031.1	-0.0367456	0.0516747	-0.711095	0.477025	0.967572	1273.78	-0.177949	0.113475	-1.56819	0.116838	0.440932	885.314	-0.0653166	0.122916	-0.531392	0.595147	0.751264	7042.89	-0.0664558	0.0664989	-0.999352	0.317624	0.713926
ENSMUSG00000001988	Npas1	23.7839	-0.0985171	0.302455	-0.325724	0.744633	0.986117	0	NA	NA	NA	NA	NA	200.536	0.157419	0.140183	1.12295	0.261459	0.644487	21.9173	0.365132	0.578811	0.630832	0.528151	0.907425	233.726	-0.0452151	0.0898611	-0.503167	0.614847	0.984783	123.725	-0.120266	0.363232	-0.3311	0.740569	0.918813	33.7911	-0.981487	0.834631	-1.17595	0.239614	0.426043	352.828	0.0434987	0.0915176	0.475304	0.63457	0.888701
ENSMUSG00000001995	Sipa1l2	1155.4	-0.444562	0.184104	-2.41474	0.0157464	0.647129	86.3393	-0.331149	0.127818	-2.59078	0.00957589	0.0938693	1356.34	-0.00934464	0.0494452	-0.18899	0.850101	0.959952	968.996	-0.0991825	0.123283	-0.804511	0.421102	0.865221	1499.76	-0.0553068	0.0578185	-0.956559	0.33879	0.943413	935.583	-0.173727	0.115516	-1.50393	0.132599	0.465521	2570.5	0.539528	0.107842	5.00294	5.64614e-07	2.56185e-05	2195.06	0.0708102	0.0769775	0.919882	0.357634	0.740462
ENSMUSG00000001998	Ap4e1	101.276	-0.0756711	0.148617	-0.509167	0.610635	0.976738	10.7111	0.147613	0.352561	0.418689	0.675443	0.884574	35.5571	-0.18165	0.247956	-0.732588	0.46381	0.785417	47.1472	0.188596	0.187118	1.0079	0.313503	0.808891	348.292	-0.0360474	0.11279	-0.319596	0.749274	0.992623	109.395	0.210361	0.113408	1.85491	0.0636097	0.329526	35.5204	0.726869	0.337534	2.15347	0.031282	0.101341	223.794	-0.3408	0.136377	-2.49896	0.0124559	0.235118
ENSMUSG00000001999	Blvra	366.3	-0.0582196	0.107885	-0.539647	0.58944	0.976738	472.322	0.215514	0.0951288	2.2655	0.023482	0.17039	585.486	0.023972	0.0573805	0.417773	0.676113	0.888358	449.824	-0.0153574	0.0610223	-0.251669	0.801297	0.974993	314.153	0.0817639	0.0658891	1.24093	0.214631	0.903035	255.839	-0.0917535	0.11288	-0.812841	0.416309	0.752816	638.806	-0.129281	0.0822315	-1.57215	0.115915	0.26041	213.446	0.142739	0.0805406	1.77226	0.076352	0.443738
ENSMUSG00000002006	Pdzd4	3322.32	0.0326043	0.0698732	0.466621	0.640771	0.978073	6.32696	0.216539	0.365259	0.592837	0.55329	0.830625	1150.16	0.0141637	0.045901	0.30857	0.757648	0.925063	1813.96	0.00721117	0.0332661	0.216772	0.828386	0.978382	3724.87	0.0324962	0.0520316	0.624547	0.532268	0.978144	2489.9	-0.0217432	0.0641294	-0.339052	0.73457	0.916005	2710.53	-0.144924	0.0898909	-1.61222	0.106914	0.245586	3378.72	0.0431402	0.0428399	1.00701	0.31393	0.710203
ENSMUSG00000002007	Srpk3	160.834	-0.0725416	0.164205	-0.441775	0.658652	0.978073	21.2103	-0.211407	0.66562	-0.317609	0.750781	0.915511	287.45	-0.0213342	0.0773205	-0.275919	0.78261	0.93684	115.027	0.0383671	0.0965013	0.397581	0.690939	0.953367	226.944	0.0707608	0.0794872	0.890217	0.37335	0.952335	100.546	0.103688	0.109506	0.94687	0.343705	0.697241	351.691	0.0806539	0.136021	0.592953	0.553213	0.721525	168.939	0.159023	0.11777	1.35029	0.176923	0.591283
ENSMUSG00000002010	Idh3g	3684.1	-0.0453237	0.0593675	-0.763444	0.445199	0.962291	24544.8	0.179973	0.0938492	1.91768	0.0551515	0.280916	4137.13	0.018889	0.0364208	0.518633	0.604017	0.86096	5300.51	-0.00794483	0.0465424	-0.170701	0.864459	0.981138	3607.64	0.000413964	0.0382285	0.0108287	0.99136	0.99987	2382.73	-0.129243	0.0440991	-2.93074	0.00338161	0.0786165	5953.9	-0.211524	0.0803539	-2.6324	0.00847837	0.0381751	3929.93	-0.00146221	0.0276111	-0.0529573	0.957766	0.988488
ENSMUSG00000002012	Pnck	8113.26	0.0458252	0.108163	0.423669	0.671807	0.978073	13.4297	-0.503433	0.355439	-1.41637	0.156667	0.493966	2131.17	-0.0242786	0.048092	-0.504837	0.613674	0.864576	1781.97	0.0390345	0.055972	0.697394	0.485556	0.894939	2121.62	-0.0728653	0.13744	-0.530161	0.596001	0.98435	4826.5	-0.144665	0.0917089	-1.57743	0.114696	0.4382	4998.86	-0.130945	0.0933826	-1.40224	0.160844	0.326019	1469.2	-0.061401	0.0733338	-0.837281	0.402434	0.770236
ENSMUSG00000002014	Ssr4	2178.17	0.156174	0.116866	1.33635	0.181433	0.894372	1502.44	-0.04668	0.131013	-0.356301	0.721615	0.903576	1136.61	0.110241	0.0656133	1.68016	0.0929265	0.426872	1503.14	0.047586	0.0537822	0.88479	0.37627	0.846985	798.238	0.0549867	0.0455695	1.20666	0.227565	0.911556	1016.85	0.021336	0.0732012	0.29147	0.770692	0.929959	2478.07	-0.475478	0.106445	-4.4669	7.93605e-06	0.000179233	958	0.159186	0.0526523	3.02334	0.0025	0.120797
ENSMUSG00000002015	Bcap31	2289.39	-0.0315013	0.069736	-0.451722	0.651469	0.978073	4402.43	-0.122749	0.0453188	-2.70857	0.00675748	0.074016	2257.08	-0.0189251	0.0368803	-0.51315	0.607847	0.862368	2005.36	-0.0256312	0.0328096	-0.78121	0.434679	0.870876	1091.29	-0.0725766	0.0453547	-1.6002	0.109554	0.824628	1351.13	-0.0211701	0.0525175	-0.403106	0.68687	0.895204	3639.95	-0.257177	0.0533074	-4.8244	1.40424e-06	4.9372e-05	1128.8	0.00969022	0.0587108	0.16505	0.868905	0.967953
ENSMUSG00000002017	Fam98a	736.312	-0.250592	0.0780617	-3.21018	0.00132652	0.280593	386.057	-0.122432	0.0739785	-1.65496	0.0979321	0.389533	1159.36	-0.0565203	0.033807	-1.67185	0.0945537	0.429844	1005.65	-0.0457359	0.041155	-1.11131	0.266435	0.778459	1143.36	0.0119392	0.0500538	0.238527	0.811472	0.992623	616.642	-0.11998	0.078332	-1.53169	0.1256	0.455951	1256.52	-0.169226	0.0637647	-2.65392	0.00795634	0.0363522	1114.11	-0.030035	0.0444507	-0.675693	0.499235	0.824851
ENSMUSG00000002020	Ltbp2	6.57518	-0.811555	0.61332	-1.32322	0.185764	0.89903	1769.33	0.340873	0.159782	2.13336	0.0328952	0.208272	22.526	-0.945272	0.635719	-1.48693	0.137032	0.49394	871.242	0.112837	0.0753579	1.49735	0.134301	0.645835	23.5491	0.372856	0.18824	1.98075	0.0476193	0.709792	6.3663	0.163524	0.460717	0.354933	0.72264	NA	5.22221	0.643874	0.47166	1.36512	0.172214	0.341186	15.8298	-0.0224966	0.218323	-0.103043	0.917929	0.981344
ENSMUSG00000002028	Kmt2a	3326.8	-0.0418297	0.0947958	-0.441261	0.659024	0.978073	167.08	0.0782828	0.151881	0.515421	0.606259	0.853099	1110.45	-0.0615295	0.0641318	-0.959423	0.337346	0.702509	1640.77	-0.0274947	0.0645644	-0.425849	0.670218	0.94915	6981	-0.0692265	0.07078	-0.978052	0.328049	0.939356	3496.75	0.180438	0.11117	1.62308	0.104572	0.418686	2433.12	-0.0499589	0.12504	-0.399544	0.689492	0.818641	5561.39	-0.250276	0.094078	-2.66031	0.00780695	0.195889
ENSMUSG00000002031	Ift46	1763.02	0.0710972	0.0560041	1.2695	0.204263	0.909245	457.833	-0.0169638	0.0841358	-0.201624	0.840211	0.950277	1376.38	0.0680825	0.0351218	1.93847	0.0525662	0.334947	1335.49	0.0886825	0.0510266	1.73797	0.0822167	0.551923	1221.87	0.0284101	0.0380526	0.7466	0.455305	0.965859	1162.97	0.026829	0.04371	0.613796	0.53935	0.820969	2541.31	-0.279347	0.0687909	-4.06082	4.89007e-05	0.00072293	1354.39	0.140466	0.0601363	2.33579	0.0195023	0.273383
ENSMUSG00000002032	Tmem25	1540.09	-0.151994	0.103652	-1.46638	0.142545	0.883313	59.4621	0.292401	0.168649	1.73378	0.0829564	0.358781	1991.65	-0.0846685	0.0375756	-2.25329	0.0242411	0.241251	2935.53	-0.0469893	0.0334338	-1.40544	0.15989	0.681185	2116.45	0.00121857	0.0771405	0.0157968	0.987396	0.99987	1181.23	-0.110999	0.0568805	-1.95144	0.0510045	0.294246	1160.81	0.164336	0.0911057	1.80379	0.0712642	0.184252	1995.96	-0.0133991	0.0579094	-0.23138	0.817019	0.952343
ENSMUSG00000002033	Cd3g	0.619066	-2.01278	1.43541	-1.40223	0.160845	0.8879	2.30769	-0.991592	0.644385	-1.53882	0.123849	0.443257	1.50539	-0.267747	0.806313	-0.332064	0.739841	NA	0.277348	-1.63526	1.93376	-0.845639	0.397754	NA	0.271365	-1.18782	1.88731	-0.629372	0.529105	NA	0.323684	-0.654686	1.66545	-0.393098	0.694247	NA	1.24038	-1.62778	1.23985	-1.31288	0.189223	NA	0.262265	-0.565273	2.06139	-0.274219	0.783916	NA
ENSMUSG00000002043	Trappc6a	181.11	0.176444	0.129166	1.36602	0.171932	0.892678	230.083	-0.155258	0.165715	-0.936897	0.348812	0.695684	147.079	0.309975	0.108224	2.8642	0.00418068	0.109427	143.51	0.255173	0.116774	2.18519	0.0288748	0.365953	74.7597	0.225691	0.127301	1.77289	0.0762467	0.779403	62.7617	-0.383669	0.129171	-2.97024	0.00297565	0.0744053	367.289	-0.56674	0.179973	-3.14903	0.00163814	0.0110164	109.363	0.263516	0.154247	1.7084	0.0875625	0.463953
ENSMUSG00000002052	Supt6	5065.66	-0.0847559	0.0716354	-1.18316	0.236747	0.926669	685.147	0.160062	0.0746074	2.1454	0.0319212	0.204835	2239.01	0.0400238	0.0473039	0.846098	0.397498	0.742186	2876.57	0.0728749	0.0429145	1.69814	0.0894809	0.564911	5876.83	-0.000452244	0.0354549	-0.0127555	0.989823	0.99987	3016.13	0.00054189	0.0608353	0.00890749	0.992893	0.99726	3205.22	0.0704911	0.073325	0.961352	0.336375	0.531581	7813.98	0.0116823	0.0448955	0.260211	0.794701	0.944159
ENSMUSG00000002055	Spag5	282.352	0.167153	0.149681	1.11673	0.264109	0.933712	3.62753	-0.141129	0.475473	-0.296818	0.766606	0.920926	367.292	-0.0671724	0.0679625	-0.988374	0.32297	0.693627	462.95	-0.0408664	0.0802161	-0.509454	0.610434	0.93258	961.171	-0.0102493	0.150642	-0.0680372	0.945756	0.99987	415.847	0.211635	0.08628	2.45289	0.0141714	0.157482	202.006	-0.0506697	0.144129	-0.351558	0.72517	0.842553	235.966	-0.0484041	0.201769	-0.239899	0.810409	0.950436
ENSMUSG00000002057	Foxn1	1.186	0.257774	1.10542	0.233191	0.815613	0.991451	0	NA	NA	NA	NA	NA	0	NA	NA	NA	NA	NA	0	NA	NA	NA	NA	NA	1.07509	-0.596326	0.751286	-0.79374	0.427347	NA	1.22038	-1.16518	0.889683	-1.30966	0.190311	NA	0.484066	-0.355551	2.12687	-0.167171	0.867236	NA	0.213921	-0.792275	1.84096	-0.430359	0.666935	NA
ENSMUSG00000002058	Unc119	1292.85	-0.0499624	0.0925832	-0.539649	0.589439	0.976738	350.889	-0.759648	0.185479	-4.0956	4.21084e-05	0.00163423	1124.11	0.133626	0.0532644	2.50872	0.0121169	0.182479	788.936	-0.0210617	0.0504219	-0.41771	0.676159	0.95036	536.156	-0.144264	0.0612967	-2.35353	0.0185961	0.57643	711.88	-0.0893611	0.0719014	-1.24283	0.213931	0.577381	2371.45	-0.275712	0.0931573	-2.95964	0.00308003	0.0177809	533.46	0.140194	0.0754484	1.85814	0.0631492	0.410926
ENSMUSG00000002059	Rab34	963.474	0.196105	0.120219	1.63124	0.10284	0.87087	1367.56	0.440374	0.120933	3.64147	0.000271084	0.00724611	457.785	0.116367	0.0798979	1.45645	0.145269	0.504395	542.358	0.0900626	0.0930709	0.967677	0.333206	0.823842	339.827	0.161807	0.10071	1.60667	0.108127	0.822916	463.953	0.226838	0.112805	2.01089	0.0443375	0.275232	814.832	-0.149665	0.0941976	-1.58884	0.112097	0.254287	697.676	0.237989	0.0892839	2.66553	0.00768661	0.195631
ENSMUSG00000002064	Sdf2	2562.26	0.0491791	0.0914969	0.537495	0.590926	0.976738	635.968	0.0359835	0.0767817	0.468647	0.639322	0.869386	1454.97	0.0138033	0.0384938	0.358584	0.719906	0.907586	1346.61	-0.0523903	0.0376073	-1.39309	0.163593	0.684572	1040.38	-0.00136977	0.0481885	-0.0284253	0.977323	0.99987	1420.39	-0.0704666	0.0580326	-1.21426	0.224649	0.591144	2742.65	-0.163665	0.0720459	-2.27168	0.0231058	0.0816132	1254.07	0.0403072	0.055857	0.721615	0.470531	0.810119
ENSMUSG00000002068	Ccne1	155.644	-0.229065	0.177888	-1.28769	0.197853	0.904639	39.2537	-0.420215	0.197617	-2.12641	0.0334694	0.210668	407.208	-0.0246806	0.0644215	-0.383111	0.701637	0.899778	238.363	-0.0229133	0.0747635	-0.306477	0.759242	0.968751	398.394	-0.0657117	0.0766209	-0.857621	0.391102	0.956086	127.323	-0.293012	0.139862	-2.09501	0.0361704	0.251442	248.532	-0.109581	0.143468	-0.763803	0.444985	0.632979	331.179	-0.011822	0.0774324	-0.152676	0.878654	0.970972
ENSMUSG00000002076	Hsf2bp	30.9935	0.486221	0.276244	1.76011	0.0783886	0.850816	1.58	-1.35593	0.65973	-2.05528	0.0398522	NA	32.5528	0.235441	0.208365	1.12995	0.258498	0.642298	13.6263	0.175701	0.265541	0.661672	0.508181	0.901063	12.4	0.206924	0.25499	0.811497	0.41708	0.959312	22.0486	-0.0333623	0.237656	-0.140381	0.888359	0.969114	38.1056	-0.188772	0.25223	-0.748412	0.454212	0.641159	8.80135	0.00897921	0.390272	0.0230075	0.981644	0.995098
ENSMUSG00000002083	Bbc3	96.7319	0.102359	0.159578	0.641438	0.521238	0.969176	98.921	-0.0983483	0.124716	-0.788575	0.43036	0.756761	68.118	0.253506	0.139841	1.81282	0.0698597	0.374806	175.96	0.0688602	0.104249	0.660538	0.508909	0.901349	84.1562	0.0934784	0.2128	0.439277	0.66046	0.98837	53.6854	-0.271739	0.198812	-1.36681	0.171684	0.526117	132.991	-0.216971	0.150962	-1.43725	0.150646	0.312324	126.702	0.0353039	0.152429	0.231608	0.816842	0.952326
ENSMUSG00000002100	Mybpc3	1.1566	-2.19268	1.01364	-2.16317	0.0305281	0.748501	0.0816709	0.177971	3.00318	0.059261	0.952744	NA	38.787	-1.19251	0.624691	-1.90896	0.0562671	0.341783	1224.44	-0.0304944	0.109685	-0.278017	0.781	0.972005	15.3567	0.373729	0.300094	1.24537	0.212995	0.902372	0.195735	-0.615726	2.32694	-0.264607	0.791312	NA	26.6009	0.564473	0.261343	2.15989	0.0307809	0.100198	9.48297	-0.354916	0.34967	-1.015	0.310105	0.707984
ENSMUSG00000002102	Psmc3	3255.68	0.00501774	0.0633788	0.0791706	0.936897	0.996741	1767.74	0.0514752	0.0765983	0.672014	0.501575	0.801094	3246.78	0.0846179	0.0425563	1.98838	0.0467701	0.318755	3049.98	0.0382614	0.0438846	0.871865	0.383282	0.851298	3243.78	0.0123699	0.0326924	0.378372	0.705154	0.992623	2041.97	-0.0589677	0.0484467	-1.21717	0.223541	0.5897	5654.38	-0.225193	0.091583	-2.45889	0.0139365	0.0557729	3997.89	0.0661759	0.0516648	1.28087	0.200239	0.616574
ENSMUSG00000002103	Acp2	2353.44	-0.0299147	0.0521059	-0.574114	0.565891	0.975225	437.476	0.027248	0.0627319	0.434356	0.66403	0.88157	1036.97	0.00192226	0.044055	0.0436332	0.965197	0.991379	988.546	0.00626746	0.0436542	0.14357	0.88584	0.984884	2423.88	-0.032087	0.0333094	-0.963303	0.335396	0.943413	1690.45	0.017014	0.041649	0.408508	0.682901	0.893314	1821.12	-0.0315366	0.0777629	-0.405548	0.685075	0.816012	2866.36	0.00552783	0.040631	0.136049	0.891782	0.97508
ENSMUSG00000002104	Rapsn	11.9682	-0.100749	0.331532	-0.303889	0.761212	0.987486	20.2953	-0.562181	0.391741	-1.43509	0.151263	0.486721	30.099	-0.175053	0.17123	-1.02232	0.306628	0.681231	11.0573	0.176846	0.329922	0.536026	0.591941	0.926429	6.65252	-0.401753	0.380622	-1.05552	0.291189	0.926039	5.53413	-0.0619126	0.364587	-0.169816	0.865155	NA	15.2267	-0.297971	0.34932	-0.853003	0.393658	0.587035	9.61342	0.39284	0.394972	0.994603	0.31993	0.715073
ENSMUSG00000002105	Slc39a13	890.004	-0.00791666	0.0714145	-0.110855	0.911731	0.995843	365.109	-0.108832	0.0820004	-1.32722	0.184436	0.528152	920.866	0.0518904	0.0499929	1.03796	0.29929	0.674731	1276.05	0.104643	0.03962	2.64118	0.00826185	0.211995	641.012	0.0393918	0.0524485	0.751057	0.452618	0.965786	446.026	-0.0571722	0.0512771	-1.11497	0.264865	0.632797	1194.02	0.211814	0.0848587	2.49608	0.0125575	0.0516219	741.284	0.137326	0.0772273	1.77821	0.0753695	0.441997
ENSMUSG00000002107	Celf2	1787	0.0692355	0.139569	0.496066	0.619848	0.976913	996.075	-0.204245	0.133569	-1.52914	0.126231	0.447813	1143.53	0.0502674	0.0811755	0.619244	0.535756	0.828981	3061.42	-0.00921513	0.0365212	-0.252323	0.800792	0.974993	12239.8	-0.0459949	0.0626918	-0.733667	0.463152	0.967044	1834.87	-0.0398141	0.0782809	-0.508606	0.611029	0.855995	5595.35	-0.342717	0.0953143	-3.59566	0.000323575	0.00307745	12272.9	-0.112827	0.0773171	-1.45927	0.14449	0.549688
ENSMUSG00000002108	Nr1h3	144.951	-0.0779093	0.156281	-0.498519	0.618118	0.976913	1637.75	0.228227	0.0751396	3.03736	0.00238657	0.035644	141.997	-0.14535	0.102829	-1.41351	0.157507	0.522891	413.502	0.0712341	0.0690763	1.03124	0.302429	0.800557	59.2131	0.0278863	0.102007	0.273375	0.784565	0.992623	58.8323	-0.212945	0.15707	-1.35573	0.175185	0.531517	268.102	-0.0533483	0.120622	-0.442279	0.658288	0.797161	101.926	-0.0555043	0.115377	-0.481068	0.630468	0.887081
ENSMUSG00000002109	Ddb2	385.607	0.220069	0.091147	2.41444	0.0157594	0.647129	89.1424	0.216064	0.12473	1.73226	0.0832275	0.3588	213.937	0.0917208	0.090129	1.01766	0.308839	0.682561	416.833	0.128196	0.079311	1.61637	0.106015	0.597317	480.324	0.204973	0.0733358	2.79499	0.00519017	0.382238	280.653	0.158787	0.0852694	1.86218	0.0625775	0.326174	405.751	0.0930203	0.103826	0.895926	0.370292	0.565016	379.301	0.18205	0.0876573	2.07684	0.0378159	0.350221
ENSMUSG00000002111	Spi1	53.1263	-0.184066	0.171594	-1.07268	0.283413	0.939029	13.5392	0.0569269	0.279451	0.20371	0.838581	0.949652	35.0265	0.176748	0.156086	1.13238	0.257477	0.641794	20.4909	-0.175666	0.210266	-0.835445	0.403467	0.85622	43.5928	-0.215301	0.140013	-1.53773	0.124115	0.838482	21.1032	-0.0498708	0.161577	-0.30865	0.757588	0.924942	41.0333	-0.277789	0.173366	-1.60233	0.109084	0.24915	46.3464	0.0887214	0.148924	0.595751	0.551342	0.851584
ENSMUSG00000002129	Sf3a1	2554.69	-0.0358121	0.057	-0.628283	0.529819	0.969311	303.135	0.0935594	0.0984689	0.950141	0.34204	0.690104	1267.25	-0.00923277	0.0502652	-0.183681	0.854264	0.961236	1667.24	-0.0246606	0.0446498	-0.552312	0.580734	0.923794	2218.92	-0.050535	0.0445031	-1.13554	0.25615	0.917849	1312.84	-0.0151716	0.0648229	-0.234046	0.814949	0.944766	2405.1	0.34562	0.0940418	3.67518	0.000237686	0.00243835	2438.9	-0.0260827	0.043752	-0.596149	0.551076	0.851584
ENSMUSG00000002147	Stat6	328.402	0.0714885	0.242518	0.294776	0.768165	0.987541	703.537	-0.064978	0.0680356	-0.955058	0.339548	0.688109	179.696	0.0316734	0.0831142	0.381083	0.703142	0.900646	185.774	0.0056908	0.0832246	0.0683788	0.945484	0.992839	376.283	0.056516	0.0923982	0.611656	0.540765	0.979225	91.7457	-0.0794403	0.137909	-0.576034	0.564592	0.835478	599.718	0.214479	0.136545	1.57076	0.116239	0.260793	279.169	0.187019	0.12482	1.4983	0.134055	0.537707
ENSMUSG00000002190	Clgn	86.0825	0.0033953	0.164009	0.020702	0.983483	0.999568	0.858776	-1.05895	0.843074	-1.25606	0.209093	NA	693.611	-0.0135436	0.0482734	-0.280561	0.779047	0.934404	273.976	-0.121863	0.0636871	-1.91346	0.0556894	0.474338	418.084	-0.0297425	0.0896993	-0.33158	0.740206	0.992623	212.501	-0.242938	0.206976	-1.17375	0.240494	0.607026	406.151	-0.128629	0.0923309	-1.39312	0.163582	0.329628	430.291	-0.0913054	0.0712689	-1.28114	0.200145	0.616492
ENSMUSG00000002204	Napsa	0.921565	-0.20585	1.64527	-0.125116	0.900432	0.995259	3.03075	0.0113913	0.523608	0.0217554	0.982643	0.995156	2.16705	0.563955	0.707773	0.796802	0.425566	NA	1.85505	-0.339446	0.630571	-0.538316	0.590359	NA	0.985459	-0.0972562	0.876747	-0.110928	0.911673	NA	0.147113	-0.615726	2.50227	-0.246067	0.80563	NA	1.82132	-1.38457	1.16627	-1.18717	0.23516	0.420713	1.15872	-0.3746	1.08841	-0.34417	0.730718	NA
ENSMUSG00000002205	Vrk3	709.18	-0.0319022	0.0593004	-0.537976	0.590594	0.976738	314.139	0.0494261	0.0687391	0.719039	0.472117	0.781778	527.256	0.0444087	0.0544425	0.8157	0.414672	0.754181	662.835	-0.0254102	0.047832	-0.531239	0.595253	0.927919	574.178	-0.0119494	0.0414213	-0.288486	0.772975	0.992623	352.561	-0.0136532	0.0600219	-0.22747	0.820059	0.946664	885.116	0.132059	0.0854478	1.5455	0.122226	0.270502	753.62	0.0567596	0.0451859	1.25613	0.209067	0.625889
ENSMUSG00000002210	Smg9	633.745	-0.0282033	0.0665184	-0.423993	0.671571	0.978073	165.254	0.055542	0.0992413	0.559666	0.575707	0.842146	569.225	0.0964352	0.0790322	1.2202	0.222388	0.6059	947.909	0.0445359	0.0549466	0.810532	0.417635	0.862809	826.385	0.0943196	0.0670564	1.40657	0.159555	0.872376	318.193	-0.0843801	0.0745293	-1.13217	0.257562	0.624547	945.463	-0.0177316	0.112167	-0.158082	0.874392	0.932775	740.779	0.0762555	0.0515329	1.47974	0.138941	0.543051
ENSMUSG00000002221	Paxip1	1080.92	-0.0266813	0.0556645	-0.479323	0.631709	0.977602	128.68	0.121651	0.0951447	1.27858	0.201043	0.547695	496.014	0.0497589	0.0573225	0.868052	0.385366	0.736483	664.442	0.0312753	0.0462878	0.675671	0.49925	0.898892	1221.31	-0.0517408	0.0315536	-1.63978	0.101052	0.812011	789.532	0.00510106	0.0519032	0.0982802	0.92171	0.978161	965.827	0.381185	0.0955665	3.98869	6.64401e-05	0.000909058	1496.46	0.0110406	0.0418669	0.263706	0.792006	0.943321
ENSMUSG00000002222	Rmnd5a	1720.71	-0.0624814	0.06362	-0.982103	0.326049	0.944539	797.392	-0.0856764	0.103416	-0.828462	0.407409	0.742575	1787.28	-0.097378	0.0466932	-2.08549	0.0370252	0.289677	3441.14	-0.0208443	0.0324062	-0.64322	0.520081	0.905654	4071.94	-0.00275599	0.0902015	-0.0305537	0.975625	0.99987	1491.58	-0.0191495	0.0465052	-0.411771	0.680507	0.891985	2418.22	0.163807	0.0992763	1.65001	0.09894	0.233196	3406.54	-0.123646	0.0790788	-1.56358	0.117917	0.514714
ENSMUSG00000002227	Mov10	735.833	-0.0241627	0.106068	-0.227805	0.819798	0.991451	57.0439	-0.462345	0.180453	-2.56214	0.0104031	0.0995566	86.6245	0.0899602	0.0974163	0.923461	0.355767	0.712624	95.0958	-0.0100386	0.0919038	-0.10923	0.91302	0.989054	421.154	-0.0137909	0.121297	-0.113696	0.909479	0.998496	338.521	-0.0131407	0.0858322	-0.153097	0.878321	0.965884	275.808	-0.0173875	0.111989	-0.155261	0.876615	0.933628	471.011	0.0758988	0.0841538	0.901906	0.367107	0.748314
ENSMUSG00000002228	Ppm1j	60.5066	1.33535	0.714329	1.86938	0.0615706	0.821386	43.7903	-0.430233	0.356507	-1.2068	0.227509	0.579308	89.7109	0.128501	0.146158	0.879193	0.379297	0.732263	91.8571	-0.290646	0.117793	-2.46744	0.0136085	0.274631	9.02296	-0.0425257	0.2821	-0.150747	0.880175	0.994991	4.25376	-0.261021	0.436195	-0.598404	0.54957	NA	152.77	-0.0566846	0.143781	-0.394244	0.693401	0.821332	8.35167	0.0926469	0.351522	0.263559	0.79212	0.943321
ENSMUSG00000002233	Rhoc	631.295	0.105889	0.195045	0.542893	0.587203	0.976738	574.575	-0.220154	0.124592	-1.76699	0.0772293	0.342828	352.174	0.140845	0.0711224	1.98031	0.0476683	0.321621	391.78	-0.0370682	0.0597309	-0.620587	0.534871	0.908006	173.082	0.103444	0.0766728	1.34916	0.177286	0.880434	156.956	-0.157729	0.0936918	-1.68349	0.0922809	0.392995	592.248	-0.326448	0.0999403	-3.26643	0.00108912	0.00800675	210.942	0.0745615	0.130518	0.571276	0.567813	0.859881
ENSMUSG00000002240	Prr27	0	NA	NA	NA	NA	NA	0	NA	NA	NA	NA	NA	0.0454459	-0.357415	3.00314	-0.119014	0.905264	NA	0	NA	NA	NA	NA	NA	0	NA	NA	NA	NA	NA	0	NA	NA	NA	NA	NA	0.0283208	-0.128769	3.00318	-0.0428775	0.965799	NA	0	NA	NA	NA	NA	NA
ENSMUSG00000002249	Tead3	144.748	0.157383	0.189902	0.828757	0.407242	0.960481	53.0921	-0.029599	0.126549	-0.233893	0.815068	0.94062	86.0537	0.0652589	0.127248	0.512848	0.608057	0.862368	61.7897	-0.191668	0.126937	-1.50995	0.131055	0.642269	84.0839	0.170046	0.0886865	1.91739	0.0551889	0.731539	71.5383	-0.228157	0.114064	-2.00026	0.0454725	0.277846	87.3769	0.236404	0.13324	1.77427	0.0760186	0.192926	109.34	0.147005	0.126528	1.16184	0.245302	0.655399
ENSMUSG00000002250	Ppard	469.813	-0.0344753	0.106712	-0.32307	0.746642	0.986117	428.899	0.0866914	0.071956	1.20478	0.228287	0.579971	599.645	0.0633806	0.0722368	0.877401	0.380269	0.732893	651.137	-0.038431	0.0674331	-0.569914	0.568736	0.91823	653.863	0.0327934	0.104224	0.314644	0.753032	0.992623	229.414	-0.177036	0.0747202	-2.36932	0.0178207	0.17484	651.775	0.194005	0.123206	1.57464	0.115339	0.259538	649.799	0.0331783	0.0768426	0.43177	0.665909	0.902675
ENSMUSG00000002257	Def6	52.8189	0.00863116	0.261295	0.0330322	0.973649	0.998926	24.751	-0.200266	0.190759	-1.04984	0.293793	0.647539	101.041	0.206998	0.106094	1.95108	0.0510473	0.330756	44.7243	-0.0719436	0.157957	-0.455462	0.648777	0.943124	36.9587	0.17158	0.136065	1.26101	0.207304	0.897616	24.3945	-0.235783	0.207208	-1.1379	0.255161	0.62162	61.0603	-0.398039	0.207091	-1.92205	0.0546	0.151524	40.3335	-0.0787482	0.162888	-0.48345	0.628776	0.886666
ENSMUSG00000002265	Peg3	16482.1	0.0100956	0.0898339	0.112381	0.910522	0.995843	175.137	0.708045	0.20623	3.43327	0.00059634	0.0130814	7137.73	0.0134018	0.0365708	0.366462	0.714021	0.90471	6746.59	0.193576	0.0373168	5.18737	2.13284e-07	8.92061e-05	14241.4	0.188629	0.114532	1.64696	0.0995671	0.812011	17061.8	0.129494	0.0589133	2.19805	0.0279458	0.220563	9359.79	0.163367	0.075275	2.17027	0.0299866	0.0982504	6898.94	-0.115279	0.139629	-0.825608	0.409026	0.7745
ENSMUSG00000002266	Zim1	1888.67	0.128007	0.116028	1.10325	0.26992	0.935933	9.27001	-0.323498	0.351666	-0.919901	0.357625	0.703442	193.105	0.0279114	0.10119	0.275831	0.782678	0.936853	83.0742	0.340622	0.132022	2.58004	0.00987892	0.234156	217.075	0.0474341	0.268992	0.17634	0.860027	0.994329	1337.36	0.0119243	0.118787	0.100384	0.92004	0.977509	148.618	-0.076831	0.147185	-0.522002	0.601669	0.756495	104.236	-0.0278534	0.138475	-0.201144	0.840586	0.959271
ENSMUSG00000002274	Metrn	1048.32	0.0396944	0.159487	0.248887	0.803448	0.99119	29.4444	-0.779968	0.312588	-2.49519	0.0125888	0.111735	1236.49	0.20225	0.133084	1.51972	0.128582	0.484138	2870.2	0.0153783	0.0740068	0.207795	0.835389	0.979	407.037	-0.0328045	0.086272	-0.380245	0.703763	0.992623	377.947	-0.385888	0.122995	-3.13742	0.00170442	0.0555698	1642.99	-0.70904	0.171258	-4.14018	3.47035e-05	0.000549867	547.924	-0.0318007	0.0904094	-0.351741	0.725033	0.92254
ENSMUSG00000002279	Lmf1	628.504	-0.102217	0.0516566	-1.97878	0.0478402	0.787091	1067.92	-0.000809453	0.0932838	-0.00867732	0.993077	0.997773	479.234	-0.0239184	0.0645603	-0.370481	0.711024	0.903955	402.391	-0.0833776	0.0512192	-1.62786	0.103555	0.591894	417.826	-0.0972887	0.0606986	-1.60281	0.108976	0.824628	285.147	-0.103856	0.0632403	-1.64224	0.100541	0.41036	620.291	-0.216595	0.115151	-1.88097	0.0599765	0.162593	536.057	-0.0357964	0.0565326	-0.633199	0.526604	0.837724
ENSMUSG00000002280	Narfl	619.017	-0.106487	0.0473952	-2.24679	0.0246532	0.716975	623.036	0.00751856	0.0776131	0.0968723	0.922828	0.976047	559.786	0.0131007	0.0503367	0.260262	0.794662	0.941779	680.265	0.0584115	0.0482723	1.21004	0.226262	0.744967	623.441	0.0212827	0.0566782	0.375501	0.707288	0.992623	386.721	-0.105641	0.0513154	-2.05867	0.0395262	0.261557	787.442	0.00850749	0.076835	0.110724	0.911835	0.952833	798.126	0.0194955	0.0453999	0.429418	0.667619	0.90333
ENSMUSG00000002289	Angptl4	170.059	-0.126794	0.156934	-0.807946	0.419122	0.961903	2853.28	0.0343627	0.194398	0.176764	0.859693	0.956574	66.2056	0.0868772	0.127397	0.681939	0.495278	0.804385	67.7129	-0.145	0.128679	-1.12683	0.259813	0.772606	65.1168	0.100668	0.183232	0.549402	0.582729	0.982874	112.143	-0.102644	0.146026	-0.702915	0.482109	0.792682	177.592	-0.584401	0.178845	-3.26764	0.00108447	0.00798259	45.8084	0.318714	0.202634	1.57285	0.115753	0.511528
ENSMUSG00000002297	Dbf4	37.6998	-0.142526	0.18505	-0.7702	0.441181	0.962291	10.0451	0.0489414	0.280376	0.174556	0.861428	0.956795	22.2175	-0.142587	0.201919	-0.706159	0.480089	0.794903	22.7587	0.0555898	0.194534	0.285759	0.775063	0.970344	45.6481	-0.0311898	0.134523	-0.231855	0.816651	0.992623	25.5912	0.161764	0.213693	0.756991	0.449055	0.773514	27.4004	-0.119167	0.252238	-0.472439	0.636613	0.783107	29.8241	-0.228476	0.210456	-1.08562	0.277645	0.683001
ENSMUSG00000002307	Daxx	639.77	0.0113487	0.0626079	0.181267	0.856158	0.991746	213.669	0.0128618	0.112495	0.114332	0.908974	0.971121	371.521	0.107317	0.0605444	1.77253	0.0763069	0.388199	468.162	-0.00807133	0.0437689	-0.184408	0.853694	0.980234	597.277	0.0243947	0.0457384	0.533353	0.593789	0.984085	371.632	0.00550471	0.0573579	0.0959713	0.923543	0.978351	577.869	-0.00924343	0.073271	-0.126154	0.89961	0.946179	674.425	0.146574	0.0537557	2.72666	0.00639783	0.177271
ENSMUSG00000002308	Cd320	516.13	0.0133912	0.0881129	0.151978	0.879204	0.993573	410.364	0.425938	0.116772	3.64762	0.000264683	0.00713407	445.861	0.0485542	0.0687979	0.705751	0.480343	0.794912	390.215	-0.0627774	0.0600371	-1.04564	0.295726	0.7971	277.064	-0.00121105	0.0555661	-0.0217948	0.982612	0.99987	267.327	-0.0774313	0.0702102	-1.10285	0.270093	0.637161	809.018	-0.413979	0.10292	-4.02235	5.76206e-05	0.000816612	275.391	0.0814257	0.0798149	1.02018	0.307642	0.705487
ENSMUSG00000002319	Ipo4	1591.3	-0.0606704	0.073401	-0.826561	0.408486	0.960481	333.675	-0.0898575	0.12266	-0.732575	0.463818	0.77749	1385.93	0.0965288	0.0731814	1.31904	0.187157	0.561506	1232.31	0.0202572	0.0453016	0.447163	0.654757	0.944313	925.792	-0.00700875	0.0870741	-0.0804917	0.935846	0.99987	703.382	-0.130066	0.0580565	-2.24034	0.0250687	0.208776	1971.09	-0.0784336	0.118424	-0.662313	0.507771	0.686042	1034.21	0.00660516	0.0522018	0.126531	0.899311	0.976123
ENSMUSG00000002320	Tm9sf1	716.134	-0.0283685	0.0867094	-0.327168	0.743541	0.985983	127.155	0.357229	0.28836	1.23883	0.215409	0.565768	387.09	-0.0539109	0.10291	-0.523864	0.600373	0.858954	385.172	0.0144272	0.081687	0.176616	0.85981	0.980821	648.84	-0.0237053	0.041187	-0.575553	0.564917	0.979853	415.86	-0.0581749	0.0482099	-1.2067	0.227548	0.594234	416.778	1.24627	0.272599	4.57182	4.83508e-06	0.000122526	738.127	0.116915	0.0698139	1.67467	0.0939987	0.475379
ENSMUSG00000002324	Rec8	185.769	-0.487225	0.232256	-2.09779	0.0359236	0.759595	0.113026	-0.0624739	2.82361	-0.0221255	0.982348	NA	79.837	-0.00420342	0.171545	-0.0245032	0.980451	0.994601	361.084	-0.000449818	0.115964	-0.00387893	0.996905	0.999654	8.73938	0.120602	0.309065	0.390216	0.696377	0.992062	67.8199	-0.333575	0.218875	-1.52405	0.127497	0.458325	23.1985	0.0217656	0.357925	0.0608107	0.95151	0.974577	7.88459	0.179325	0.326673	0.548945	0.583043	0.867816
ENSMUSG00000002325	Irf9	666.107	-0.322354	0.132746	-2.42835	0.0151677	0.640068	125.88	-0.32134	0.118952	-2.70141	0.00690455	0.0753203	257.883	-0.285044	0.117718	-2.42142	0.0154598	0.20313	367.586	-0.0101801	0.155842	-0.0653232	0.947917	0.992839	337.339	-0.276837	0.131465	-2.10577	0.0352239	0.671628	291.745	-0.19169	0.104559	-1.83332	0.0667545	0.337761	432.749	0.00183316	0.12767	0.0143586	0.988544	0.993955	351.625	-0.154709	0.133503	-1.15884	0.24652	0.656644
ENSMUSG00000002326	Gmpr2	534.211	-0.09857	0.0766632	-1.28575	0.198529	0.905131	280.944	-0.12939	0.0865375	-1.49519	0.134864	0.462266	433	0.00872748	0.0576634	0.151352	0.879698	0.968834	489.05	-0.0989757	0.0707999	-1.39796	0.162124	0.683218	459.948	-0.124971	0.0476001	-2.62543	0.00865403	0.472044	353.779	-0.0711984	0.0725019	-0.982022	0.326089	0.686317	1018.95	-0.254229	0.0956029	-2.65921	0.00783236	0.0359646	548.985	-0.0401966	0.0402642	-0.998322	0.318123	0.713997
ENSMUSG00000002329	Mdp1	927.284	-0.041766	0.0500905	-0.833811	0.404388	0.960124	398.986	-0.116232	0.065758	-1.76757	0.0771327	0.342588	674.909	0.0301258	0.0451701	0.666941	0.50481	0.811049	675.556	0.0132973	0.044462	0.299071	0.764886	0.96949	765.792	-0.0688791	0.0486029	-1.41718	0.15643	0.871632	573.069	0.000499799	0.0610637	0.00818488	0.993469	0.997659	1077.13	-0.0709753	0.0633816	-1.11981	0.262796	0.452967	944.885	0.0715194	0.0525269	1.36158	0.173331	0.587245
ENSMUSG00000002332	Dhrs1	2225.12	-0.125102	0.064535	-1.93852	0.05256	0.801935	984.101	0.080919	0.082587	0.979803	0.327183	0.678267	2233.53	0.00320977	0.0331096	0.0969437	0.922771	0.981358	1676	-0.0252894	0.0336948	-0.750545	0.452927	0.878777	1533.67	-0.0202081	0.0391165	-0.516613	0.605427	0.984448	1045.46	-0.1314	0.0525146	-2.50216	0.012344	0.14645	4658.67	-0.318514	0.0926096	-3.43932	0.000583187	0.00491353	1624.62	0.0290098	0.037988	0.763655	0.445073	0.79651
ENSMUSG00000002341	Ncan	1922.98	-0.29944	0.076423	-3.91819	8.92164e-05	0.0883635	896.05	-1.6766	0.267568	-6.26608	3.70248e-10	8.66327e-08	1203.17	-0.0866706	0.0607814	-1.42594	0.153886	0.517488	453.769	-0.153348	0.068909	-2.22537	0.0260563	0.352403	5750.15	-0.14342	0.0390153	-3.67599	0.000236929	0.0819783	1137.22	-0.182715	0.0619127	-2.95117	0.00316575	0.0759934	1728.68	-0.26375	0.101465	-2.59942	0.0093381	0.0410794	5386.5	-0.17856	0.0631733	-2.82651	0.00470586	0.156235
ENSMUSG00000002342	Tmem161a	1340.01	-0.0774939	0.0752426	-1.02992	0.303048	0.943547	249.138	-0.111591	0.136445	-0.817849	0.413444	0.746711	550.023	0.0226984	0.0440846	0.514882	0.606635	0.862289	572.559	-0.0156202	0.0477366	-0.327217	0.743504	0.964341	707.582	-0.0730702	0.0633913	-1.15269	0.249039	0.915141	538.111	-0.177447	0.0584374	-3.03654	0.00239313	0.0669315	898.063	0.0728362	0.0755618	0.963928	0.335082	0.530313	800.868	0.0142353	0.0492391	0.289105	0.772501	0.937491
ENSMUSG00000002343	Armc6	799.172	-0.00911473	0.0627283	-0.145305	0.88447	0.993573	216.601	-0.0498901	0.0936608	-0.532668	0.594264	0.849571	543.891	0.0575593	0.0659374	0.872938	0.382697	0.734784	544.085	0.0282054	0.0802673	0.351394	0.725293	0.961696	606.39	-0.0763173	0.0627792	-1.21565	0.22412	0.908482	491.027	-0.184694	0.0919363	-2.00894	0.0445436	0.275407	864.167	-0.0463622	0.0878951	-0.527472	0.597866	0.75337	792.94	0.0170497	0.0463001	0.368243	0.712692	0.918458
ENSMUSG00000002345	Borcs8	500.924	0.00671863	0.0907634	0.0740235	0.940992	0.996741	502.072	-0.237074	0.123713	-1.91632	0.0553243	0.281326	458.212	0.0471016	0.0800429	0.588455	0.556227	0.838121	474.502	-0.0496759	0.0578774	-0.858296	0.390729	0.853558	337.194	0.000109137	0.0812938	0.0013425	0.998929	0.99987	295.038	-0.151084	0.0724891	-2.08423	0.0371393	0.25517	1053.88	-0.660661	0.138957	-4.75442	1.9902e-06	6.35509e-05	346.98	0.0344321	0.0539343	0.638408	0.523208	0.836553
ENSMUSG00000002346	Slc25a42	1240.53	-0.0397629	0.0540625	-0.735499	0.462036	0.964139	4425.47	0.0882098	0.165432	0.53321	0.593889	0.849571	658.34	-0.00385063	0.0545378	-0.0706047	0.943712	0.985175	1047.7	0.0385318	0.0420966	0.915319	0.360024	0.839588	1316.36	-0.0351726	0.0571987	-0.61492	0.538607	0.979018	686.828	-0.0964571	0.0643998	-1.49779	0.134189	0.467615	807.739	0.134427	0.0807412	1.66491	0.0959301	0.227998	1607.08	0.0736317	0.0699655	1.0524	0.292616	0.694171
ENSMUSG00000002365	Snx9	503.05	0.0292998	0.0948992	0.308747	0.757514	0.987486	593.528	0.0940268	0.0793744	1.1846	0.236176	0.588864	266.347	0.000245889	0.0625256	0.00393262	0.996862	0.999405	332.659	-0.101081	0.0567381	-1.78153	0.0748252	0.534019	320.86	-0.0267959	0.0767173	-0.349281	0.726878	0.992623	242.432	-0.109812	0.0756047	-1.45245	0.146378	0.488333	361.968	0.176561	0.0931498	1.89545	0.0580323	0.158596	382.443	-0.0588065	0.106742	-0.55092	0.581688	0.86734
ENSMUSG00000002372	Ranbp3	2743.24	0.0181157	0.0590911	0.306573	0.759169	0.987486	485.965	-0.00618575	0.0830274	-0.0745026	0.940611	0.981117	1466.79	0.0762082	0.0600733	1.26859	0.204588	0.583992	1972.62	0.0155358	0.0481153	0.322887	0.746781	0.965237	2066.16	0.0252183	0.0489509	0.515175	0.606431	0.984448	1540.51	-0.136035	0.0633919	-2.14593	0.0318787	0.236913	2375.79	0.0946336	0.0782818	1.20888	0.226707	0.409937	2423.53	0.0971997	0.0367091	2.64784	0.00810079	0.199987
ENSMUSG00000002379	Ndufa11	2094.88	-0.0183032	0.101377	-0.180546	0.856724	0.991746	6650.64	0.122903	0.152032	0.808402	0.418859	0.749222	3328.17	0.240994	0.0894343	2.69465	0.00704618	0.141468	2661.34	0.0105427	0.0667489	0.157945	0.8745	0.982912	1145.28	0.0654913	0.0719192	0.910623	0.362494	0.948923	1186.13	-0.210253	0.0865991	-2.42788	0.0151872	0.162628	6486.96	-0.848313	0.174941	-4.84912	1.24008e-06	4.52639e-05	1585.96	0.0587709	0.0538315	1.09176	0.27494	0.680681
ENSMUSG00000002384	Bmp8b	17.9253	0.190162	0.237113	0.801986	0.422561	0.961984	14.0046	-1.38598	0.304132	-4.55717	5.1847e-06	0.000302191	4.61926	0.22304	0.436305	0.511201	0.60921	NA	2.60516	0.0401573	0.580795	0.0691419	0.944877	NA	7.50972	0.544872	0.310884	1.75265	0.0796616	0.782443	17.8141	0.332348	0.25821	1.28712	0.198051	0.559169	11.0036	-0.269405	0.32724	-0.823264	0.410358	0.603086	7.59301	-0.340847	0.419117	-0.813251	0.416074	0.777997
ENSMUSG00000002393	Nr2f6	366.819	-0.00867394	0.0883641	-0.0981614	0.921804	0.995843	825.991	-0.0537538	0.123186	-0.436362	0.662574	0.8813	428.053	0.229154	0.0863006	2.6553	0.0079237	0.148737	534.362	-0.0417471	0.0775721	-0.538172	0.590459	0.926429	301.336	0.0772463	0.0932404	0.828464	0.407408	0.95666	183.218	-0.393656	0.130674	-3.01252	0.00259092	0.0699051	728.142	-0.392167	0.138088	-2.83997	0.00451178	0.0238293	386.988	0.0122741	0.0997269	0.123077	0.902046	0.977329
ENSMUSG00000002395	Use1	2135.13	0.128649	0.0899477	1.43026	0.152642	0.885661	1095.86	0.0203299	0.129579	0.156891	0.87533	0.960787	1413.91	0.14248	0.0503187	2.83156	0.00463222	0.114271	1503.84	0.0318814	0.0401614	0.793832	0.427293	0.86755	982.609	0.0342199	0.0680996	0.502498	0.615317	0.984783	1071.74	-0.0107754	0.0731749	-0.147256	0.88293	0.967751	3314.45	-0.356449	0.108965	-3.27121	0.00107089	0.00791073	1103.24	0.0782567	0.0660462	1.18488	0.236066	0.646941
ENSMUSG00000002396	Ocel1	167.346	-0.0590959	0.104766	-0.564074	0.572704	0.976037	665.479	-0.0520547	0.167907	-0.310022	0.756544	0.917988	174.155	0.129135	0.112666	1.14618	0.251722	0.636279	192.255	-0.0557529	0.0878764	-0.634447	0.525789	0.907273	251.758	-0.151292	0.0915298	-1.65292	0.0983468	0.812011	94.1481	-0.310193	0.0963825	-3.21835	0.00128929	0.0477232	382.518	-0.677458	0.170934	-3.96328	7.39268e-05	0.000979391	276.12	-0.0829772	0.0737129	-1.12568	0.260301	0.66973
ENSMUSG00000002409	Dyrk1b	516.386	-0.0733825	0.0944612	-0.776853	0.437245	0.962291	393.361	0.0851851	0.138731	0.614032	0.539194	0.823621	269.6	0.14326	0.101315	1.41401	0.157359	0.522694	289.553	0.0937632	0.0714864	1.31162	0.189647	0.705764	591.887	-0.0243885	0.0948202	-0.257208	0.797018	0.992623	253.361	-0.156085	0.115528	-1.35106	0.176677	0.533134	397.288	-0.150165	0.137714	-1.09041	0.275532	0.46648	602.85	-0.0557114	0.0803132	-0.693677	0.487885	0.81891
ENSMUSG00000002413	Braf	1501.15	0.0517634	0.0642532	0.805615	0.420465	0.961903	152.748	0.0138909	0.166298	0.0835305	0.93343	0.978713	1287.67	-0.0323756	0.0439907	-0.735964	0.461752	0.784831	1608.22	0.0717912	0.0406758	1.76496	0.07757	0.540728	4315.65	0.0405489	0.0768763	0.527456	0.597877	0.984448	1512.25	0.0543368	0.0447897	1.21315	0.225071	0.591571	1895.52	0.150108	0.105555	1.42208	0.155003	0.318338	4168.87	0.023348	0.0492391	0.474176	0.635374	0.889049
ENSMUSG00000002416	Ndufb2	581.172	-0.151492	0.100311	-1.51023	0.130985	0.882003	808.208	-0.284181	0.264077	-1.07613	0.281868	0.636915	545.887	-0.0678847	0.0755049	-0.899076	0.368612	0.72433	611.601	-0.0263606	0.069969	-0.376747	0.706362	0.956722	456.167	-0.112115	0.09516	-1.17817	0.238728	0.91471	484.927	0.0411539	0.0827704	0.497206	0.619044	0.861177	907.59	-0.363085	0.122313	-2.96848	0.00299272	0.0174081	457.073	-0.0586448	0.0871789	-0.672695	0.501141	0.825489
ENSMUSG00000002428	Hltf	429.278	-0.121158	0.118817	-1.0197	0.307869	0.943547	68.023	-0.00956066	0.161954	-0.059033	0.952926	0.985522	306.682	-0.200083	0.0745161	-2.6851	0.00725071	0.14209	436.327	0.0443015	0.0520603	0.850965	0.394789	0.855081	636.03	-0.152643	0.0735314	-2.07589	0.0379039	0.68303	385.066	-0.0164015	0.0703469	-0.233152	0.815644	0.945005	665.178	0.00670066	0.130569	0.0513189	0.959071	0.978332	584.807	-0.154402	0.0593341	-2.60225	0.0092615	0.206883
ENSMUSG00000002455	Prpf6	2241.48	0.0195463	0.0498338	0.392229	0.694889	0.979088	511.05	0.105206	0.06168	1.70567	0.0880702	0.369435	1307.36	0.0755	0.0395476	1.90909	0.0562502	0.341783	1485.5	0.0380658	0.0418013	0.910637	0.362487	0.841499	1660.98	0.0480034	0.0299915	1.60057	0.109472	0.824628	1469.14	0.103831	0.0380983	2.72534	0.00642361	0.108816	2256.17	0.0205697	0.0528345	0.389324	0.697036	0.823679	1924.7	0.147133	0.0370761	3.9684	7.23573e-05	0.0252151
ENSMUSG00000002458	Rgs19	611.049	-0.152344	0.101043	-1.50771	0.131628	0.882003	125.682	-0.632531	0.146568	-4.31562	1.59154e-05	0.000744796	248.498	-0.0728315	0.0813921	-0.894822	0.370882	0.726348	147.275	-0.249672	0.081097	-3.07869	0.00207916	0.0984783	372.404	-0.171338	0.0694236	-2.46801	0.0135868	0.530519	303.231	-0.197063	0.0786513	-2.50553	0.0122269	0.145683	555.208	-0.234936	0.0912284	-2.57525	0.0100168	0.0434985	524.512	-0.030329	0.0719018	-0.421811	0.673163	0.90496
ENSMUSG00000002459	Rgs20	464.89	-0.071537	0.0809991	-0.883183	0.377138	0.952012	1.07354	-0.34896	0.927715	-0.37615	0.706806	NA	298.175	0.0376449	0.0837187	0.449659	0.652956	0.879627	371.984	-0.0256528	0.059736	-0.429436	0.667606	0.94915	661.326	-0.0048882	0.068516	-0.0713439	0.943124	0.99987	287.234	0.0607176	0.0755194	0.803999	0.421397	0.756437	545.18	-0.0454669	0.0791194	-0.574662	0.56552	0.73111	475.944	-0.181691	0.067645	-2.68596	0.00723226	0.189811
ENSMUSG00000002475	Abhd3	1702.65	-0.0449704	0.107289	-0.419152	0.675105	0.978073	28.0653	0.126281	0.328205	0.384763	0.700413	0.896477	1891.16	-0.136192	0.0528339	-2.57773	0.00994505	0.167263	1819.86	-0.0399251	0.0322936	-1.23632	0.216341	0.736498	1339.07	-0.0593574	0.0331922	-1.7883	0.0737284	0.774573	1287.52	0.00717049	0.0492121	0.145706	0.884154	0.967841	1861.45	0.228558	0.118759	1.92456	0.054284	0.151031	1277.91	-0.0573828	0.0557188	-1.02986	0.303073	0.701125
ENSMUSG00000002477	Snrpd1	1046.07	0.133689	0.115544	1.15704	0.247255	0.929189	288.964	-0.100954	0.0859323	-1.17481	0.240072	0.592111	844.49	0.00501763	0.0625807	0.0801787	0.936095	0.98468	904.222	0.0429194	0.0517503	0.829356	0.406903	0.85622	544.604	-0.0241814	0.0460623	-0.524971	0.599603	0.984448	622.406	-0.0136061	0.0689968	-0.1972	0.843671	0.953433	1549.33	-0.444988	0.0943364	-4.71703	2.39308e-06	7.31593e-05	641.303	0.0990412	0.0548248	1.8065	0.0708396	0.432316
ENSMUSG00000002486	Tchp	558.478	-0.0416251	0.0771527	-0.539516	0.589531	0.976738	102.084	-0.304922	0.157627	-1.93446	0.0530567	0.275611	335.133	0.0137191	0.0625951	0.219172	0.826516	0.950555	638.018	0.00538901	0.0372636	0.144618	0.885012	0.984743	359.154	0.00287805	0.0700627	0.0410782	0.967234	0.99987	317.48	-0.00893954	0.059679	-0.149794	0.880927	0.967146	758.434	0.104185	0.0846834	1.23028	0.218591	0.39986	366.168	0.065306	0.0688523	0.948493	0.342879	0.732193
ENSMUSG00000002489	Tiam1	1116.44	-0.072074	0.0845636	-0.852306	0.394044	0.956375	134.229	-0.0758476	0.228302	-0.332225	0.73972	0.911585	575.543	-0.0565447	0.117308	-0.482019	0.629792	0.869049	3071.87	0.0359798	0.0510281	0.705098	0.480749	0.892814	3754.36	-0.0278348	0.105017	-0.26505	0.790971	0.992623	648.132	-0.0252869	0.089075	-0.283884	0.7765	0.931924	661.622	-0.349251	0.330728	-1.05601	0.290965	0.483754	4204.14	0.0556839	0.0768801	0.724296	0.468884	0.809128
ENSMUSG00000002496	Tsc2	3005.13	-0.178584	0.0609968	-2.92775	0.00341421	0.402568	1219.91	-0.0273711	0.0637845	-0.429118	0.667837	0.883411	1882.95	0.0233528	0.048011	0.486405	0.62668	0.868266	2345.12	0.00208931	0.0475076	0.0439785	0.964922	0.996229	3831.56	-0.0341388	0.0330222	-1.03381	0.301223	0.927117	1755.42	-0.0130164	0.0547475	-0.237754	0.812072	0.942841	3128.53	0.16388	0.0840381	1.95007	0.0511678	0.144639	4850.78	-0.032136	0.0411787	-0.780404	0.435153	0.790081
ENSMUSG00000002500	Rpl3l	6.63129	-0.399267	0.441209	-0.904938	0.365498	0.94935	256.458	-0.317901	0.727332	-0.437079	0.662054	0.881047	16.6337	-0.334599	0.20911	-1.60011	0.109575	0.455201	9.01053	0.289519	0.347942	0.832091	0.405357	0.85622	7.12591	0.609158	0.353364	1.72388	0.0847288	0.789635	5.37096	-0.124407	0.343868	-0.361785	0.717512	NA	15.2566	-0.463664	0.344033	-1.34773	0.177745	0.348909	9.38124	0.304101	0.373139	0.81498	0.415084	0.77747
ENSMUSG00000002504	Slc9a3r2	1146.24	-0.0450711	0.0845974	-0.532771	0.594192	0.976738	1751.45	0.115732	0.161439	0.716879	0.473449	0.782618	2009.21	0.046024	0.0499451	0.921492	0.356794	0.713718	2717.75	-0.015387	0.0457963	-0.335987	0.73688	0.963826	789.281	0.0080333	0.0814495	0.0986292	0.921433	0.999503	570.552	-0.237432	0.07321	-3.24316	0.00118211	0.0450595	1805.52	0.015773	0.110516	0.142721	0.88651	0.939393	745.276	-5.82629e-05	0.0577726	-0.00100849	0.999195	0.999568
ENSMUSG00000002524	Puf60	4387.16	0.00244891	0.0538221	0.0455002	0.963709	0.997858	1324.6	0.0756061	0.0744103	1.01607	0.309596	0.662219	3302.29	0.0855263	0.0347137	2.46376	0.0137487	0.191721	3806.86	0.0237767	0.0235317	1.01041	0.312299	0.807786	2887.89	0.028751	0.0463246	0.620642	0.534835	0.978144	2457.98	-0.0533056	0.0500756	-1.0645	0.287101	0.654448	5921.74	-0.150652	0.0840596	-1.79221	0.0730996	0.187683	3263.29	0.0491594	0.0390394	1.25922	0.207949	0.62526
ENSMUSG00000002546	Golga2	3033.27	-0.0206071	0.0580595	-0.354931	0.722641	0.982606	891.31	0.0594347	0.0810667	0.733159	0.463462	0.77749	1792.25	0.0554514	0.0500282	1.1084	0.267687	0.650098	2166	0.0453397	0.0403578	1.12344	0.261249	0.77385	3100.28	0.0904912	0.0322235	2.80824	0.00498129	0.379383	2022.26	0.0958375	0.0545031	1.75839	0.0786819	0.364901	2619.57	0.285423	0.0598763	4.76688	1.87102e-06	6.07593e-05	3403.65	0.0842254	0.0326793	2.57733	0.00995667	0.212869
ENSMUSG00000002550	Uck1	1433.82	-0.0121152	0.068002	-0.178159	0.858598	0.991746	5376.45	0.254856	0.1092	2.33383	0.0196044	0.150936	759.428	0.00348747	0.044036	0.0791958	0.936877	0.984755	1026.19	0.0323874	0.0379743	0.852876	0.393728	0.855081	757.822	-0.0570608	0.0565518	-1.009	0.312974	0.931164	799.237	-0.0239359	0.0595461	-0.401972	0.687704	0.895637	1438.46	0.186205	0.0594892	3.13007	0.00174766	0.0115766	1040.76	0.0611149	0.0464973	1.31437	0.18872	0.604182
ENSMUSG00000002565	Scin	4.39031	0.783255	0.483374	1.62039	0.105148	0.875708	3.33629	1.28973	0.57946	2.22575	0.0260312	0.181231	1.87285	-0.792269	0.798797	-0.991827	0.321282	NA	8.72912	-0.591461	0.308087	-1.91979	0.0548846	0.471414	4.20125	-0.444083	0.560402	-0.792436	0.428106	0.9612	4.49238	-0.194942	0.420196	-0.463931	0.642697	NA	8.47248	0.107436	0.380641	0.282251	0.777751	0.874884	24.8944	0.0281115	0.313763	0.0895947	0.928609	0.984035
ENSMUSG00000002578	Ikzf4	634.891	-0.15544	0.0962284	-1.61532	0.106241	0.875708	3.05945	0.141351	0.461186	0.306494	0.759229	0.918263	146.902	-0.111018	0.112794	-0.984258	0.324989	0.694451	233.753	-0.0700241	0.0631914	-1.10813	0.267807	0.779142	664.894	-0.0446043	0.0587263	-0.759528	0.447537	0.965152	425.053	0.0663769	0.072499	0.915555	0.3599	0.709655	476.603	0.0850639	0.0787891	1.07964	0.280302	0.472085	661.343	-0.0195546	0.064292	-0.304152	0.761012	0.934965
ENSMUSG00000002580	Mien1	1255.09	0.00560263	0.0960341	0.05834	0.953478	0.996969	1540.2	-0.206787	0.119115	-1.73603	0.0825586	0.357732	1700.44	-0.0231045	0.0719886	-0.320947	0.748251	0.920529	1586.61	-0.0772833	0.0686661	-1.12549	0.26038	0.773229	864.366	-0.148174	0.0420247	-3.52588	0.000422075	0.119897	614.993	-0.120604	0.0811251	-1.48664	0.13711	0.473576	3210.69	-0.636776	0.130479	-4.8803	1.05926e-06	4.03309e-05	1020.49	-0.0251801	0.0527294	-0.477535	0.632981	0.888294
ENSMUSG00000002588	Pon1	0.635973	-0.674284	1.27935	-0.527054	0.598156	0.976738	252.624	0.915783	0.261265	3.50519	0.000456279	0.0105539	3.78109	0.00931005	0.558082	0.0166822	0.98669	NA	3.97678	-0.0572953	0.57301	-0.0999899	0.920352	NA	0.578494	0.478525	1.20757	0.39627	0.691906	NA	0.411272	-0.287386	1.23292	-0.233095	0.815688	NA	7.23372	-0.540589	1.54994	-0.34878	0.727254	0.843753	2.55513	1.00587	1.05478	0.953622	0.340275	NA
ENSMUSG00000002602	Axl	1861.17	0.0375067	0.108028	0.347195	0.728445	0.983276	299.281	0.0792812	0.0983142	0.806407	0.420008	0.749865	1013.45	0.0301847	0.0432948	0.697189	0.485684	0.796735	842.772	-0.0234628	0.0463857	-0.50582	0.612983	0.933458	1439.84	-0.00342636	0.0476785	-0.0718638	0.94271	0.99987	868.671	0.0551985	0.0599666	0.920487	0.357318	0.708221	1226.83	0.203426	0.0909941	2.23559	0.0253786	0.087606	1507.26	0.058208	0.0440801	1.32051	0.186666	0.602273
ENSMUSG00000002603	Tgfb1	99.0303	-0.0206899	0.224043	-0.0923481	0.926421	0.995966	177.641	-0.262785	0.144163	-1.82283	0.0683299	0.3206	104.183	-0.0317362	0.104773	-0.302904	0.761963	0.92711	98.6283	-0.219402	0.0973966	-2.25267	0.02428	0.344062	80.1263	-0.0584188	0.123521	-0.472948	0.63625	0.984783	28.425	-0.132708	0.208133	-0.637612	0.523726	0.811006	88.3394	0.00246631	0.141308	0.0174534	0.986075	0.992777	78.5261	-0.0269754	0.142426	-0.189399	0.84978	0.963197
ENSMUSG00000002608	Ccdc97	1467.22	-0.16104	0.0528976	-3.04437	0.00233171	0.339453	477.643	-0.0282892	0.0801008	-0.35317	0.723961	0.904341	1208.03	-0.00400449	0.0461837	-0.0867078	0.930904	0.983295	1183.69	0.021805	0.0470018	0.46392	0.642705	0.942651	1309.29	-0.0105373	0.0650306	-0.162036	0.871278	0.994468	683.403	-0.157961	0.069517	-2.27226	0.0230708	0.201029	1700.42	0.0904134	0.0974175	0.928102	0.353355	0.547893	1418.92	-0.0269276	0.0418884	-0.64284	0.520328	0.835029
ENSMUSG00000002617	Zfp40	397.674	0.033075	0.123745	0.267283	0.789251	0.989124	59.2761	0.012369	0.168941	0.0732152	0.941635	0.981503	182.41	-0.14407	0.0671435	-2.1457	0.031897	0.271271	233.235	0.0899399	0.0906426	0.992248	0.321076	0.813842	583.068	-0.0816363	0.0734097	-1.11206	0.266111	0.92243	382.669	0.0125994	0.0597503	0.210868	0.83299	0.950579	427.053	-0.0769013	0.0928252	-0.828453	0.407414	0.600142	539.128	-0.0429986	0.0758798	-0.566667	0.57094	0.861271
ENSMUSG00000002625	Akap8l	5230.61	-0.0636605	0.0765011	-0.832151	0.405324	0.960287	370.513	0.231111	0.0946961	2.44055	0.0146648	0.124351	1754.98	-0.00067616	0.0613959	-0.0110131	0.991213	0.997986	2688.36	0.0292859	0.0527494	0.55519	0.578765	0.922768	5052.91	-0.014477	0.0531288	-0.272489	0.785246	0.992623	3131.52	-0.12868	0.0727787	-1.76811	0.0770433	0.36196	4788.82	0.205662	0.127614	1.6116	0.107049	0.245761	5230.8	0.0367284	0.0539059	0.681343	0.495654	0.822898
ENSMUSG00000002633	Shh	125.86	0.0728691	0.154747	0.470891	0.637719	0.978073	0	NA	NA	NA	NA	NA	87.9507	-0.110117	0.102313	-1.07627	0.281805	0.65955	59.5098	-0.0928441	0.120645	-0.769565	0.441558	0.874316	49.0233	0.00323927	0.156099	0.0207514	0.983444	0.99987	106.374	-0.169178	0.150116	-1.12698	0.259751	0.626778	59.4894	0.160381	0.216505	0.74077	0.458833	0.645243	22.9755	-0.0324333	0.250093	-0.129685	0.896816	0.975814
ENSMUSG00000002635	Pdcd2l	331.797	0.0879639	0.0770012	1.14237	0.2533	0.931165	226.959	-0.0111706	0.0828872	-0.134769	0.892795	0.966097	316.56	0.0770495	0.0681412	1.13073	0.258167	0.642018	413.037	0.0564989	0.0594563	0.950259	0.341981	0.827411	280.502	0.109692	0.0541904	2.02419	0.0429506	0.703714	192.79	-0.0617355	0.0741508	-0.832567	0.405089	0.744315	510.669	-0.101676	0.0849212	-1.1973	0.23119	0.415737	308.146	0.159285	0.0714746	2.22856	0.0258431	0.30464
ENSMUSG00000002658	Gtf2f1	1415.08	0.0320114	0.0692829	0.462039	0.644053	0.978073	326.919	0.112392	0.0964357	1.16546	0.243832	0.596115	1253.6	0.096204	0.0439905	2.18693	0.0287477	0.261994	1554.62	0.0735469	0.0386987	1.9005	0.0573674	0.478326	1526.59	0.0973003	0.0369593	2.63263	0.00847261	0.467382	874.529	-0.060757	0.054342	-1.11805	0.263546	0.631186	1929.48	-0.198122	0.0897829	-2.20668	0.0273363	0.0924184	1612.01	0.140307	0.0448655	3.12729	0.00176427	0.104139
ENSMUSG00000002660	Clpp	1521.64	0.00712626	0.0973483	0.0732038	0.941644	0.996741	2387.87	0.120152	0.09017	1.3325	0.182694	0.526057	1176.24	0.156041	0.0646213	2.4147	0.0157481	0.205698	1261.83	0.039972	0.0457483	0.873737	0.382262	0.851223	706.724	0.0158233	0.0859642	0.184068	0.85396	0.993898	797.202	-0.222582	0.0975262	-2.28228	0.022473	0.198203	3191.06	-0.494906	0.130547	-3.79102	0.000150032	0.00169833	893.483	0.0722618	0.0611463	1.18178	0.237291	0.647877
ENSMUSG00000002661	Alkbh7	418.472	0.128199	0.105602	1.21398	0.224757	0.922148	697.804	0.193163	0.189997	1.01667	0.309313	0.662219	391.582	0.103659	0.103792	0.998719	0.317931	0.688739	592.451	-0.0653274	0.0622525	-1.04939	0.293997	0.7971	159.01	0.0353547	0.102039	0.346484	0.728979	0.992623	217.25	-0.281751	0.113831	-2.47518	0.0133169	0.152225	787.923	-0.793175	0.161401	-4.91431	8.90958e-07	3.56426e-05	163.502	0.0136632	0.122534	0.111505	0.911216	0.980764
ENSMUSG00000002664	Pspn	1.63235	0.230379	0.907161	0.253956	0.799529	0.990154	0.26108	0.739833	2.0409	0.362503	0.716976	NA	1.04101	0.854037	0.901537	0.947312	0.34348	NA	3.30043	-0.169605	0.514849	-0.329427	0.741833	NA	0.0802367	-0.537706	3.00318	-0.179046	0.857902	NA	1.2326	0.287791	0.817676	0.351962	0.724867	NA	3.02768	0.399686	0.668685	0.59772	0.550027	0.719097	0.620317	1.28626	1.15592	1.11276	0.26581	NA
ENSMUSG00000002668	Dennd1c	39.2325	-0.134339	0.190705	-0.704437	0.48116	0.965008	22.1394	-0.558091	0.21763	-2.5644	0.0103355	0.0991483	41.5827	0.168606	0.184153	0.915574	0.35989	0.716659	20.9979	0.314965	0.19262	1.63517	0.102014	0.590124	47.8931	0.275739	0.128606	2.14407	0.0320275	0.661603	47.7481	0.186336	0.144941	1.2856	0.198582	0.559365	84.7536	-0.427394	0.162848	-2.6245	0.0086776	0.038874	45.4689	-0.044191	0.135789	-0.32544	0.744848	0.929798
ENSMUSG00000002679	Med6	389.485	0.0238345	0.0981278	0.242892	0.808089	0.991268	168.801	-0.0235905	0.0920476	-0.256286	0.79773	0.934321	288.233	-0.0320158	0.0751129	-0.426236	0.669936	0.886683	428.743	0.0171418	0.0733517	0.233694	0.815223	0.977614	301.601	-0.0655986	0.063111	-1.03942	0.298611	0.926731	229.915	-0.0489815	0.0744212	-0.658166	0.510431	0.805247	560.419	-0.344734	0.0790782	-4.3594	1.30419e-05	0.000256581	343.185	-0.00304956	0.0694518	-0.043909	0.964977	0.990575
ENSMUSG00000002688	Prkd1	368.8	0.00952147	0.10225	0.0931196	0.925809	0.995966	318.999	-0.153448	0.0749897	-2.04625	0.0407314	0.238178	190.398	0.0606465	0.0672638	0.901621	0.367258	0.723305	142.895	0.0266657	0.0892917	0.298635	0.765218	0.96949	273.3	-0.0653803	0.0763801	-0.855986	0.392006	0.956233	249.879	-0.101393	0.106651	-0.950698	0.341758	0.697001	658.072	0.183829	0.161111	1.141	0.253868	0.442429	501.895	-0.10166	0.059289	-1.71465	0.0864089	0.462302
ENSMUSG00000002699	Lcp2	110.176	-0.106284	0.136254	-0.780042	0.435366	0.962291	3.42363	-0.353333	0.463054	-0.763049	0.445434	0.767506	23.1697	-0.320692	0.22849	-1.40353	0.16046	0.526974	12.659	-0.466106	0.261853	-1.78003	0.0750713	0.534444	62.0219	-0.124148	0.164624	-0.754129	0.450772	0.96555	48.9847	-0.164185	0.166703	-0.984895	0.324676	0.685097	22.1832	-0.349992	0.246929	-1.41738	0.156373	0.319936	48.7462	-0.108801	0.141867	-0.766923	0.443127	0.795534
ENSMUSG00000002718	Cse1l	1119.8	-0.0777848	0.0718174	-1.08309	0.278768	0.938615	297.674	0.147093	0.128646	1.14339	0.252876	0.605715	993.227	-0.0468208	0.0477461	-0.98062	0.32678	0.695621	1268.16	-0.00803778	0.036297	-0.221445	0.824746	0.977723	1808	-0.0316453	0.0612387	-0.516753	0.605329	0.984448	1138.56	0.0318027	0.0400614	0.793848	0.427284	0.76019	1607.24	-0.0467444	0.0763012	-0.61263	0.540121	0.711822	1561.11	-0.0269647	0.0451749	-0.596897	0.550576	0.851311
ENSMUSG00000002728	Naa20	873.642	0.0618354	0.0901952	0.685574	0.492982	0.965008	833.047	0.0616441	0.080377	0.766938	0.443119	0.765887	1068.57	-0.0119769	0.0456937	-0.262113	0.793235	0.941371	1145.9	0.0456112	0.0442108	1.03168	0.302223	0.800557	905.648	0.0120627	0.0498142	0.242154	0.808661	0.992623	800.919	0.076659	0.0635796	1.20572	0.227927	0.594569	1317.99	-0.0509816	0.107176	-0.475683	0.6343	0.781753	963.74	0.124542	0.0437986	2.84352	0.00446186	0.152266
ENSMUSG00000002731	Prkra	1003.41	-0.0882175	0.0868399	-1.01586	0.309694	0.943659	336.221	-0.0204413	0.0972252	-0.210247	0.833475	0.948192	654.477	0.0848976	0.0487911	1.74002	0.081855	0.402688	572.733	0.00548567	0.0540627	0.101469	0.919179	0.989777	329.668	-0.0752271	0.0639446	-1.17644	0.239419	0.91471	607.276	0.00244971	0.0604445	0.0405282	0.967672	0.991037	932.064	-0.0479369	0.0786278	-0.609669	0.542081	0.71334	331.286	-0.0281178	0.0735008	-0.382551	0.702053	0.914916
ENSMUSG00000002732	Fkbp7	91.3763	0.239919	0.257467	0.931841	0.351419	0.947731	227.36	-0.0837076	0.0992533	-0.843374	0.39902	0.735408	61.7611	-0.0823919	0.113267	-0.727413	0.466973	0.787073	89.8095	0.0410598	0.0989945	0.414769	0.678311	0.951008	56.8952	0.0975838	0.136361	0.715626	0.474222	0.967572	39.3109	0.439745	0.175922	2.49966	0.0124313	0.14679	84.4486	-0.0549922	0.120253	-0.457305	0.647452	0.78949	74.499	-0.00529725	0.118014	-0.0448866	0.964198	0.990539
ENSMUSG00000002733	Plekha3	888.595	0.0200566	0.0660427	0.303691	0.761364	0.987486	227.459	-0.202693	0.104559	-1.93855	0.0525557	0.274421	777.256	-0.0792287	0.0408055	-1.94162	0.0521833	0.334443	819.267	0.0233989	0.0434346	0.538716	0.590083	0.926429	948.747	-0.0443016	0.0764184	-0.579725	0.5621	0.979458	575.643	-0.0186284	0.0511562	-0.364148	0.715748	0.907854	814.472	0.226885	0.075105	3.02091	0.00252019	0.0152869	1275.52	-0.0648746	0.0727139	-0.89219	0.372291	0.749838
ENSMUSG00000002741	Ykt6	1992.04	0.032557	0.0422997	0.769674	0.441493	0.962291	1043.43	0.0569716	0.0652778	0.872756	0.382796	0.723397	1614.32	0.00862649	0.0360796	0.239096	0.811031	0.945907	1769.48	0.00704241	0.0364241	0.193344	0.846689	0.979518	2504.59	-0.0110753	0.0429563	-0.257827	0.796541	0.992623	1334.02	0.0310101	0.0346235	0.895636	0.370447	0.717688	2350.99	0.0426405	0.0456265	0.934557	0.350017	0.544447	2295.6	0.0381899	0.0347536	1.09888	0.271822	0.678994
ENSMUSG00000002748	Baz1b	3111.04	-0.0995471	0.0784593	-1.26877	0.204522	0.909245	747.402	-0.129635	0.112831	-1.14893	0.250584	0.602995	1358.48	-0.133129	0.0687869	-1.93538	0.0529437	0.335569	2643.61	-0.0630238	0.061057	-1.03221	0.301972	0.800499	4227.37	-0.0803764	0.0654778	-1.22754	0.219621	0.905005	2384.56	-0.0226995	0.0672697	-0.337441	0.735785	0.916583	3092.63	-0.0530415	0.090295	-0.587424	0.556919	0.724464	3987.41	-0.150123	0.0748655	-2.00523	0.0449385	0.367446
ENSMUSG00000002763	Pex6	1635.92	-0.134005	0.0677869	-1.97685	0.0480582	0.788223	2613.25	0.978583	0.12812	7.63803	2.20574e-14	1.71565e-11	896.285	0.111533	0.0853261	1.30714	0.191164	0.566694	1191.7	-0.0158288	0.0738869	-0.21423	0.830367	0.978382	981.828	-0.0104899	0.096083	-0.109175	0.913063	0.999461	745.648	-0.257869	0.0957491	-2.69318	0.0070774	0.113327	1766.49	-0.0157574	0.132404	-0.11901	0.905268	0.949216	1406.23	-0.0297615	0.0699714	-0.425338	0.67059	0.903941
ENSMUSG00000002767	Mrpl2	802.23	0.215376	0.0836324	2.57527	0.0100163	0.56239	1927.41	0.113699	0.101073	1.12491	0.260627	0.613298	782.771	0.188405	0.074588	2.52594	0.0115389	0.177614	868.708	0.0737831	0.0599055	1.23166	0.218077	0.738397	548.766	0.120052	0.0659692	1.81983	0.0687854	0.766061	415.552	-0.0894041	0.092866	-0.962721	0.335688	0.693036	1434.37	-0.411561	0.132341	-3.10985	0.00187182	0.0122088	646.89	0.0920264	0.069015	1.33343	0.182392	0.596671
ENSMUSG00000002768	Mea1	2043.66	-0.000590245	0.0892479	-0.00661354	0.994723	0.999766	1496.54	-0.182047	0.107408	-1.69491	0.0900928	0.37392	2128.49	0.0410635	0.062406	0.658006	0.510534	0.814601	1631.45	-0.0448795	0.0476454	-0.941949	0.346219	0.828054	1293.98	-0.105787	0.0446372	-2.36994	0.0177912	0.571249	1197.6	-0.0899505	0.0606084	-1.48413	0.137776	0.474892	3599.83	-0.675977	0.120922	-5.5902	2.26805e-08	3.09953e-06	1201.96	0.000420365	0.0532842	0.00788912	0.993705	0.998041
ENSMUSG00000002769	Gnmt	43.9161	0.539727	0.178286	3.0273	0.00246745	0.348212	95.9821	2.13628	0.243413	8.77634	1.68882e-18	2.47872e-15	70.3528	0.226207	0.167836	1.34779	0.177727	0.549791	234.305	0.239194	0.0856121	2.79393	0.00520722	0.165937	25.3	0.420772	0.187088	2.24907	0.0245083	0.620917	22.0644	-0.0392775	0.193383	-0.203108	0.839051	0.952439	86.5707	0.35602	0.26427	1.34718	0.177921	0.349019	31.9617	1.03247	0.296806	3.47862	0.000504011	0.0730655
ENSMUSG00000002771	Grin2d	905.504	-0.159051	0.0868531	-1.83127	0.0670603	0.837892	4.66951	-0.21369	0.435781	-0.49036	0.623879	0.862669	992.382	0.0686935	0.0560658	1.22523	0.220488	0.602779	563.247	0.0178782	0.0717751	0.249087	0.803294	0.974993	437.285	-0.0758538	0.0922124	-0.822598	0.410736	0.957412	807.217	-0.112245	0.14013	-0.801011	0.423125	0.7575	740.479	-0.551668	0.325753	-1.69352	0.0903575	0.218301	389.263	0.0430722	0.123364	0.349148	0.726979	0.923226
ENSMUSG00000002778	Kdelr1	1806.52	0.063589	0.0684307	0.929246	0.352762	0.947731	1203.89	0.0847808	0.0669059	1.26716	0.205097	0.551938	1177.19	-0.00990927	0.0425227	-0.233035	0.815734	0.947578	1280.43	-0.00770418	0.0320594	-0.240309	0.81009	0.977478	1188.59	-0.0297863	0.0400327	-0.744049	0.456847	0.965859	807.364	-0.0321382	0.0455586	-0.705427	0.480545	0.792148	1751.82	0.160496	0.0787452	2.03817	0.0415327	0.124387	1344.42	0.0799369	0.0404206	1.97763	0.0479708	0.375174
ENSMUSG00000002781	Tmem143	502.486	-0.109394	0.0764721	-1.4305	0.152573	0.885661	2276.13	-0.195281	0.101164	-1.93034	0.0535645	0.277179	538.927	0.0305391	0.0664442	0.459621	0.645789	0.87597	555.318	0.0170358	0.0503664	0.338236	0.735185	0.963744	514.32	-0.0240622	0.0551284	-0.436475	0.662492	0.98837	284.104	-0.105225	0.0688942	-1.52735	0.126674	0.457028	639.839	0.0997552	0.086692	1.15068	0.249862	0.437573	591.542	-0.00709454	0.0584728	-0.121331	0.903429	0.977374
ENSMUSG00000002791	Pdxk-ps	8.21728	-0.437065	0.335791	-1.3016	0.193054	0.900499	0.675918	0.632938	1.08219	0.584869	0.558636	NA	3.37306	0.0487682	0.5642	0.0864379	0.931118	NA	1.72831	0.390501	0.844573	0.462365	0.64382	NA	3.06549	0.111466	0.452523	0.246321	0.805434	0.992623	8.23563	0.0758608	0.277976	0.272904	0.784927	0.934968	7.8713	-0.608289	0.345019	-1.76306	0.077891	0.196301	2.54008	0.530259	0.676263	0.784101	0.432981	NA
ENSMUSG00000002797	Ggct	262.333	0.0683068	0.128685	0.530808	0.595552	0.976738	60.9557	-0.138102	0.142549	-0.968804	0.332643	0.681895	377.801	0.0534924	0.0831268	0.643504	0.519897	0.819099	296.973	-0.0247157	0.0612131	-0.403765	0.686386	0.952272	270.14	-0.00353762	0.059166	-0.0597915	0.952322	0.99987	204.62	-0.110164	0.10201	-1.07993	0.280172	0.646837	438.937	-0.6476	0.113585	-5.70145	1.1879e-08	1.9763e-06	369.357	-0.0213207	0.0729305	-0.292343	0.770024	0.936673
ENSMUSG00000002799	Jag2	1978.73	-0.136568	0.105779	-1.29107	0.196679	0.903892	237.038	0.0641538	0.177683	0.361058	0.718056	0.902812	697.759	0.100771	0.0910274	1.10703	0.268279	0.650527	366.439	0.025094	0.101673	0.24681	0.805055	0.975489	1283.65	0.0320206	0.110254	0.290427	0.77149	0.992623	1116.41	-0.321284	0.132257	-2.42925	0.0151302	0.162628	901.265	0.00973504	0.134159	0.0725634	0.942154	0.968967	1280.93	0.0715865	0.0759588	0.942439	0.345968	0.734022
ENSMUSG00000002803	Btbd6	1097.2	-0.01283	0.0656908	-0.195309	0.845151	0.991702	283.993	0.0329043	0.0882771	0.372738	0.709343	0.90002	973.127	-0.010257	0.0557293	-0.18405	0.853974	0.961197	1180.7	0.00577459	0.0440087	0.131215	0.895605	0.986614	1369.67	0.0460965	0.0550265	0.837714	0.402191	0.956495	686.594	0.0472847	0.0484632	0.975682	0.329222	0.688513	1588.15	0.0739571	0.133957	0.552097	0.580882	0.741918	1620.77	0.085944	0.0416039	2.06577	0.0388503	0.352047
ENSMUSG00000002804	Nudt14	212.628	0.0232616	0.115867	0.200761	0.840885	0.991451	293.886	0.0463523	0.130028	0.35648	0.721481	0.903576	265.655	0.0990075	0.0818857	1.20909	0.226627	0.609172	198.244	-0.16054	0.0923992	-1.73746	0.0823064	0.55204	140.125	0.0157184	0.103928	0.151243	0.879784	0.99496	134.702	-0.216669	0.104976	-2.06399	0.0390185	0.259952	634.029	-0.624202	0.157585	-3.96104	7.46228e-05	0.000986335	161.91	0.218258	0.141522	1.54222	0.123021	0.522197
ENSMUSG00000002808	Epdr1	4140.11	-0.0784652	0.0672994	-1.16591	0.243649	0.928612	48.1938	-0.132875	0.63892	-0.207969	0.835253	0.948524	3450.26	-0.0407683	0.0283902	-1.436	0.151003	0.513433	2539.47	-0.0615262	0.0352489	-1.74548	0.0809019	0.549305	2872.74	0.00890026	0.0632407	0.140736	0.888078	0.995407	2466.43	-0.0745339	0.0588414	-1.26669	0.205266	0.56799	2367.2	0.288919	0.0798041	3.62035	0.000294204	0.00285728	3900.35	-0.0610996	0.0612219	-0.998002	0.318279	0.713997
ENSMUSG00000002812	Flii	2678.89	-0.149696	0.0596281	-2.51049	0.0120563	0.594145	997.13	-0.013544	0.0745243	-0.18174	0.855787	0.955444	1557.74	0.0445784	0.0576567	0.773169	0.439422	0.770844	1408.22	0.0201233	0.0447879	0.449303	0.653213	0.944313	1613.65	-0.0190387	0.04163	-0.45733	0.647434	0.986153	1487.62	-0.038078	0.0555802	-0.685101	0.49328	0.797756	2049.38	0.247796	0.0901284	2.74937	0.00597105	0.0293243	1493.64	0.072264	0.0543537	1.32951	0.183679	0.598402
ENSMUSG00000002814	Top3a	209.665	0.113948	0.141614	0.804642	0.421027	0.961903	38.2432	0.2992	0.168795	1.77256	0.0763017	0.340678	67.5108	0.221543	0.152451	1.45321	0.146164	0.505996	72.6675	0.049208	0.127189	0.386888	0.698839	0.955428	204.121	0.201038	0.0871459	2.30691	0.0210598	0.598341	166.548	0.123368	0.104119	1.18488	0.236065	0.602068	90.9394	0.461644	0.174757	2.64163	0.00825085	0.0373927	204.29	0.204195	0.112094	1.82164	0.0685092	0.426572
ENSMUSG00000002820	Atg4d	635.804	-0.105342	0.0774878	-1.35947	0.173998	0.892678	848.807	0.0351884	0.136774	0.257274	0.796967	0.934321	884.286	0.0811426	0.0755741	1.07368	0.282965	0.660651	1271.52	0.0140803	0.0486992	0.289128	0.772484	0.970344	611.281	0.0614001	0.0794743	0.772578	0.439772	0.963584	379.331	-0.136957	0.0817277	-1.67577	0.0937837	0.396671	1321.26	-0.0719612	0.0813039	-0.885089	0.376109	0.57016	677.632	0.0528949	0.0548921	0.963614	0.335239	0.726731
ENSMUSG00000002825	Qtrt1	489.705	0.236605	0.0714509	3.31143	0.000928198	0.248668	98.6528	0.210177	0.106962	1.96498	0.0494169	0.265363	275.073	0.046047	0.0617538	0.745655	0.455876	0.781083	400.133	0.139375	0.0531996	2.61986	0.00879664	0.220641	370.603	-0.0318151	0.0583851	-0.544918	0.58581	0.983084	280.94	-0.0748556	0.0820831	-0.911949	0.361795	0.710907	631.36	-0.101203	0.105837	-0.956214	0.338964	0.534035	456.939	0.0554964	0.0706118	0.785936	0.431905	0.787696
ENSMUSG00000002831	Plin4	190.978	0.692834	0.429075	1.61471	0.106373	0.875708	5551.21	-0.0513757	0.120992	-0.424619	0.671115	0.883419	322.344	1.18767	0.45128	2.63179	0.00849366	0.153408	130.745	0.973691	0.404717	2.40586	0.0161345	0.292492	369.743	1.27398	0.464372	2.74345	0.0060798	0.404506	172.689	0.938774	0.374224	2.50859	0.0121214	0.145182	306.917	1.27588	0.40669	3.13722	0.00170556	0.0113699	452.546	1.30485	0.468492	2.78521	0.00534938	0.16156
ENSMUSG00000002833	Hdgfl2	2646.42	0.0195457	0.0587369	0.332766	0.739311	0.985128	260.301	-0.100444	0.119689	-0.83921	0.401352	0.737517	1312.73	0.061543	0.056391	1.09136	0.275114	0.654054	1574.55	0.0811559	0.0592684	1.36929	0.170907	0.694168	2220.99	0.0632686	0.0582659	1.08586	0.277541	0.926039	1359.51	-0.0835125	0.0601381	-1.38868	0.16493	0.516771	2447.37	-0.0142134	0.0780153	-0.182188	0.855435	0.920793	2629.64	0.113733	0.0552582	2.0582	0.0395709	0.354806
ENSMUSG00000002835	Chaf1a	105.186	-0.0237915	0.153749	-0.154743	0.877024	0.993545	18.5355	0.104368	0.240251	0.434413	0.663989	0.88157	84.6695	0.0771243	0.14274	0.540315	0.58898	0.853223	118.326	0.221007	0.127731	1.73025	0.0835849	0.55388	144.026	0.172795	0.120172	1.4379	0.150463	0.865485	84.1679	0.00618782	0.116515	0.0531073	0.957646	0.988031	274.905	0.161232	0.138326	1.16559	0.243779	0.430647	171.539	0.11609	0.121704	0.953878	0.340145	0.729727
ENSMUSG00000002844	Adprh	3017.4	0.00407424	0.0651305	0.0625551	0.950121	0.996743	609.907	-0.102498	0.0881222	-1.16313	0.244775	0.597326	2275.61	0.0998721	0.0594449	1.68008	0.092942	0.426872	2177.74	0.007369	0.0419838	0.17552	0.860671	0.980821	1596.6	0.0128713	0.0609137	0.211304	0.83265	0.992854	1384.56	-0.0696212	0.0631954	-1.10168	0.2706	0.637494	3561.66	-0.148672	0.111715	-1.33081	0.18325	0.356144	1915.77	0.0521667	0.0604213	0.863382	0.387928	0.760125
ENSMUSG00000002845	Tmem39a	417.83	-0.00821932	0.0782495	-0.10504	0.916344	0.995843	118.481	-0.122578	0.105777	-1.15883	0.246526	0.599331	260.378	-0.267026	0.0873641	-3.05648	0.00223954	0.0795688	278.519	-0.0260304	0.0799094	-0.325748	0.744615	0.964568	268.892	-0.0786138	0.0669354	-1.17447	0.240206	0.91471	238.259	0.04016	0.070421	0.570285	0.568485	0.837495	339.282	0.0312765	0.114539	0.273065	0.784804	0.879486	298.437	-0.0771664	0.078432	-0.983864	0.325182	0.717825
ENSMUSG00000002846	Timmdc1	492.085	-0.0774546	0.0901699	-0.858984	0.390349	0.955857	654.542	-0.0461921	0.0738841	-0.625196	0.531842	0.819745	463.626	-0.0037224	0.0521045	-0.0714411	0.943047	0.985175	404.077	-0.0960252	0.0609645	-1.5751	0.115233	0.613184	364.976	-0.109899	0.0521676	-2.10666	0.0351471	0.671628	299.399	-0.074099	0.0656464	-1.12876	0.259	0.626063	638.729	-0.367553	0.0955739	-3.84575	0.000120185	0.00143191	417.213	-0.0957345	0.0611388	-1.56585	0.117383	0.513666
ENSMUSG00000002847	Pla1a	29.7319	0.163702	0.269003	0.608549	0.542824	0.97144	112.683	0.259595	0.120231	2.15914	0.0308393	0.201365	27.2674	0.198527	0.241447	0.822241	0.41094	0.751073	26.0953	0.0288282	0.188201	0.153178	0.878258	0.983616	30.1921	0.354754	0.215381	1.6471	0.0995367	0.812011	12.7298	0.150557	0.2417	0.62291	0.533344	0.81567	30.3899	0.266428	0.276498	0.963582	0.335255	0.530434	25.4525	0.578777	0.221565	2.61222	0.00899573	0.203379
ENSMUSG00000002870	Mcm2	120.26	-0.178676	0.136411	-1.30984	0.190251	0.899862	29.4481	-0.320883	0.174795	-1.83577	0.0663919	0.314801	104.321	-0.0336913	0.115663	-0.291289	0.770831	0.92978	174.14	0.0777486	0.112895	0.688681	0.491024	0.89662	81.3349	0.0393275	0.145366	0.270541	0.786744	0.992623	54.5464	-0.271629	0.158097	-1.71811	0.0857769	0.382078	109.062	0.198485	0.135102	1.46915	0.141791	0.299345	105.391	0.122406	0.139058	0.880253	0.378722	0.753549
ENSMUSG00000002871	Tpra1	1405.53	-0.0209644	0.0501409	-0.418109	0.675867	0.978073	384.358	-0.0820404	0.143239	-0.57275	0.566814	0.837946	1095.78	0.0646785	0.0649622	0.995632	0.319429	0.690223	1997.78	-0.0295213	0.0536056	-0.550714	0.58183	0.923794	666.213	0.0144682	0.0570824	0.253462	0.799912	0.992623	740.883	-0.115055	0.0697191	-1.65026	0.0988899	0.406209	1703.33	-0.0330418	0.106277	-0.310901	0.755876	0.861462	683.714	0.0721029	0.054879	1.31385	0.188896	0.604195
ENSMUSG00000002881	Nab1	380.704	-0.14072	0.128067	-1.0988	0.271857	0.936606	480.876	-0.215914	0.0898767	-2.40233	0.0162908	0.132903	643.198	-0.103011	0.0529123	-1.94683	0.0515555	0.332463	622.485	-0.0389764	0.0751232	-0.518833	0.603877	0.930115	713.502	-0.0103711	0.0496733	-0.208786	0.834615	0.992854	345.053	-0.162564	0.131054	-1.24044	0.214813	0.578134	505.749	0.0280689	0.0859589	0.326539	0.744016	0.853981	736.9	-0.0303984	0.070632	-0.430377	0.666921	0.903171
ENSMUSG00000002885	Adgre5	296.999	-0.0948255	0.152335	-0.62248	0.533626	0.969311	646.595	-0.0603739	0.0814732	-0.741027	0.458677	0.774128	218.588	0.0158103	0.0856166	0.184664	0.853493	0.961045	183.517	-0.121634	0.102027	-1.19217	0.233193	0.749415	270.495	0.00998905	0.076294	0.130928	0.895832	0.995737	148.753	0.00408984	0.0809998	0.050492	0.95973	0.988434	255.088	0.150092	0.103448	1.45088	0.146813	0.306754	312.845	0.21262	0.119469	1.77971	0.0751234	0.441697
ENSMUSG00000002897	Il17ra	204.492	0.158332	0.224522	0.705195	0.480689	0.965008	43.7011	0.240282	0.168327	1.42747	0.153445	0.48989	199.666	-0.00496053	0.0863256	-0.0574631	0.954176	0.988196	182.452	0.132463	0.0763779	1.73431	0.0828628	0.552298	615.92	-0.0563444	0.0939014	-0.600037	0.548481	0.9794	94.8847	0.0628753	0.112972	0.556558	0.577829	0.843142	379.915	0.427226	0.0914585	4.67126	2.99361e-06	8.64531e-05	302.013	0.11112	0.0841432	1.3206	0.186634	0.602273
ENSMUSG00000002900	Lamb1	259.094	-0.152405	0.16985	-0.897288	0.369565	0.950534	809.195	0.139521	0.110268	1.26529	0.205768	0.55272	118.863	-0.0991728	0.184029	-0.538899	0.589957	0.854039	470.635	0.00692747	0.0739785	0.0936417	0.925394	0.990153	469.327	-0.110413	0.166949	-0.661355	0.508384	0.973787	129.73	0.0169578	0.125088	0.135567	0.892163	0.971103	162.464	0.0542519	0.302054	0.17961	0.857459	0.92195	1248.69	0.0485069	0.124518	0.389558	0.696863	0.91388
ENSMUSG00000002908	Kcnn1	323.674	-0.000256666	0.127457	-0.00201376	0.998393	0.999766	143.099	0.275056	0.102413	2.68575	0.00723673	0.077612	462.42	-0.0377535	0.0676645	-0.557951	0.576878	0.847484	213.373	0.0390959	0.0823873	0.474538	0.635117	0.939318	486.346	0.0117564	0.0813726	0.144477	0.885124	0.995407	222.743	-0.0939707	0.0908281	-1.0346	0.300856	0.666282	789.678	0.0506453	0.0861301	0.588009	0.556526	0.724131	481.304	0.0161259	0.0521211	0.309393	0.757023	0.933608
ENSMUSG00000002910	Arrdc2	315.887	0.354127	0.124662	2.84069	0.00450155	0.451267	143.529	0.0759206	0.162963	0.465876	0.641304	0.870402	454.165	0.581743	0.165246	3.52047	0.000430791	0.0297696	313.089	0.44518	0.118022	3.772	0.000161941	0.0185567	279.144	0.421215	0.123032	3.42363	0.000617916	0.141484	165.262	0.21132	0.119384	1.77009	0.0767129	0.361427	454.16	0.408375	0.142357	2.86866	0.00412216	0.0222161	349.678	0.517983	0.124653	4.15539	3.24738e-05	0.0183432
ENSMUSG00000002930	Ppp1r17	420.043	0.359348	0.170943	2.10215	0.0355403	0.759595	0	NA	NA	NA	NA	NA	132.847	-0.66908	0.636707	-1.05084	0.29333	0.668881	3902.64	-0.00953385	0.0427391	-0.223071	0.82348	0.977723	9.89212	0.358337	0.56554	0.633619	0.52633	0.977367	649.54	0.172562	0.167562	1.02984	0.303083	0.666614	15.524	-0.396182	0.379202	-1.04478	0.296125	0.489182	3.74895	0.885174	0.436891	2.02608	0.042757	NA
ENSMUSG00000002944	Cd36	34.0905	0.958266	0.445027	2.15327	0.0312971	0.756363	16490.8	0.107979	0.13692	0.788628	0.43033	0.756761	14.7886	0.123293	0.234964	0.524731	0.59977	0.858537	12.2201	-0.134291	0.309794	-0.433486	0.664662	0.948141	41.3972	0.0815585	0.328872	0.247994	0.804139	0.992623	76.4551	-0.152481	0.276644	-0.55118	0.58151	0.844116	25.8324	0.0889931	0.24006	0.370712	0.710852	0.833065	13.242	-0.566837	0.289936	-1.95504	0.0505782	0.381052
ENSMUSG00000002948	Map2k7	1896.76	-0.00744957	0.048029	-0.155106	0.876738	0.993452	502.07	-0.0382331	0.0695471	-0.549744	0.582495	0.846892	1678.11	0.00410443	0.0451592	0.090888	0.927582	0.982063	1921.91	0.049163	0.033952	1.44801	0.147613	0.666391	1684.61	0.0643867	0.0347423	1.85327	0.0638438	0.749976	1004.96	-0.0671264	0.037543	-1.78799	0.0737781	0.355782	2476.72	-0.0668868	0.0769984	-0.868677	0.385024	0.578706	1767.62	0.0734936	0.0260024	2.82641	0.00470725	0.156235
ENSMUSG00000002949	Timm44	1838.76	0.0883342	0.0673576	1.31142	0.189716	0.899862	2588.55	0.2395	0.0653186	3.66665	0.000245753	0.00671351	1157.51	0.0567704	0.051597	1.10027	0.271217	0.651456	1444.34	0.0805634	0.0532042	1.51423	0.129967	0.641891	1815.86	0.126121	0.050255	2.50963	0.0120859	0.50941	1182.07	0.126636	0.0521563	2.42801	0.015182	0.162628	1604.49	0.0251106	0.0743124	0.337906	0.735434	0.848697	1980.18	0.134906	0.0518485	2.60192	0.00927038	0.206883
ENSMUSG00000002957	Ap2a2	5084.8	-0.0540132	0.0463193	-1.16611	0.243571	0.928612	1556.46	-0.180782	0.0639434	-2.82722	0.00469541	0.0570839	3027.98	0.0402856	0.0388454	1.03708	0.2997	0.674785	5259.96	0.0479304	0.0310098	1.54565	0.122189	0.628025	6383.81	-0.0178399	0.0757084	-0.235639	0.813713	0.992623	3699.63	0.0262905	0.0570091	0.461163	0.644682	0.872476	7962.9	0.00867111	0.114022	0.0760479	0.939381	0.967185	9111.94	0.049123	0.0794833	0.618029	0.536556	0.843565
ENSMUSG00000002963	Pnkp	815.757	0.0314488	0.0689417	0.456164	0.648272	0.978073	343.895	0.108843	0.0707275	1.53891	0.123827	0.443257	511.114	0.105712	0.0748536	1.41224	0.157878	0.523388	706.884	0.0211893	0.0554174	0.382358	0.702196	0.955803	630.445	0.018842	0.0481175	0.391582	0.695367	0.992062	393.734	0.0306486	0.0632991	0.484187	0.628253	0.865168	984.803	-0.0326829	0.0813568	-0.401723	0.687888	0.817666	864.227	0.0777184	0.0433729	1.79187	0.0731544	0.437502
ENSMUSG00000002968	Med25	2309.3	-0.0440388	0.0654537	-0.672824	0.501059	0.965279	511.274	0.145233	0.0990325	1.46652	0.142506	0.475028	956.966	0.127688	0.0769064	1.6603	0.0968541	0.433812	1679.77	0.050422	0.0576442	0.874711	0.381731	0.851218	1714.65	0.0474467	0.0809884	0.585845	0.557979	0.979458	1021.6	-0.143553	0.0826028	-1.73787	0.0822342	0.372861	1993.39	0.077141	0.11491	0.671318	0.502018	0.681437	2295.16	0.0736687	0.0542936	1.35686	0.174826	0.58929
ENSMUSG00000002980	Bcam	1688.01	0.0236681	0.171075	0.13835	0.889964	0.994247	629.549	-0.0644046	0.134417	-0.47914	0.631839	0.866713	636.948	0.125773	0.0834254	1.50761	0.131655	0.487645	386.995	-0.0188128	0.0806487	-0.233268	0.815553	0.977614	332.209	0.030472	0.106479	0.286178	0.774742	0.992623	479.768	-0.131768	0.122795	-1.07307	0.283239	0.649962	1050.51	0.343011	0.164112	2.09011	0.0366078	0.11367	305.74	0.385122	0.187038	2.05905	0.039489	0.354423
ENSMUSG00000002981	Clptm1	5394.36	-0.0665957	0.0439753	-1.51439	0.129927	0.882003	1957.47	0.177052	0.0869546	2.03614	0.0417365	0.241865	4127.45	0.0891935	0.0467333	1.90856	0.0563183	0.341968	3325.7	0.0239854	0.0417156	0.574973	0.565309	0.916259	4063.12	-0.00729357	0.0362569	-0.201164	0.840571	0.993512	2917.69	-0.0715343	0.0474779	-1.50669	0.131891	0.464553	4971.58	0.137472	0.0982309	1.39948	0.16167	0.327098	4814.92	0.0539052	0.0454002	1.18733	0.235096	0.64633
ENSMUSG00000002983	Relb	132.862	-0.179776	0.14532	-1.2371	0.216049	0.91781	169.726	0.0649915	0.128036	0.507604	0.611731	0.855248	131.324	0.010885	0.101178	0.107583	0.914327	0.97903	74.0831	-0.127381	0.115694	-1.10101	0.27089	0.780402	124.97	0.0877987	0.0915081	0.959463	0.337326	0.943413	46.5738	-0.000856813	0.156945	-0.00545932	0.995644	0.998339	117.458	-0.00637127	0.143697	-0.0443381	0.964635	0.981316	194.167	0.0658911	0.11334	0.581358	0.560999	0.856392
ENSMUSG00000002984	Tomm40	1686.9	-0.0738145	0.0666904	-1.10682	0.26837	0.935063	1668.7	0.190035	0.10209	1.86144	0.0626819	0.304269	1671.09	0.112305	0.0696631	1.61211	0.106938	0.451133	1533.22	-0.00289359	0.0563056	-0.0513907	0.959014	0.995066	1393.35	-0.0015627	0.0657867	-0.023754	0.981049	0.99987	890.142	-0.200679	0.0681776	-2.94348	0.00324547	0.0770636	2345.02	-0.190678	0.109942	-1.73434	0.0828572	0.205124	1749.85	0.025738	0.0487078	0.528416	0.59721	0.874226
ENSMUSG00000002985	Apoe	54763.7	0.115363	0.117131	0.984908	0.324669	0.944539	7276.32	0.365817	0.233706	1.56529	0.117516	0.430909	32494.2	0.351522	0.0838271	4.19342	2.74781e-05	0.0058183	27147.3	0.0973685	0.0580918	1.67611	0.0937161	0.573963	19385.4	0.0970065	0.0952339	1.01861	0.308387	0.930392	20842.5	-0.14142	0.109195	-1.29512	0.19528	0.556841	84886.1	-0.328108	0.151681	-2.16315	0.0305298	0.0995787	26711.2	0.220421	0.0953326	2.31213	0.0207706	0.279486
ENSMUSG00000002992	Apoc2	0	NA	NA	NA	NA	NA	0	NA	NA	NA	NA	NA	0	NA	NA	NA	NA	NA	0	NA	NA	NA	NA	NA	0	NA	NA	NA	NA	NA	0	NA	NA	NA	NA	NA	0	NA	NA	NA	NA	NA	0	NA	NA	NA	NA	NA
ENSMUSG00000002996	Hbp1	732.319	0.172192	0.0908416	1.89552	0.0580235	0.806693	943.827	0.071586	0.0699706	1.02309	0.306267	0.660213	635.307	0.00741699	0.0638323	0.116195	0.907498	0.977744	917.859	0.103159	0.0587664	1.7554	0.0791909	0.544763	701.709	0.0163876	0.0567194	0.288924	0.77264	0.992623	532.061	0.0865164	0.0538478	1.60668	0.108124	0.425859	1254.17	-0.070184	0.0939068	-0.747379	0.454835	0.641808	773.209	0.026763	0.0678937	0.394189	0.693441	0.912457
ENSMUSG00000002997	Prkar2b	1170.11	-0.118787	0.111641	-1.064	0.287329	0.939029	13238.4	-0.0647041	0.113146	-0.571865	0.567413	0.837994	620.453	-0.110796	0.0624562	-1.77397	0.0760677	0.387997	283.392	-0.0568734	0.0776446	-0.732484	0.463873	0.882015	1764.54	-0.0489226	0.0373073	-1.31134	0.189743	0.888203	1012.21	0.0381027	0.0642306	0.593217	0.553036	0.828745	2061.7	-0.143187	0.0775418	-1.84658	0.0648087	0.172056	769.483	-0.0961904	0.111257	-0.864576	0.387272	0.759579
ENSMUSG00000003031	Cdkn1b	891.429	-0.0295687	0.0934259	-0.316494	0.751628	0.987008	176.76	-0.112912	0.124156	-0.909435	0.363121	0.707952	560.207	-0.107304	0.0720355	-1.4896	0.13633	0.493454	1582.06	-0.0038146	0.045155	-0.084478	0.932676	0.990877	964.401	-0.00343253	0.064446	-0.0532621	0.957523	0.99987	686.289	-0.0175944	0.0619375	-0.284067	0.776359	0.931924	1005.08	0.0485744	0.118292	0.410633	0.681342	0.813507	1033.8	-0.0847856	0.0519458	-1.63219	0.102639	0.491048
ENSMUSG00000003032	Klf4	141.197	-0.0167404	0.216751	-0.0772336	0.938438	0.996741	230.181	0.54499	0.307336	1.77327	0.0761835	0.340314	96.8908	-0.207769	0.141546	-1.46786	0.142142	0.500298	84.4804	-0.34913	0.173431	-2.01308	0.0441063	0.434187	115.534	0.0121632	0.135707	0.0896282	0.928583	0.999503	38.1368	-0.00366231	0.148605	-0.0246446	0.980338	0.993994	67.7299	0.883246	0.177972	4.96284	6.94687e-07	2.96456e-05	115.656	0.0531125	0.12434	0.427156	0.669266	0.903777
ENSMUSG00000003033	Ap1m1	2541.94	-0.0491229	0.0465744	-1.05472	0.291554	0.939029	1193.15	0.157118	0.0864877	1.81666	0.0692697	0.323173	2226.41	0.045962	0.0430392	1.06791	0.28556	0.662881	1865.15	-0.0551372	0.05339	-1.03272	0.301733	0.800252	1914.5	0.00274578	0.0463256	0.0592713	0.952736	0.99987	1458.03	-0.0630859	0.047096	-1.33952	0.180403	0.537948	3257.36	0.0775892	0.0874989	0.886744	0.375217	0.569241	2108.63	0.0550058	0.0332957	1.65204	0.0985267	0.483016
ENSMUSG00000003037	Rab8a	1235.73	0.0117763	0.0645304	0.182492	0.855196	0.991746	630.334	-0.139846	0.072302	-1.93419	0.0530898	0.275663	764.346	0.0342683	0.0553287	0.619358	0.53568	0.828961	831.65	-0.03173	0.047544	-0.667381	0.504529	0.900267	758.731	-0.0147781	0.0424108	-0.34845	0.727502	0.992623	730.068	-0.0448938	0.0459477	-0.977064	0.328538	0.687989	1576.84	-0.220739	0.065891	-3.35007	0.000807926	0.00633726	824.888	-0.0238928	0.0464495	-0.514382	0.606985	0.878496
ENSMUSG00000003038	Hmgn2	737.605	-0.123056	0.0743266	-1.65562	0.0977991	0.868553	32.8557	0.228476	0.283907	0.804757	0.42096	0.750549	267.59	-0.132714	0.0955597	-1.38881	0.16489	0.534823	269.516	-0.130284	0.0861748	-1.51185	0.130571	0.641891	396.286	-0.0566745	0.0698118	-0.811818	0.416896	0.959312	346.299	-0.205257	0.0712577	-2.88049	0.00397058	0.0848533	309.036	0.971157	0.274092	3.54318	0.000395333	0.00360341	554.297	0.00379568	0.0699238	0.0542831	0.95671	0.988197
ENSMUSG00000003039	Fam32a	3584.56	0.0517958	0.0540274	0.958695	0.337712	0.945592	1709.51	0.0450002	0.0547368	0.822119	0.411009	0.745494	2818.87	0.00321261	0.0343576	0.0935052	0.925502	0.981527	2461.76	-0.0224651	0.0321695	-0.698334	0.484968	0.894707	2334.61	-0.0593612	0.0394747	-1.50378	0.132639	0.844654	2327.74	-0.0709509	0.0419483	-1.69139	0.0907624	0.39043	4637.84	-0.193672	0.0618472	-3.13145	0.00173944	0.0115355	2539.99	-0.00500286	0.0328439	-0.152322	0.878933	0.970972
ENSMUSG00000003051	Elf3	15.1144	0.600212	0.994598	0.603471	0.546195	0.972238	0.408844	-0.780988	1.73995	-0.448856	0.653536	NA	3.79	-0.817938	0.524968	-1.55807	0.119216	NA	7.84526	0.268371	0.372921	0.719647	0.471742	0.887755	2.25758	0.189477	0.804754	0.235447	0.813862	0.992623	1.043	-1.98396	0.980439	-2.02354	0.0430175	NA	1.64467	0.62822	0.883009	0.711453	0.476803	0.660887	0.62831	2.37765	1.10893	2.14408	0.0320262	NA
ENSMUSG00000003053	Cyp2c29	0	NA	NA	NA	NA	NA	0.128336	-0.0624749	3.00318	-0.0208029	0.983403	NA	0	NA	NA	NA	NA	NA	0	NA	NA	NA	NA	NA	0.0514172	0.183633	3.00318	0.0611463	0.951243	NA	0	NA	NA	NA	NA	NA	0	NA	NA	NA	NA	NA	0	NA	NA	NA	NA	NA
ENSMUSG00000003062	Stard3nl	1377.06	0.00164325	0.0841157	0.0195356	0.984414	0.99966	64.9206	0.00591941	0.111213	0.0532257	0.957552	0.987397	823.898	-0.111627	0.0626608	-1.78145	0.0748393	0.385657	480.518	-0.0196672	0.0695166	-0.282914	0.777243	0.970747	853.46	-0.081778	0.0477344	-1.71319	0.0866776	0.796302	920.909	-0.0131405	0.0439774	-0.298801	0.765092	0.927932	1111.72	0.141316	0.0750286	1.88349	0.0596339	0.161913	872.656	-0.0709824	0.0564339	-1.2578	0.208465	0.625508
ENSMUSG00000003068	Stk11	1759.65	0.042101	0.0744203	0.565719	0.571585	0.976003	1665.41	0.0936317	0.102959	0.909404	0.363137	0.707952	1073.18	0.201911	0.0865235	2.3336	0.0196166	0.221757	1547.03	0.0289736	0.136005	0.213033	0.831301	0.978878	1354.57	0.04199	0.0673414	0.623538	0.532931	0.978144	870.226	-0.120238	0.0773405	-1.55465	0.120028	0.445801	2222.31	-0.17302	0.14601	-1.18499	0.236022	0.421765	1439.37	0.0877637	0.0509592	1.72223	0.0850272	0.459433
ENSMUSG00000003070	Efna2	134.709	-0.0537915	0.123813	-0.434458	0.663956	0.978073	25.4491	0.114584	0.217337	0.527218	0.598043	0.850494	131.461	0.0681992	0.100202	0.680616	0.496114	0.804848	143.084	-0.0364164	0.091436	-0.398272	0.69043	0.953328	131.891	-0.101002	0.105313	-0.959058	0.337529	0.943413	67.0744	-0.232287	0.139212	-1.66858	0.0952	0.399402	159.248	-0.134997	0.128715	-1.04881	0.294266	0.487238	182.991	-0.0171192	0.0934466	-0.183197	0.854643	0.963839
ENSMUSG00000003072	Atp5d	3100.14	-0.0628126	0.093787	-0.669736	0.503026	0.965759	18640.4	0.184204	0.157916	1.16647	0.243425	0.595745	5438.75	0.109591	0.0907093	1.20815	0.226989	0.609172	5246.51	-0.0187506	0.0562992	-0.333053	0.739094	0.963826	2785.38	-0.0135979	0.0805378	-0.168838	0.865924	0.994441	1714.55	-0.308942	0.0903998	-3.41751	0.000631975	0.0310488	9995.5	-0.636807	0.159536	-3.99162	6.56227e-05	0.000902175	3491.79	0.00309557	0.0574662	0.0538677	0.957041	0.988284
ENSMUSG00000003099	Ppp5c	2803.44	-0.0299788	0.053613	-0.55917	0.576046	0.976053	795.756	0.276706	0.109358	2.53028	0.011397	0.105025	2456.93	0.0395762	0.0388281	1.01927	0.308076	0.681787	3436.58	-0.0391296	0.0327684	-1.19413	0.232429	0.748227	2945.74	0.0262486	0.0450563	0.582573	0.560181	0.979458	1603.42	-0.124675	0.0488581	-2.55178	0.0107175	0.137002	3213	0.127033	0.0618428	2.05413	0.0399631	0.121044	3053.08	0.0876411	0.0408902	2.14333	0.0320869	0.326782
ENSMUSG00000003119	Cdk12	453.469	0.00313247	0.093442	0.0335232	0.973257	0.998916	119.107	0.00751627	0.11274	0.066669	0.946845	0.983523	167.897	0.0152969	0.0833528	0.18352	0.85439	0.961299	266.656	0.0107596	0.115287	0.0933289	0.925642	0.990153	804.093	-0.0263332	0.0697509	-0.377532	0.705778	0.992623	348.042	0.0559051	0.0860612	0.649597	0.515952	0.807702	304.723	-0.367641	0.112376	-3.27152	0.00106972	0.00790717	747.263	-0.149283	0.0737887	-2.02311	0.0430619	0.363874
ENSMUSG00000003123	Lipe	324.923	-0.0467675	0.0983702	-0.475423	0.634485	0.977991	13580	0.0495652	0.138006	0.359153	0.71948	0.903167	314.374	0.167632	0.0733953	2.28397	0.0223734	0.232841	251.14	0.0483442	0.0769608	0.628166	0.529895	0.907425	207.641	0.0947827	0.0893379	1.06095	0.288714	0.926039	160.258	-0.175949	0.105085	-1.67435	0.0940622	0.397144	380.45	0.405354	0.132499	3.05931	0.00221846	0.0139468	221.657	0.126138	0.0948878	1.32933	0.183738	0.598402
ENSMUSG00000003131	Pafah1b2	4446.48	-0.0417909	0.0661859	-0.631417	0.527768	0.969311	544.359	-0.10618	0.0639904	-1.65931	0.0970527	0.388043	5135.48	-0.0273826	0.0237529	-1.15281	0.248987	0.633144	3941.99	-0.00119083	0.0182514	-0.0652462	0.947978	0.992839	5382.28	0.0033639	0.0342861	0.0981128	0.921843	0.999503	4001.25	0.0598639	0.0498846	1.20005	0.23012	0.595395	7143.93	0.0166249	0.0611921	0.271683	0.785865	0.880174	5278.01	-0.0386085	0.0372244	-1.03718	0.299651	0.699468
ENSMUSG00000003134	Tbc1d8	604.812	0.0350378	0.0652853	0.536687	0.591484	0.976738	150.767	0.0110152	0.115828	0.0950989	0.924236	0.976441	309.014	-0.0544743	0.0908762	-0.599435	0.548883	0.835209	920.929	0.0380419	0.0532156	0.714864	0.474693	0.888716	641.058	-0.0280009	0.0642504	-0.435809	0.662975	0.98837	419.739	0.0478054	0.0628531	0.76059	0.446902	0.77164	433.478	0.225501	0.110239	2.04556	0.0407992	0.122741	425.909	-0.011214	0.100523	-0.111556	0.911175	0.980764
ENSMUSG00000003135	Cnot11	644.682	0.0306446	0.0529908	0.5783	0.563062	0.97434	237.028	0.0142719	0.0932821	0.152997	0.8784	0.961818	493.6	0.0318315	0.0538169	0.591478	0.5542	0.837206	656.339	0.038068	0.0494423	0.769949	0.44133	0.874316	792.521	-0.0161342	0.0449853	-0.358655	0.719853	0.992623	408.904	0.109058	0.0605548	1.80098	0.0717062	0.350108	795.812	0.0125818	0.0503361	0.249956	0.802621	0.890566	824.43	0.129483	0.0379112	3.41544	0.000636785	0.0736195
ENSMUSG00000003153	Slc2a3	2487.6	-0.0629249	0.0850599	-0.739771	0.459439	0.963563	37.685	0.227026	0.275522	0.823984	0.409949	0.744635	2035.62	0.0069272	0.0600712	0.115316	0.908194	0.977757	3679.2	0.0751556	0.0364256	2.06327	0.0390874	0.416579	5381.12	-0.024561	0.0433683	-0.566335	0.571166	0.980359	2163.47	0.0412977	0.0432822	0.954149	0.340008	0.695997	2324.59	-0.204916	0.105465	-1.94298	0.052018	0.14634	4278.1	0.0272799	0.0604992	0.450914	0.652052	0.895274
ENSMUSG00000003154	Foxj2	701.031	-0.0180242	0.0789308	-0.228354	0.819371	0.991451	209.38	0.0115854	0.0967497	0.119746	0.904685	0.96991	460.892	-0.133822	0.0606967	-2.20477	0.0274701	0.258163	1009.88	-0.00370342	0.0571565	-0.0647944	0.948338	0.992839	1076.89	-0.0175084	0.048607	-0.360203	0.718695	0.992623	452.142	-0.0240261	0.0709469	-0.33865	0.734874	0.916064	630.914	0.378403	0.0792316	4.7759	1.78901e-06	5.89518e-05	1171.97	0.05048	0.0394526	1.27951	0.200717	0.616877
ENSMUSG00000003161	Sri	1308.85	0.0229641	0.055338	0.41498	0.678157	0.978073	853.022	-0.167302	0.0831182	-2.01282	0.0441333	0.249748	1469.71	-0.0603128	0.0407438	-1.48029	0.138795	0.496035	1845.33	-0.0726854	0.0413533	-1.75767	0.0788041	0.543642	1187.56	0.00015332	0.0434971	0.00352484	0.997188	0.99987	948.348	0.0316698	0.0512823	0.617557	0.536867	0.818535	1778.46	-0.26209	0.0685777	-3.8218	0.000132481	0.00154398	1289.09	0.0183593	0.0324495	0.565781	0.571543	0.861591
ENSMUSG00000003166	Dgcr2	3658.94	0.060587	0.0590488	1.02605	0.304868	0.943547	408.624	0.226813	0.0851494	2.6637	0.00772863	0.0807629	1810.96	0.0225079	0.0462462	0.486698	0.626472	0.868266	2421.74	0.0355449	0.0517452	0.686921	0.492133	0.897021	2194.93	0.0283355	0.0455931	0.621486	0.53428	0.978144	1930.44	0.0270361	0.0602444	0.448773	0.653595	0.876342	2709.06	0.307212	0.104954	2.92711	0.00342127	0.0192877	2501.42	0.0377907	0.0282925	1.33572	0.181642	0.596412
ENSMUSG00000003184	Irf3	596.795	-0.175218	0.104726	-1.67311	0.0943061	0.862909	698.558	-0.0215207	0.102346	-0.210273	0.833455	0.948192	542.113	-0.0578046	0.115742	-0.499425	0.61748	0.866907	977.34	-0.0646395	0.0879144	-0.735255	0.462184	0.88108	357.997	-0.184454	0.145705	-1.26595	0.205533	0.896761	292.541	-0.22163	0.110499	-2.00572	0.0448857	0.275784	1197.78	-0.290088	0.168086	-1.72583	0.0843775	0.207895	470.015	-0.0221735	0.100865	-0.219834	0.826	0.954926
ENSMUSG00000003190	Bcl2l12	83.1858	0.0118137	0.155373	0.0760345	0.939392	0.996741	117.099	0.0319397	0.112236	0.284576	0.775969	0.924665	56.2275	0.339844	0.145507	2.33558	0.0195132	0.221661	54.2748	0.0434182	0.12177	0.356559	0.721422	0.961247	51.7905	0.00999357	0.133913	0.0746274	0.940511	0.99987	30.8556	-0.10357	0.1707	-0.606738	0.544025	0.823212	104.904	-0.104344	0.189837	-0.549649	0.58256	0.742973	61.0869	0.0514298	0.128701	0.399607	0.689446	0.911084
ENSMUSG00000003198	Zfp959	90.2864	-0.0645438	0.16212	-0.398124	0.690538	0.979078	37.5545	0.0669376	0.160281	0.417627	0.67622	0.884877	69.9795	0.0151254	0.110789	0.136525	0.891407	0.972169	150.196	0.159567	0.0834305	1.91257	0.0558031	0.474338	131.978	-0.0437424	0.0973057	-0.449536	0.653045	0.986945	73.3346	0.148677	0.101361	1.46681	0.142428	0.481667	125.504	-0.019042	0.136073	-0.139939	0.888708	0.940488	162.193	-0.0566407	0.0894429	-0.633262	0.526563	0.837724
ENSMUSG00000003199	Mpnd	2116.4	-0.0396973	0.0703052	-0.564643	0.572316	0.976037	1277.75	0.124772	0.0904671	1.37919	0.167835	0.507814	2356.38	0.0744053	0.0601077	1.23787	0.215766	0.596815	2635.55	-0.0323054	0.0596321	-0.541745	0.587994	0.925996	1517.88	-0.033895	0.0510436	-0.66404	0.506665	0.973787	1313.28	-0.195311	0.0548059	-3.56369	0.000365676	0.0219372	3596.18	-0.145264	0.0899085	-1.61569	0.106162	0.244356	1880.83	0.0131794	0.0355747	0.370472	0.711031	0.917797
ENSMUSG00000003200	Sh3gl1	764.942	-0.0770625	0.0617971	-1.24703	0.212388	0.913743	341.065	-0.110814	0.121138	-0.914779	0.360308	0.705845	627.94	-0.0148886	0.0717682	-0.207454	0.835656	0.953789	1366.81	-0.0322456	0.0590638	-0.545944	0.585104	0.924926	762.631	0.0260557	0.0741944	0.351181	0.725452	0.992623	398.732	-0.0569859	0.0741789	-0.768223	0.442355	0.770282	1195.14	-0.0521468	0.0786014	-0.663434	0.507053	0.685515	1077.09	0.0298076	0.0818517	0.364166	0.715734	0.919812
ENSMUSG00000003206	Ebi3	18.61	0.125307	0.258673	0.48442	0.628088	0.977602	5.19278	0.0679475	0.473408	0.143528	0.885873	0.96423	17.3835	0.0721734	0.229522	0.314451	0.753179	0.922817	8.6918	-0.426254	0.361743	-1.17833	0.238664	0.753747	17.252	0.00505025	0.187605	0.0269195	0.978524	0.99987	11.5093	0.0843024	0.24048	0.350559	0.725919	0.912531	27.7733	-0.529663	0.264883	-1.99961	0.045542	0.132926	13.9637	-0.0403582	0.228526	-0.176602	0.859821	0.965031
ENSMUSG00000003208	Ccdc94	228.898	-0.0781832	0.0763403	-1.02414	0.305769	0.943547	84.9313	0.0651718	0.105902	0.615395	0.538294	0.823456	162.953	-0.00573825	0.0856377	-0.0670061	0.946577	0.985598	236.238	-0.00798215	0.0731351	-0.109142	0.91309	0.989054	171.275	0.0430978	0.0732531	0.58834	0.556304	0.979458	111.856	-0.182341	0.0824997	-2.2102	0.0270911	0.217734	330.092	-0.175357	0.121303	-1.44561	0.148288	0.309048	215.186	0.0633096	0.0736769	0.859286	0.390183	0.761278
ENSMUSG00000003226	Ranbp2	1144.96	-0.0482626	0.0817534	-0.590343	0.554961	0.973846	280.317	0.153247	0.166659	0.919528	0.35782	0.703594	580.696	-0.0762163	0.0782891	-0.973525	0.330293	0.698597	846.896	0.0190252	0.0507022	0.375235	0.707486	0.957066	2824.45	-0.0993564	0.117687	-0.844246	0.398532	0.956495	1032.52	0.145881	0.0491726	2.96672	0.00300994	0.074773	947.372	0.314233	0.167205	1.87933	0.0601994	0.163082	2318.53	-0.103344	0.0654783	-1.5783	0.114497	0.509949
ENSMUSG00000003227	Edar	50.9072	-0.00678931	0.286468	-0.0237001	0.981092	0.999334	0.133427	-0.0624732	2.70208	-0.0231204	0.981554	NA	2.86607	0.6648	0.576942	1.15228	0.249205	NA	3.33674	0.820726	0.581475	1.41146	0.15811	NA	8.65531	0.275274	0.253702	1.08503	0.277909	0.926039	14.7513	-0.0256077	0.279904	-0.0914877	0.927105	0.979705	8.79266	0.163909	0.524924	0.312253	0.754848	0.860846	9.30806	0.951243	0.530213	1.79408	0.0728008	0.436107
ENSMUSG00000003228	Grk5	455.46	0.0176596	0.0881893	0.200246	0.841288	0.991451	311.36	-0.380685	0.110495	-3.44526	0.000570513	0.0126041	298.209	-0.140533	0.0773755	-1.81624	0.0693333	0.37373	750.807	-0.0219411	0.0421226	-0.520888	0.602445	0.930069	735.46	-0.0891227	0.055739	-1.59893	0.109836	0.824628	304.306	0.0805217	0.0727176	1.10732	0.268155	0.635582	739.596	0.201402	0.086211	2.33615	0.0194835	0.0716117	453.315	-0.0515604	0.0798745	-0.645518	0.518592	0.834706
ENSMUSG00000003233	Dvl3	1341.02	-0.042881	0.069398	-0.6179	0.536641	0.970008	794.296	-0.0247893	0.0651365	-0.380574	0.703519	0.897533	1270.09	-0.0107591	0.0482052	-0.223194	0.823385	0.950374	2281.11	-0.00638838	0.0341773	-0.186919	0.851724	0.980234	1938.33	0.0290205	0.0535232	0.542204	0.587678	0.983159	777.718	-0.00950385	0.0614964	-0.154543	0.877181	0.965514	2102.38	0.378775	0.091624	4.13401	3.56482e-05	0.000561734	1928.1	0.0697919	0.038015	1.8359	0.0663718	0.419652
ENSMUSG00000003234	Abcf3	2665.49	-0.0300929	0.0414684	-0.725684	0.468033	0.965008	503.895	0.11044	0.0775809	1.42355	0.154578	0.491465	1623.53	0.0346756	0.0687669	0.504248	0.614087	0.864604	1438.78	0.0685323	0.0527727	1.29863	0.19407	0.711737	1907.61	0.0497042	0.0373732	1.32994	0.183537	0.884922	1825.88	0.0554279	0.0349717	1.58494	0.112981	0.436039	2838.04	0.069849	0.054242	1.28773	0.197841	0.375378	1959.84	0.0991063	0.0402589	2.46172	0.0138272	0.245408
ENSMUSG00000003235	Eif2b5	1411.6	-0.0468292	0.0435326	-1.07573	0.28205	0.939029	665.21	0.159266	0.0631931	2.52031	0.0117253	0.106505	1273.88	0.0398835	0.0436344	0.914038	0.360697	0.717052	1185.44	-0.00869821	0.0429774	-0.20239	0.839611	0.979422	1355.22	0.017908	0.0352833	0.507547	0.611771	0.984783	937.165	-0.0219222	0.0361861	-0.60582	0.544635	0.82337	1797.17	0.0937077	0.0604711	1.54963	0.121231	0.268948	1428.52	0.0469781	0.0375884	1.2498	0.211371	0.627668
ENSMUSG00000003269	Cyth2	1443.96	0.0216276	0.0719218	0.30071	0.763636	0.987486	554.028	0.0824159	0.0629982	1.30823	0.190796	0.536689	1047.34	-0.0487951	0.0497292	-0.981216	0.326486	0.695348	1774.93	-0.000990403	0.0355229	-0.0278807	0.977757	0.997736	2033.97	0.0437625	0.043534	1.00525	0.314778	0.931164	734.468	0.0405476	0.0564998	0.71766	0.472967	0.787189	2062.32	0.0328101	0.073884	0.444076	0.656988	0.796307	1785.67	0.112362	0.0489689	2.29455	0.0217588	0.284458
ENSMUSG00000003271	Sult2b1	21.3405	-0.436291	0.357319	-1.22101	0.222082	0.921091	17.3277	-0.385795	0.277716	-1.38917	0.164781	0.504625	34.7671	-0.0389037	0.147718	-0.263364	0.79227	0.94059	31.756	-0.159396	0.166626	-0.956609	0.338765	0.827411	179.628	-0.0470783	0.112118	-0.419898	0.67456	0.989808	16.2492	0.289165	0.252684	1.14437	0.252469	0.61865	27.5597	-0.167383	0.298093	-0.561513	0.574448	0.737382	191.873	0.309416	0.101096	3.06062	0.00220879	0.116128
ENSMUSG00000003273	Car11	1712.32	-0.0348975	0.100297	-0.347941	0.727885	0.98311	299.524	-0.0706095	0.111242	-0.634736	0.525601	0.816494	1963.86	0.043142	0.057312	0.752756	0.451596	0.778637	3481.03	-0.00422561	0.052547	-0.0804158	0.935907	0.99156	3515.84	-0.0918397	0.0657998	-1.39575	0.162791	0.873799	1062.62	-0.307191	0.0857849	-3.58094	0.000342361	0.0211363	3456.79	-0.384561	0.0978428	-3.93039	8.48066e-05	0.00108775	4089.73	-0.0937137	0.0674837	-1.38869	0.164928	0.579085
ENSMUSG00000003279	Dlgap1	1511.7	-0.144885	0.131533	-1.10151	0.270675	0.936606	8.66574	-0.423322	0.316864	-1.33597	0.181559	0.524401	1477.03	0.0567233	0.084211	0.673585	0.500575	0.807987	5135.16	0.159775	0.0576107	2.77335	0.00554821	0.17312	14430.7	0.0138731	0.0363915	0.381219	0.703041	0.992623	1342.3	0.0371813	0.082906	0.448476	0.65381	0.876342	4065.46	-0.470066	0.129263	-3.63651	0.000276354	0.00272427	19295.4	0.0235744	0.0481489	0.489615	0.624406	0.885424
ENSMUSG00000003282	Plag1	7.53309	0.143471	0.462145	0.310445	0.756223	0.987286	1.30408	1.00727	0.850481	1.18435	0.236275	NA	4.10958	-0.0556778	0.455281	-0.122293	0.902667	NA	4.38682	0.40037	0.496713	0.806039	0.42022	NA	85.3211	-0.0318758	0.248316	-0.128368	0.897858	0.995996	9.40068	-0.0269969	0.277708	-0.0972133	0.922557	0.978351	5.22857	-0.0278071	0.601803	-0.0462062	0.963146	0.980615	31.4984	-0.509956	0.295888	-1.72348	0.0848025	0.458581
ENSMUSG00000003283	Hck	39.712	-0.133857	0.172053	-0.777996	0.436571	0.962291	6.63117	-0.770297	0.297494	-2.58929	0.00961746	0.0939915	28.8443	-0.210456	0.179741	-1.17089	0.241644	0.624564	25.7528	-0.13291	0.181404	-0.732675	0.463757	0.881965	30.674	-0.156946	0.183027	-0.857501	0.391168	0.956086	20.8068	0.174534	0.173622	1.00526	0.314773	0.678206	41.8076	-0.109657	0.239719	-0.457438	0.647356	0.78949	32.9231	0.179546	0.142997	1.25559	0.209266	0.626071
ENSMUSG00000003299	Mrpl4	1322.39	-0.0279728	0.0667817	-0.41887	0.675311	0.978073	3178.04	0.0886871	0.108624	0.816461	0.414237	0.747568	1626.1	0.0637854	0.0691562	0.922338	0.356352	0.713076	1959.67	0.0449504	0.0497621	0.903306	0.366363	0.842973	1016.19	0.0899359	0.0639491	1.40637	0.159615	0.872376	637.192	-0.201024	0.0724684	-2.77395	0.00553799	0.0996899	2496.2	-0.348144	0.113156	-3.07667	0.00209327	0.0133239	1221.32	0.0821655	0.0548527	1.49793	0.134152	0.537707
ENSMUSG00000003308	Keap1	2133.58	-0.00328465	0.0558167	-0.0588472	0.953074	0.996913	757.279	-0.00239287	0.044125	-0.0542293	0.956752	0.987107	1152.41	0.0325765	0.0405635	0.803098	0.421918	0.758581	1240.69	0.0808997	0.0364515	2.21938	0.0264612	0.353281	1525.21	0.0353277	0.0542715	0.650944	0.515082	0.974104	1170.64	-0.116156	0.0684602	-1.6967	0.0897533	0.388698	2050.3	0.0177802	0.0745754	0.23842	0.811556	0.895492	1737.28	0.0760846	0.04977	1.52872	0.126333	0.528825
ENSMUSG00000003309	Ap1m2	37.8609	0.673276	0.867106	0.776464	0.437475	0.962291	0.0258449	-0.062476	3.00318	-0.0208033	0.983403	NA	28.6964	0.158898	0.219208	0.724873	0.46853	0.787767	9.12049	-0.0367188	0.266833	-0.13761	0.890549	0.985197	52.4941	-0.0788505	0.133988	-0.588487	0.556205	0.979458	5.33734	-0.929286	0.548202	-1.69515	0.0900464	NA	7.73217	0.211354	0.400814	0.527312	0.597977	0.753469	17.8015	-0.224656	0.702514	-0.319789	0.749128	0.931003
ENSMUSG00000003316	Glg1	4386.93	-0.0758508	0.108809	-0.697101	0.485739	0.965008	164.254	0.296321	0.178371	1.66127	0.0966598	0.387431	1462.18	-0.0960049	0.128289	-0.74835	0.454249	0.780317	1408.43	0.0278289	0.104636	0.265958	0.790271	0.974299	7662.37	-0.035753	0.0466837	-0.765858	0.443761	0.964996	3930.78	0.111095	0.0893004	1.24406	0.213476	0.577044	1480.98	1.12503	0.240031	4.68702	2.77212e-06	8.21227e-05	8094.11	-0.142317	0.0565321	-2.51746	0.0118203	0.231814
ENSMUSG00000003341	Atp8b3	34.1255	-0.24704	0.194406	-1.27074	0.20382	0.909245	3.64455	-0.0779732	0.502568	-0.15515	0.876703	0.961444	78.7949	0.0484288	0.118104	0.410051	0.681768	0.891202	11.127	-0.181057	0.332544	-0.544459	0.586126	0.925391	7.89093	-0.100532	0.32651	-0.307899	0.75816	0.992623	37.4916	-0.039332	0.136732	-0.287659	0.773608	0.93101	78.8309	-0.123227	0.211233	-0.58337	0.559644	0.72658	11.0867	0.719523	0.347857	2.06845	0.0385981	0.351738
ENSMUSG00000003344	Btbd2	2358.67	-0.0197308	0.0526639	-0.374655	0.707917	0.980142	548.223	-0.110254	0.0798932	-1.38002	0.167582	0.507524	1805.55	0.112828	0.0644609	1.75033	0.0800609	0.39756	1743.34	-0.0407101	0.0435449	-0.934899	0.349841	0.829994	1767.98	0.0441937	0.0898954	0.491612	0.622993	0.984783	1123.45	-0.187993	0.0829922	-2.26519	0.0235009	0.202841	2789.66	-0.0151517	0.10899	-0.13902	0.889435	0.940952	2202.15	-0.0176149	0.0448755	-0.392529	0.694667	0.913008
ENSMUSG00000003345	Csnk1g2	2910.27	-0.075532	0.0621578	-1.21517	0.224303	0.922148	887.894	-0.0979548	0.0923237	-1.06099	0.288693	0.643943	2205.5	0.150602	0.0748996	2.01072	0.0443555	0.311204	1980.56	-0.0296024	0.0591729	-0.500269	0.616885	0.933855	2664.18	0.00561575	0.0968949	0.0579571	0.953783	0.99987	1575.49	-0.296852	0.100179	-2.96322	0.0030444	0.0749587	2887.92	-0.112273	0.112302	-0.999738	0.317437	0.511477	3445.97	0.0125282	0.0625876	0.200171	0.841347	0.959585
ENSMUSG00000003346	Abhd17a	1212.14	-0.0363174	0.0936532	-0.387785	0.698175	0.979585	1156.54	-0.0479605	0.154036	-0.311358	0.755528	0.917813	1843.39	0.26678	0.121779	2.1907	0.0284736	0.260575	1928.91	0.0176362	0.0793503	0.222258	0.824113	0.977723	1428.95	0.0292109	0.113205	0.258036	0.796379	0.992623	612.748	-0.356157	0.104526	-3.40736	0.000655937	0.0314781	2634.45	-0.618272	0.158899	-3.89098	9.98404e-05	0.00123238	1824.26	0.0462934	0.0838583	0.552043	0.580919	0.867048
ENSMUSG00000003348	Mob3a	626.081	-0.0304931	0.055408	-0.550338	0.582087	0.976738	121.412	-0.212274	0.162904	-1.30306	0.192554	0.538505	456.208	0.0235755	0.0456413	0.516539	0.605478	0.861927	288.009	-0.070753	0.0733568	-0.964505	0.334793	0.82557	249.798	-0.0769544	0.0808541	-0.951768	0.341215	0.94468	401.777	0.0150386	0.0725874	0.207179	0.83587	0.951681	681.84	0.0146107	0.0811979	0.17994	0.8572	0.921801	248.609	-0.0837657	0.0783026	-1.06977	0.284724	0.68789
ENSMUSG00000003352	Cacnb3	3094.93	0.0383145	0.0686703	0.557949	0.576879	0.976053	29.3463	-0.0629643	0.190833	-0.329945	0.741442	0.91231	1145.29	0.127611	0.0695078	1.83593	0.0663685	0.365625	1637.95	0.0167109	0.0474436	0.352226	0.724669	0.961589	6797.01	-0.0366999	0.0590387	-0.621624	0.534189	0.978144	1681.56	-0.179543	0.0894819	-2.00647	0.0448063	0.275784	28256.6	0.115555	0.147449	0.7837	0.433216	0.622689	6452.86	-0.0326088	0.0554083	-0.588518	0.556185	0.854078
ENSMUSG00000003354	Ccdc65	282.001	-0.0178378	0.13711	-0.130098	0.896489	0.995112	1.60655	0.0130103	0.583286	0.0223051	0.982205	NA	166.977	-0.0716034	0.0874505	-0.818788	0.412907	0.752712	66.4843	-0.261618	0.117063	-2.23484	0.0254279	0.349268	249.517	-0.01596	0.0729079	-0.218906	0.826723	0.992623	228.842	-0.297964	0.121211	-2.45822	0.0139629	0.155948	457.664	-0.197256	0.123033	-1.60327	0.108875	0.248846	156.038	0.0155287	0.13962	0.111221	0.911441	0.980812
ENSMUSG00000003355	Fkbp11	210.361	-0.0665778	0.160462	-0.414913	0.678205	0.978073	17.1929	-1.02796	0.296078	-3.47191	0.000516773	0.0117181	87.4597	0.076734	0.131207	0.584832	0.55866	0.839595	37.3467	-0.199957	0.161277	-1.23984	0.215035	0.734342	26.3275	-0.00826377	0.166658	-0.0495852	0.960453	0.99987	97.4892	0.166774	0.117654	1.41749	0.156339	0.503717	95.112	-0.851106	0.183441	-4.63968	3.48944e-06	9.58301e-05	22.5494	0.383266	0.207501	1.84706	0.0647381	0.416037
ENSMUSG00000003360	Ddx23	2179.5	-0.0777476	0.0642986	-1.20916	0.2266	0.922881	374.239	0.182208	0.14441	1.26175	0.20704	0.554851	1142.65	0.0883325	0.0544679	1.62174	0.10486	0.446933	1491.38	0.0375725	0.0500393	0.75086	0.452737	0.878777	2077.09	0.0557176	0.0490364	1.13625	0.255852	0.917849	1437.85	0.0260827	0.0540353	0.482698	0.62931	0.865795	1532.66	0.465791	0.109388	4.25817	2.06109e-05	0.000364004	2289.32	0.066728	0.0380032	1.75585	0.0791141	0.449977
ENSMUSG00000003363	Pld3	17970	-0.0993522	0.0892502	-1.11319	0.265628	0.934487	526.857	0.113605	0.0893257	1.2718	0.203443	0.55072	6422.24	0.130586	0.0657311	1.98667	0.0469594	0.319169	2641.17	0.00365131	0.0619631	0.0589272	0.95301	0.99368	15381.2	-0.0268971	0.0641098	-0.419547	0.674816	0.990023	8032.24	-0.224698	0.08938	-2.51396	0.0119383	0.144551	9638.36	-0.0243381	0.118996	-0.204528	0.837941	0.911637	17350.8	0.0225055	0.054967	0.409436	0.68222	0.907315
ENSMUSG00000003378	Grik5	4594.81	-0.0916566	0.0993192	-0.922849	0.356086	0.948038	114.105	0.186106	0.143998	1.29241	0.196214	0.542723	1318.81	0.121813	0.0879077	1.38569	0.16584	0.535768	1272.88	0.0309968	0.0826501	0.375037	0.707633	0.957066	5236.86	-0.0670603	0.0855875	-0.783529	0.433317	0.962684	2077.92	-0.25903	0.106933	-2.42235	0.0154204	0.163617	2823.94	0.0703985	0.128708	0.546964	0.584403	0.744088	7966.88	0.0240747	0.0693866	0.346964	0.728618	0.923728
ENSMUSG00000003379	Cd79a	17.3686	-0.296161	0.432091	-0.685414	0.493083	0.965008	5.03282	-0.512281	0.533733	-0.959809	0.337151	0.686263	21.3523	0.143546	0.22342	0.642491	0.520554	0.819588	22.5254	-0.0492369	0.233609	-0.210767	0.833069	0.978949	7.41105	0.117539	0.331503	0.354564	0.722916	0.992623	2.71285	-0.506105	0.494018	-1.02447	0.305615	NA	27.1425	-0.191453	0.314127	-0.609475	0.54221	0.713427	5.49959	-0.824743	0.403735	-2.04279	0.0410736	NA
ENSMUSG00000003380	Rabac1	3634.84	0.0571739	0.0934014	0.612131	0.540451	0.971037	2813.38	-0.0270349	0.167423	-0.161476	0.871718	0.959104	4355.41	0.322627	0.0946951	3.40701	0.000656778	0.0401753	4317.96	0.0811925	0.0614539	1.32119	0.186437	0.703234	1617.74	0.169126	0.0996727	1.69682	0.089731	0.799988	1848.14	-0.212627	0.105425	-2.01686	0.0437102	0.273641	8015.49	-0.626729	0.173654	-3.60906	0.000307309	0.00295705	1767.08	0.119036	0.0717611	1.65878	0.09716	0.480721
ENSMUSG00000003382	Etv3	694.605	-0.0340959	0.0840686	-0.405572	0.685057	0.979078	144.007	0.354333	0.243869	1.45296	0.146234	0.479595	313.023	-0.0564522	0.0709614	-0.795534	0.426303	0.761522	367.096	-0.0118825	0.0766753	-0.154972	0.876844	0.983161	896.104	0.031588	0.0453284	0.696868	0.485885	0.969952	540.61	0.111186	0.0642054	1.73173	0.0833217	0.37568	426.142	0.627909	0.15108	4.15612	3.23693e-05	0.000522621	921.323	0.0379188	0.0507359	0.747377	0.454836	0.801291
ENSMUSG00000003402	Prkcsh	3313.04	-0.0378781	0.0692719	-0.546804	0.584514	0.976738	1118.26	0.182751	0.0863977	2.11523	0.0344105	0.214253	1830.23	0.0621154	0.0602464	1.03102	0.30253	0.677319	1727.24	-0.0347674	0.0644192	-0.539706	0.5894	0.926429	1797.86	-0.079886	0.0545182	-1.46531	0.142837	0.859281	1443.1	-0.14923	0.0730557	-2.04269	0.0410828	0.265739	3219.68	-0.00115446	0.104258	-0.0110731	0.991165	0.995458	2324.5	-0.0116758	0.0621896	-0.187745	0.851076	0.963197
ENSMUSG00000003410	Elavl3	4151.24	-0.139534	0.0674526	-2.06862	0.0385816	0.773319	15.8967	0.182306	0.242362	0.752203	0.451929	0.770637	5334.93	0.0439833	0.0360428	1.22031	0.222348	0.6059	7954.85	-0.00229347	0.0411328	-0.0557577	0.955535	0.994134	6897.91	-0.0343766	0.0408904	-0.840702	0.400515	0.956495	3150.35	-0.0601056	0.0555881	-1.08127	0.279578	0.6462	9109.38	-0.341878	0.125026	-2.73446	0.00624834	0.0304125	7521.42	-0.0217816	0.0426822	-0.51032	0.609827	0.879759
ENSMUSG00000003411	Rab3b	2484.83	0.231627	0.126424	1.83214	0.0669298	0.837892	2.82113	-0.364416	0.641584	-0.567995	0.570038	0.839694	909.807	0.139656	0.0748039	1.86697	0.0619062	0.356004	462.699	0.14504	0.0616009	2.35451	0.0185471	0.306443	1171.18	-0.0876461	0.0914246	-0.95867	0.337725	0.943413	1150.55	0.152886	0.104405	1.46435	0.143097	0.482836	650.683	-0.618803	0.372867	-1.65958	0.0969991	0.22975	579.992	0.161344	0.150851	1.06955	0.284821	0.68789
ENSMUSG00000003418	St8sia6	65.6968	-0.0200511	0.193154	-0.103809	0.917321	0.995843	20.8911	0.196559	0.263272	0.746601	0.455304	0.772639	77.4296	-0.132154	0.110803	-1.19269	0.232989	0.616052	28.0575	0.0326677	0.182453	0.179047	0.857901	0.980291	49.1437	-0.192845	0.173717	-1.1101	0.266954	0.923448	107.031	0.151373	0.120592	1.25525	0.209389	0.572087	56.6666	0.181529	0.266914	0.680103	0.496439	0.677309	173.564	-0.102575	0.207605	-0.494089	0.621243	0.883619
ENSMUSG00000003420	Fcgrt	606.104	0.0875	0.320326	0.273159	0.784731	0.988996	4428.5	0.169886	0.127314	1.33439	0.182077	0.525122	488.184	0.083984	0.0875948	0.958779	0.33767	0.702742	586.66	-0.0747649	0.066769	-1.11976	0.262818	0.775503	244.094	-0.101926	0.121366	-0.839822	0.401008	0.956495	129.797	-0.0536192	0.0891595	-0.601385	0.547584	0.825331	598.136	-0.182724	0.142095	-1.28593	0.198468	0.375842	318.43	-0.0375523	0.100767	-0.372666	0.709397	0.916918
ENSMUSG00000003421	Nosip	1194.33	0.0200213	0.0638526	0.313555	0.753859	0.987237	405.567	-0.122054	0.0838002	-1.45648	0.145259	0.478321	1069.64	0.0853377	0.0581254	1.46816	0.142059	0.500267	1153.78	-0.0207267	0.0489657	-0.42329	0.672083	0.949724	950.653	0.0191679	0.0579987	0.330488	0.741031	0.992623	601.343	-0.224164	0.0754753	-2.97003	0.00297769	0.0744053	1717.41	-0.0646465	0.104863	-0.616486	0.537574	0.710054	1079.19	0.0378584	0.0555655	0.681329	0.495663	0.822898
ENSMUSG00000003423	Pih1d1	532.858	-0.0913354	0.0720042	-1.26847	0.204629	0.909245	723.151	-0.135639	0.113934	-1.19051	0.233846	0.586523	502.944	0.0769113	0.0677866	1.13461	0.256539	0.641642	583.141	0.0487238	0.0475166	1.02541	0.305171	0.802001	496.351	0.00519544	0.0563199	0.0922487	0.9265	0.999503	291.06	-0.221099	0.0867177	-2.54964	0.0107833	0.137213	1280.65	-0.401188	0.115114	-3.48513	0.000491895	0.00428106	548.26	0.0182586	0.0520536	0.350765	0.725765	0.922594
ENSMUSG00000003429	Rps11	8233.2	0.184685	0.108398	1.70376	0.0884262	0.854281	7871.89	0.0993811	0.109353	0.908806	0.363452	0.707952	6248.38	0.124671	0.0606604	2.05523	0.0398565	0.298098	5438.06	0.042715	0.0445588	0.958621	0.33775	0.827411	2919.24	-0.0199596	0.0494723	-0.40345	0.686617	0.991353	3896.17	0.0732596	0.0699518	1.04729	0.294967	0.660522	14261.5	-0.625563	0.125383	-4.98921	6.06265e-07	2.6781e-05	3397.87	0.0574162	0.0559796	1.02566	0.30505	0.703431
ENSMUSG00000003435	Supt5	5061.32	-0.0484234	0.0487313	-0.993682	0.320378	0.944539	792.997	0.130634	0.0757184	1.72526	0.0844811	0.361347	2990.81	0.0933065	0.0611618	1.52557	0.127117	0.482526	3498.78	0.0668024	0.0429039	1.55702	0.119465	0.622371	5346.29	0.057329	0.0323954	1.76966	0.0767834	0.779403	2949.29	-0.00176597	0.0414897	-0.042564	0.966049	0.990582	4049.87	0.211263	0.064034	3.29924	0.000969486	0.00729784	5816.82	0.0526409	0.0273632	1.92378	0.0543816	0.391829
ENSMUSG00000003436	Dll3	21.3546	0.254987	0.194542	1.3107	0.189959	0.899862	0.994732	2.04605	0.987464	2.07202	0.0382634	NA	34.0842	0.0109636	0.173344	0.0632478	0.949569	0.986442	15.5056	0.266661	0.240805	1.10738	0.268131	0.779142	22.0646	0.160803	0.223767	0.71862	0.472375	0.967572	20.8892	-0.257043	0.244376	-1.05183	0.292876	0.659521	75.7048	-0.465722	0.223495	-2.08381	0.0371773	0.114833	28.6275	0.151423	0.205597	0.736503	0.461425	0.805671
ENSMUSG00000003437	Paf1	2146.48	0.0404527	0.0713697	0.566805	0.570847	0.975895	543.309	0.125601	0.0996118	1.26091	0.207343	0.555057	1183.52	0.0927382	0.032047	2.89382	0.00380591	0.105114	1522.25	0.0440114	0.0395467	1.1129	0.265752	0.777687	1441.79	-0.0103869	0.041707	-0.249045	0.803326	0.992623	1202.5	0.0248756	0.0506239	0.49138	0.623158	0.862885	1923.78	0.0749631	0.0751153	0.997975	0.318292	0.512315	1631.3	0.102695	0.0487966	2.10456	0.0353298	0.339095
ENSMUSG00000003438	Timm50	876.679	-0.0811329	0.0599151	-1.35413	0.175695	0.892696	2073.69	0.21331	0.128303	1.66256	0.0964014	0.387068	818.248	0.082708	0.0666146	1.24159	0.214388	0.594799	931.318	0.029801	0.0600098	0.496602	0.61947	0.93466	546.145	0.00733399	0.0553383	0.13253	0.894565	0.995431	481.058	-0.153405	0.065942	-2.32636	0.0199995	0.185929	1712.1	-0.360739	0.119731	-3.01291	0.00258754	0.0155925	611.915	0.094508	0.0576166	1.64029	0.100944	0.48804
ENSMUSG00000003444	Med29	361.817	-0.101087	0.096007	-1.05292	0.29238	0.939029	252.671	-0.0519806	0.0969324	-0.536256	0.591782	0.849322	304.815	0.0787447	0.0721636	1.0912	0.275186	0.654054	296.324	-0.0495643	0.0634205	-0.78152	0.434497	0.870876	192.298	-0.116361	0.0694388	-1.67573	0.0937916	0.808488	213.525	-0.166094	0.083547	-1.98803	0.0468082	0.281781	625.704	-0.529919	0.122157	-4.338	1.43785e-05	0.000276247	233.069	0.079096	0.0664168	1.1909	0.233692	0.644752
ENSMUSG00000003452	Bicd1	430.912	0.0243554	0.11617	0.209654	0.833938	0.991451	5.12746	-0.00768078	0.414143	-0.0185462	0.985203	0.995749	566.679	-0.0207354	0.05601	-0.370209	0.711227	0.904049	811.475	-0.010464	0.0560168	-0.186801	0.851816	0.980234	902.948	-0.128203	0.1074	-1.1937	0.232597	0.913185	487.038	-0.02712	0.0850065	-0.319034	0.749701	0.921388	1068.83	-0.259648	0.104535	-2.48383	0.0129978	0.0529764	615.988	-0.115406	0.0936054	-1.2329	0.217612	0.631397
ENSMUSG00000003458	Ncstn	2001.36	0.0765796	0.0606907	1.2618	0.20702	0.911623	531.371	0.0325777	0.0724314	0.449772	0.652875	0.877569	1137.52	0.0693134	0.0539707	1.28428	0.199045	0.57563	1322.19	0.0399619	0.044218	0.903747	0.36613	0.842973	1893.3	0.0152583	0.0379048	0.402542	0.687285	0.991361	880.999	0.0640845	0.0434606	1.47454	0.140335	0.479088	1375.86	0.337674	0.0852924	3.95901	7.52604e-05	0.00099281	1994.72	0.127665	0.0455758	2.80115	0.00509216	0.159567
ENSMUSG00000003464	Pex19	1842.3	0.0283958	0.0454047	0.625393	0.531713	0.969311	3798.53	0.172174	0.0638317	2.69731	0.0069902	0.0758456	1742.61	-0.0221851	0.0398459	-0.556773	0.577682	0.847899	2005.05	-0.00798526	0.0430669	-0.185415	0.852903	0.980234	1923.4	0.0155019	0.0450726	0.343932	0.730897	0.992623	1232.47	0.0550328	0.0486325	1.13161	0.2578	0.624966	2034.27	0.1918	0.0668891	2.86743	0.00413815	0.0222762	2105.83	0.0399219	0.0352162	1.13362	0.256953	0.66743
ENSMUSG00000003469	Phyhip	3924.63	-0.0280411	0.106131	-0.264213	0.791616	0.989716	31.9952	0.398029	0.677824	0.587217	0.557058	0.832423	3487.95	-0.0574847	0.0876312	-0.655985	0.511834	0.814744	15602.8	0.040906	0.0346772	1.17962	0.238151	0.753568	13946.7	0.0249359	0.0559301	0.44584	0.655713	0.987485	2325.33	-0.211661	0.0590659	-3.58347	0.000339062	0.0211337	3071.94	0.159953	0.144083	1.11014	0.266938	0.457053	18952.6	-0.00327986	0.0638056	-0.0514039	0.959004	0.989072
ENSMUSG00000003476	Crhr2	263.064	-0.0726479	0.130406	-0.557091	0.577466	0.976461	26.2704	-0.418585	0.733508	-0.570663	0.568228	0.838521	26.4978	0.227469	0.242701	0.937238	0.348636	0.707915	34.6061	-0.056658	0.170577	-0.332156	0.739772	0.963826	63.3114	-0.0642584	0.329119	-0.195244	0.845202	0.993823	151.353	-0.25799	0.140148	-1.84085	0.0656438	0.335135	82.3328	0.29667	0.488349	0.607496	0.543521	0.714457	90.1206	1.02687	0.337461	3.04292	0.00234293	0.118263
ENSMUSG00000003477	Inmt	144.818	0.219146	0.946177	0.231613	0.816839	0.991451	214.478	0.627855	0.270172	2.32391	0.0201306	0.154036	13.8093	0.227229	0.374727	0.606386	0.544258	0.833547	32.2381	0.052142	0.206684	0.252279	0.800826	0.974993	6.98193	0.32411	0.521799	0.62114	0.534508	0.978144	0.455381	1.09105	1.45407	0.75034	0.45305	NA	49.3334	-0.098675	0.83697	-0.117896	0.90615	0.94975	10.438	0.624466	0.618965	1.00889	0.313028	0.709237
ENSMUSG00000003484	Cyp4f18	1.63221	-0.359181	0.792177	-0.45341	0.650254	0.978073	2.06258	0.929111	0.692293	1.34208	0.179571	NA	1.81298	0.135782	0.678593	0.200093	0.841408	NA	0.878081	0.289841	0.963713	0.300755	0.763601	NA	0.922952	0.0727694	0.892179	0.0815636	0.934994	NA	0.638666	-0.0988511	1.12039	-0.0882289	0.929695	NA	5.12307	-0.0461635	0.523579	-0.0881691	0.929742	0.961987	0.740177	-0.0797284	1.01235	-0.0787559	0.937227	NA
ENSMUSG00000003500	Impdh1	1413.1	-0.0810272	0.0917788	-0.882854	0.377315	0.952031	3764.44	0.388784	0.122214	3.18117	0.00146682	0.0254743	1185.07	-0.0122206	0.0627631	-0.194711	0.84562	0.957955	1105.38	-0.0974302	0.0599107	-1.62626	0.103895	0.59323	1595.33	-0.0762284	0.0715873	-1.06483	0.286952	0.926039	819.932	-0.228511	0.0739605	-3.08963	0.00200403	0.0612846	5690.74	0.14421	0.124042	1.1626	0.244994	0.43198	1282.87	-0.0478535	0.0547518	-0.874008	0.382114	0.755596
ENSMUSG00000003505	Psg18	0.118802	-0.706768	3.01104	-0.234725	0.814422	NA	0	NA	NA	NA	NA	NA	0.0840955	0.364855	3.00318	0.12149	0.903303	NA	0.0404915	-0.248376	3.00318	-0.0827045	0.934087	NA	0	NA	NA	NA	NA	NA	0.0666846	-0.375282	3.00318	-0.124962	0.900554	NA	0.0473112	-0.609662	3.00318	-0.203006	0.839131	NA	0	NA	NA	NA	NA	NA
ENSMUSG00000003518	Dusp3	2111.19	-0.203914	0.074974	-2.71979	0.00653231	0.508372	1615.69	-0.106573	0.0647014	-1.64715	0.0995271	0.393119	2490.48	-0.0312263	0.0352675	-0.885415	0.375933	0.729812	1979.17	-0.0535392	0.0379577	-1.4105	0.158393	0.680086	5335.1	0.00734193	0.0674056	0.108922	0.913265	0.999461	1588.74	-0.0557952	0.0821713	-0.679011	0.497131	0.799612	2671.15	-0.00143005	0.0716127	-0.0199693	0.984068	0.991888	5194.1	-0.0510118	0.0338001	-1.50922	0.131242	0.533998
ENSMUSG00000003526	Prodh	942.281	0.313928	0.152241	2.06204	0.0392038	0.773442	1341.5	1.78637	0.170075	10.5034	8.3342e-26	1.34556e-21	625.207	0.480002	0.0811203	5.91716	3.27554e-09	5.40988e-06	761.512	0.54165	0.0783441	6.91373	4.72083e-12	1.31633e-08	708.345	0.361468	0.0871215	4.14901	3.33919e-05	0.026085	440.516	0.452783	0.0839194	5.39544	6.83547e-08	6.70238e-05	1217.04	0.267189	0.128949	2.07205	0.0382606	0.117342	912.48	0.352073	0.0898654	3.91779	8.93661e-05	0.0279207
ENSMUSG00000003527	Dgcr14	776.854	0.0650561	0.07069	0.920302	0.357415	0.948475	198.43	0.0320867	0.0864589	0.371121	0.710547	0.900384	601.586	0.0679609	0.0509068	1.335	0.181875	0.554465	776.017	0.131204	0.046605	2.81523	0.0048743	0.160526	856.814	0.124595	0.0357664	3.48358	0.00049475	0.131971	459.825	0.0325017	0.0502457	0.646855	0.517726	0.808197	875.468	0.0886137	0.0732424	1.20987	0.226329	0.409415	900.86	0.114029	0.0486877	2.34205	0.0191781	0.271455
ENSMUSG00000003528	Slc25a1	2625.75	-0.111095	0.0820825	-1.35345	0.17591	0.89276	19830.5	-0.430576	0.160831	-2.6772	0.00742397	0.0787085	2370.77	-0.0118872	0.0630769	-0.188455	0.85052	0.960032	927.52	-0.0976565	0.0559679	-1.74487	0.081008	0.54958	721.208	-0.0434715	0.0570975	-0.761356	0.446444	0.965152	1046.49	-0.174399	0.066775	-2.61174	0.00900825	0.125924	3761.29	-0.00958291	0.125915	-0.076106	0.939335	0.96718	879.318	0.070938	0.0596971	1.1883	0.234716	0.645709
ENSMUSG00000003531	Dgcr6	1304.44	0.00867684	0.0696184	0.124634	0.900813	0.995259	1826.57	0.044475	0.122511	0.363027	0.716585	0.902016	1248.42	0.217438	0.0718439	3.02653	0.00247376	0.0835513	1203.81	0.0571746	0.0503854	1.13475	0.256482	0.769699	867.398	0.00202459	0.0721484	0.0280614	0.977613	0.99987	756.174	-0.13974	0.072181	-1.93596	0.0528721	0.297544	3347.79	-0.416299	0.140248	-2.9683	0.00299453	0.0174142	976.888	0.0902593	0.0761862	1.18472	0.236128	0.646941
ENSMUSG00000003534	Ddr1	2846.35	-0.0966742	0.0957255	-1.00991	0.312538	0.944532	270.765	-0.455527	0.139265	-3.27093	0.00107196	0.0201711	2301.37	0.045859	0.0812873	0.564159	0.572646	0.845242	1661.63	-0.0459563	0.0551557	-0.83321	0.404727	0.85622	1421.93	0.00437508	0.0912672	0.0479371	0.961766	0.99987	1207.44	-0.248009	0.0743617	-3.33518	0.000852449	0.0371004	3238.92	0.302259	0.103589	2.91785	0.00352449	0.0197122	2123.78	0.154341	0.10714	1.44055	0.149712	0.556977
ENSMUSG00000003541	Ier3	139.915	0.236192	0.1737	1.35977	0.173904	0.892678	257.246	-0.376452	0.256073	-1.4701	0.141536	0.473498	295.036	0.140357	0.0814515	1.7232	0.0848522	0.410372	374.792	-0.0614002	0.0720511	-0.852176	0.394116	0.855081	156.568	0.228792	0.120168	1.90392	0.0569201	0.735823	111.457	0.0905412	0.156662	0.577941	0.563304	0.834967	282.669	-0.203659	0.1207	-1.68731	0.0915437	0.22031	87.0889	-0.00884364	0.118516	-0.07462	0.940517	0.986066
ENSMUSG00000003545	Fosb	103.175	0.222856	0.328255	0.678913	0.497193	0.965008	28.1452	1.96558	0.68737	2.85956	0.00424226	0.0534253	78.8493	0.0612845	0.158112	0.387603	0.69831	0.897882	50.9485	-0.0591715	0.29238	-0.202379	0.839621	0.979422	593.72	0.112958	0.200542	0.563265	0.573255	0.980618	57.8685	0.296962	0.354498	0.837698	0.4022	0.742043	52.5992	0.040456	0.236259	0.171236	0.864039	0.926475	261.37	0.124317	0.191804	0.648149	0.516889	0.834706
ENSMUSG00000003546	Klc4	926.986	-0.174586	0.0618907	-2.82087	0.00478938	0.461101	490.842	0.0175661	0.0915962	0.191777	0.847917	0.952653	858.839	0.0416804	0.0637713	0.653592	0.513375	0.815847	876.618	-0.00387992	0.0544817	-0.0712152	0.943226	0.992651	589.642	-0.0208097	0.0714665	-0.291181	0.770913	0.992623	537.323	-0.138502	0.0880054	-1.57379	0.115536	0.439295	1230.11	0.0545869	0.116344	0.469184	0.638938	0.78433	537.139	0.0729506	0.064014	1.1396	0.254451	0.665385
ENSMUSG00000003549	Ercc1	597.939	0.155051	0.072325	2.14381	0.0320478	0.759365	452.261	0.202722	0.098531	2.05744	0.039644	0.234709	508.231	0.088394	0.0642251	1.37632	0.168724	0.538542	589.537	0.00904367	0.0562977	0.16064	0.872377	0.982772	484.718	0.0839053	0.0609342	1.37698	0.168518	0.874466	318.66	-0.0162866	0.059918	-0.271815	0.785764	0.934988	945.127	-0.319143	0.10284	-3.10328	0.00191386	0.0124125	569.228	0.0554518	0.0490878	1.12964	0.258626	0.668741
ENSMUSG00000003555	Cyp17a1	1.77734	1.12928	0.806779	1.39973	0.161593	0.888024	0.813308	-0.741396	1.16643	-0.635613	0.525029	NA	1.26892	-0.0837388	0.817961	-0.102375	0.918459	NA	2.15977	0.129943	0.668375	0.194416	0.84585	NA	0.958493	1.19881	1.15166	1.04095	0.2979	NA	0.730208	0.865796	1.14433	0.756593	0.449294	NA	39.0999	-0.23182	0.261306	-0.887158	0.374994	0.569034	2.0155	0.468508	0.594956	0.787467	0.431009	NA
ENSMUSG00000003559	As3mt	1758.7	-0.0570716	0.122683	-0.465197	0.64179	0.978073	382.398	0.145566	0.122911	1.18432	0.236287	0.588864	363.979	-0.0766254	0.0780099	-0.982252	0.325976	0.69484	356.394	-0.114228	0.0746046	-1.53111	0.125742	0.6355	275.447	-0.100689	0.0683538	-1.47306	0.140734	0.856201	738.576	0.0647457	0.0751383	0.861687	0.38886	0.731509	337.043	-1.06493	0.180121	-5.91232	3.3733e-09	8.32771e-07	305.125	-0.0243604	0.0802373	-0.303605	0.761429	0.935044
ENSMUSG00000003573	Homer3	249.873	-0.100563	0.133284	-0.7545	0.450549	0.962291	83.3765	-0.131297	0.119898	-1.09507	0.273488	0.628063	412.125	-0.333488	0.276899	-1.20437	0.228447	0.610408	5297.32	-0.0536441	0.0453741	-1.18226	0.237101	0.752694	173.407	-0.1831	0.183912	-0.995585	0.319452	0.932658	87.4297	-0.204803	0.120101	-1.70526	0.0881463	0.386153	208.367	0.187654	0.103713	1.80935	0.0703962	0.182801	1734.47	0.0589871	0.105972	0.556632	0.577779	0.864823
ENSMUSG00000003575	Crtc1	3710.9	-0.0141154	0.10046	-0.140509	0.888258	0.994247	104.969	0.186921	0.137761	1.35685	0.174829	0.515264	1382.71	-0.0149845	0.0627598	-0.238759	0.811292	0.946124	3525.92	0.0278687	0.039905	0.698376	0.484942	0.894707	6341.98	0.0313602	0.0546744	0.573581	0.566252	0.980007	2013.59	-0.208473	0.100334	-2.07779	0.0377289	0.256909	1630.17	0.0225055	0.113155	0.198892	0.842347	0.913886	9076.62	0.0415355	0.0549135	0.75638	0.449422	0.798318
ENSMUSG00000003581	Rnf215	1423.12	-0.0603859	0.0823865	-0.732958	0.463584	0.96495	243.199	-0.00474245	0.0861696	-0.0550362	0.95611	0.98697	664.632	-0.0260563	0.0524669	-0.496623	0.619455	0.867604	761.577	-0.0465094	0.0406084	-1.14531	0.252079	0.764822	651.978	-0.0159887	0.0605772	-0.263939	0.791827	0.992623	666.654	-0.0800601	0.0578652	-1.38356	0.166492	0.518708	1396.01	0.0150702	0.0955826	0.157667	0.874719	0.93295	692.145	0.0734209	0.0489713	1.49927	0.133805	0.537384
ENSMUSG00000003585	Sec14l2	731.064	-0.0233818	0.119583	-0.195527	0.84498	0.991702	5.79093	0.515495	0.398825	1.29253	0.196173	0.542702	869.771	0.00656728	0.0627975	0.104579	0.91671	0.979337	484.98	0.042507	0.0776321	0.547544	0.584005	0.924666	1267.84	-0.0363002	0.054466	-0.666474	0.505108	0.973787	451.104	0.0527832	0.0915699	0.576425	0.564328	0.835416	836.572	-0.133716	0.0806578	-1.65782	0.0973529	0.230425	2261.24	0.0987964	0.066301	1.49012	0.136193	0.539989
ENSMUSG00000003604	Aven	153.531	0.0404182	0.13407	0.30147	0.763056	0.987486	272.959	0.20946	0.0993307	2.10871	0.0349693	0.216602	260.74	-0.0282028	0.075933	-0.371416	0.710328	0.903547	174.771	-0.063067	0.11173	-0.56446	0.572441	0.919661	133.55	0.0244951	0.111206	0.220267	0.825663	0.992623	70.9254	-0.0636342	0.129088	-0.49295	0.622048	0.862567	196.035	-0.129574	0.102651	-1.26227	0.206851	0.386286	115.487	-0.00240657	0.082321	-0.0292339	0.976678	0.993819
ENSMUSG00000003617	Cp	431.73	0.254299	0.491081	0.517834	0.604574	0.976738	305.243	0.107827	0.247918	0.43493	0.663613	0.881346	317.381	0.336051	0.0997646	3.36844	0.000755941	0.0441304	309.142	0.157349	0.0694394	2.26598	0.0234524	0.339704	355.061	0.161919	0.0788839	2.05262	0.0401095	0.694185	184.038	0.2751	0.141704	1.94137	0.052213	0.296282	529.754	0.0121495	0.123569	0.0983216	0.921677	0.958369	353.288	0.181742	0.122758	1.48048	0.138745	0.543051
ENSMUSG00000003623	Crot	497.797	-0.0110225	0.0986049	-0.111785	0.910994	0.995843	402.469	-0.018913	0.150438	-0.12572	0.899954	0.968761	547.601	-0.0345159	0.063389	-0.544509	0.586091	0.851481	509.302	0.0322478	0.0567835	0.567907	0.570098	0.918659	726.805	0.0704266	0.0795299	0.885536	0.375867	0.953263	363.953	0.0534375	0.0712261	0.750252	0.453103	0.775837	435.134	-0.0118888	0.0996227	-0.119338	0.905007	0.949153	643.564	-0.0219446	0.0596006	-0.368194	0.712729	0.918458
ENSMUSG00000003644	Rps6ka1	434.077	-0.123182	0.100561	-1.22495	0.220593	0.920305	262.983	0.200024	0.123118	1.62466	0.104236	0.40291	686.393	-0.0848167	0.11361	-0.746558	0.45533	0.780919	3692.3	0.00376493	0.0385781	0.0975924	0.922256	0.990153	347.771	-0.022976	0.0726944	-0.316063	0.751954	0.992623	283.605	-0.0449294	0.0842193	-0.533481	0.593701	0.849403	740.031	0.0593697	0.0998586	0.594538	0.552152	0.720923	332.758	-0.0166244	0.0799461	-0.207945	0.835272	0.957444
ENSMUSG00000003657	Calb2	4332.2	-0.0101335	0.173358	-0.0584541	0.953387	0.996969	0.101822	-0.783815	3.00318	-0.260995	0.794096	NA	4946.08	0.109608	0.0592863	1.8488	0.0644871	0.361431	10591	-0.0453665	0.0564214	-0.804067	0.421359	0.865221	473.184	-0.0983059	0.318699	-0.30846	0.757732	0.992623	4054.94	-0.203889	0.0913393	-2.23221	0.025601	0.21171	25918.5	-0.337861	0.107201	-3.15165	0.00162353	0.0109438	349.959	0.306094	0.289158	1.05857	0.289796	0.692391
ENSMUSG00000003660	Snrnp200	2762.14	0.022075	0.0560658	0.393734	0.693777	0.979078	902.009	0.178506	0.0724492	2.46388	0.0137442	0.118473	1637.14	0.0179706	0.0520219	0.345443	0.729762	0.911636	2181.13	0.0556276	0.0383051	1.45222	0.14644	0.664299	4209.41	0.0289143	0.0421892	0.685349	0.493124	0.971471	1920.83	0.0940481	0.0439746	2.13869	0.0324608	0.238029	2472.09	0.363922	0.062126	5.85781	4.69012e-09	1.06614e-06	4174.17	-0.0937365	0.0550638	-1.70233	0.0886943	0.467353
ENSMUSG00000003662	Ciao1	1420.53	-0.133323	0.0746273	-1.78653	0.0740143	0.843855	786.593	0.0972453	0.0519542	1.87175	0.0612413	0.300073	1284.39	0.0318368	0.0440334	0.723016	0.46967	0.788357	1295.73	-0.0427768	0.0597415	-0.716032	0.473971	0.888716	1229.05	-0.0174708	0.0502753	-0.347504	0.728213	0.992623	935.941	-0.0590677	0.0492942	-1.19827	0.230813	0.595759	1898.22	-0.0907704	0.0710146	-1.27819	0.201181	0.379284	1455.19	-0.00950148	0.055115	-0.172394	0.863128	0.966373
ENSMUSG00000003665	Has1	27.1137	0.0522387	0.254111	0.205574	0.837124	0.991451	0.868102	-0.125057	1.04013	-0.120233	0.904299	NA	30.8494	-0.173943	0.196952	-0.883175	0.377142	0.730527	15.9118	0.0202406	0.254623	0.0794925	0.936641	0.991647	20.1091	-0.295954	0.205242	-1.44198	0.149309	0.865351	23.2062	-0.15146	0.189207	-0.800497	0.423423	0.757869	36.2564	-0.182496	0.195348	-0.934211	0.350195	0.544651	12.7573	0.11348	0.298483	0.38019	0.703804	0.915191
ENSMUSG00000003680	Taf6l	335.129	-0.0344055	0.0929451	-0.37017	0.711256	0.980597	95.6137	0.324478	0.246894	1.31424	0.188765	0.534061	181.047	0.0446245	0.0905057	0.493057	0.621972	0.867869	147.771	-0.105988	0.120534	-0.879325	0.379225	0.849488	246.761	0.0749321	0.0637725	1.17499	0.239998	0.91471	203.486	-0.162105	0.0762463	-2.12607	0.0334975	0.242558	324.935	0.394701	0.152687	2.58504	0.00973666	0.0424666	260.944	-0.0531931	0.0840104	-0.633173	0.526621	0.837724
ENSMUSG00000003721	Insig2	1622.8	-0.00305715	0.061412	-0.0497809	0.960297	0.997681	379.515	0.0653189	0.0708503	0.921929	0.356565	0.702473	1145.12	0.0557129	0.047317	1.17744	0.239021	0.622562	1126.99	-0.00857382	0.0364779	-0.235041	0.814177	0.977614	1253.12	0.0324588	0.0573146	0.566327	0.571172	0.980359	1116.77	0.023435	0.0469753	0.49888	0.617864	0.860466	1739.44	0.259465	0.102595	2.52901	0.0114384	0.0481153	1435.73	0.0298582	0.0738356	0.404388	0.685927	0.909384
ENSMUSG00000003731	Kpna6	2339.54	-0.162022	0.0631515	-2.56561	0.0102995	0.569582	749.512	-0.0356096	0.0937821	-0.379705	0.704164	0.897533	1490.1	-0.0687877	0.0477157	-1.44162	0.149411	0.511327	1446.58	-0.0229851	0.0427984	-0.537055	0.59123	0.926429	3579.57	-0.0379724	0.039434	-0.962935	0.33558	0.943413	2014.35	0.0541703	0.0577212	0.938481	0.347997	0.700719	1904.1	0.350817	0.0841426	4.16932	3.05515e-05	0.000499381	3801.09	-0.00957279	0.0290401	-0.32964	0.741672	0.929128
ENSMUSG00000003746	Man1a	245.173	-0.336077	0.132326	-2.53977	0.0110925	0.583993	80.8702	0.218338	0.185611	1.17632	0.239465	0.591157	202.688	-0.00561977	0.0946503	-0.059374	0.952654	0.987984	201.936	-0.141189	0.0719815	-1.96146	0.0498254	0.458766	736.111	-0.162259	0.137895	-1.17668	0.239322	0.91471	210.361	-0.0507906	0.109616	-0.46335	0.643113	0.87198	232.064	0.607687	0.174844	3.47559	0.000509726	0.00440452	1729.11	-0.0219054	0.0970796	-0.225644	0.821478	0.953591
ENSMUSG00000003752	Itpkc	255.146	-0.014761	0.0832726	-0.177261	0.859304	0.991746	82.7752	0.0505136	0.108441	0.465817	0.641347	0.870402	177.1	0.00877908	0.0822425	0.106746	0.91499	0.97903	333.72	-0.0627916	0.0663141	-0.946881	0.343699	0.82747	241.156	0.0350037	0.0872755	0.401071	0.688368	0.991548	163.615	0.00225373	0.089541	0.0251698	0.97992	0.993994	312.868	-0.0771227	0.0854027	-0.903047	0.366501	0.561123	253.969	0.134552	0.075739	1.77652	0.0756465	0.4424
ENSMUSG00000003762	Coq8b	1786.9	-0.0609524	0.0999856	-0.609612	0.542119	0.971037	339.474	-0.00577524	0.108889	-0.053038	0.957702	0.987425	319.781	0.127375	0.072447	1.75819	0.0787153	0.393481	303.821	-0.0483933	0.0905483	-0.534448	0.593032	0.926746	474.496	-0.0199545	0.114937	-0.173612	0.862171	0.994441	639.408	-0.214299	0.0905559	-2.36648	0.0179581	0.17526	1239.86	-0.259744	0.135833	-1.91223	0.0558472	0.154214	515.167	0.132493	0.0840302	1.57673	0.114857	0.509949
ENSMUSG00000003778	Brd8	1871.67	0.0558087	0.045884	1.2163	0.223871	0.921564	226.015	0.0461858	0.0689301	0.670038	0.502834	0.801961	852.339	-0.033619	0.0461519	-0.728441	0.466344	0.786547	1321.96	0.0937784	0.0382913	2.44908	0.0143223	0.28189	1939.64	0.0572626	0.0531195	1.078	0.281036	0.926039	1403.61	0.155541	0.044685	3.48082	0.000499876	0.0266212	1725.15	0.0496334	0.0657299	0.755112	0.450182	0.637654	1747	0.0195772	0.0313242	0.624986	0.53198	0.840454
ENSMUSG00000003779	Kif20a	19.5676	-0.200003	0.211059	-0.947617	0.343324	0.945791	11.2835	-0.378322	0.26089	-1.45012	0.147025	0.480941	10.6075	-0.312635	0.258589	-1.20901	0.226661	0.609172	6.48321	-0.108714	0.375542	-0.289484	0.772211	NA	13.7266	-0.424129	0.20193	-2.10038	0.0356956	0.672498	10.9774	-0.00310834	0.244844	-0.0126952	0.989871	0.996753	13.8686	-0.0646449	0.278633	-0.232007	0.816533	0.898264	18.6584	-0.263714	0.219732	-1.20016	0.230076	0.642801
ENSMUSG00000003808	Farsa	1113.99	0.0231457	0.0416314	0.555967	0.578233	0.976697	381.18	-0.0100353	0.0594449	-0.168816	0.865941	0.957447	847.335	0.0493411	0.0483986	1.01947	0.307978	0.681787	1214.28	0.0456318	0.0423668	1.07706	0.281451	0.788292	988.536	0.0818376	0.039099	2.09309	0.0363412	0.672946	621.294	-0.0277602	0.0415999	-0.667312	0.504573	0.80252	1532.85	0.0482935	0.0689097	0.700823	0.483414	0.66631	1229.48	0.114548	0.0456495	2.5093	0.012097	0.232707
ENSMUSG00000003809	Gcdh	817.768	0.0105572	0.0592983	0.178035	0.858695	0.991746	936.979	0.414255	0.0810449	5.11143	3.19732e-07	3.10968e-05	541.077	-0.0208972	0.0430105	-0.485862	0.627065	0.868266	635.748	-0.00586239	0.041828	-0.140155	0.888538	0.984884	726.061	0.0568633	0.042808	1.32833	0.184068	0.885206	484.153	0.0403911	0.0510855	0.790656	0.429145	0.761427	820.714	0.149967	0.0605229	2.47785	0.0132176	0.0536242	716.698	0.042673	0.0429363	0.993866	0.320288	0.715123
ENSMUSG00000003810	Mast2	3260.31	-0.0648238	0.0526211	-1.2319	0.217987	0.918929	539.584	-0.0916853	0.110311	-0.831156	0.405885	0.740753	2116.98	0.0289038	0.040471	0.714184	0.475113	0.792096	1872.58	0.0263028	0.0519713	0.506103	0.612785	0.933458	4375.82	-0.00883979	0.047504	-0.186085	0.852378	0.993898	2421.21	0.102363	0.0733952	1.39469	0.163111	0.514293	2532.28	0.163271	0.0925096	1.76491	0.0775784	0.195794	4044.4	0.0535665	0.0487527	1.09874	0.271882	0.678994
ENSMUSG00000003812	Dnase2a	208.381	0.158509	0.206671	0.766965	0.443102	0.962291	225.738	0.19843	0.111373	1.78167	0.0748036	0.337133	118.146	0.0140688	0.113357	0.12411	0.901228	0.975725	254.816	-0.0556431	0.0666317	-0.835085	0.40367	0.85622	95.7663	-0.112948	0.0899644	-1.25547	0.209308	0.898193	73.2015	0.0475827	0.105738	0.450007	0.652706	0.876051	219.333	-0.195388	0.134869	-1.44873	0.147414	0.30768	115.659	0.216084	0.141864	1.52317	0.127716	0.529718
ENSMUSG00000003813	Rad23a	1801.46	-0.011132	0.0562276	-0.19798	0.84306	0.991593	1408.58	-0.181167	0.0980241	-1.84819	0.0645751	0.309367	1455.59	0.0689828	0.0368959	1.86966	0.0615308	0.354957	1792.91	-0.0274504	0.0369476	-0.742954	0.457509	0.879301	1336.16	0.0468918	0.0475203	0.986774	0.323753	0.935347	971.908	-0.0201952	0.0467987	-0.431534	0.66608	0.883481	2480.18	-0.366037	0.107823	-3.3948	0.000686779	0.00557362	1419.92	0.00397982	0.0383247	0.103845	0.917293	0.981127
ENSMUSG00000003814	Calr	9919.22	-0.0243612	0.0687509	-0.354341	0.723084	0.982868	3730.01	0.0875311	0.06321	1.38477	0.166124	0.505865	7768.82	-0.0762095	0.0773769	-0.984914	0.324666	0.694315	7553.32	-0.130579	0.116923	-1.1168	0.264082	0.776602	8124.41	-0.125356	0.0812905	-1.54207	0.123056	0.835125	5796.42	-0.0467097	0.0659315	-0.708459	0.47866	0.791076	12958.1	-0.177369	0.152742	-1.16123	0.245546	0.432624	10424.5	-0.0658002	0.115835	-0.56805	0.570001	0.861036
ENSMUSG00000003824	Syce2	29.1818	0.278436	0.190557	1.46117	0.143969	0.883313	15.7033	-0.0813789	0.251221	-0.323934	0.745988	0.913253	14.4068	-0.0980107	0.230758	-0.424734	0.671031	0.886747	49.5186	0.0609866	0.143351	0.425434	0.67052	0.94915	18.6663	-0.294983	0.260442	-1.13262	0.257373	0.917951	22.3561	-0.191653	0.19537	-0.980977	0.326604	0.68649	65.8465	-0.453245	0.225668	-2.00846	0.0445945	0.130977	43.8769	0.000835361	0.18711	0.00446454	0.996438	0.998599
ENSMUSG00000003847	Nfat5	1700.7	-0.0292439	0.0784755	-0.372651	0.709408	0.980172	320.297	-0.08789	0.102148	-0.860417	0.389559	0.728703	1301.9	-0.068711	0.0443831	-1.54813	0.12159	0.473405	1866.08	0.00188294	0.0349413	0.0538887	0.957024	0.994626	3424.32	-0.0816275	0.107482	-0.759451	0.447583	0.965152	1374.56	0.0391161	0.0735949	0.531506	0.595068	0.850703	2849.62	0.208147	0.139693	1.49003	0.136215	0.291732	2948.6	-0.114063	0.0562253	-2.02868	0.0424909	0.363874
ENSMUSG00000003848	Nob1	917.85	0.0199356	0.0548995	0.363129	0.716508	0.982163	176.268	0.0822349	0.10943	0.751485	0.452361	0.770728	538.945	0.00765533	0.0564655	0.135576	0.892157	0.972373	729.249	0.1056	0.0430675	2.45197	0.0142078	0.280729	732.916	0.0367445	0.0479927	0.765627	0.443898	0.964996	574.625	-0.00722616	0.0575557	-0.125551	0.900088	0.971985	803.218	0.147562	0.0754334	1.95619	0.0504428	0.143225	916.155	0.0312158	0.0557842	0.559582	0.575765	0.863789
ENSMUSG00000003849	Nqo1	263.437	0.198642	0.143183	1.38733	0.165341	0.888024	36.9299	0.0442956	0.219863	0.201469	0.840332	0.950319	196.054	0.174145	0.0686346	2.53728	0.0111718	0.175655	245.756	0.241518	0.068651	3.51806	0.000434721	0.0349658	92.3045	0.272563	0.0976378	2.79157	0.00524534	0.383641	122.636	0.266654	0.0963704	2.76697	0.00565795	0.101302	254.629	0.105021	0.103818	1.01159	0.311735	0.504912	126.945	0.517799	0.194492	2.66231	0.0077606	0.195889
ENSMUSG00000003863	Ppfia3	2690.21	-0.204532	0.0897714	-2.27836	0.0227051	0.705922	3.69906	-0.376507	0.570307	-0.660182	0.509137	0.805884	1600.11	0.108929	0.0655132	1.6627	0.0963731	0.433306	1679.16	0.0174106	0.0567702	0.306685	0.759083	0.968751	5019.28	-0.00694102	0.0690851	-0.100471	0.919971	0.999503	1601.91	-0.20967	0.0903717	-2.32008	0.0203363	0.187804	1756.88	0.0595553	0.137466	0.433236	0.664844	0.801719	5439.06	0.015245	0.0504664	0.302083	0.762588	0.935267
ENSMUSG00000003865	Gys1	636.214	-0.0809357	0.0677751	-1.19418	0.232407	0.925256	3173.88	0.18381	0.0532598	3.45119	0.00055811	0.0124114	577.081	-0.00489029	0.0608465	-0.080371	0.935942	0.98468	542.107	-0.00619275	0.0675784	-0.0916379	0.926986	0.990153	663.403	-0.0161953	0.0627689	-0.258014	0.796396	0.992623	388.224	0.0137953	0.0742408	0.185818	0.852587	0.95651	697.966	0.0134291	0.100276	0.133921	0.893465	0.942707	612.241	0.0652972	0.0604178	1.08076	0.279804	0.684601
ENSMUSG00000003868	Ruvbl2	956.264	0.0333001	0.0706153	0.47157	0.637234	0.978073	982.243	-0.286851	0.0941268	-3.04749	0.00230758	0.0347194	675.372	0.0642963	0.0782129	0.822068	0.411038	0.751129	750.42	-0.00407721	0.0581131	-0.0701598	0.944066	0.992661	545.262	-0.0218884	0.0771543	-0.283696	0.776643	0.992623	500.088	-0.23214	0.0712296	-3.25903	0.00111792	0.0439496	1375.23	-0.212553	0.0962412	-2.20854	0.0272065	0.0920881	668.88	0.00762576	0.0575613	0.132481	0.894604	0.975507
ENSMUSG00000003872	Lin7b	552.079	-0.0911108	0.140341	-0.649211	0.516202	0.968777	4.50329	-0.13482	0.37173	-0.362682	0.716843	0.902188	848.793	0.12732	0.0973895	1.30732	0.191103	0.566653	384.19	-0.0337366	0.0896606	-0.376271	0.706716	0.956755	974.015	-0.0562325	0.0825801	-0.680945	0.495906	0.971471	372.807	-0.407081	0.106485	-3.82288	0.000131902	0.0119683	894.92	-0.93247	0.153327	-6.08159	1.18997e-09	4.52094e-07	1322.46	-0.0771634	0.0818547	-0.942687	0.345841	0.733988
ENSMUSG00000003873	Bax	503.978	0.0761896	0.0853724	0.892439	0.372158	0.951304	299.264	-0.166628	0.136592	-1.21989	0.222506	0.573217	541.301	-0.0175474	0.0797242	-0.220101	0.825792	0.950374	810.468	-0.0572529	0.0576781	-0.992628	0.320891	0.813842	394.269	0.0379204	0.05792	0.654703	0.512659	0.974104	243.088	-0.249346	0.0754158	-3.30629	0.000945411	0.0394964	1223.93	-0.618396	0.156793	-3.94403	8.01242e-05	0.00104403	474.911	0.00709907	0.0621785	0.114172	0.909101	0.979705
ENSMUSG00000003882	Il7r	7.98159	-0.555261	0.417163	-1.33104	0.183175	0.896261	2.51549	0.482321	0.596611	0.808436	0.41884	0.749222	7.81576	-0.0887345	0.326243	-0.271989	0.78563	NA	3.06918	-0.0576597	0.480826	-0.119918	0.904548	NA	16.9485	-0.320288	0.219108	-1.46178	0.143802	0.860818	6.06901	0.200834	0.370998	0.541334	0.588278	NA	8.17993	0.383709	0.429067	0.894285	0.371169	0.565773	15.0354	-0.220226	0.236692	-0.930434	0.352147	0.73712
ENSMUSG00000003923	Tfam	855.317	0.0421955	0.0583313	0.723376	0.469449	0.965008	616.92	0.0370796	0.0860257	0.431029	0.666447	0.883326	830.071	0.0103391	0.049252	0.209923	0.833728	0.95331	873.558	-0.0176074	0.044198	-0.398375	0.690353	0.953328	783.883	0.0537223	0.0440314	1.22009	0.222431	0.906678	675.633	0.0297551	0.0575943	0.516633	0.605412	0.854207	961.087	0.129483	0.069673	1.85844	0.0631061	0.168903	915.998	0.0472195	0.0355813	1.32709	0.18448	0.599204
ENSMUSG00000003929	Zfp81	269.165	0.0372071	0.0902119	0.412441	0.680016	0.978662	36.9136	0.176113	0.170802	1.03109	0.302498	0.656134	197.44	-0.111855	0.106763	-1.0477	0.294778	0.669862	453.648	0.116144	0.0763645	1.52092	0.12828	0.641014	730.863	-0.0493329	0.0869189	-0.567574	0.570324	0.980359	254.195	0.0661593	0.0744084	0.889137	0.373929	0.720069	466.006	-0.145458	0.105943	-1.37298	0.169757	0.338027	685.236	-0.0916154	0.0790633	-1.15876	0.246554	0.656644
ENSMUSG00000003934	Efnb3	5466.46	-0.0120066	0.0706276	-0.169999	0.865011	0.991928	8.0295	-0.864807	0.412872	-2.09461	0.0362053	0.221415	3354.95	0.0671452	0.0802503	0.836696	0.402763	0.745671	1119.36	-0.0223434	0.0756239	-0.295454	0.767647	0.970166	2441.26	-0.0453454	0.197434	-0.229673	0.818346	0.992623	2446.22	-0.20054	0.0582775	-3.44113	0.000579298	0.0290853	4481.76	0.160883	0.091183	1.7644	0.077665	0.195925	3158.68	0.0537123	0.0811643	0.661772	0.508117	0.830635
ENSMUSG00000003948	Mmd	1007.37	0.0372544	0.100602	0.370314	0.711148	0.980597	3309.5	-0.479726	0.12906	-3.71709	0.000201533	0.00573853	705.09	-0.0984939	0.0553718	-1.77877	0.0752767	0.386229	581.807	-0.119072	0.0505752	-2.35436	0.0185547	0.306443	3861.09	-0.182683	0.0860566	-2.12282	0.0337688	0.66969	934.48	0.000107312	0.064422	0.00166576	0.998671	0.999288	1371.82	0.0113728	0.0969483	0.117308	0.906616	0.949916	7817.35	-0.155625	0.0886943	-1.75462	0.0793242	0.450032
ENSMUSG00000003949	Hlf	1905.09	0.041827	0.171236	0.244266	0.807025	0.991268	649.923	-0.0566436	0.171747	-0.329808	0.741545	0.91231	1493.52	-0.0384427	0.0530221	-0.725032	0.468432	0.787764	2249.57	-0.0274938	0.0784312	-0.350547	0.725928	0.961696	6647.44	0.168039	0.156769	1.07189	0.28377	0.926039	1097.04	0.0553755	0.14726	0.376038	0.706889	0.903961	1668.89	-0.238939	0.298246	-0.801148	0.423046	0.613859	3350.28	0.039915	0.154003	0.259183	0.795494	0.944552
ENSMUSG00000003955	Fam162a	704.851	0.0781639	0.10109	0.77321	0.439398	0.962291	2249.37	0.124734	0.117936	1.05764	0.29022	0.64476	887.265	0.0351167	0.0716791	0.489916	0.624193	0.867931	1022.42	-0.0331196	0.0559964	-0.591459	0.554213	0.91345	405.77	-0.105386	0.0472024	-2.23265	0.025572	0.630593	387.764	-0.0124437	0.0821687	-0.15144	0.879628	0.966229	1261.81	-0.571599	0.109211	-5.23392	1.65951e-07	1.08241e-05	590.698	-0.0572588	0.0617038	-0.927962	0.353427	0.738266
ENSMUSG00000003970	Rpl8	12959.5	0.149001	0.105935	1.40654	0.159564	0.8879	5593.29	0.0635761	0.106891	0.594775	0.551994	0.829867	8470.45	0.230014	0.0700682	3.28271	0.00102813	0.0525716	7769.39	0.0744896	0.0518877	1.43559	0.151118	0.669369	4507.19	0.0683736	0.0656695	1.04118	0.297793	0.926731	5493.03	-0.0470601	0.0735106	-0.640181	0.522055	0.810097	19594.9	-0.520577	0.143903	-3.61755	0.00029741	0.00288354	5272.01	0.0978199	0.0582893	1.67818	0.0933122	0.475379
ENSMUSG00000003974	Grm3	214.365	-0.236477	0.208699	-1.1331	0.257171	0.932778	0	NA	NA	NA	NA	NA	267.994	-0.0931983	0.082031	-1.13613	0.2559	0.641438	153.563	-0.0962005	0.0821382	-1.1712	0.241517	0.755977	926.977	-0.252696	0.0797256	-3.16957	0.00152666	0.225627	207.633	-0.0682423	0.0991657	-0.688165	0.491349	0.796566	349.721	0.365158	0.140977	2.5902	0.00959206	0.0419554	567.009	-0.307032	0.0895996	-3.42672	0.000610929	0.0732972
ENSMUSG00000003992	Ssbp2	1330.76	0.141923	0.0697695	2.03417	0.0419348	0.773442	205.155	0.338835	0.156831	2.1605	0.0307338	0.201134	1039.51	0.0567664	0.0443715	1.27934	0.200777	0.57831	870.065	0.0181051	0.0420464	0.430598	0.66676	0.94915	2100.13	0.00033957	0.0716137	0.00474169	0.996217	0.99987	876.282	0.190099	0.0473179	4.01749	5.88205e-05	0.00778158	833.11	0.14948	0.0752344	1.98685	0.0469389	0.135778	1199.88	-0.0511223	0.0788529	-0.648324	0.516775	0.834706
ENSMUSG00000004018	Fancl	289.414	0.0470536	0.0858799	0.5479	0.583761	0.976738	80.3963	0.0870259	0.127029	0.685087	0.493289	0.795747	120.675	0.0244112	0.0928351	0.262953	0.792587	0.940738	163.211	-0.0917397	0.094181	-0.974079	0.330017	0.821239	194.156	-0.1294	0.0943084	-1.3721	0.170033	0.874969	197.608	0.00180326	0.0759566	0.0237406	0.981059	0.993994	387.692	-0.186408	0.131394	-1.4187	0.155986	0.319392	206.058	-0.0512218	0.0744436	-0.688061	0.491414	0.820413
ENSMUSG00000004031	Brinp2	1143.59	-0.0125169	0.0920939	-0.135915	0.891889	0.994381	0.976097	-0.0931289	0.783417	-0.118875	0.905374	NA	562.767	0.121986	0.0813983	1.49862	0.133971	0.490624	481.584	-0.0588032	0.0874878	-0.672131	0.501501	0.899986	3546.37	-0.0161279	0.0484295	-0.333017	0.739122	0.992623	877.099	0.131407	0.100887	1.30252	0.19274	0.554498	973.743	0.0389135	0.156012	0.249426	0.803031	0.890566	3701.39	-0.0232072	0.0758761	-0.305856	0.759714	0.934428
ENSMUSG00000004032	Gstm5	3426.14	0.080287	0.0980925	0.818483	0.413082	0.960481	797.477	-0.209695	0.0825348	-2.54069	0.0110634	0.103103	3899.96	0.134564	0.0422902	3.18192	0.00146301	0.062437	2282.67	0.1221	0.0389821	3.13222	0.0017349	0.0877665	2539.77	0.0879206	0.0433437	2.02845	0.0425141	0.70166	2171.83	0.0268688	0.0704722	0.381268	0.703004	0.901926	7392.03	-0.403271	0.104684	-3.85227	0.000117029	0.00139941	3151.03	0.110348	0.0480778	2.2952	0.0217214	0.284198
ENSMUSG00000004035	Gstm7	1437.05	0.0874637	0.0942118	0.928373	0.353214	0.947731	247.258	0.731347	0.139365	5.2477	1.5401e-07	1.66879e-05	1027.67	0.0671495	0.0653163	1.02807	0.303919	0.678424	371.011	-0.0263046	0.0773554	-0.340049	0.73382	0.963189	285.06	0.0798325	0.0991183	0.805427	0.420573	0.95985	559.209	-0.00682368	0.102422	-0.0666231	0.946882	0.984378	939.625	-0.220877	0.151851	-1.45457	0.145789	0.305161	601.16	0.052936	0.0773597	0.684283	0.493796	0.822201
ENSMUSG00000004038	Gstm3	2.88164	0.506049	0.616302	0.821105	0.411586	0.960481	0.106888	-0.543368	2.86488	-0.189665	0.849572	NA	2.86916	0.463569	0.628401	0.737696	0.460699	NA	0.831435	1.11426	0.982308	1.13433	0.256655	NA	0.262682	-0.320421	1.34163	-0.238829	0.811238	NA	1.25338	-0.272736	0.785616	-0.347161	0.72847	NA	1.42743	0.237583	0.750062	0.316751	0.751433	0.8587	0.490724	0.377839	1.18476	0.318915	0.749791	NA
ENSMUSG00000004040	Stat3	3565.09	-0.182752	0.119233	-1.53273	0.125342	0.882003	608.845	0.128324	0.0560042	2.29133	0.0219445	0.163043	1247.04	2.3332e-05	0.0365539	0.000638291	0.999491	0.999821	924.102	0.0583321	0.0461822	1.26309	0.206559	0.725165	1311.02	0.061656	0.044277	1.39251	0.163769	0.874466	1169.27	-0.0795313	0.0714064	-1.11378	0.265372	0.633497	1547.61	0.402797	0.0758769	5.30855	1.105e-07	8.88682e-06	1559.66	0.0731599	0.058402	1.2527	0.210317	0.626492
ENSMUSG00000004043	Stat5a	314.057	-0.0413593	0.180053	-0.229706	0.818321	0.991451	781.871	0.0849172	0.113164	0.750391	0.453019	0.770728	89.5512	0.0451425	0.143745	0.314047	0.753485	0.922933	96.8954	0.0810637	0.134583	0.602333	0.546953	0.911472	42.0913	-0.0444587	0.171108	-0.259829	0.794996	0.992623	60.6573	0.211721	0.159605	1.32653	0.184664	0.543609	138.467	0.492505	0.136015	3.62095	0.000293527	0.00285192	74.5381	0.0199987	0.157072	0.127321	0.898686	0.976084
ENSMUSG00000004044	Cavin1	908.919	0.175037	0.226103	0.774146	0.438844	0.962291	5509.65	-0.294951	0.115239	-2.55947	0.0104832	0.0999121	488.482	0.114885	0.0945374	1.21523	0.224277	0.607636	562.615	0.00712074	0.0666729	0.106801	0.914947	0.989291	418.099	0.132498	0.0847779	1.56288	0.11808	0.832484	245.554	0.179168	0.112893	1.58706	0.112499	0.435754	646.54	0.0884454	0.163524	0.540871	0.588596	0.746917	382.591	0.200274	0.119924	1.67	0.0949186	0.4766
ENSMUSG00000004054	Map3k11	651.886	-0.0425239	0.104943	-0.40521	0.685323	0.979078	522.813	0.000941884	0.0879733	0.0107065	0.991458	0.997272	510.92	0.13817	0.0890324	1.55191	0.120685	0.472635	492.418	0.0259765	0.0787775	0.329745	0.741593	0.963826	442.301	0.0231764	0.108942	0.212741	0.831529	0.992693	252.6	-0.282866	0.118172	-2.39368	0.0166805	0.170163	794.951	-0.0903172	0.129731	-0.69619	0.48631	0.668762	527.389	0.107324	0.0839298	1.27873	0.200992	0.617004
ENSMUSG00000004056	Akt2	1567.89	-0.023783	0.0990376	-0.240141	0.810221	0.991396	4959.63	0.0130683	0.0899541	0.145278	0.884491	0.963441	1099.07	-0.00455439	0.0435109	-0.104673	0.916636	0.979337	2177.38	0.083288	0.0578743	1.43912	0.150117	0.667749	2193.51	-0.0991296	0.0661832	-1.49781	0.134184	0.846084	835.602	0.0139775	0.0585342	0.238792	0.811267	0.942688	1551.9	0.201622	0.0657098	3.06837	0.00215231	0.0136355	2289.46	-0.0298208	0.0626142	-0.476263	0.633887	0.888373
ENSMUSG00000004069	Dnaja3	1751.43	-0.0418653	0.036376	-1.15091	0.249771	0.930341	3494.06	0.302385	0.0961474	3.14501	0.00166079	0.0274728	1234.54	-0.0905467	0.0364842	-2.48181	0.0130718	0.187792	1289.7	-0.0487451	0.0358024	-1.36151	0.173354	0.696664	1598.47	-0.0399054	0.0311877	-1.27952	0.200712	0.894764	1176.3	-0.010052	0.0355851	-0.282477	0.777578	0.932008	1511.66	0.335413	0.0796154	4.21292	2.52094e-05	0.000427673	1920.71	0.0170535	0.0289841	0.588374	0.556281	0.854078
ENSMUSG00000004070	Hmox2	1857.31	0.0661511	0.0730162	0.90598	0.364947	0.94904	1614.67	0.325804	0.106466	3.06016	0.00221216	0.0337082	2140.93	0.0468059	0.038663	1.21061	0.226044	0.609029	1680.1	4.63931e-05	0.0332952	0.00139339	0.998888	0.999684	1573.07	-0.00865916	0.0358224	-0.241725	0.808993	0.992623	1244	-0.0205035	0.0557711	-0.367637	0.713144	0.907127	3331.85	-0.283936	0.0742537	-3.82387	0.000131374	0.00153497	1926.65	0.110793	0.0479847	2.30892	0.0209478	0.279486
ENSMUSG00000004071	Cdip1	7420.6	-0.0467456	0.0578691	-0.807782	0.419216	0.961903	2041.65	0.0148244	0.0873674	0.169679	0.865262	0.957332	6306.69	0.0241383	0.0283074	0.85272	0.393815	0.74087	5580.75	0.0352899	0.0358103	0.985469	0.324394	0.816963	6791.81	0.054518	0.0370088	1.47311	0.140722	0.856201	4583.69	0.0684462	0.0301128	2.27299	0.0230267	0.200854	7692.51	0.154702	0.0752318	2.05634	0.0397496	0.12062	8886.6	0.106438	0.030217	3.52246	0.00042756	0.0674382
ENSMUSG00000004085	Map3k20	206.49	0.0786733	0.0931795	0.84432	0.398491	0.957906	736.122	-0.18535	0.174033	-1.06502	0.286865	0.641486	337.912	0.00830706	0.0583279	0.14242	0.886748	0.970893	182.853	-0.118275	0.0923671	-1.28049	0.200373	0.720601	292.992	0.107073	0.0649481	1.64859	0.0992321	0.812011	126.033	0.190395	0.0871017	2.18589	0.0288236	0.224255	443.11	-0.149186	0.0768337	-1.94167	0.0521767	0.146643	329.84	0.0678938	0.0836022	0.812105	0.416731	0.777997
ENSMUSG00000004096	Cwc15	1536.05	0.149091	0.0817138	1.82455	0.0680687	0.839664	975.287	-0.108043	0.0685217	-1.57677	0.114848	0.425762	1460.43	0.0355836	0.0418211	0.850853	0.394851	0.740995	1572.23	0.0373718	0.0404007	0.925029	0.354951	0.834087	1104.93	0.0526512	0.041763	1.26071	0.207412	0.897616	951.271	0.0334415	0.0537129	0.622596	0.53355	0.81567	2275.22	-0.168444	0.0600861	-2.80337	0.00505716	0.0258995	1164.25	0.0657306	0.0437276	1.50318	0.132791	0.536286
ENSMUSG00000004098	Col5a3	348.314	0.128925	0.208639	0.617933	0.536619	0.970008	552.784	-1.00209	0.24967	-4.01367	5.97817e-05	0.00212132	169.703	0.314572	0.120138	2.61843	0.00883356	0.156816	192.323	0.289945	0.101098	2.86794	0.00413149	0.149935	153.535	0.428982	0.16368	2.62087	0.00877064	0.473598	244.282	0.104935	0.136945	0.766256	0.443524	0.770282	927.009	0.569547	0.191735	2.9705	0.00297317	0.0173092	162.443	0.424176	0.147508	2.87562	0.0040324	0.146255
ENSMUSG00000004099	Dnmt1	1833.15	-0.150066	0.0815815	-1.83946	0.0658475	0.834417	112.334	0.0185785	0.128863	0.144172	0.885365	0.964002	787.767	0.0441987	0.0562745	0.785414	0.432211	0.76519	1312.2	-0.0189614	0.0695362	-0.272684	0.785096	0.972904	1793.71	-0.0335429	0.0392314	-0.855001	0.39255	0.956233	1173.17	0.0436615	0.075479	0.578459	0.562954	0.834902	985.942	0.413015	0.104069	3.96866	7.22793e-05	0.00096818	1346.69	-0.0238035	0.048914	-0.486641	0.626513	0.886181
ENSMUSG00000004100	Ppan	529.066	0.155823	0.0939369	1.65881	0.097155	0.866591	156.308	0.0143752	0.130237	0.110377	0.91211	0.97192	295.474	0.110155	0.0826612	1.3326	0.182662	0.555793	485.028	0.112378	0.0620224	1.81189	0.0700039	0.519549	382.584	0.0957215	0.0819198	1.16848	0.242614	0.91471	255.2	-0.220344	0.0875857	-2.51575	0.011878	0.144206	535.403	-0.110576	0.114093	-0.969174	0.332458	0.527463	485.022	0.0948349	0.0727737	1.30315	0.192524	0.607655
ENSMUSG00000004105	Angptl2	160.993	-0.168632	0.447455	-0.376869	0.706271	0.980142	1061.45	0.147209	0.153583	0.958496	0.337813	0.686814	121.442	-0.102207	0.133817	-0.763782	0.444997	0.774591	174.661	-0.094159	0.0852687	-1.10426	0.269479	0.779737	67.1922	-0.22267	0.173372	-1.28435	0.19902	0.893939	58.3625	0.0993542	0.200062	0.496617	0.619459	0.861425	122.77	-0.0931778	0.321215	-0.290079	0.771756	0.870828	75.2466	-0.128042	0.241481	-0.530236	0.595949	0.873603
ENSMUSG00000004110	Cacna1e	3209.79	0.0427715	0.101443	0.421633	0.673293	0.978073	0.165636	0.188337	2.1725	0.0866912	0.930917	NA	865.456	-0.0458325	0.0583333	-0.785701	0.432043	0.76519	1480.38	-0.261189	0.0450556	-5.79704	6.74962e-09	7.05757e-06	10151.4	-0.149053	0.114151	-1.30576	0.191634	0.890579	2968.39	-0.0833528	0.07925	-1.05177	0.292905	0.659521	7384.04	0.169109	0.151052	1.11954	0.262908	0.453032	10567.3	-0.197659	0.0878841	-2.24909	0.0245069	0.297847
ENSMUSG00000004113	Cacna1b	3572.87	-0.0342756	0.0885715	-0.386983	0.698769	0.979585	0.781181	-0.0242408	0.947698	-0.0255786	0.979593	NA	907.259	0.044917	0.0691617	0.64945	0.516048	0.816503	876.597	0.0855276	0.044104	1.93923	0.0524738	0.464142	5239.92	-0.0395078	0.0380669	-1.03785	0.299339	0.926731	2897.49	0.0448499	0.078908	0.568382	0.569775	0.838166	676.571	0.108663	0.228382	0.475794	0.634221	0.781753	4499.01	-0.11488	0.056427	-2.0359	0.0417604	0.36225
ENSMUSG00000004127	Trmt10a	213.626	-0.0337872	0.0837287	-0.403531	0.686557	0.979078	80.9949	-0.338586	0.10032	-3.37505	0.000738023	0.015464	158.527	-0.183451	0.0969561	-1.89211	0.0584766	0.346289	142.002	-0.122962	0.0924762	-1.32967	0.183628	0.702381	226.719	-0.0741633	0.0696633	-1.0646	0.287058	0.926039	169.365	-0.103235	0.0728557	-1.41697	0.156491	0.503807	225.635	-0.151798	0.0943984	-1.60806	0.107823	0.247154	190.18	0.0581184	0.0817337	0.71107	0.477041	0.812567
ENSMUSG00000004151	Etv1	278.126	-0.111583	0.169188	-0.659517	0.509564	0.968398	7.00335	-0.232036	0.342638	-0.677205	0.498276	0.799295	884.964	-0.233882	0.129052	-1.8123	0.0699395	0.374917	4660.44	-0.0112041	0.0567202	-0.197533	0.84341	0.979422	2549.09	-0.136956	0.0769547	-1.7797	0.0751255	0.779034	264.264	0.0275687	0.142254	0.1938	0.846333	0.954689	4162.5	0.28343	0.161076	1.7596	0.0784752	0.197244	1846.12	-0.0220597	0.209428	-0.105333	0.916112	0.981127
ENSMUSG00000004187	Kifc2	5066.64	-0.0224272	0.128297	-0.174807	0.861231	0.991904	204.792	-0.347798	0.141359	-2.46038	0.0138791	0.119127	4945.07	0.146852	0.0412734	3.55804	0.000373631	0.0274262	5103.34	0.0663436	0.0340193	1.95018	0.0511549	0.460367	16004.2	0.134474	0.059408	2.26357	0.0236008	0.618229	3973.33	-0.120475	0.0787643	-1.52956	0.126126	0.456674	5616.25	0.0114737	0.102268	0.112193	0.910671	0.952068	14774.4	0.134465	0.0553918	2.42753	0.0152022	0.252965
ENSMUSG00000004207	Psap	45303.7	0.00222057	0.0628975	0.0353045	0.971837	0.998758	14768.4	0.368762	0.0769907	4.78969	1.67039e-06	0.000121479	24942.2	0.125213	0.0514076	2.4357	0.0148631	0.198504	22991.3	0.0372199	0.0354679	1.0494	0.293996	0.7971	45303	0.0822353	0.0341933	2.40501	0.016172	0.565967	25560	-0.0454565	0.0430245	-1.05653	0.290728	0.658444	47057.8	0.379166	0.111952	3.38685	0.000706994	0.00571746	47584.5	0.112898	0.063764	1.77055	0.0766351	0.444386
ENSMUSG00000004221	Ikbkg	733.649	-0.0102184	0.062884	-0.162496	0.870915	0.992214	411.358	0.00463704	0.0846787	0.0547605	0.956329	0.98697	477.095	-0.0804636	0.0567019	-1.41906	0.155881	0.519792	519.419	0.00244879	0.0468021	0.0523222	0.958272	0.995066	1097.99	-0.015543	0.0725503	-0.214237	0.830362	0.992623	589.005	-0.0332659	0.0534955	-0.621845	0.534044	0.815799	815.065	-0.023446	0.0581753	-0.403022	0.686932	0.816952	970.21	-0.162335	0.0491299	-3.30421	0.000952452	0.0831803
ENSMUSG00000004231	Pax2	3.46333	0.218454	0.656355	0.332828	0.739264	0.985128	0	NA	NA	NA	NA	NA	368.645	0.098017	0.0806017	1.21607	0.22396	0.607575	167.752	-0.0277803	0.0813506	-0.341488	0.732736	0.962673	3.93644	0.516176	0.497401	1.03775	0.299388	0.926731	1.06436	0.363636	0.836826	0.434542	0.663895	NA	0.541506	-1.40321	1.89716	-0.739637	0.45952	NA	11.305	0.289501	0.323256	0.895578	0.370478	0.748685
ENSMUSG00000004233	Wars2	150.282	-0.177137	0.113267	-1.56389	0.117843	0.882003	169.415	0.0229166	0.0838856	0.273189	0.784708	0.928412	72.8212	-0.0365791	0.143472	-0.254956	0.798757	0.943234	71.6259	0.275373	0.119697	2.30058	0.0214153	0.326301	272.106	-0.0148673	0.0752139	-0.197667	0.843306	0.993512	100.082	0.0023646	0.100033	0.0236382	0.981141	0.993994	138.943	-0.0571286	0.12066	-0.473467	0.63588	0.782755	264.21	-0.117678	0.0797736	-1.47515	0.140172	0.544556
ENSMUSG00000004263	Atn1	483.899	0.236476	0.130298	1.81489	0.0695409	0.842484	305.352	-0.387511	0.211333	-1.83365	0.0667062	0.315827	670.428	0.139687	0.107535	1.29899	0.193949	0.569442	990.473	0.0457117	0.0729908	0.626266	0.53114	0.907425	403.185	0.0762588	0.0612892	1.24424	0.21341	0.902512	167.669	-0.054657	0.106851	-0.511528	0.608981	0.855479	1200.58	-0.564615	0.200985	-2.80924	0.00496587	0.0255712	334.681	0.0180883	0.0923035	0.195965	0.844637	0.96117
ENSMUSG00000004264	Phb2	1893	0.0484898	0.0679493	0.713616	0.475464	0.965008	5200.56	0.0736162	0.0804442	0.915121	0.360128	0.705701	1742.45	0.0903614	0.0418875	2.15724	0.0309869	0.2695	1885.23	0.0141957	0.0340582	0.416808	0.676819	0.950489	1451.34	-0.0104899	0.0397077	-0.264178	0.791643	0.992623	974.527	-0.0381892	0.0469254	-0.813829	0.415743	0.752496	2864.71	-0.324349	0.0937127	-3.4611	0.000537965	0.00460176	1722.57	0.0566826	0.0410059	1.38231	0.166878	0.582321
ENSMUSG00000004266	Ptpn6	101.775	0.00898616	0.256447	0.035041	0.972047	0.998758	21.1239	-0.211762	0.263127	-0.80479	0.420941	0.750549	47.7484	0.00206876	0.160551	0.0128854	0.989719	0.997592	35.8992	-0.0139323	0.154061	-0.0904338	0.927943	0.990153	72.0796	-0.000860144	0.0948049	-0.00907278	0.992761	0.99987	32.1771	-0.0391486	0.146752	-0.266767	0.789649	0.936377	69.8469	-0.0389165	0.13398	-0.290465	0.771461	0.87078	73.2632	0.0606104	0.149764	0.404706	0.685694	0.909337
ENSMUSG00000004267	Eno2	20529.6	-0.187649	0.100123	-1.87419	0.0609041	0.820532	17.9889	-0.210676	0.23096	-0.912174	0.361677	0.707105	27824.3	0.0128981	0.0356679	0.361618	0.717638	0.906812	22170.6	-0.0477193	0.0346032	-1.37905	0.167881	0.689062	29730.7	0.0139912	0.0367253	0.380969	0.703226	0.992623	14597.6	-0.165439	0.0421102	-3.9287	8.5405e-05	0.00958169	25553.9	0.0962078	0.0755511	1.27341	0.202871	0.381468	32274.3	-0.0274738	0.0321358	-0.854929	0.392591	0.762629
ENSMUSG00000004268	Emg1	892.357	-0.030986	0.0628269	-0.493197	0.621874	0.976913	985.791	0.103134	0.0684613	1.50646	0.131949	0.458792	711.937	0.00232643	0.0685277	0.0339487	0.972918	0.992878	1301.54	0.00565685	0.0571652	0.0989562	0.921173	0.990153	582.084	0.0119759	0.0557112	0.214964	0.829796	0.992623	501.571	0.0092436	0.0528109	0.175032	0.861054	0.959997	1322.63	-0.310491	0.0870445	-3.56704	0.000361037	0.00335381	828.466	0.0277813	0.0646934	0.429431	0.66761	0.90333
ENSMUSG00000004270	Lpcat3	560.766	0.127657	0.0927193	1.37682	0.168569	0.889967	1046.14	-0.205047	0.100005	-2.05036	0.0403293	0.237374	379.367	0.0648986	0.0741418	0.875331	0.381394	0.733804	568.956	0.00957476	0.0522976	0.183082	0.854734	0.980234	442.013	0.0649518	0.0746044	0.870617	0.383963	0.955016	282.894	0.0444555	0.0649625	0.684325	0.49377	0.798007	702.534	0.0858277	0.0971731	0.883246	0.377103	0.571109	555.681	0.0437856	0.0686663	0.637658	0.523696	0.836802
ENSMUSG00000004285	Atp6v1f	2832.15	0.0480461	0.0948111	0.506756	0.612326	0.976738	2464.84	-0.153055	0.135351	-1.1308	0.258138	0.610298	3136.07	0.142891	0.0927412	1.54075	0.123377	0.476209	2815.93	0.012526	0.064023	0.195649	0.844885	0.979422	1619.43	-0.0569537	0.0573163	-0.993674	0.320382	0.932993	1384.75	-0.258216	0.0729416	-3.54004	0.000400071	0.0231366	6653.95	-0.744532	0.148681	-5.00759	5.51166e-07	2.53592e-05	1974.73	0.00705827	0.0502722	0.140401	0.888343	0.974022
ENSMUSG00000004296	Il12b	0.147779	-0.204016	3.01104	-0.0677561	0.94598	NA	0	NA	NA	NA	NA	NA	0.0439424	0.124408	3.00318	0.0414256	0.966957	NA	0	NA	NA	NA	NA	NA	0.720027	1.16321	1.38157	0.841949	0.399816	NA	0.0384043	0.105611	3.00318	0.0351665	0.971947	NA	0.0299737	-0.128769	3.00318	-0.0428775	0.965799	NA	0.0997555	-0.317323	3.00318	-0.105663	0.91585	NA
ENSMUSG00000004317	Clcn5	971.964	-0.0839596	0.0820072	-1.02381	0.305926	0.943547	62.148	0.257539	0.141576	1.81908	0.0688995	0.322149	649.141	0.0308585	0.0431317	0.715449	0.474332	0.7918	375.737	0.088342	0.0613517	1.43993	0.149888	0.667749	391.46	0.0747275	0.124622	0.599635	0.54875	0.9794	676.668	0.170338	0.0660735	2.57801	0.00993725	0.133369	550.359	0.162028	0.0881201	1.83872	0.0659562	0.174377	226.704	-0.0545796	0.160274	-0.340541	0.73345	0.926209
ENSMUSG00000004319	Clcn3	2495.04	-0.0171009	0.0740882	-0.230818	0.817456	0.991451	325.659	0.131237	0.120845	1.086	0.277481	0.631105	2505.01	-0.0423303	0.036834	-1.14922	0.250466	0.635189	2757.13	0.0697294	0.0261194	2.66964	0.00759318	0.204235	5092.28	-0.0164499	0.059753	-0.275298	0.783087	0.992623	2521.73	0.0692706	0.0520856	1.32994	0.183539	0.542032	3559.24	0.32979	0.0917247	3.59543	0.00032385	0.00307879	4451.67	-0.11468	0.063461	-1.8071	0.070747	0.432316
ENSMUSG00000004328	Hif3a	218.314	1.00186	0.310385	3.22782	0.00124739	0.280593	8.97011	1.59686	0.493851	3.23348	0.00122292	0.0222013	213.064	1.04283	0.368018	2.83365	0.004602	0.113782	213.192	0.855235	0.343391	2.49056	0.0127543	0.266059	371.225	0.795363	0.287036	2.77095	0.00558922	0.394497	201.015	1.03643	0.330891	3.13225	0.00173474	0.0559312	219.021	1.17183	0.386523	3.03172	0.00243168	0.0149116	371.665	0.893822	0.312144	2.86349	0.00418998	0.148584
ENSMUSG00000004341	Gpx6	50.8019	1.26639	1.49877	0.844955	0.398136	0.957852	0	NA	NA	NA	NA	NA	5.91584	0.22923	0.417628	0.548885	0.583084	NA	1.45734	0.0940714	0.838451	0.112197	0.910667	NA	0.824249	1.58753	1.11769	1.42037	0.155499	NA	1.21304	-0.662475	0.817739	-0.81013	0.417866	NA	8.63168	0.128656	0.400122	0.321542	0.7478	0.855741	0.451141	0.126618	1.56993	0.0806521	0.935719	NA
ENSMUSG00000004344	Gpx5	0.0455064	-0.182159	3.01104	-0.0604969	0.95176	NA	0	NA	NA	NA	NA	NA	0.0774719	0.364855	3.00318	0.12149	0.903303	NA	0	NA	NA	NA	NA	NA	0.317217	0.656326	1.85451	0.353908	0.723408	NA	0.18044	-0.375278	2.39971	-0.156385	0.87573	NA	0.0734366	0.111678	3.00318	0.0371868	0.970336	NA	0.0285394	-0.317324	3.00318	-0.105663	0.91585	NA
ENSMUSG00000004347	Pde1c	186.051	-0.151404	0.11148	-1.35813	0.174423	0.892678	7.12481	-0.931494	0.357879	-2.60282	0.00924616	0.0911908	333.422	-0.131933	0.0885223	-1.49039	0.136121	0.493266	1392.79	-0.0614231	0.0712046	-0.862628	0.388342	0.852418	154.125	-0.111703	0.183045	-0.610249	0.541697	0.97938	136.403	0.109527	0.175202	0.625149	0.531873	0.815066	83.3586	-0.133682	0.24726	-0.540655	0.588746	0.746961	85.7838	-0.00392938	0.142517	-0.0275713	0.978004	0.99399
ENSMUSG00000004356	Utp20	504.545	-0.109985	0.0606561	-1.81325	0.0697935	0.842484	133.95	-0.0650215	0.102898	-0.631905	0.527449	0.817556	252.467	-0.171747	0.063875	-2.68881	0.00717077	0.141922	320.593	0.0843772	0.0638422	1.32165	0.186284	0.703234	767.326	-0.116489	0.0892348	-1.30542	0.191751	0.890579	341.527	0.0487743	0.0628638	0.775871	0.437825	0.768094	390.36	-0.146981	0.0694789	-2.11548	0.0343893	0.108653	636.624	-0.211297	0.0749304	-2.81991	0.0048037	0.157379
ENSMUSG00000004359	Spic	0.566841	0.756841	1.36963	0.552588	0.580545	0.976738	0.606271	1.14952	1.08953	1.05506	0.291397	NA	1.23227	0.705146	0.767355	0.91893	0.358132	NA	1.27907	1.8357	1.04779	1.75197	0.0797796	NA	0.404635	-0.928643	1.18725	-0.782181	0.434108	NA	0.23644	-1.07098	1.69608	-0.631446	0.527749	NA	1.07392	0.443125	0.970835	0.456437	0.648076	NA	0.677034	0.182554	1.28157	0.142445	0.886728	NA
ENSMUSG00000004360	9330159F19Rik	1689.55	0.006639	0.109701	0.0605189	0.951742	0.996759	75.3549	-0.207649	0.240723	-0.862607	0.388353	0.727806	1035.81	-0.119736	0.0867784	-1.37979	0.167652	0.537397	1240.93	-0.0899515	0.0616414	-1.45927	0.144491	0.660728	2655.46	-0.132714	0.0850664	-1.56012	0.118731	0.832907	1478.81	0.0174004	0.0709516	0.245243	0.806268	0.940312	2019.1	0.142551	0.108222	1.31721	0.187768	0.362023	2767.86	-0.127222	0.0906281	-1.40378	0.160385	0.572903
ENSMUSG00000004364	Cul3	1749.58	0.015815	0.0848256	0.186442	0.852098	0.991746	1044.84	-0.010721	0.0640373	-0.167418	0.867041	0.957447	1920.47	-0.052587	0.0379628	-1.38523	0.165983	0.535844	2048.18	-0.0116592	0.033129	-0.351933	0.724888	0.961696	3538.14	-0.0101732	0.0525791	-0.193483	0.84658	0.993898	1883.58	0.0545446	0.0571102	0.955076	0.339539	0.695561	2973.29	0.212211	0.0808677	2.62418	0.00868587	0.0388958	3672.27	-0.0392214	0.054651	-0.71767	0.472961	0.811323
ENSMUSG00000004366	Sst	11202.2	-0.0486721	0.186801	-0.260556	0.794435	0.990017	0	NA	NA	NA	NA	NA	2391.71	0.206228	0.133434	1.54554	0.122215	0.474444	535.911	-0.00916483	0.109221	-0.0839111	0.933127	0.990893	2480.73	0.0476478	0.112766	0.422537	0.672633	0.989715	1280.85	-0.291138	0.261957	-1.1114	0.266397	0.63482	1797.77	-0.302482	0.339888	-0.889945	0.373495	0.567923	2179.42	0.311283	0.189543	1.64228	0.100531	0.487224
ENSMUSG00000004371	Il11	13.0738	-0.049448	0.293308	-0.168587	0.866121	0.991928	3.64847	-0.540324	0.497875	-1.08526	0.277806	0.63136	19.2851	-0.37011	0.248095	-1.49181	0.13575	0.493081	44.8273	-0.103326	0.144952	-0.71283	0.475951	0.889765	9.75555	0.0831324	0.282729	0.294036	0.768731	0.992623	8.339	-0.204155	0.314209	-0.649741	0.515859	0.807697	32.5489	0.132361	0.217556	0.608399	0.542923	0.713956	10.8966	0.0689174	0.315019	0.218772	0.826828	0.955183
ENSMUSG00000004383	Large1	1310.11	-0.0317324	0.0971953	-0.326481	0.74406	0.985983	153.103	-0.203581	0.102864	-1.97913	0.0478011	0.261079	944.589	-0.0564183	0.0420526	-1.34161	0.179721	0.551578	1188.73	-0.00637991	0.0365817	-0.174402	0.86155	0.980844	4221.67	-0.0459773	0.0444851	-1.03354	0.30135	0.92716	1003.06	-0.101717	0.0735221	-1.3835	0.166513	0.518708	1173.74	0.313242	0.0969986	3.22935	0.00124073	0.0088591	5884.08	-0.0287161	0.0601567	-0.477355	0.633109	0.888294
ENSMUSG00000004393	Ddx56	1092.09	-0.0130094	0.0613082	-0.212196	0.831954	0.991451	323.021	0.19153	0.0715387	2.6773	0.00742181	0.0787085	822.672	0.0386081	0.0529154	0.72962	0.465623	0.786	777.814	0.0592566	0.0534147	1.10937	0.267272	0.779142	821.481	-0.0042107	0.0452732	-0.0930065	0.925898	0.999503	657.708	0.0384351	0.0600315	0.640249	0.522011	0.810097	1323.54	0.0917497	0.0653732	1.40348	0.160475	0.32553	878.963	0.080473	0.0408677	1.96911	0.0489405	0.375432
ENSMUSG00000004394	Tmed4	3189.57	0.0602014	0.0664362	0.906154	0.364854	0.94904	904.15	0.00902413	0.050035	0.180356	0.856873	0.955683	1882.68	-0.00225351	0.0290859	-0.0774778	0.938243	0.984953	2263.61	0.085802	0.0267721	3.2049	0.00135108	0.0755974	1643.47	0.0118697	0.047301	0.25094	0.80186	0.992623	1775.64	0.00481621	0.0388796	0.123875	0.901414	0.972724	2905.8	-0.0564928	0.0370277	-1.52569	0.127087	0.278316	1988.39	0.0563375	0.0524877	1.07335	0.283115	0.686792
ENSMUSG00000004415	Col26a1	71.2886	0.062717	0.332963	0.18836	0.850594	0.991746	0.384842	1.15666	1.21866	0.949129	0.342555	NA	56.6284	0.115618	0.181239	0.637932	0.523518	0.820967	24.2197	-0.0344314	0.18119	-0.190029	0.849286	0.980234	96.8844	0.0729051	0.104685	0.696426	0.486162	0.970062	50.6567	-0.469167	0.178853	-2.62319	0.00871095	0.123921	65.3989	-0.263112	0.206343	-1.27512	0.202267	0.380709	58.2392	0.0768718	0.151839	0.506271	0.612666	0.880911
ENSMUSG00000004446	Bid	395.855	0.0322415	0.104437	0.308717	0.757537	0.987486	12.1443	0.11422	0.339085	0.336848	0.736231	0.909376	199.434	0.209337	0.101929	2.05374	0.0400004	0.298665	63.9118	-0.0711684	0.116999	-0.608284	0.542999	0.910714	220.849	-0.0555727	0.0820676	-0.677158	0.498306	0.971471	250.134	0.00385903	0.0987737	0.0390694	0.968835	0.991132	187.187	0.376114	0.128564	2.92549	0.00343909	0.0193619	269.161	-0.00684889	0.088287	-0.0775753	0.938166	0.985728
ENSMUSG00000004451	Ralb	381.448	-0.116778	0.0598616	-1.9508	0.0510812	0.797487	572.783	-0.274094	0.0773769	-3.54232	0.00039662	0.00954311	518.41	-0.0665835	0.054699	-1.21727	0.223501	0.606791	512.241	-0.0384512	0.0515918	-0.745297	0.456092	0.87898	387.378	0.00534401	0.059201	0.090269	0.928073	0.999503	237.489	-0.0380471	0.0794336	-0.47898	0.631953	0.867998	531.186	-0.201838	0.0838125	-2.4082	0.0160313	0.0619788	450.996	-0.0278348	0.0857684	-0.324534	0.745534	0.930254
ENSMUSG00000004455	Ppp1cc	1359	0.0786838	0.0454986	1.72937	0.0837432	0.851154	269.983	0.168636	0.154994	1.08802	0.276587	0.630671	974.45	-0.0209407	0.0585419	-0.357705	0.720564	0.907867	2292.23	0.0224589	0.0447376	0.502014	0.615658	0.933855	1900.13	0.109089	0.0498089	2.19014	0.0285138	0.652748	1192.23	0.0719291	0.0349491	2.05811	0.0395795	0.261806	1112.68	0.640261	0.16736	3.82566	0.000130423	0.00152697	2814.54	0.0560427	0.052885	1.05971	0.289277	0.69192
ENSMUSG00000004460	Dnajb11	1233.5	-0.0507325	0.0808248	-0.627685	0.53021	0.969311	521.115	0.0355954	0.0633661	0.561742	0.574292	0.841374	1057.17	-0.0665227	0.0695755	-0.956122	0.33901	0.702799	1305.31	-0.11098	0.110658	-1.00291	0.315905	0.811093	1149.52	-0.0930081	0.0683707	-1.36035	0.173719	0.877746	696.353	-0.086207	0.0701383	-1.2291	0.219035	0.582934	1436.15	0.0141691	0.12136	0.116753	0.907056	0.950098	1395.32	0.0348553	0.0932682	0.37371	0.70862	0.916593
ENSMUSG00000004462	Tbccd1	450.888	0.0326913	0.0632672	0.516717	0.605354	0.976738	134.735	-0.0495072	0.133698	-0.370292	0.711165	0.900674	242.448	-0.154807	0.0769829	-2.01093	0.044333	0.311204	275.477	-0.0357779	0.0603731	-0.592613	0.55344	0.91345	403.42	-0.101642	0.0527416	-1.92717	0.0539589	0.728096	256.016	-0.0773423	0.0669495	-1.15523	0.247995	0.614367	442.384	0.208817	0.116032	1.79966	0.0719142	0.185514	423.761	-0.0502941	0.0560946	-0.896595	0.369935	0.748685
ENSMUSG00000004473	Clec11a	57.1897	0.343941	0.196072	1.75416	0.0794039	0.851154	37.6394	-0.510058	0.230293	-2.21482	0.0267724	0.184768	41.5318	0.437349	0.145511	3.0056	0.00265053	0.0861995	73.3725	0.100741	0.136497	0.738048	0.460485	0.881052	88.7661	0.0531716	0.0997643	0.532972	0.594053	0.984295	36.9568	-0.19351	0.157209	-1.23091	0.218357	0.582741	236.732	-0.446151	0.119109	-3.74575	0.000179855	0.00195701	115.504	0.048602	0.113991	0.426368	0.66984	0.903941
ENSMUSG00000004500	Zfp324	256.059	0.0304417	0.0851685	0.357429	0.72077	0.982325	30.4453	0.193118	0.199275	0.969103	0.332494	0.681751	91.0525	0.0487377	0.10394	0.4689	0.639141	0.87334	97.7986	-0.00457207	0.129127	-0.0354074	0.971755	0.996779	282.193	-0.100234	0.0656589	-1.52658	0.126865	0.839899	172.882	-0.0793628	0.0913108	-0.869151	0.384765	0.728303	159.541	0.0764289	0.0996404	0.767048	0.443053	0.631569	316.414	-0.0362846	0.0747122	-0.485658	0.62721	0.886254
ENSMUSG00000004508	Gab2	1015.5	-0.135601	0.098381	-1.37832	0.168104	0.889227	128.883	0.237092	0.172844	1.37171	0.170155	0.510324	644.142	-0.0979715	0.0668121	-1.46637	0.142546	0.500594	322.598	-0.036244	0.0742417	-0.488189	0.625416	0.936443	692.684	-0.0380826	0.0638607	-0.596338	0.550949	0.979458	551.719	0.175504	0.0649624	2.70163	0.0069	0.112211	362.122	0.291022	0.127571	2.28126	0.0225331	0.0800832	548.39	0.0357564	0.0815606	0.438403	0.661094	0.900133
ENSMUSG00000004530	Coro1c	2954.58	-0.0372625	0.0538844	-0.691526	0.489235	0.965008	371.103	0.067363	0.0942957	0.71438	0.474992	0.783816	2143.44	0.106788	0.0558819	1.91095	0.0560109	0.341783	2056.81	0.0325235	0.0382094	0.851191	0.394663	0.855081	2183.56	0.00595144	0.0450006	0.132253	0.894785	0.995431	1795.71	0.0387304	0.0440121	0.879994	0.378863	0.724892	2862.32	0.188572	0.0689711	2.73407	0.00625562	0.030435	2898.8	0.100778	0.0450569	2.23668	0.0253072	0.301507
ENSMUSG00000004535	Tax1bp1	3225.01	-0.0596453	0.0567782	-1.0505	0.29349	0.939029	1410.23	-0.0242432	0.046201	-0.524732	0.599769	0.850589	2694.78	-0.0227795	0.0383008	-0.594753	0.552009	0.836817	2544.72	0.00845691	0.0378138	0.223646	0.823033	0.977723	3411.79	-0.0421583	0.041669	-1.01174	0.31166	0.931145	2489.6	-0.00400913	0.0492822	-0.0813505	0.935163	0.980715	3909.69	-0.0180874	0.0613745	-0.294706	0.768218	0.869272	3703.07	0.0156963	0.0431262	0.363961	0.715887	0.919812
ENSMUSG00000004540	Psg17	1.59623	0.653612	0.767447	0.85167	0.394397	0.956507	0.31955	-0.731126	1.54225	-0.474065	0.635453	NA	1.43442	-0.733752	0.744302	-0.985826	0.324219	NA	1.95791	0.0723963	0.611586	0.118375	0.905771	NA	2.75605	0.76414	0.585231	1.30571	0.191652	0.890579	1.31377	0.00265679	0.745021	0.00356606	0.997155	NA	1.77549	0.0563422	0.769517	0.0732175	0.941633	0.968654	1.44036	0.522105	0.716482	0.728707	0.466181	NA
ENSMUSG00000004542	Psg19	0	NA	NA	NA	NA	NA	0.0638182	-0.783815	3.00318	-0.260995	0.794096	NA	0.231063	0.604438	2.29956	0.26285	0.792666	NA	0.0506301	0.232517	3.00318	0.0774237	0.938286	NA	0.282427	-0.292591	1.65014	-0.177313	0.859262	NA	0.219978	0.0566818	2.03845	0.0278063	0.977817	NA	0.0534926	-0.128769	3.00318	-0.0428775	0.965799	NA	0.105897	0.644463	3.00318	0.214594	0.830084	NA
ENSMUSG00000004552	Ctse	0.777814	-1.46287	1.21916	-1.1999	0.230177	0.924051	0.533526	-0.888235	1.16264	-0.76398	0.444879	NA	2.36383	-0.949621	0.757377	-1.25383	0.209905	NA	0.940492	0.540637	1.04424	0.517733	0.604644	NA	0.356906	1.94949	2.54918	0.764753	0.444419	NA	0	NA	NA	NA	NA	NA	0.690135	1.04424	1.28973	0.809657	0.418137	NA	0.214456	1.12536	2.49418	0.451195	0.651849	NA
ENSMUSG00000004558	Ndrg2	32592.7	0.0712178	0.113746	0.626114	0.53124	0.969311	6827.61	0.503723	0.074417	6.76893	1.29741e-11	4.70216e-09	24498.7	0.114322	0.0374828	3.05	0.00228844	0.0800761	24712.1	0.0954255	0.0372024	2.56503	0.0103166	0.239385	17867.6	0.077098	0.0433298	1.77933	0.0751859	0.779034	21507.2	0.144398	0.059346	2.43315	0.0149679	0.161845	24800.3	0.0105546	0.101032	0.104467	0.916799	0.95559	18531.8	0.113374	0.0611608	1.8537	0.0637816	0.412928
ENSMUSG00000004561	Mettl17	1019.74	0.0609061	0.0594775	1.02402	0.305827	0.943547	284.076	-0.126844	0.05859	-2.16495	0.0303918	0.19966	537.962	0.03489	0.0545795	0.639251	0.52266	0.820556	866.043	0.0803086	0.0665611	1.20654	0.227609	0.745345	897.014	0.0387782	0.0389758	0.994931	0.31977	0.932658	611.241	0.0491471	0.0531444	0.924785	0.355078	0.706789	1037.48	0.023779	0.117823	0.20182	0.840057	0.912686	1034.21	0.0487755	0.0391877	1.24466	0.213255	0.62904
ENSMUSG00000004562	Arhgef40	1896.28	-0.0776397	0.069805	-1.11224	0.266036	0.934575	444.932	-0.0569295	0.085538	-0.665546	0.505702	0.80302	804.807	0.0280322	0.0405161	0.691879	0.489014	0.799189	719.943	-0.0128301	0.049768	-0.257798	0.796563	0.974993	754.455	-0.0300839	0.0618942	-0.486054	0.626929	0.984783	1129.38	-0.01616	0.0915097	-0.176593	0.859828	0.959592	1574.62	0.0787173	0.086073	0.914541	0.360432	0.555082	753.267	0.0813788	0.0721697	1.1276	0.259487	0.669132
ENSMUSG00000004565	Pnpla6	2294.97	-0.108609	0.0568196	-1.91148	0.0559434	0.803008	324.64	-0.0376823	0.0962602	-0.391463	0.695455	0.894652	1761.72	0.0523175	0.0498038	1.05047	0.293501	0.669077	1238.96	-0.0298014	0.0555603	-0.53638	0.591696	0.926429	2129.52	0.00618597	0.0471175	0.131288	0.895547	0.995644	1627.12	-0.0550244	0.0750204	-0.733459	0.463279	0.782384	1941.87	0.104355	0.0906096	1.1517	0.249445	0.43707	2075.22	-0.0126499	0.0435977	-0.29015	0.771702	0.937176
ENSMUSG00000004567	Mcoln1	1880.3	-0.00592981	0.0499305	-0.118761	0.905464	0.995649	571.172	0.0599095	0.0644475	0.929586	0.352585	0.698894	1737.92	-0.0091501	0.0368073	-0.248595	0.803674	0.944183	2195.95	0.0468118	0.0359116	1.30353	0.192395	0.709403	2601.13	0.0912429	0.0384956	2.37022	0.0177775	0.571249	1181.91	0.0169949	0.0350191	0.485305	0.62746	0.86513	2368.46	0.203775	0.0630747	3.2307	0.00123488	0.00883776	2149.73	0.118945	0.0441504	2.6941	0.00705794	0.187507
ENSMUSG00000004568	Arhgef18	1239.3	-0.125899	0.0600871	-2.09528	0.0361462	0.7599	352.395	-0.00036235	0.0874201	-0.00414493	0.996693	0.999097	875.756	-0.0454497	0.0469723	-0.967585	0.333252	0.700341	1095.33	-0.0246962	0.0526535	-0.469032	0.639047	0.940411	1532.04	-0.0331217	0.0626577	-0.528613	0.597074	0.984448	777.244	0.00505368	0.066561	0.0759255	0.939478	0.982321	1308.36	0.265705	0.112581	2.36011	0.0182695	0.0683103	1781.23	0.0357098	0.0582624	0.612914	0.539933	0.845501
ENSMUSG00000004591	Pkn2	403.619	-0.0150019	0.106465	-0.14091	0.887941	0.994247	257.936	-0.161789	0.116239	-1.39187	0.163962	0.503456	288.123	-0.151788	0.0755484	-2.00915	0.0445212	0.311685	470.637	-0.045155	0.0586337	-0.77012	0.441229	0.874316	767.909	-0.0457207	0.0815817	-0.560429	0.575187	0.980804	371.524	0.0650316	0.0710266	0.915595	0.359879	0.709655	474.798	0.0175703	0.0894546	0.196415	0.844285	0.914922	571.589	-0.125043	0.0891909	-1.40197	0.160924	0.573923
ENSMUSG00000004609	Cd33	89.7189	-0.0341004	0.155851	-0.218801	0.826805	0.991451	11.993	0.201641	0.249067	0.809588	0.418177	0.748749	72.8274	0.013293	0.144538	0.0919693	0.926722	0.981956	45.5898	-0.0384133	0.163731	-0.234613	0.814509	0.977614	206.372	0.0150642	0.0970574	0.155209	0.876657	0.994853	55.7605	-0.115908	0.117306	-0.988084	0.323112	0.68389	84.7903	0.0324652	0.148184	0.219086	0.826583	0.904768	161.849	0.0576089	0.09995	0.576377	0.564361	0.858125
ENSMUSG00000004610	Etfb	103.257	0.121662	0.156885	0.775481	0.438055	0.962291	4646.01	-0.133103	0.269076	-0.494667	0.620835	0.860894	105.74	0.122704	0.141368	0.867972	0.38541	0.736483	106.293	0.00729663	0.103068	0.0707945	0.943561	0.992661	38.2903	0.0546818	0.132912	0.411415	0.680769	0.990605	37.2053	-0.246519	0.151336	-1.62895	0.103324	0.416621	250.557	-1.13655	0.260772	-4.35839	1.3102e-05	0.00025714	46.3594	0.00603149	0.153109	0.0393935	0.968577	0.991469
ENSMUSG00000004612	Nkg7	2.82182	-1.49067	0.800487	-1.8622	0.0625746	0.82379	3.55871	-0.363428	0.705803	-0.514914	0.606613	0.853339	1.67632	-0.617023	0.691794	-0.891917	0.372437	NA	1.72365	-2.7974	0.819935	-3.41173	0.000645514	NA	0.263162	-0.550149	1.88932	-0.291189	0.770907	NA	0.399224	-0.0778084	1.47543	-0.0527359	0.957942	NA	2.63948	-2.47322	0.780109	-3.17036	0.00152252	0.0104501	0.0815408	-0.55777	3.00318	-0.185727	0.852659	NA
ENSMUSG00000004626	Stxbp2	1643.76	-0.017448	0.0818405	-0.213195	0.831175	0.991451	1294.05	0.175743	0.0882524	1.99136	0.0464411	0.256754	578.087	0.0354745	0.097238	0.364821	0.715245	0.905243	1864.44	0.0557832	0.0677131	0.823816	0.410044	0.857027	1693.55	0.136774	0.0603371	2.26683	0.0234007	0.616311	517.64	-0.185311	0.167912	-1.10362	0.269758	0.636911	2476.3	0.205827	0.158374	1.29963	0.193729	0.370065	1562.09	0.18194	0.0841324	2.16254	0.0305763	0.322136
ENSMUSG00000004630	Pcp2	0.624962	1.6183	1.45212	1.11444	0.265091	0.934487	0.215966	-0.543366	2.0685	-0.262685	0.792793	NA	187.193	-1.96639	0.629883	-3.12184	0.00179725	0.0701436	9530.8	-0.0522644	0.0927718	-0.563365	0.573186	0.919933	0.131195	0.183836	3.00317	0.0612141	0.951189	NA	0.47383	-0.0951597	1.33735	-0.0711555	0.943274	NA	0.294591	-0.609658	2.00284	-0.304396	0.760826	NA	0.28674	-1.28925	2.40399	-0.536294	0.591756	NA
ENSMUSG00000004631	Sgce	1014.33	0.0779434	0.0766992	1.01622	0.309524	0.943547	256.518	-0.290603	0.113785	-2.55396	0.0106506	0.100853	615.301	-0.126069	0.046469	-2.71297	0.00666839	0.136346	663.395	0.0096232	0.0441484	0.217974	0.827449	0.978117	538.148	0.0243918	0.0429018	0.56855	0.569661	0.980359	568.954	-0.0406431	0.0574324	-0.70767	0.479151	0.791123	920.289	-0.141494	0.0683245	-2.07091	0.0383674	0.11756	623.386	0.0260931	0.0659872	0.395426	0.692528	0.912412
ENSMUSG00000004633	Chn2	507.781	-0.347326	0.144805	-2.39858	0.0164589	0.653235	22.3588	0.253636	0.244836	1.03594	0.300229	0.653689	942.124	-0.551051	0.280603	-1.96381	0.0495522	0.326221	12868.4	0.100862	0.0460431	2.19061	0.02848	0.36567	695.821	-0.0406735	0.0722302	-0.563109	0.573361	0.980618	643.44	-0.0191597	0.122201	-0.156788	0.875412	0.965514	573.93	-0.293253	0.182414	-1.60762	0.107918	0.247299	382.014	-0.122599	0.117456	-1.04379	0.296585	0.697613
ENSMUSG00000004637	Wwox	668.705	0.112954	0.0751728	1.50259	0.132944	0.882003	199.513	-0.0707753	0.0970798	-0.729043	0.465976	0.778492	657.884	0.0722122	0.0529787	1.36304	0.172869	0.542797	686.506	0.0819021	0.0502234	1.63075	0.102942	0.590148	520.425	0.116277	0.0550034	2.11399	0.0345163	0.671628	446.614	0.109622	0.0534827	2.04967	0.0403966	0.264275	724.999	0.138727	0.0969171	1.4314	0.152315	0.314478	360.88	0.0620407	0.0994474	0.623855	0.532723	0.840893
ENSMUSG00000004642	Slbp	728.868	0.0807013	0.0593403	1.35997	0.173838	0.892678	133.686	0.0683648	0.208143	0.328451	0.742571	0.912534	464.466	-0.0909653	0.0638779	-1.42405	0.154432	0.518306	438.29	0.0362089	0.0531282	0.681539	0.495531	0.897909	452.92	0.0269732	0.0631132	0.427378	0.669104	0.989688	538.167	0.064223	0.0599312	1.07161	0.283895	0.650569	471.579	0.601274	0.153441	3.91861	8.90622e-05	0.00113096	374.01	0.00927401	0.0953341	0.097279	0.922505	0.98224
ENSMUSG00000004651	Tyr	0.52213	0.949818	1.69025	0.561938	0.574159	NA	0	NA	NA	NA	NA	NA	0.673729	0.801937	1.19944	0.668594	0.503754	NA	0.0916732	-0.488822	3.00318	-0.162768	0.870701	NA	2.29409	0.108649	0.539002	0.201575	0.840249	0.993512	0.422949	-0.360008	1.13968	-0.315884	0.752091	NA	0.649172	-2.41964	1.79541	-1.34768	0.177761	NA	0.892851	1.64506	1.0959	1.50111	0.133328	NA
ENSMUSG00000004654	Ghrhr	0.241237	0.0145778	1.99691	0.00730014	0.994175	NA	0.04044	-0.062476	3.00318	-0.0208033	0.983403	NA	0.123274	0.123478	3.00314	0.0411165	0.967203	NA	0	NA	NA	NA	NA	NA	0.200148	-0.794676	1.98148	-0.401052	0.688382	NA	0.11055	-0.615728	3.00318	-0.205026	0.837552	NA	0.159437	-0.369212	2.61704	-0.14108	0.887807	NA	0.0472437	-0.317324	3.00318	-0.105663	0.91585	NA
ENSMUSG00000004655	Aqp1	37.3199	0.938045	0.578919	1.62034	0.10516	0.875708	3810.28	0.0349153	0.193702	0.180253	0.856954	0.955683	110.47	0.336881	0.376572	0.894598	0.371002	0.726348	167.823	0.238323	0.210075	1.13447	0.2566	0.769699	33.3784	1.44477	0.559641	2.58161	0.00983406	0.478308	6.78031	0.0117529	0.30062	0.0390956	0.968814	NA	51.2179	1.74041	0.696188	2.49991	0.0124226	0.051214	102.818	1.0806	0.761759	1.41856	0.156027	0.56763
ENSMUSG00000004661	Arid3b	143.143	-0.0444647	0.101835	-0.436636	0.662375	0.978073	34.9473	-0.192665	0.149029	-1.2928	0.196082	0.542636	79.8768	-0.268827	0.106565	-2.52265	0.0116475	0.177961	117.976	-0.196133	0.108722	-1.80398	0.0712341	0.522127	192.612	-0.057444	0.12557	-0.457467	0.647336	0.986153	81.7201	0.000238719	0.122731	0.00194505	0.998448	0.999288	144.023	0.423734	0.107699	3.93445	8.3389e-05	0.00107377	223.258	-0.234004	0.084327	-2.77496	0.00552079	0.163735
ENSMUSG00000004665	Cnn2	217.111	0.00876577	0.324811	0.0269873	0.97847	0.998926	202.818	-0.137087	0.182358	-0.751748	0.452203	0.770728	138.334	0.0321015	0.0859045	0.373688	0.708636	0.903144	183.979	0.047524	0.103929	0.457272	0.647475	0.943124	113.269	-0.071955	0.133539	-0.53883	0.590004	0.98373	47.5867	-0.0729312	0.153678	-0.474572	0.635092	0.869261	213.37	-0.239839	0.150312	-1.59561	0.110576	0.251906	195.109	-0.0362661	0.108366	-0.334664	0.737878	0.927711
ENSMUSG00000004667	Polr2e	1209.24	0.0676731	0.0888381	0.761758	0.446205	0.962291	1303.82	-0.0964408	0.102772	-0.938394	0.348042	0.694578	1167.03	0.144861	0.0755265	1.91801	0.0551097	0.340004	1426.05	0.0505362	0.0472619	1.06928	0.284944	0.790301	1013.25	0.0326467	0.0563969	0.578874	0.562674	0.979458	671.062	-0.220606	0.0766093	-2.87962	0.00398159	0.0849797	2359.77	-0.45474	0.110802	-4.10408	4.0592e-05	0.000626453	1307.9	0.070492	0.0618692	1.13937	0.254549	0.665418
ENSMUSG00000004668	Abca13	4.88909	0.904525	0.633336	1.42819	0.153237	0.885661	0	NA	NA	NA	NA	NA	3.05199	-0.123144	0.586837	-0.209843	0.83379	NA	2.51015	-0.457264	0.62533	-0.731236	0.464635	NA	3.39469	0.0495878	0.506516	0.0978997	0.922012	0.999503	3.78909	0.627688	0.461465	1.36021	0.173764	NA	1.53917	-0.0830678	0.980676	-0.0847046	0.932496	0.963624	2.74599	0.296034	0.502519	0.589099	0.555795	NA
ENSMUSG00000004677	Myo9b	1674.79	-0.126449	0.0822034	-1.53824	0.123989	0.882003	250.418	-0.198811	0.0890719	-2.23203	0.0256131	0.179871	665.636	-0.00441055	0.0611617	-0.0721129	0.942512	0.985175	910.806	-0.0648228	0.0678354	-0.95559	0.339279	0.827411	2208.71	-0.056556	0.063283	-0.893699	0.371483	0.952335	1246.99	-0.0686461	0.0926169	-0.741184	0.458582	0.779063	1126.15	-0.00383017	0.0594658	-0.0644096	0.948644	0.972492	2162.22	-0.0938935	0.0582964	-1.61062	0.107262	0.498001
ENSMUSG00000004698	Hdac9	407.735	0.0552614	0.098973	0.558348	0.576607	0.976053	10.3966	-0.540208	0.338191	-1.59734	0.110189	0.415752	276.004	-0.0154033	0.083344	-0.184816	0.853373	0.961045	165.753	-0.145058	0.0732734	-1.97968	0.047739	0.448946	1220.94	-0.116787	0.0848464	-1.37645	0.168682	0.874466	386.282	0.322985	0.0838649	3.85126	0.000117513	0.0111297	868.327	-0.096453	0.157355	-0.612965	0.5399	0.711734	1208.82	-0.0345238	0.0770942	-0.447814	0.654288	0.896932
ENSMUSG00000004707	Ly9	4.66637	-0.568443	0.50519	-1.12521	0.260501	0.933513	2.76737	0.370225	0.457288	0.80961	0.418165	0.748749	4.47183	-0.143654	0.375157	-0.382918	0.701781	NA	3.09091	-0.22153	0.51631	-0.429065	0.667876	NA	3.78848	0.262597	0.416421	0.630604	0.5283	0.978058	2.26437	0.311736	0.52716	0.59135	0.554286	NA	4.86531	-1.05959	0.52071	-2.03489	0.0418619	0.125015	2.57658	-0.0363318	0.590428	-0.0615346	0.950933	NA
ENSMUSG00000004709	Cd244	1.36378	-1.8708	1.04798	-1.78514	0.0742382	0.84417	1.37056	0.330687	0.846878	0.390477	0.696184	NA	0.724049	-0.385094	1.05914	-0.36359	0.716164	NA	1.07432	1.01785	0.964863	1.05491	0.291466	NA	6.56416	-0.245974	0.332513	-0.73974	0.459458	0.965859	0.752773	0.769436	1.06443	0.72286	0.469766	NA	0.404639	0.763308	1.55749	0.490089	0.624071	NA	4.37638	0.395325	0.490258	0.806362	0.420034	NA
ENSMUSG00000004730	Adgre1	79.6089	-0.290905	0.166286	-1.74943	0.0802169	0.851154	18.3131	-0.0389928	0.25209	-0.154678	0.877075	0.961623	52.9131	-0.160984	0.121149	-1.32881	0.183912	0.557371	29.2299	-0.227354	0.172564	-1.31751	0.187669	0.70439	117.658	-0.127321	0.105703	-1.20452	0.228389	0.911556	42.9599	-0.194388	0.134214	-1.44834	0.147522	0.489446	77.2226	-0.195247	0.167245	-1.16743	0.243036	0.429882	103.538	-0.0787524	0.110626	-0.711882	0.476538	0.812357
ENSMUSG00000004748	Mtfp1	824.219	-0.0447766	0.168283	-0.266079	0.790179	0.989124	973.553	0.0340194	0.0847567	0.401377	0.688142	0.890812	1131.69	0.0284903	0.0469003	0.607465	0.543542	0.833334	871.682	-0.0208292	0.0462066	-0.450784	0.652145	0.944132	1603.83	-0.0690244	0.0781012	-0.883782	0.376814	0.953263	784.644	-0.31344	0.0927608	-3.37902	0.000727449	0.0335896	1847.99	-0.276656	0.0970381	-2.85101	0.00435812	0.0232083	1655.51	-0.0221461	0.0748243	-0.295975	0.767249	0.936489
ENSMUSG00000004768	Rab23	877.449	0.0681088	0.0563948	1.20772	0.227157	0.923369	68.7419	0.412588	0.115725	3.56524	0.00036353	0.00897431	522.016	-0.0127819	0.0418024	-0.305771	0.759779	0.92609	584.52	0.0461737	0.0536866	0.860059	0.389757	0.85311	902.889	-0.0264004	0.0472678	-0.558529	0.576483	0.981059	678.214	0.0236278	0.0495241	0.477097	0.633293	0.868664	701.76	0.178151	0.0849167	2.09795	0.0359094	0.112184	838.558	0.0470387	0.055809	0.842852	0.399311	0.767707
ENSMUSG00000004771	Rab11a	1373.63	0.0802912	0.0850976	0.943519	0.345415	0.946151	804.607	-0.168292	0.0781572	-2.15325	0.031299	0.202701	1899.93	-0.0353931	0.0342912	-1.03214	0.302008	0.676702	1558.98	-0.0131211	0.0357481	-0.367044	0.713586	0.958321	1721.75	-0.0744121	0.053535	-1.38997	0.164538	0.874466	1320.36	-0.0429572	0.0717084	-0.599054	0.549137	0.826507	3004.39	-0.0972811	0.0552887	-1.75951	0.0784909	0.197244	1505.95	-0.0526337	0.0727513	-0.723474	0.469388	0.809458
ENSMUSG00000004788	Eif2b2	1094.79	-0.0359676	0.0747066	-0.481451	0.630196	0.977602	383.196	0.0733533	0.0647601	1.13269	0.257343	0.609885	950.636	0.0796264	0.0557282	1.42883	0.153052	0.516659	842.539	0.0269651	0.0453536	0.594553	0.552142	0.91345	684.965	0.0917029	0.0654923	1.40021	0.161451	0.872376	526.834	-0.196769	0.0620541	-3.17092	0.00151955	0.0527695	1735.1	-0.000953421	0.0898254	-0.0106142	0.991531	0.995527	795.078	0.118432	0.050515	2.34449	0.0190532	0.270807
ENSMUSG00000004789	Dlst	2544.87	-0.111339	0.0667832	-1.66718	0.0954792	0.863567	14332.7	0.353969	0.095944	3.68933	0.000224849	0.00629147	3236.51	-0.0537884	0.0441125	-1.21935	0.222713	0.606184	2879.02	-0.0223848	0.033211	-0.674018	0.5003	0.899905	3593.3	-0.0217755	0.040112	-0.542867	0.587221	0.983159	1927.25	-0.0539207	0.0521781	-1.0334	0.301418	0.666492	3743.1	0.172845	0.0688318	2.51112	0.0120349	0.0500378	3943.5	0.0722064	0.0307656	2.34699	0.0189259	0.270663
ENSMUSG00000004791	Pgf	247.687	-0.0718236	0.11503	-0.624392	0.53237	0.969311	8.17313	-0.0283804	0.350237	-0.0810321	0.935416	0.979143	269.823	0.0354483	0.0736089	0.481576	0.630107	0.869121	78.9978	-0.0814794	0.121465	-0.670807	0.502343	0.899986	52.1325	0.194362	0.163862	1.18613	0.235569	0.914528	128.435	0.0984859	0.0948103	1.03877	0.298912	0.664697	427.092	-0.205738	0.127956	-1.60788	0.10786	0.247192	128.955	0.102684	0.0955459	1.0747	0.282507	0.686538
ENSMUSG00000004798	Ulk2	1161.33	-0.0709878	0.0701113	-1.0125	0.311298	0.944532	414.688	-0.0859219	0.0729928	-1.17713	0.239144	0.590936	912.689	-0.109766	0.0495599	-2.21481	0.026773	0.254714	1067.02	-0.0163882	0.0373351	-0.43895	0.660698	0.946273	3190	-0.112995	0.0435432	-2.595	0.00945913	0.478308	1120.57	0.00820054	0.0420088	0.19521	0.845228	0.953901	1828.5	0.111797	0.0884353	1.26416	0.206171	0.385494	2876.27	-0.194255	0.0619844	-3.13393	0.00172481	0.104139
ENSMUSG00000004814	Ccl24	2.39802	-0.230279	0.806979	-0.28536	0.775369	0.987781	32.3622	0.241646	0.23481	1.02911	0.303426	0.657071	4.19591	0.436501	0.544833	0.801165	0.423036	NA	5.22637	-0.25925	0.381359	-0.679807	0.496627	NA	3.52744	-0.674486	0.508212	-1.32717	0.184451	0.885486	1.56818	-0.234726	0.626465	-0.374684	0.707896	NA	12.4759	-0.568163	0.414801	-1.36972	0.170773	0.339197	2.53753	0.0895263	0.610555	0.146631	0.883423	NA
ENSMUSG00000004815	Dgkq	1862.99	-0.182705	0.0815706	-2.23983	0.0251017	0.71806	147.479	0.329276	0.141825	2.3217	0.0202489	0.154571	1218.9	-0.0136189	0.0611466	-0.222725	0.823749	0.950374	1220.96	-0.0425783	0.0406845	-1.04655	0.295308	0.7971	1711.36	-0.0143694	0.0318748	-0.450807	0.652129	0.986634	1590.82	0.0471912	0.0620069	0.761064	0.446619	0.771391	1308.17	0.555823	0.102027	5.44782	5.09898e-08	5.24962e-06	1764.82	0.0779913	0.0611159	1.27612	0.201913	0.61826
ENSMUSG00000004821	Tmed11	0	NA	NA	NA	NA	NA	0	NA	NA	NA	NA	NA	0	NA	NA	NA	NA	NA	0	NA	NA	NA	NA	NA	0	NA	NA	NA	NA	NA	0	NA	NA	NA	NA	NA	0	NA	NA	NA	NA	NA	0	NA	NA	NA	NA	NA
ENSMUSG00000004837	Grap	83.4491	-0.0707293	0.15967	-0.442971	0.657787	0.978073	161.83	-0.0386231	0.16658	-0.23186	0.816647	0.941269	100.392	0.140594	0.106764	1.31687	0.187881	0.562161	73.673	-0.255914	0.104518	-2.44851	0.0143449	0.28189	72.4067	-0.0194371	0.110546	-0.175828	0.860429	0.994329	41.5832	-0.144192	0.137809	-1.04632	0.295415	0.660623	116.407	-0.167928	0.132975	-1.26286	0.206641	0.385996	89.206	0.0337029	0.108367	0.311008	0.755795	0.933592
ENSMUSG00000004842	Pou1f1	0.100061	0.56104	3.01104	0.186328	0.852188	NA	0	NA	NA	NA	NA	NA	0.159053	-0.135746	2.24716	-0.060408	0.951831	NA	0.131153	0.232521	2.62986	0.0884157	0.929546	NA	0.585024	0.8521	0.984985	0.865089	0.38699	NA	0.106154	-0.856174	3.00318	-0.285089	0.775576	NA	0.19745	-0.369212	2.46863	-0.149561	0.881111	NA	0.175418	0.40402	2.59173	0.155888	0.876121	NA
ENSMUSG00000004843	Chmp2b	743.827	0.0297351	0.058033	0.512383	0.608383	0.976738	309.104	0.0465096	0.195878	0.237442	0.812314	0.939812	850.583	-0.0702054	0.0467918	-1.50038	0.133516	0.490555	854.289	-0.108109	0.0407242	-2.65466	0.00793888	0.209159	1194.36	-0.0479478	0.05449	-0.879938	0.378893	0.953702	594.963	-0.0224247	0.066095	-0.33928	0.734398	0.916005	1387.47	0.0949973	0.0775786	1.22453	0.220753	0.402403	1173.29	0.0363402	0.0516905	0.703035	0.482034	0.816273
ENSMUSG00000004846	Plod3	1479.36	-0.120888	0.0583331	-2.07238	0.0382301	0.770233	647.42	-0.277623	0.0982194	-2.82656	0.00470502	0.0571147	861.404	-0.00921025	0.0583995	-0.157711	0.874684	0.967407	913.058	-0.0599701	0.0585266	-1.02466	0.305522	0.802001	944.817	-0.0351159	0.0590198	-0.594985	0.551853	0.979458	660.563	-0.03699	0.0604812	-0.611594	0.540806	0.821685	1282.36	0.0183533	0.11739	0.156345	0.875761	0.933293	999.682	0.00404199	0.0469088	0.086167	0.931334	0.984503
ENSMUSG00000004849	Ap1s1	3435.55	0.00386125	0.0760707	0.0507587	0.959518	0.997681	1083.56	-0.0425623	0.0698531	-0.609311	0.542318	0.825545	2830.15	0.130161	0.0602626	2.1599	0.0307808	0.268848	2027.97	-0.050398	0.0464491	-1.08502	0.277914	0.785124	3943.15	-0.00792962	0.0663572	-0.119499	0.90488	0.997771	1995.3	-0.235109	0.0598059	-3.9312	8.45215e-05	0.00958169	4530.78	-0.58677	0.127722	-4.59412	4.3458e-06	0.000112486	4373.92	-0.019322	0.088331	-0.218746	0.826848	0.955183
ENSMUSG00000004864	Mapk13	65.8022	-0.0461792	0.465034	-0.0993029	0.920898	0.995843	45.1787	0.0288942	0.309724	0.0932901	0.925673	0.976565	51.9275	-0.118556	0.170621	-0.694852	0.487148	0.797713	49.6352	-0.221435	0.179443	-1.23401	0.217198	0.736559	16.1304	-0.0179009	0.209677	-0.085374	0.931964	0.99987	2.94377	0.579199	0.495879	1.16802	0.242797	NA	14.5364	-0.00406632	0.551613	-0.00737169	0.994118	0.996649	13.8719	0.100115	0.447057	0.223942	0.822803	0.953696
ENSMUSG00000004865	Srpk1	1667.34	0.00419214	0.0521638	0.0803649	0.935947	0.996741	378.306	-0.0997491	0.0854391	-1.16749	0.243013	0.595364	1174.51	-0.0803846	0.043707	-1.83917	0.0658901	0.364326	1358.96	-0.040848	0.0616853	-0.662199	0.507844	0.901063	2378.02	-0.0532077	0.0532414	-0.999369	0.317616	0.932658	1367.99	0.0532109	0.0367138	1.44934	0.147241	0.489446	2123.31	-0.154219	0.0562516	-2.74159	0.00611431	0.0298996	1937.77	-0.0876839	0.0449969	-1.94867	0.0513353	0.38322
ENSMUSG00000004872	Pax3	7.32052	0.729969	1.28929	0.566181	0.571271	0.975895	0.34125	-2.10831	2.69359	-0.782714	0.433795	NA	36.094	-0.0871017	0.174203	-0.500002	0.617073	0.866838	93.0748	0.013802	0.101438	0.136063	0.891771	0.985482	0.197248	0.444154	2.76766	0.16048	0.872503	NA	0	NA	NA	NA	NA	NA	58.5076	0.13966	0.877999	0.159066	0.873617	0.932294	4.14063	-0.375105	0.76127	-0.492735	0.6222	NA
ENSMUSG00000004880	Lbr	324.433	0.0518948	0.0842815	0.615731	0.538072	0.970742	136.764	0.0220493	0.129676	0.170034	0.864983	0.957199	315.989	0.00623057	0.0754824	0.0825433	0.934215	0.984486	437.598	0.0502065	0.0682482	0.735645	0.461947	0.88108	366.16	0.133167	0.0472842	2.81631	0.0048579	0.379383	270.059	0.182026	0.0543712	3.34783	0.000814465	0.0362786	431.133	-0.0362844	0.0745451	-0.486745	0.626439	0.775625	320.954	0.0557383	0.0819603	0.680065	0.496464	0.823403
ENSMUSG00000004885	Crabp2	201.754	-0.0744532	0.674133	-0.110443	0.912058	0.995843	2.73315	0.549638	0.577672	0.95147	0.341366	0.689675	136.44	0.111901	0.13124	0.852643	0.393857	0.74087	191.474	-0.108816	0.0877362	-1.24027	0.214876	0.73407	57.9509	-0.0454036	0.20606	-0.220341	0.825605	0.992623	16.2725	0.469761	0.36528	1.28603	0.198433	0.559201	154.42	-0.260316	0.218882	-1.1893	0.234323	0.419708	37.4642	-0.112256	0.156169	-0.71881	0.472258	0.811013
ENSMUSG00000004891	Nes	709.281	-0.185303	0.274753	-0.674436	0.500034	0.965008	216.042	0.0341743	0.194102	0.176064	0.860244	0.956715	166.157	-0.222985	0.0992899	-2.2458	0.0247168	0.242701	126.767	-0.235384	0.120733	-1.94962	0.0512212	0.460381	297.661	-0.0736907	0.123972	-0.594415	0.552235	0.979458	139.451	0.00370526	0.137295	0.0269875	0.97847	0.993429	203.904	0.033791	0.168639	0.200375	0.841187	0.913567	279.808	-0.0511749	0.106987	-0.478328	0.632417	0.888248
ENSMUSG00000004892	Bcan	10065.6	-0.113153	0.0796208	-1.42114	0.155275	0.886707	0.260159	0.206619	1.54012	0.134158	0.893278	NA	8780.68	0.0565285	0.05134	1.10106	0.27087	0.651162	6955.29	0.00577004	0.0395791	0.145785	0.884091	0.984399	7376.3	0.0185897	0.0597512	0.311119	0.75571	0.992623	4474.61	-0.0830682	0.0869283	-0.955594	0.339278	0.695561	8590.87	0.0634316	0.10492	0.60457	0.545464	0.71615	11054.8	0.065032	0.056723	1.14648	0.251595	0.662418
ENSMUSG00000004894	Hapln2	203.052	-1.15621	0.520767	-2.22021	0.0264045	0.718507	0.0673684	0.177971	3.00318	0.059261	0.952744	NA	1108.52	0.189928	0.0798682	2.37802	0.0174058	0.21335	322.279	-0.00564531	0.0858021	-0.0657946	0.947541	0.992839	281.697	0.123335	0.159977	0.770954	0.440734	0.964116	125.835	-0.442493	0.295104	-1.49945	0.133758	0.467299	413.555	0.0433412	0.205903	0.210494	0.833282	0.908765	399.854	0.19115	0.107582	1.77679	0.0756035	0.4424
ENSMUSG00000004895	Prcc	1098.06	-0.0468552	0.0675646	-0.693487	0.488004	0.965008	408.091	0.0428123	0.0663737	0.64502	0.518914	0.811495	752.635	0.0152259	0.0517266	0.294354	0.768487	0.928992	910.483	-0.0294569	0.0470746	-0.62575	0.531479	0.907425	919.452	-0.0397272	0.0413626	-0.960461	0.336823	0.943413	613.968	-0.0311823	0.0645978	-0.482715	0.629298	0.865795	1266.72	0.126933	0.0797013	1.59261	0.111248	0.25301	985.155	0.050868	0.0507463	1.0024	0.316151	0.712332
ENSMUSG00000004896	Rrnad1	1279.93	-0.00279522	0.0520438	-0.0537091	0.957167	0.997395	214.023	-0.0488089	0.0699849	-0.697421	0.485539	0.790786	634.757	-0.00665755	0.0601752	-0.110636	0.911905	0.97903	1136.88	0.000572773	0.0491794	0.0116466	0.990708	0.999055	1103.18	0.0283476	0.0438084	0.647081	0.51758	0.974774	896.322	0.099437	0.0462816	2.14852	0.0316723	0.236535	1121.11	-0.00154081	0.0846395	-0.0182043	0.985476	0.992463	1200.44	0.0514984	0.0449803	1.14491	0.252246	0.663233
ENSMUSG00000004897	Hdgf	3667.13	0.00485082	0.051806	0.0936343	0.9254	0.995843	2922.2	-0.151837	0.0505201	-3.00548	0.00265164	0.0384386	2989.91	-0.007831	0.0306487	-0.255508	0.798331	0.943159	4166.17	0.0107646	0.0424211	0.253756	0.799684	0.974993	3514.17	0.0371991	0.0504257	0.737701	0.460696	0.965859	2205.01	0.0518945	0.0436865	1.18788	0.234879	0.600399	4927.08	-0.0357816	0.0522499	-0.684817	0.493459	0.674807	3684.02	0.0332186	0.0421357	0.788372	0.430479	0.786769
ENSMUSG00000004902	Slc25a18	3001.74	0.112867	0.118061	0.956009	0.339067	0.945592	7.80756	0.569571	0.389983	1.4605	0.144152	0.476844	2165.68	0.121527	0.0462913	2.62527	0.00865795	0.1552	1556.44	0.0493775	0.0491085	1.00548	0.314667	0.809601	1519.92	0.025444	0.0510434	0.498479	0.618147	0.984783	1924.99	0.0458224	0.102786	0.445806	0.655738	0.87781	3633.08	-0.25865	0.106291	-2.43342	0.014957	0.0587983	1152.84	0.0813389	0.0683481	1.19007	0.23402	0.645361
ENSMUSG00000004929	Thop1	1085.56	-0.0974385	0.0869034	-1.12123	0.262191	0.933712	149.996	0.180231	0.107407	1.67802	0.0933434	0.381913	565.388	0.204574	0.0878199	2.32948	0.0198339	0.222388	542.072	-0.0490085	0.0871958	-0.562051	0.574081	0.920094	894.149	-0.0367109	0.0810648	-0.452859	0.65065	0.986634	517.168	-0.471817	0.100971	-4.67282	2.97095e-06	0.00106072	946.392	-0.0228618	0.144261	-0.158476	0.874082	0.932703	1112.9	-0.0282928	0.0651936	-0.433982	0.664302	0.901789
ENSMUSG00000004931	Apba3	465.423	-0.280815	0.0821051	-3.42019	0.000625768	0.203877	720.893	-0.0732626	0.144203	-0.508052	0.611417	0.855172	340.793	0.109868	0.154957	0.709023	0.47831	0.79397	436.49	0.0416076	0.135788	0.306415	0.759289	0.968751	306.717	-0.0428613	0.129332	-0.331405	0.740338	0.992623	236.019	-0.460857	0.160266	-2.87558	0.00403283	0.0853986	488.147	-0.278275	0.156772	-1.77503	0.0758925	0.192745	390.612	-0.000498754	0.0930078	-0.0053625	0.995721	0.998551
ENSMUSG00000004933	Matk	3007.47	-0.0533972	0.117193	-0.455634	0.648653	0.978073	4.59929	-0.194772	0.421897	-0.461657	0.644327	0.872634	1661.81	0.149817	0.0678134	2.20925	0.0271572	0.256742	1111.26	0.0286149	0.0730995	0.391451	0.695464	0.954711	4391.42	0.0180856	0.0693271	0.260874	0.79419	0.992623	2182.46	-0.282921	0.108649	-2.604	0.00921425	0.127462	2056.82	-0.333921	0.121121	-2.75692	0.0058348	0.0287903	6114.87	0.00311452	0.0562802	0.0553395	0.955868	0.988102
ENSMUSG00000004934	Pias4	360.348	-0.126149	0.0989481	-1.2749	0.202345	0.907328	137.082	0.157474	0.177784	0.885759	0.375747	0.716756	293.042	0.176715	0.108872	1.62314	0.104559	0.446239	413.386	0.0561887	0.0888728	0.632237	0.527232	0.907425	379.817	-0.00388392	0.0887401	-0.0437673	0.96509	0.99987	192.262	-0.193535	0.0929576	-2.08198	0.0373446	0.255586	379.353	0.243319	0.197286	1.23334	0.21745	0.39828	483.279	0.0597237	0.0620042	0.96322	0.335437	0.726827
ENSMUSG00000004936	Map2k1	5794.81	-0.11454	0.0714869	-1.60226	0.109099	0.881372	537.764	0.0022138	0.166499	0.0132961	0.989392	0.996812	2633.47	-0.027306	0.0347983	-0.784694	0.432633	0.765193	2741.9	-0.0189475	0.0282085	-0.671695	0.501778	0.899986	6469.55	0.000118029	0.0613418	0.00192412	0.998465	0.99987	3431.35	-0.169549	0.0427881	-3.96253	7.41606e-05	0.00895785	3633.12	0.286901	0.0776644	3.69411	0.000220661	0.00230793	9159.27	-0.0127826	0.0535771	-0.238584	0.811428	0.950695
ENSMUSG00000004937	Sgta	3567.12	-0.0522143	0.052733	-0.990164	0.322094	0.944539	4301.36	0.234931	0.0782619	3.00186	0.00268337	0.0386812	2944.61	0.100467	0.0466625	2.15306	0.0313143	0.270235	3439.46	0.0282162	0.0407044	0.693197	0.488186	0.895823	2790.91	0.00331704	0.0606756	0.0546685	0.956403	0.99987	1743.99	-0.139505	0.0605148	-2.3053	0.0211499	0.191187	4955.56	-0.117482	0.0988229	-1.18882	0.234512	0.419982	3138.32	0.0572496	0.0425463	1.34558	0.178437	0.59295
ENSMUSG00000004939	Nmrk2	10.0488	0.0636327	0.365383	0.174153	0.861745	0.991928	9.36012	-1.25338	0.879523	-1.42506	0.154139	0.490746	10.4553	0.075701	0.304032	0.24899	0.803369	0.944107	10.5729	0.417538	0.250842	1.66454	0.0960036	0.580288	4.89153	-0.200706	0.437307	-0.458959	0.646264	0.986153	4.83699	0.465603	0.378104	1.23142	0.218167	NA	12.0082	-0.183377	0.342465	-0.535461	0.592331	0.749687	5.60519	0.145366	0.481933	0.301631	0.762934	0.935267
ENSMUSG00000004945	Tmem242	1207.18	0.121194	0.103528	1.17064	0.241743	0.928612	2141.36	0.0350788	0.0943662	0.371731	0.710093	0.90002	1228.31	0.0106674	0.0549325	0.194192	0.846026	0.958037	972.929	-0.0352358	0.0461549	-0.763425	0.44521	0.874939	720.762	-0.0415794	0.0513112	-0.810338	0.417746	0.959312	674.487	-0.0629276	0.0669618	-0.939754	0.347344	0.699936	1643.05	-0.363052	0.0854838	-4.24702	2.1663e-05	0.000379086	716.476	0.0631601	0.0492155	1.28334	0.199374	0.61638
ENSMUSG00000004947	Dtx2	302.581	-0.0702591	0.0881801	-0.796768	0.425586	0.962291	205.48	-0.244648	0.135349	-1.80753	0.0706801	0.327063	188.322	0.0284946	0.0943408	0.302039	0.762622	0.927499	199.836	0.038027	0.101862	0.37332	0.70891	0.957461	218.085	0.130962	0.0922115	1.42023	0.15554	0.870807	169.583	-0.0968051	0.103608	-0.934342	0.350128	0.701982	292.426	0.0638867	0.112349	0.568647	0.569596	0.733816	264.016	0.00560261	0.0999953	0.0560287	0.955319	0.987864
ENSMUSG00000004948	Zp3	5.69269	-0.0868472	0.456167	-0.190385	0.849008	0.991746	0.720419	0.983826	1.02402	0.960746	0.33668	NA	3.83511	-0.353361	0.494528	-0.714543	0.474892	NA	4.29623	0.414932	0.440026	0.942972	0.345695	NA	1.33737	0.110438	0.629363	0.175475	0.860706	NA	6.99736	-0.0516439	0.412877	-0.125083	0.900458	NA	49.1387	-1.16133	0.260334	-4.46092	8.16102e-06	0.000183156	2.36505	0.171983	0.531924	0.323323	0.746451	NA
ENSMUSG00000004951	Hspb1	249.281	0.0358557	0.348643	0.102844	0.918087	0.995843	4548.64	-0.351798	0.318673	-1.10395	0.269617	0.623927	598.609	0.163877	0.213526	0.767481	0.442795	0.773412	291.057	-0.0891279	0.237857	-0.374713	0.707874	0.957092	86.624	-0.112435	0.227639	-0.493919	0.621363	0.984783	49.7978	-0.14724	0.261376	-0.563326	0.573213	0.840655	629.601	-0.756983	0.375651	-2.01512	0.0438919	0.129377	94.1717	0.131118	0.202821	0.646468	0.517976	0.834706
ENSMUSG00000004952	Rasa4	658.718	-0.113274	0.0730345	-1.55097	0.120908	0.882003	146.378	-0.478669	0.187171	-2.55739	0.0105459	0.100155	320.252	0.0140698	0.0834088	0.168684	0.866045	0.963919	786.479	0.0440962	0.0483508	0.912004	0.361766	0.841058	169.666	-0.114609	0.0841771	-1.36152	0.173349	0.877211	411.912	-0.121582	0.103926	-1.16989	0.242045	0.60835	423.052	-0.0525584	0.118774	-0.442509	0.658121	0.797099	141.655	0.0813889	0.17185	0.473605	0.635782	0.889049
ENSMUSG00000004961	Syt5	5917.28	-0.0760464	0.107358	-0.708344	0.478732	0.965008	2.28691	-0.440633	0.548476	-0.803377	0.421757	0.751243	657.055	0.235182	0.0913393	2.57481	0.0100294	0.167791	300.341	-0.0040232	0.0985223	-0.0408354	0.967427	0.996538	3516.34	0.054788	0.07468	0.733636	0.463171	0.967044	2566.82	-0.198586	0.0925777	-2.14507	0.031947	0.236913	2722.56	-0.398142	0.107151	-3.7157	0.000202646	0.00215779	3114.91	0.0290775	0.0702872	0.413695	0.679097	0.906338
ENSMUSG00000004980	Hnrnpa2b1	12098.6	-0.00843601	0.0558828	-0.150959	0.880008	0.993573	3751.76	0.117407	0.153434	0.765196	0.444155	0.76678	7056.59	-0.106271	0.0449348	-2.36501	0.0180297	0.215145	11539.1	-0.0558739	0.041465	-1.3475	0.177821	0.697484	11163.6	-0.053827	0.0317669	-1.69444	0.0901821	0.799988	9346.53	0.0159139	0.0538709	0.295408	0.767682	0.928858	13409.9	-0.0250445	0.0688195	-0.363916	0.715921	0.836211	12559.5	-0.0409043	0.0400827	-1.0205	0.307493	0.705487
ENSMUSG00000004988	Fxyd4	1.35901	0.436177	0.934968	0.466516	0.640846	0.978073	0	NA	NA	NA	NA	NA	0.170382	-0.636982	2.49061	-0.255753	0.798141	NA	1.3003	-1.71519	0.920649	-1.86302	0.0624592	NA	0.678688	0.859273	1.12769	0.761974	0.446076	NA	3.38165	0.670261	0.571742	1.17231	0.241071	NA	21.9765	-0.778398	0.327933	-2.37365	0.0176134	0.0665326	0.799805	0.433542	0.994093	0.436118	0.662751	NA
ENSMUSG00000004994	Ccdc130	416.185	-0.0562418	0.0669819	-0.839658	0.4011	0.959197	165.392	-0.0331246	0.0761682	-0.434888	0.663644	0.881346	268.291	0.082996	0.0743232	1.11669	0.264127	0.646904	303.546	0.0724904	0.0533891	1.35777	0.174536	0.696678	337.945	-0.0389611	0.0542499	-0.718178	0.472647	0.967572	240.784	-0.0645517	0.0684173	-0.9435	0.345425	0.698689	501.146	-0.188776	0.0682026	-2.76787	0.00564232	0.028088	435.771	0.0527768	0.0562744	0.937846	0.348323	0.735024
ENSMUSG00000004996	Mri1	237.027	0.0639515	0.119374	0.535722	0.592151	0.976738	159.77	-0.160558	0.164509	-0.975985	0.329072	0.679222	159.419	0.115707	0.0843139	1.37233	0.16996	0.539956	176.429	0.12143	0.113523	1.06965	0.284776	0.790301	184.949	0.0824702	0.103605	0.796004	0.42603	0.9612	132.239	0.0175848	0.106942	0.164434	0.869389	0.963579	252.859	-0.0634012	0.151996	-0.417124	0.676588	0.810021	243.133	0.0161437	0.101523	0.159015	0.873657	0.969238
ENSMUSG00000005034	Prkacb	13007.6	0.0915913	0.0749112	1.22267	0.221456	0.920305	540.682	0.040285	0.126104	0.319458	0.749379	0.91477	6526.19	-0.00046296	0.0345439	-0.0134021	0.989307	0.997592	4948.4	0.044228	0.0360148	1.22805	0.219428	0.739097	15248.9	0.0423341	0.0339167	1.24818	0.211966	0.901102	10737.9	0.0575116	0.0541208	1.06265	0.287939	0.655512	8200.7	0.226478	0.0743464	3.04626	0.00231706	0.0144245	6945.58	-0.0613328	0.0889318	-0.689662	0.490407	0.819879
ENSMUSG00000005043	Sgsh	631.739	-0.164678	0.105321	-1.56357	0.117918	0.882003	138.445	-0.0712501	0.10701	-0.665827	0.505521	0.802995	184.119	0.0289282	0.0993481	0.29118	0.770914	0.92978	173.396	0.016489	0.104987	0.157057	0.8752	0.983161	204.345	-0.0236054	0.109043	-0.216478	0.828616	0.992623	242.01	-0.176032	0.0780685	-2.25484	0.0241431	0.205537	284.356	0.313779	0.105751	2.96713	0.00300591	0.0174539	210.037	0.0307583	0.130561	0.235586	0.813754	0.951541
ENSMUSG00000005045	Chd5	7644.54	-0.181068	0.0993095	-1.82327	0.0682623	0.839664	3.49271	0.109937	0.430207	0.255544	0.798303	0.934321	2743.23	0.0942475	0.0574762	1.63977	0.101054	0.439318	1027.62	0.0947417	0.0924577	1.0247	0.305503	0.802001	10386.8	-0.0144175	0.0452089	-0.318908	0.749796	0.992623	5894.69	0.00774947	0.105399	0.0735248	0.941389	0.983455	5311.48	0.486465	0.101248	4.8047	1.54986e-06	5.28726e-05	7029.44	0.0113457	0.0993836	0.114161	0.90911	0.979705
ENSMUSG00000005054	Cstb	603.244	0.0549023	0.108975	0.503805	0.614398	0.976738	1263.35	-0.0813106	0.128047	-0.635008	0.525423	0.816297	843.077	0.0625059	0.0737223	0.847856	0.396518	0.741687	892.033	0.0347299	0.0551	0.630307	0.528493	0.907425	316.351	0.0533924	0.0820063	0.651077	0.514997	0.974104	293.017	-0.0359277	0.104923	-0.34242	0.732035	0.915016	1257.81	-0.615774	0.150796	-4.08349	4.4365e-05	0.000669122	346.12	0.126257	0.0767309	1.64545	0.099877	0.485509
ENSMUSG00000005057	Sh2b2	367.098	-0.0688674	0.106098	-0.649093	0.516278	0.968777	3836.09	-0.24886	0.104795	-2.37473	0.0175616	0.140085	141.879	-0.0294968	0.114136	-0.258436	0.796071	0.942367	137.952	0.0267976	0.119888	0.223521	0.82313	0.977723	134.147	-0.041753	0.094633	-0.44121	0.659061	0.98837	186.511	-0.289288	0.134102	-2.15722	0.0309882	0.233601	324.809	-0.109564	0.154426	-0.709495	0.478017	0.66205	78.7559	-0.0207877	0.130789	-0.158941	0.873715	0.969238
ENSMUSG00000005069	Pex5	1792.19	-0.0607387	0.0518713	-1.17095	0.241619	0.928612	1348.82	0.188051	0.0865732	2.17216	0.0298436	0.19747	906.262	-0.0308007	0.0477359	-0.645232	0.518777	0.818193	1165.42	-0.0116692	0.0452338	-0.257975	0.796426	0.974993	1505.13	0.0029414	0.0444215	0.0662157	0.947206	0.99987	1005.17	-0.069274	0.066268	-1.04536	0.295856	0.661254	1356	0.26796	0.0737997	3.63091	0.000282426	0.00277156	1615.43	0.0754219	0.0418369	1.80276	0.071426	0.433299
ENSMUSG00000005078	Jkamp	1392.04	0.0604332	0.0665316	0.908338	0.363699	0.94904	382.155	0.0505954	0.076149	0.664427	0.506417	0.803627	1131.16	-0.0364668	0.0426662	-0.854701	0.392716	0.739976	1027.44	0.0196593	0.0423622	0.464076	0.642593	0.942651	1000	-0.0432152	0.0402083	-1.07478	0.282472	0.926039	885.847	-0.0259515	0.0495969	-0.523249	0.600801	0.852537	2394.31	-0.19077	0.0703387	-2.71216	0.00668471	0.031932	1138.03	-0.0233333	0.0462846	-0.504126	0.614173	0.881316
ENSMUSG00000005087	Cd44	311.604	-0.154948	0.197891	-0.782994	0.433631	0.962291	10.2666	-0.316672	0.29453	-1.07518	0.282295	0.63747	107.028	0.0773835	0.110317	0.701464	0.483014	0.795831	121.281	-0.192639	0.0963922	-1.99849	0.0456634	0.439987	111.248	-0.297309	0.178692	-1.66381	0.096151	0.812011	64.6705	-0.0957739	0.250393	-0.382494	0.702095	0.901897	262.451	0.143892	0.120083	1.19827	0.230814	0.415204	67.5744	-0.0959179	0.187083	-0.512702	0.60816	0.879036
ENSMUSG00000005089	Slc1a2	21848.2	0.115795	0.126059	0.918576	0.358318	0.948475	0.893907	0.794527	1.01455	0.783132	0.43355	NA	19645.8	0.0302564	0.0327609	0.923554	0.355719	0.712624	11357.9	0.087696	0.0355066	2.46985	0.013517	0.274123	84536.9	-0.00173935	0.0973283	-0.017871	0.985742	0.99987	16793.7	0.129997	0.0505347	2.57242	0.0100991	0.134404	15333.3	0.135001	0.10212	1.32198	0.186173	0.360006	65644	-0.117716	0.0775835	-1.51728	0.129195	0.531594
ENSMUSG00000005102	Eif2ak4	877.312	0.0197779	0.069708	0.283724	0.776622	0.987781	139.881	-0.00293218	0.0979217	-0.0299441	0.976112	0.992804	402.81	-0.0833988	0.0777713	-1.07236	0.283559	0.661197	468.559	0.0858648	0.0836879	1.02601	0.304886	0.801999	1006.26	-0.00235532	0.0621171	-0.0379174	0.969754	0.99987	616.035	0.107569	0.0523242	2.05582	0.0397995	0.26222	514.836	0.208662	0.0958299	2.17742	0.0294492	0.097214	1035.86	-0.010353	0.0614083	-0.168593	0.866117	0.967223
ENSMUSG00000005103	Wdr1	4949.71	0.00709385	0.0501781	0.141374	0.887575	0.994247	1049.55	0.0566919	0.0476481	1.1898	0.234123	0.586716	3037.07	0.0412609	0.0457596	0.901689	0.367222	0.723305	3138.21	0.0322607	0.0371599	0.868158	0.385308	0.852322	4207.92	-0.01096	0.0558864	-0.196112	0.844522	0.993678	3457.95	0.029892	0.0416438	0.717801	0.47288	0.787189	4338.01	0.208811	0.0503027	4.15109	3.30897e-05	0.000529782	6353.25	0.0336789	0.0374664	0.898911	0.3687	0.748503
ENSMUSG00000005107	Slc2a9	55.9276	0.27783	0.181492	1.53081	0.125817	0.882003	30.6301	0.0894141	0.166882	0.535794	0.592101	0.849322	17.1149	0.195844	0.235974	0.82994	0.406573	0.748602	49.5871	0.397593	0.179825	2.21099	0.0270364	0.357404	28.1725	0.219773	0.226615	0.969808	0.332142	0.942067	26.5445	0.417593	0.20342	2.05287	0.0400854	0.263225	19.3656	0.486632	0.310032	1.56962	0.116504	0.261161	153.295	0.127309	0.125871	1.01143	0.311812	0.708893
ENSMUSG00000005124	Wisp1	3.96744	0.0426983	0.522034	0.0817921	0.934812	0.996741	0.280664	-0.786625	1.71847	-0.457747	0.647134	NA	14.7796	0.0612384	0.277539	0.220648	0.825366	0.950374	21.5308	0.383567	0.176013	2.17919	0.0293173	0.369058	25.4673	0.357154	0.180568	1.97795	0.0479347	0.710108	1.97644	-0.83909	0.584041	-1.4367	0.150804	NA	17.3844	-0.167763	0.221833	-0.756259	0.449494	0.636994	12.6569	-0.30518	0.32648	-0.934756	0.349914	0.735836
ENSMUSG00000005125	Ndrg1	2331.28	-0.121298	0.155282	-0.781151	0.434714	0.962291	699.273	-0.204543	0.134953	-1.51566	0.129606	0.454792	4756.55	-0.148307	0.0484216	-3.06282	0.00219261	0.0785535	1770.7	-0.235566	0.0436493	-5.39679	6.78434e-08	4.05364e-05	1773.22	-0.154359	0.0751262	-2.05466	0.039912	0.693351	1440.28	-0.242747	0.0927963	-2.61591	0.00889903	0.125391	2833.06	0.0233086	0.101666	0.229266	0.818662	0.899295	1816.58	-0.0390863	0.10681	-0.365942	0.714409	0.918646
ENSMUSG00000005131	4930550C14Rik	20.174	0.163545	0.205326	0.796513	0.425734	0.962291	2.18131	-0.170138	0.573798	-0.296511	0.76684	NA	10.8388	-0.14562	0.280564	-0.519027	0.603742	0.860791	11.1802	-0.00833891	0.315792	-0.0264064	0.978933	0.998071	9.89378	-0.315262	0.265842	-1.1859	0.235662	0.914528	14.6428	0.385237	0.243852	1.5798	0.114153	0.437329	43.748	-0.416272	0.205558	-2.02508	0.0428588	0.127164	6.791	0.000524725	0.346437	0.00151463	0.998791	0.999398
ENSMUSG00000005142	Man2b1	850.435	0.0633823	0.083047	0.763209	0.445338	0.962291	473.158	0.128063	0.0807649	1.58562	0.112825	0.420975	713.414	0.0757106	0.0429578	1.76244	0.0779946	0.392049	541.424	0.0349779	0.0522215	0.669799	0.502986	0.899986	880.682	0.0973246	0.0423496	2.29812	0.0215549	0.602903	426.048	0.137077	0.0575564	2.38162	0.0172367	0.172876	1050.6	0.254192	0.0870603	2.91972	0.00350345	0.0196376	992.058	0.166733	0.0873337	1.90915	0.0562425	0.394263
ENSMUSG00000005148	Klf5	379.006	0.140354	0.175016	0.801949	0.422583	0.961984	10.3573	-0.328096	0.471053	-0.696517	0.486105	0.791206	74.6921	0.1705	0.11672	1.46076	0.144082	0.502781	87.7331	0.0400709	0.120444	0.332692	0.739367	0.963826	358.439	0.027465	0.0892265	0.307812	0.758225	0.992623	106.472	0.0370502	0.149715	0.247472	0.804543	0.940255	102.927	-0.366764	0.256696	-1.42879	0.153065	0.315601	132.841	0.0418257	0.222068	0.188346	0.850605	0.963197
ENSMUSG00000005150	Wdr83	801.384	0.0732926	0.0755131	0.970596	0.33175	0.945029	399.925	0.246744	0.0655557	3.76388	0.000167298	0.00496511	602.058	0.1219	0.0613787	1.98603	0.0470301	0.319387	779.449	0.0698751	0.0527474	1.32471	0.185266	0.703113	671.03	0.0987087	0.0434646	2.27102	0.023146	0.616311	479.557	-0.0303498	0.0643026	-0.471984	0.636938	0.870495	1328.14	-0.243724	0.10752	-2.26677	0.023404	0.0824256	748.613	0.162301	0.0477455	3.39929	0.000675619	0.0739978
ENSMUSG00000005161	Prdx2	6053.37	-0.0263717	0.0760411	-0.346808	0.728735	0.983307	5099.36	0.131286	0.0721712	1.8191	0.0688969	0.322149	7486.42	0.0387309	0.0470953	0.822394	0.410853	0.75104	6656.86	-0.0310682	0.0351056	-0.884993	0.37616	0.846985	4026.8	-0.0579373	0.0389092	-1.48904	0.136477	0.848258	3597.5	-0.122698	0.0604526	-2.02966	0.0423913	0.2696	15860.7	-0.426683	0.102466	-4.16415	3.1252e-05	0.000508875	4931.13	-0.0153362	0.044507	-0.344579	0.730411	0.924688
ENSMUSG00000005198	Polr2a	3881.69	0.02221	0.0759846	0.292296	0.77006	0.987781	837.793	0.249887	0.102284	2.44306	0.0145635	0.123704	2039.29	0.0399802	0.0813787	0.491286	0.623224	0.867931	3236.55	0.0909547	0.0448167	2.02948	0.0424093	0.42793	3632.12	0.0362351	0.05644	0.64201	0.520866	0.975821	1689.61	0.0987758	0.0611232	1.61601	0.106092	0.421489	2443.5	0.451342	0.115164	3.91911	8.8875e-05	0.00112983	4305.27	0.0151964	0.0365921	0.415292	0.677928	0.906338
ENSMUSG00000005202	Shbg	0.879662	-1.41065	1.01365	-1.39165	0.164029	0.888024	0.0692788	-0.543369	3.00318	-0.180931	0.856421	NA	1.35716	-0.707347	0.792086	-0.893019	0.371847	NA	0.773939	0.575091	1.17775	0.488296	0.625341	NA	0.857119	0.187807	0.852654	0.220262	0.825667	NA	0.854275	-0.692327	1.00427	-0.689386	0.49058	NA	5.77743	0.286289	0.476445	0.600885	0.547916	0.717578	1.84347	-0.517016	0.714993	-0.723107	0.469614	NA
ENSMUSG00000005204	Senp3	1763.36	-0.0125558	0.0415867	-0.301919	0.762714	0.987486	694.758	0.0022304	0.0713474	0.0312612	0.975061	0.992708	1233.25	-0.0419374	0.0338923	-1.23737	0.215949	0.597023	1808.11	-0.0244541	0.0414012	-0.590662	0.554747	0.91345	2014.04	-0.0274636	0.0405268	-0.677666	0.497984	0.971471	1063.21	-0.026083	0.036241	-0.71971	0.471703	0.786597	1910.14	0.0165226	0.0405911	0.40705	0.683971	0.815296	2468.26	0.00623204	0.0451255	0.138105	0.890158	0.974531
ENSMUSG00000005220	Corin	145.404	-0.12492	0.265302	-0.470859	0.637741	0.978073	0.26594	0.912314	2.03838	0.447568	0.654465	NA	12.4232	-0.154401	0.469603	-0.328791	0.742314	0.91712	129.842	0.0488092	0.0805956	0.605606	0.544777	0.911241	9.53294	-0.0420362	0.309535	-0.135805	0.891976	0.995407	9.05158	0.0474117	0.371515	0.127617	0.898452	0.971822	1.47213	-0.856127	1.07333	-0.797634	0.425083	0.615566	3.8122	0.886767	0.649982	1.36429	0.172475	NA
ENSMUSG00000005225	Plekha8	322.857	-0.235293	0.0925187	-2.54319	0.0109845	0.58383	155.728	0.0184105	0.0942894	0.195256	0.845193	0.951977	298.449	-0.162619	0.0626704	-2.59483	0.00946371	0.162632	403.101	-0.0842853	0.0922157	-0.914001	0.360716	0.84048	500.466	-0.107689	0.0654102	-1.64637	0.0996884	0.812011	255.644	-0.0332502	0.0717514	-0.463408	0.643072	0.87198	450.648	0.077328	0.10666	0.724999	0.468453	0.653534	489.159	-0.127079	0.0796539	-1.59538	0.110626	0.504511
ENSMUSG00000005232	G6pc2	0.0700923	0.0582883	3.01104	0.0193582	0.984555	NA	0	NA	NA	NA	NA	NA	0.757764	-1.10086	1.36606	-0.805863	0.420322	NA	0.10126	0.472964	3.00318	0.157488	0.87486	NA	0.202899	-1.03615	2.29973	-0.450555	0.652311	NA	0.337924	0.114631	1.43366	0.0799568	0.936272	NA	0.0283208	-0.128769	3.00318	-0.0428775	0.965799	NA	0.254391	-0.806456	2.84401	-0.283563	0.776746	NA
ENSMUSG00000005233	Spc25	4.08809	-0.298321	0.596867	-0.499811	0.617208	0.976913	2.38395	-0.384564	0.575423	-0.668315	0.503932	0.802756	13.0411	-0.302659	0.324382	-0.933033	0.350803	0.709085	4.23388	-0.87565	0.492614	-1.77756	0.0754762	NA	11.2937	0.0710925	0.235365	0.302052	0.762612	0.992623	2.64669	0.199548	0.519905	0.383817	0.701114	NA	5.65351	-0.146108	0.370155	-0.394722	0.693048	0.821177	8.68575	-0.247249	0.279042	-0.886062	0.375584	0.751874
ENSMUSG00000005237	Dnah2	258.93	0.027459	0.205431	0.133665	0.893667	0.994716	2.64903	-0.570169	0.623601	-0.914317	0.36055	0.705929	71.2557	-0.00459988	0.115808	-0.0397197	0.968317	0.992186	91.4854	0.127892	0.119683	1.06859	0.285256	0.790473	154.294	0.0434621	0.14969	0.290348	0.77155	0.992623	312.372	0.0650598	0.200779	0.324037	0.74591	0.920452	483.423	0.0362237	0.168268	0.215274	0.829554	0.906566	242.511	0.0752965	0.140907	0.534371	0.593085	0.87318
ENSMUSG00000005251	Ripk4	74.9194	0.65122	0.346049	1.88187	0.0598537	0.814111	87.1667	0.413444	0.237596	1.74011	0.0818395	0.355666	20.8259	0.0289812	0.241106	0.120201	0.904324	0.977014	24.3539	0.113857	0.189874	0.599644	0.548743	0.912119	19.3912	0.00992994	0.319253	0.0311036	0.975187	0.99987	22.0434	-0.227816	0.202765	-1.12355	0.261204	0.628325	48.2202	-0.0349074	0.391654	-0.0891283	0.92898	0.961553	28.0185	1.02321	0.329921	3.10139	0.00192618	0.107729
ENSMUSG00000005262	Ufd1	2345.08	0.147364	0.0715776	2.05879	0.0395139	0.773442	975.024	-0.0754664	0.0488504	-1.54485	0.122383	0.440946	1441.26	0.100982	0.0439357	2.29842	0.0215382	0.229827	1765.63	0.0850945	0.0564844	1.50651	0.131935	0.642388	1894.94	0.0557835	0.0394146	1.4153	0.15698	0.871923	1566.04	0.11459	0.0499726	2.29305	0.021845	0.194933	2181.24	0.0708093	0.0831369	0.85172	0.39437	0.587715	1939.46	0.0293224	0.0291962	1.00432	0.315223	0.711749
ENSMUSG00000005267	Zfp287	224.284	0.0655236	0.099778	0.656695	0.511377	0.968777	10.8774	-0.662781	0.33727	-1.96514	0.0493983	0.265363	126.576	-0.049864	0.0948216	-0.525872	0.598977	0.85803	165.666	0.0117471	0.112922	0.104028	0.917147	0.989352	369.126	-0.0807153	0.0784381	-1.02903	0.303465	0.927644	195.79	0.0857537	0.078675	1.08997	0.275725	0.643545	318.819	-0.350605	0.0866315	-4.04708	5.18609e-05	0.000755503	297.045	-0.231139	0.0992627	-2.32856	0.0198823	0.274314
ENSMUSG00000005268	Prlr	618.303	-0.204776	0.1483	-1.38082	0.167333	0.889227	19.1347	1.52889	0.27782	5.50316	3.73048e-08	5.06122e-06	152.363	0.117751	0.12797	0.920144	0.357497	0.714476	103.859	-0.0769526	0.183548	-0.419251	0.675033	0.95036	87.6196	0.163721	0.461001	0.355141	0.722484	0.992623	276.797	-0.110265	0.115053	-0.958389	0.337867	0.694696	340.334	-0.349329	0.591321	-0.59076	0.554681	0.722549	130.146	0.324163	0.384599	0.84286	0.399307	0.767707
ENSMUSG00000005299	Letm1	1766.52	-0.0783842	0.0774554	-1.01199	0.311542	0.944532	6395.52	0.399148	0.0857313	4.6558	3.22722e-06	0.000204327	1867.52	0.0141615	0.0333229	0.424979	0.670852	0.886747	1790.05	0.0371792	0.0300637	1.23668	0.216205	0.736233	2439.7	0.024418	0.031794	0.768006	0.442483	0.964865	1301.26	-0.00480774	0.0490058	-0.0981054	0.921849	0.978166	2396.8	0.196621	0.0867305	2.26703	0.0233884	0.0823834	2622.69	0.0682936	0.0339189	2.01344	0.0440683	0.365475
ENSMUSG00000005312	Ubqln1	3361.32	-0.0890544	0.0662196	-1.34483	0.178679	0.893822	1526.79	0.0294178	0.055391	0.531094	0.595354	0.850016	3311.12	-0.0525727	0.0306189	-1.717	0.0859785	0.413427	3245.03	-0.0361819	0.0324088	-1.11642	0.264242	0.776683	4628.86	0.00753958	0.030114	0.250368	0.802303	0.992623	2836.86	0.00625524	0.0411608	0.151971	0.87921	0.965989	4347.46	0.138058	0.0722876	1.90984	0.0561536	0.154658	4761.21	-0.0209964	0.0372873	-0.563097	0.573369	0.862624
ENSMUSG00000005320	Fgfr4	61.4958	-1.15585	0.284252	-4.06628	4.77705e-05	0.0591422	3.21489	0.631506	0.672304	0.939317	0.347568	0.694475	12.2236	-0.0742936	0.312403	-0.237813	0.812026	0.946261	5.30468	-0.444622	0.394759	-1.12631	0.260033	NA	5.18463	-0.238901	0.350028	-0.682521	0.49491	0.971471	12.685	-0.0530411	0.285653	-0.185683	0.852693	0.95651	169.936	0.18584	0.178263	1.0425	0.29718	0.490189	6.26446	0.319529	0.413316	0.773087	0.439471	0.793095
ENSMUSG00000005338	Cadm3	7502.74	-0.114745	0.108789	-1.05475	0.291539	0.939029	48.1824	-0.128484	0.178631	-0.71927	0.471975	0.781778	7158.8	-0.00162378	0.0553449	-0.0293393	0.976594	0.993825	17374	-0.0237394	0.032073	-0.740168	0.459198	0.879301	13681.8	0.0114276	0.0419624	0.272329	0.785369	0.992623	5742.99	-0.132075	0.0572159	-2.30836	0.0209794	0.190626	5486.28	0.0208818	0.145094	0.143919	0.885565	0.938817	14081.4	-0.009167	0.0691314	-0.132603	0.894508	0.975507
ENSMUSG00000005339	Fcer1a	0.0455064	-0.182159	3.01104	-0.0604969	0.95176	NA	0.04044	-0.062476	3.00318	-0.0208033	0.983403	NA	0.0446564	0.124408	3.00318	0.0414256	0.966957	NA	0	NA	NA	NA	NA	NA	0	NA	NA	NA	NA	NA	0	NA	NA	NA	NA	NA	0.0334509	-0.128769	3.00318	-0.0428775	0.965799	NA	0	NA	NA	NA	NA	NA
ENSMUSG00000005354	Txn2	2816.16	0.00508477	0.0594007	0.0856012	0.931783	0.996719	6790.58	0.1893	0.0637579	2.96904	0.0029873	0.0413635	2624.6	0.0485577	0.0396336	1.22517	0.220513	0.602779	3354.87	0.0284691	0.0274636	1.03661	0.299916	0.799343	2295.05	0.0121772	0.0344723	0.353247	0.723904	0.992623	1459.3	-0.0933044	0.0468597	-1.99114	0.0464652	0.281238	5436.47	-0.217823	0.0824104	-2.64314	0.00821403	0.0372626	2511.3	0.015109	0.0394586	0.382907	0.701789	0.914858
ENSMUSG00000005355	Casp14	0.095149	-0.706768	3.01104	-0.234725	0.814422	NA	0	NA	NA	NA	NA	NA	0	NA	NA	NA	NA	NA	0	NA	NA	NA	NA	NA	0	NA	NA	NA	NA	NA	0	NA	NA	NA	NA	NA	0	NA	NA	NA	NA	NA	0.0285394	-0.317324	3.00318	-0.105663	0.91585	NA
ENSMUSG00000005357	Slc1a6	693.554	0.112112	0.11501	0.974799	0.32966	0.944539	0.108898	-0.062474	2.85191	-0.0219061	0.982523	NA	563.689	-0.129529	0.207241	-0.625016	0.531961	0.827372	3892.43	-0.057767	0.0500692	-1.15374	0.248605	0.761943	284.664	0.0941969	0.0724148	1.3008	0.193328	0.891232	509.113	-0.0366589	0.10901	-0.336288	0.736654	0.91711	499.421	-0.075179	0.157816	-0.47637	0.633811	0.781488	248.068	0.0873255	0.0886765	0.984765	0.32474	0.717758
ENSMUSG00000005360	Slc1a3	16289.9	0.0898359	0.097236	0.923896	0.35554	0.948038	626.882	-0.0417393	0.114746	-0.363755	0.716041	0.902016	3349.43	-0.131936	0.0895519	-1.47329	0.140674	0.499379	15524.1	-0.0440629	0.033185	-1.3278	0.184245	0.702948	14069.6	-0.111586	0.0418561	-2.66595	0.00767721	0.451408	12461.9	0.187594	0.0684588	2.74024	0.00613939	0.106049	5030.58	-0.023235	0.136703	-0.169967	0.865036	0.927168	14231.3	-0.113888	0.0442417	-2.57423	0.0100465	0.212869
ENSMUSG00000005362	Crbn	843.382	-0.10354	0.0977335	-1.05941	0.289414	0.939029	166.627	0.464063	0.159687	2.90607	0.00365996	0.0481582	817.549	-0.0695893	0.0447181	-1.55618	0.119666	0.471332	559.534	0.080356	0.0517199	1.55368	0.120262	0.623587	1518.91	-0.0266708	0.0498373	-0.535156	0.592542	0.984054	936.796	-0.0157631	0.0689778	-0.228524	0.819239	0.946378	908.051	0.270321	0.119228	2.26727	0.0233739	0.0823575	1650.98	-0.011407	0.0413117	-0.276119	0.782456	0.940182
ENSMUSG00000005364	Il5ra	0.617424	-1.68006	1.28654	-1.30588	0.191594	0.899862	0.12457	0.429668	3.00271	0.143093	0.886217	NA	0.0670589	0.364855	3.00318	0.12149	0.903303	NA	0.275772	-0.24837	1.7602	-0.141103	0.887788	NA	0	NA	NA	NA	NA	NA	0.469016	1.46069	1.80408	0.809658	0.418137	NA	0.626378	-0.566382	1.39184	-0.406929	0.68406	NA	0.0977848	-0.55777	3.00318	-0.185727	0.852659	NA
ENSMUSG00000005370	Msh6	508.923	-0.1569	0.0728181	-2.15469	0.0311861	0.75517	100.754	-0.0847222	0.106846	-0.792937	0.427814	0.755304	303.174	-0.174736	0.0592328	-2.94998	0.0031779	0.096305	376.567	-0.0277688	0.076114	-0.364832	0.715237	0.959038	524.302	-0.0643207	0.0471524	-1.3641	0.172536	0.87622	407.932	-0.0674728	0.0743718	-0.907236	0.364282	0.711866	484.273	0.00653557	0.0803275	0.0813615	0.935154	0.965332	483.593	-0.0618571	0.0586138	-1.05533	0.291273	0.693308
ENSMUSG00000005371	Fbxo11	2092.6	-0.000303368	0.089091	-0.00340515	0.997283	0.999766	435.418	0.0111952	0.0947704	0.11813	0.905965	0.969976	1454.15	-0.101577	0.0429637	-2.36425	0.0180664	0.215145	1671.87	0.0092391	0.0340232	0.271553	0.785966	0.972904	3746.02	-0.012974	0.0481756	-0.269306	0.787694	0.992623	2233.26	0.100943	0.0449067	2.24783	0.0245871	0.206671	2218.09	0.159783	0.0753126	2.12159	0.0338721	0.107518	3951.04	-0.0402116	0.0490374	-0.82002	0.412205	0.775994
ENSMUSG00000005373	Mlxipl	98.7646	0.17414	0.161479	1.0784	0.280854	0.939029	5171	-0.256011	0.154613	-1.65582	0.0977578	0.389308	63.8186	0.0760614	0.123224	0.61726	0.537063	0.830148	38.3792	0.186835	0.18846	0.991381	0.321499	0.813842	89.6841	0.178229	0.109864	1.62228	0.104744	0.816199	51.9861	-0.0303153	0.116508	-0.260198	0.794711	0.937273	114.04	0.241092	0.125222	1.92532	0.0541895	0.150859	119.07	0.192532	0.0914489	2.10535	0.0352608	0.338792
ENSMUSG00000005374	Tbl2	613.299	-0.0638785	0.0702574	-0.909206	0.363241	0.949033	258.836	-0.0259962	0.10364	-0.250833	0.801944	0.935502	453.006	-0.0112507	0.049772	-0.226045	0.821166	0.949723	610.219	0.0226671	0.048034	0.471897	0.637	0.939898	851.099	0.00969648	0.0409293	0.236908	0.812728	0.992623	449.644	0.0311688	0.0613532	0.508023	0.611437	0.856198	769.362	0.164583	0.086147	1.91049	0.05607	0.154527	1023.43	0.0148255	0.0461097	0.321527	0.747811	0.930725
ENSMUSG00000005378	Bud23	860.897	-0.0494906	0.0868286	-0.56998	0.568691	0.975225	307.44	-0.0171229	0.0652064	-0.262595	0.792863	0.932845	504.421	0.0510944	0.0662674	0.771033	0.440687	0.771849	538.859	-0.108175	0.0754591	-1.43355	0.1517	0.670171	613.372	-0.0199408	0.0652453	-0.305628	0.759888	0.992623	446.953	-0.113036	0.0657182	-1.72001	0.0854311	0.381476	902.264	-0.239007	0.102729	-2.32657	0.0199879	0.0730272	711.794	-0.0217587	0.0622715	-0.349416	0.726777	0.923226
ENSMUSG00000005397	Nid1	264.107	-0.0639354	0.469702	-0.136119	0.891727	0.994381	637.461	-0.191384	0.158341	-1.20868	0.226784	0.578736	215.565	-0.356349	0.0874672	-4.07409	4.61948e-05	0.00803109	249.454	-0.264438	0.0926422	-2.85441	0.00431175	0.152615	216.859	-0.153481	0.084159	-1.82371	0.0681964	0.76429	85.6718	0.120818	0.166276	0.726611	0.467464	0.783723	138.979	0.0190934	0.166061	0.114978	0.908463	0.951065	231.45	-0.17737	0.115096	-1.54105	0.123304	0.522909
ENSMUSG00000005410	Mcm5	64.4681	-0.273453	0.17117	-1.59755	0.110143	0.882003	25.1123	0.0402467	0.238325	0.168873	0.865896	0.957447	60.2083	-0.246094	0.141656	-1.73727	0.0823397	0.403538	228.96	-0.0431544	0.0736249	-0.586139	0.557782	0.914498	134.11	-0.148169	0.0932859	-1.58833	0.112213	0.827409	33.0898	0.10399	0.150806	0.689562	0.490469	0.795892	90.1392	0.113503	0.120659	0.940689	0.346864	0.541561	124.894	-0.158733	0.0968402	-1.63912	0.101188	0.488447
ENSMUSG00000005413	Hmox1	229.816	0.092917	0.154838	0.600092	0.548445	0.972419	200.685	0.0711108	0.157164	0.452463	0.650935	0.876583	204.891	0.0860641	0.0956304	0.899967	0.368138	0.723848	91.715	-0.0974972	0.102475	-0.951424	0.341389	0.827411	100.34	-0.039633	0.0983026	-0.403174	0.686821	0.991353	75.1815	-0.185605	0.103428	-1.79454	0.0727275	0.352822	156.437	-0.0389445	0.115621	-0.336828	0.736247	0.84918	170.261	0.13192	0.097578	1.35194	0.176394	0.590889
ENSMUSG00000005417	Mprip	5886.14	-0.0236418	0.0509903	-0.463652	0.642897	0.978073	2671.1	0.0461446	0.0798065	0.578207	0.563125	0.835476	3823.63	0.016997	0.0276346	0.615062	0.538514	0.830447	5863.79	-0.0312682	0.0264865	-1.18053	0.237788	0.753067	9345.25	-0.0296541	0.0413767	-0.716687	0.473567	0.967572	4369.81	0.0306034	0.0554953	0.55146	0.581319	0.844053	5459.43	0.067551	0.0837175	0.806892	0.419729	0.610797	10590.8	-0.0473265	0.0452782	-1.04524	0.295914	0.69706
ENSMUSG00000005442	Cic	3816.62	-0.102438	0.0962393	-1.06441	0.287145	0.939029	531.459	0.149963	0.0928714	1.61474	0.106367	0.405981	2180.45	0.0735886	0.0572406	1.2856	0.198582	0.574952	3458.43	0.00245478	0.0574804	0.0427064	0.965936	0.996332	5184.02	0.0275146	0.0868756	0.316713	0.751461	0.992623	2102.95	-0.157118	0.0994934	-1.57918	0.114295	0.437444	3084.46	0.345104	0.106826	3.23051	0.00123568	0.00884075	5601.66	0.0655035	0.0586629	1.11661	0.264161	0.672711
ENSMUSG00000005447	Pafah1b3	1199.46	0.070525	0.103488	0.681478	0.495569	0.965008	48.3029	0.45189	0.189827	2.38054	0.0172873	0.138635	686.389	0.20685	0.0857417	2.41248	0.0158443	0.206009	522.899	0.105915	0.0661708	1.60063	0.10946	0.602037	177.624	0.0657827	0.0882034	0.745807	0.455784	0.965859	642.916	-0.0645184	0.0907037	-0.71131	0.476892	0.790033	2093.6	-0.419592	0.182773	-2.2957	0.0216931	0.0778207	123.54	0.170426	0.117883	1.44572	0.148256	0.554851
ENSMUSG00000005465	Il27ra	8.95177	-0.864874	0.367473	-2.35357	0.0185939	0.66641	18.2149	-0.460907	0.224655	-2.05163	0.0402061	0.23732	7.98985	0.0208071	0.349337	0.0595617	0.952505	NA	3.55177	0.00255108	0.512336	0.00497932	0.996027	NA	8.1811	-0.315051	0.294486	-1.06983	0.284694	0.926039	5.8161	-0.142673	0.351049	-0.40642	0.684434	NA	8.4368	-0.411426	0.400659	-1.02687	0.304479	0.497441	31.8448	-0.134305	0.20752	-0.647191	0.517508	0.834706
ENSMUSG00000005469	Prkaca	8622.99	-0.0782007	0.0588081	-1.32976	0.183597	0.896497	6472.89	0.0016132	0.0814124	0.0198151	0.984191	0.995634	7719.71	0.0103816	0.0357191	0.290645	0.771323	0.930097	4824.55	-0.029434	0.0315107	-0.934095	0.350255	0.83023	5216.75	-0.026847	0.0332939	-0.806364	0.420033	0.95985	4853.38	0.0357948	0.0358464	0.998562	0.318007	0.681423	7927.41	-0.0357474	0.0764125	-0.467821	0.639913	0.784816	6214.18	0.0176268	0.0342951	0.513974	0.60727	0.87859
ENSMUSG00000005470	Asf1b	13.1232	0.314549	0.348923	0.901487	0.36733	0.950388	64.8973	0.54292	0.173964	3.12088	0.0018031	0.0293162	23.7415	0.172755	0.195506	0.883633	0.376894	0.730437	25.1994	0.0122599	0.188725	0.0649616	0.948205	0.992839	14.2216	0.537608	0.235247	2.28529	0.0222961	0.608822	7.46053	-0.146175	0.285977	-0.511142	0.609252	NA	28.0424	0.595792	0.211019	2.82341	0.00475158	0.024751	13.3969	0.397668	0.229946	1.7294	0.0837375	0.456363
ENSMUSG00000005474	Myl10	42.629	-0.383301	0.258196	-1.48453	0.137667	0.883313	0.88389	-1.0731	1.32774	-0.808215	0.418967	NA	0.594137	1.07362	1.48439	0.723274	0.469511	NA	0.194835	-0.00792597	2.65322	-0.0029873	0.997616	NA	0	NA	NA	NA	NA	NA	38.8136	-0.294975	0.242229	-1.21775	0.223317	0.589372	3.74037	-2.26397	0.666334	-3.39764	0.000679686	0.00552974	0	NA	NA	NA	NA	NA
ENSMUSG00000005481	Ddx39	616.274	-0.0111337	0.0707667	-0.157329	0.874985	0.9932	299.898	0.41457	0.0754332	5.49585	3.88836e-08	5.23147e-06	434.72	-0.0124261	0.0513432	-0.24202	0.808765	0.945804	578.251	0.00386688	0.0441286	0.0876276	0.930173	0.990153	419.617	-0.0828059	0.0631355	-1.31156	0.189669	0.888203	336.263	0.0913001	0.062206	1.46771	0.142184	0.481389	707.334	0.115434	0.0598947	1.92728	0.0539451	0.150325	504.271	0.089658	0.0535931	1.67294	0.0943391	0.475594
ENSMUSG00000005483	Dnajb1	1726.29	-0.132262	0.130129	-1.01639	0.309444	0.943547	632.198	-0.148225	0.213015	-0.695843	0.486527	0.791447	1462.3	-0.0650189	0.118644	-0.548019	0.583679	0.850343	1092.16	-0.0836444	0.0877659	-0.953039	0.34057	0.827411	1514.73	-0.0367455	0.0804038	-0.457012	0.647662	0.986153	1217.86	-0.0382327	0.110273	-0.34671	0.728809	0.913805	1967.14	-0.0807788	0.142083	-0.568533	0.569673	0.733834	1268.28	-0.0255492	0.0732622	-0.348737	0.727287	0.923428
ENSMUSG00000005493	Msh4	1.08048	-1.36846	0.975898	-1.40226	0.160838	0.8879	0.255192	-0.786364	2.45834	-0.319876	0.749062	NA	0.720267	1.42219	1.09405	1.29993	0.193626	NA	1.20174	0.0386147	0.775005	0.0498252	0.960262	NA	2.40525	0.659969	0.613753	1.0753	0.28224	0.926039	0.793631	0.602207	0.884334	0.680972	0.495889	NA	2.51994	0.182463	0.838279	0.217664	0.827691	0.905495	1.22062	0.596051	0.908123	0.656355	0.511596	NA
ENSMUSG00000005501	Usp40	715.097	0.0441007	0.054756	0.805404	0.420587	0.961903	365.133	0.0449309	0.0692761	0.648577	0.516612	0.810722	386.901	0.010703	0.0627433	0.170583	0.864551	0.963823	607.658	0.127619	0.0413221	3.08839	0.00201241	0.0961932	784.24	0.0617285	0.0573691	1.07599	0.281932	0.926039	523.64	0.101415	0.046075	2.20109	0.02773	0.220005	742.373	0.00431891	0.0777059	0.0555802	0.955676	0.976473	670.834	-0.0117369	0.0669414	-0.175331	0.86082	0.965279
ENSMUSG00000005503	Evx1	0	NA	NA	NA	NA	NA	0	NA	NA	NA	NA	NA	78.355	0.134561	0.121481	1.10767	0.268003	0.650359	13.6769	-0.104862	0.278609	-0.376375	0.706638	0.956755	0.0528294	-0.537706	3.00318	-0.179046	0.857902	NA	0	NA	NA	NA	NA	NA	0.202942	-1.331	3.00318	-0.443197	0.657623	NA	0.335049	-1.93428	1.71563	-1.12745	0.259553	NA
ENSMUSG00000005505	Kbtbd4	879.211	-0.018967	0.0565423	-0.335449	0.737287	0.984786	180.806	0.270024	0.122721	2.20031	0.0277851	0.189279	507.202	-0.0882878	0.0608475	-1.45097	0.146789	0.506656	651.553	-0.0426695	0.0559609	-0.762488	0.445769	0.875145	850.152	-0.0097998	0.0434801	-0.225386	0.821679	0.992623	637.641	0.0552892	0.0435708	1.26895	0.204459	0.566603	873.633	0.364938	0.111438	3.2748	0.00105737	0.007826	862.384	0.0554913	0.0367544	1.50979	0.131098	0.533896
ENSMUSG00000005506	Celf1	2844.62	0.0290638	0.0859026	0.338335	0.735111	0.98397	609.495	0.0250161	0.111264	0.224836	0.822107	0.943282	986.086	-0.00322492	0.0603834	-0.0534073	0.957407	0.989182	2784.84	0.0499948	0.0338226	1.47815	0.139368	0.652822	7372.31	-0.0214676	0.0368591	-0.582424	0.560281	0.979458	2262.5	0.021746	0.0692912	0.313836	0.753646	0.923715	2203.99	0.163919	0.0884301	1.85366	0.0637876	0.170034	7421.93	-0.135647	0.0619048	-2.19122	0.028436	0.313055
ENSMUSG00000005510	Ndufs3	1826.27	0.0583366	0.0861832	0.676891	0.498475	0.965008	9530.32	0.419299	0.0731173	5.73461	9.77341e-09	1.47469e-06	2664.69	0.107785	0.0506584	2.12768	0.033364	0.277254	2923.61	0.0529381	0.0425129	1.24522	0.21305	0.732045	1743.22	0.0306259	0.0480243	0.637716	0.523658	0.976363	1171.61	0.0129901	0.0675193	0.192391	0.847436	0.954863	4125.06	-0.372657	0.105038	-3.54784	0.000388401	0.00356835	2184.06	0.108276	0.0438067	2.47169	0.0134478	0.242475
ENSMUSG00000005514	Por	3666.76	0.155025	0.0886993	1.74776	0.0805059	0.851154	3556.57	0.0834763	0.138987	0.600603	0.548104	0.827583	1486.23	0.226181	0.0805417	2.80825	0.00498113	0.118254	1280.8	0.00670151	0.0762016	0.0879444	0.929921	0.990153	1727.46	0.0621812	0.0783997	0.793131	0.427702	0.9612	1468.19	-0.147667	0.0974345	-1.51555	0.129633	0.461807	3611.3	-0.00214189	0.119139	-0.0179781	0.985656	0.9925	2513.16	0.113986	0.0702237	1.62319	0.104549	0.494005
ENSMUSG00000005533	Igf1r	1139.36	0.232855	0.121938	1.90962	0.0561827	0.803008	72.6563	0.507759	0.157496	3.22394	0.00126439	0.022834	731.795	-0.0462778	0.0754933	-0.613005	0.539873	0.831025	916.714	0.107963	0.0543044	1.98811	0.0467995	0.445621	2808.22	-0.0335408	0.0875964	-0.382901	0.701793	0.992623	831.937	0.126854	0.0775666	1.63542	0.101961	0.413024	998.173	0.409512	0.145089	2.82249	0.00476525	0.0248028	2340.33	-0.0908382	0.0929099	-0.977702	0.328222	0.721372
ENSMUSG00000005534	Insr	1019.72	0.0948772	0.0638533	1.48586	0.137316	0.883313	904.157	0.109398	0.0551125	1.98499	0.0471454	0.258899	641.714	0.0539351	0.0539804	0.999162	0.317716	0.688365	899.6	0.114157	0.0431127	2.64787	0.00809998	0.210654	1808.66	-0.00872806	0.0825363	-0.105748	0.915782	0.999503	879.621	0.16004	0.0452687	3.53533	0.00040726	0.0233286	1097.41	0.0970059	0.0650738	1.49071	0.136038	0.291528	1512.6	-0.0938667	0.0592584	-1.58402	0.113188	0.508247
ENSMUSG00000005540	Fcer2a	0.0662153	-0.444463	3.01104	-0.147611	0.88265	NA	1.4429	0.0546816	0.934348	0.0585238	0.953331	NA	0.946865	-0.867054	1.09274	-0.793471	0.427503	NA	32.5478	0.224798	0.226687	0.991669	0.321359	0.813842	0.430924	-0.0323131	1.48695	-0.0217312	0.982662	NA	0.166276	-1.09345	2.42504	-0.450898	0.652063	NA	0.259719	-0.850106	2.72286	-0.312211	0.75488	NA	0.354835	0.157172	1.57518	0.09978	0.920519	NA
ENSMUSG00000005547	Cyp2a5	58.6181	3.05959	0.72401	4.22589	2.37995e-05	0.0392866	0.0663153	-0.543369	3.00318	-0.180931	0.856421	NA	8.03912	1.06152	0.516983	2.0533	0.0400439	NA	1.48451	0.876521	1.0782	0.812948	0.416248	NA	0.826515	-0.192689	0.983293	-0.195963	0.844639	NA	2.41849	-0.326079	0.54481	-0.598519	0.549493	NA	1.91708	-0.651049	0.785792	-0.828526	0.407373	0.60012	0.606641	-0.24797	1.20947	-0.205024	0.837554	NA
ENSMUSG00000005553	Atp4a	44.0263	0.0658428	0.307153	0.214365	0.830263	0.991451	0.176092	-0.783814	3.00318	-0.260995	0.794096	NA	14.4522	0.437162	0.22542	1.93932	0.052462	0.334567	5.30269	-0.176811	0.421851	-0.41913	0.675121	NA	16.6928	-0.0457428	0.286497	-0.159663	0.873147	0.994468	23.7616	0.361405	0.198615	1.81962	0.068817	0.343138	70.9924	-0.072376	0.221777	-0.326346	0.744163	0.853981	10.6104	-0.222897	0.29513	-0.755249	0.4501	0.798363
ENSMUSG00000005566	Trim28	4925.69	-0.0063367	0.04974	-0.127397	0.898627	0.995259	725.652	-0.0535259	0.0867433	-0.61706	0.537195	0.823189	2904.84	0.0201434	0.0359636	0.560104	0.575409	0.846859	4756.6	0.0254376	0.0289302	0.879273	0.379253	0.849488	3577.01	0.0434794	0.0419009	1.03767	0.299422	0.926731	2491.25	0.00905836	0.0433847	0.208792	0.834611	0.950996	5561.41	0.106189	0.0745645	1.42413	0.15441	0.317689	4328.06	0.078789	0.0410425	1.91969	0.0548968	0.392719
ENSMUSG00000005575	Ube2m	2564.58	0.0676198	0.0852232	0.793444	0.427519	0.962291	2488.31	0.0878584	0.0677797	1.29623	0.194895	0.5413	3594.42	0.102453	0.0556262	1.84181	0.0655024	0.363444	2849.78	0.0434119	0.0362579	1.19731	0.231185	0.748162	2522.03	0.0736789	0.0408857	1.80207	0.0715343	0.768742	1454.36	-0.0101489	0.0518702	-0.19566	0.844876	0.953901	4121.86	-0.208472	0.0809162	-2.57639	0.00998376	0.0433877	2524.24	0.0466073	0.037468	1.24392	0.213529	0.62904
ENSMUSG00000005580	Adcy9	219.644	-0.213469	0.235204	-0.907588	0.364096	0.94904	41.7403	0.675843	0.286192	2.3615	0.0182012	0.143847	74.2112	0.116963	0.289563	0.403928	0.686266	0.89327	48.476	0.0282629	0.232755	0.121427	0.903353	0.987797	2047.33	0.106689	0.0795071	1.34188	0.179634	0.881927	273.263	0.00122113	0.131267	0.00930262	0.992578	0.997244	48.1609	0.382518	0.351788	1.08735	0.27688	0.468038	3407.16	-0.00906875	0.0664758	-0.136422	0.891488	0.97508
ENSMUSG00000005583	Mef2c	464.628	-0.117842	0.124732	-0.944764	0.344779	0.946151	218.676	-0.223514	0.300451	-0.743928	0.45692	0.773186	267.71	0.121497	0.13381	0.907981	0.363888	0.720362	572.734	0.0247902	0.0483603	0.512615	0.608221	0.932213	17779	0.00831431	0.103757	0.0801321	0.936132	0.99987	316.245	-0.15361	0.137254	-1.11917	0.263069	0.630768	521.313	-0.509842	0.375732	-1.35693	0.174803	0.344756	3429.2	-0.251762	0.179296	-1.40417	0.160268	0.572852
ENSMUSG00000005609	Ctr9	1430.78	-0.116286	0.0649862	-1.7894	0.0735506	0.842484	328.54	-0.422386	0.0946584	-4.46221	8.11176e-06	0.000427988	712.24	-0.00739645	0.0514477	-0.143767	0.885685	0.970698	800.169	-0.00507563	0.0390509	-0.129975	0.896586	0.986688	1492.07	-0.074668	0.0402319	-1.85594	0.0634623	0.749976	991.509	-0.0671131	0.0575086	-1.16701	0.243206	0.60935	1361.05	-0.38561	0.116344	-3.31438	0.000918454	0.00700844	1930.23	-0.0402057	0.0471106	-0.853431	0.39342	0.762886
ENSMUSG00000005610	Eif4g2	9671.08	-0.180861	0.0813024	-2.22455	0.0261114	0.718383	5180.37	0.0288273	0.111457	0.25864	0.795913	0.934321	7766.4	-0.165402	0.0413096	-4.00396	6.22903e-05	0.00920668	8049.99	-0.051458	0.0263121	-1.95568	0.0505026	0.459807	14680	-0.102361	0.0560555	-1.82606	0.0678409	0.762132	8406.05	-0.0067862	0.052259	-0.129857	0.896679	0.971615	10985.5	0.0995743	0.0850091	1.17134	0.241463	0.428122	15239.5	-0.129334	0.0572579	-2.2588	0.0238959	0.294569
ENSMUSG00000005611	Mrvi1	78.0356	-0.086553	0.341554	-0.25341	0.799952	0.990271	60.2005	0.0663235	0.169934	0.39029	0.696322	0.894652	78.5613	-0.144667	0.132543	-1.09147	0.275066	0.654054	38.281	-0.466595	0.164784	-2.83155	0.00463229	0.156975	68.3074	-0.011737	0.128279	-0.0914955	0.927099	0.999503	33.1167	0.145637	0.177132	0.822193	0.410967	0.748842	168.083	-0.561275	0.482211	-1.16396	0.24444	0.431467	105.899	0.670341	0.303313	2.21006	0.0271007	0.306549
ENSMUSG00000005615	Pcyt1a	882.246	-0.0656596	0.0711447	-0.922902	0.356058	0.948038	790.151	0.0320267	0.0942775	0.339707	0.734078	0.908506	865.761	-0.0433645	0.0441044	-0.983224	0.325497	0.694477	761.428	-0.0223407	0.0487835	-0.457957	0.646983	0.942817	1037.04	0.0325291	0.0560938	0.579905	0.561979	0.979458	707.973	0.0145331	0.051279	0.283412	0.776861	0.931924	1482.42	0.154059	0.0917745	1.67867	0.0932166	0.223244	864.33	0.0164933	0.0524169	0.314656	0.753023	0.932644
ENSMUSG00000005621	Zfp592	973.865	0.00714265	0.0738729	0.0966884	0.922974	0.995843	332.039	0.158802	0.0724576	2.19166	0.0284041	0.191666	424.844	0.0312918	0.0699297	0.447475	0.654532	0.880215	742.517	-0.0276192	0.0514245	-0.537083	0.59121	0.926429	1064.39	-0.00784359	0.0446655	-0.175607	0.860602	0.994329	621.195	0.0937245	0.0629796	1.48817	0.136706	0.473025	636.563	0.262783	0.086329	3.04397	0.00233479	0.0144877	1207.53	0.0581579	0.0449911	1.29265	0.196131	0.612272
ENSMUSG00000005625	Psmd4	2971.06	0.00637152	0.0628841	0.101322	0.919295	0.995843	2022.88	-0.0224558	0.0598367	-0.375285	0.707449	0.899221	3100.49	0.0946606	0.0334351	2.83117	0.00463777	0.114271	2542.94	0.0587835	0.0276791	2.12375	0.0336907	0.390877	2243.4	0.0424279	0.0355917	1.19208	0.233232	0.913301	1963.93	-0.0463432	0.0522101	-0.887628	0.374741	0.720604	4542.61	-0.260155	0.0855884	-3.03961	0.00236884	0.0146357	2484.67	0.100178	0.0428841	2.33601	0.0194906	0.273383
ENSMUSG00000005628	Tmod4	67.7253	-0.172071	0.197072	-0.87314	0.382587	0.954158	217.635	-0.306167	0.500918	-0.611212	0.54106	0.825107	36.3674	-0.207759	0.211759	-0.981109	0.326539	0.695348	121.679	-0.195113	0.255279	-0.764313	0.44468	0.874609	40.4786	-0.15983	0.230881	-0.692261	0.488773	0.970729	31.2085	-0.0852978	0.229081	-0.372348	0.709634	0.905457	72.956	0.0584566	0.176034	0.332075	0.739832	0.851477	49.5006	0.098946	0.225273	0.439226	0.660498	0.899916
ENSMUSG00000005640	Insrr	74.2831	-0.209982	0.741893	-0.283035	0.77715	0.987781	0	NA	NA	NA	NA	NA	89.7587	-0.0597849	0.116724	-0.51219	0.608518	0.862427	151.633	-0.163376	0.107211	-1.52387	0.127541	0.639364	18.3886	0.00682777	0.290914	0.0234701	0.981275	0.99987	14.8914	-0.0725137	0.295549	-0.245352	0.806184	0.940312	134.233	-0.0912219	0.147178	-0.619808	0.535384	0.708262	11.6348	-0.131712	0.359634	-0.366238	0.714187	0.918646
ENSMUSG00000005649	Cabp5	1.85675	-0.704097	0.694745	-1.01346	0.31084	0.944341	0	NA	NA	NA	NA	NA	1.86854	0.800458	0.715471	1.11879	0.263232	NA	1.72188	-0.411627	0.729747	-0.564067	0.572708	NA	1.46746	0.00601907	0.74212	0.00811065	0.993529	NA	2.34809	0.176004	0.529758	0.332235	0.739712	NA	47.974	0.747202	0.966963	0.772731	0.439682	0.628637	2.68401	-0.319069	0.958302	-0.332953	0.73917	NA
ENSMUSG00000005656	Snx6	984.429	-0.0571435	0.0748203	-0.763744	0.44502	0.962291	393.678	0.0670333	0.082867	0.808927	0.418557	0.748912	806.556	-0.0628823	0.0412727	-1.52358	0.127613	0.482964	733.374	-0.0618536	0.0409989	-1.50867	0.131384	0.642388	767.242	-0.0137412	0.0464495	-0.295832	0.767359	0.992623	743.962	-0.0206269	0.0610499	-0.337869	0.735462	0.916317	1446.43	-0.0303024	0.0772831	-0.392097	0.694987	0.822357	893.451	0.0280814	0.060083	0.467376	0.640231	0.890669
ENSMUSG00000005667	Mthfd2	348.021	-0.21241	0.106689	-1.99093	0.0464888	0.777681	41.9126	-0.215771	0.179739	-1.20047	0.229959	0.582108	365.38	0.0215108	0.0541181	0.397479	0.691015	0.895724	206.282	-0.0567648	0.0928075	-0.61164	0.540776	0.909838	134.223	0.00264643	0.0781606	0.0338589	0.97299	0.99987	190.276	-0.221831	0.0788111	-2.81472	0.00488203	0.0938622	292.89	0.0807844	0.0728988	1.10817	0.267787	0.457858	141.024	0.0707023	0.0915238	0.772501	0.439818	0.793095
ENSMUSG00000005672	Kit	280.711	0.0119189	0.255932	0.0465704	0.962856	0.997835	225.915	-0.203211	0.495545	-0.410076	0.68175	0.887598	589.328	-0.160826	0.136331	-1.17967	0.238131	0.621911	2773.28	0.0392679	0.0591898	0.663424	0.507059	0.900928	1327.93	-0.241841	0.148585	-1.62763	0.103603	0.815363	467.001	0.608911	0.210941	2.88665	0.00389373	0.0840733	58.0212	0.589141	0.26845	2.19461	0.0281918	0.0943659	1900.8	-0.0861402	0.210478	-0.40926	0.682349	0.907315
[truncated: 54,608 more rows]
[truncated: 78 more columns]
